# Supplementary material for: Identifying nucleotide-binding leucine-rich repeat receptor and pathogen effector pairing using transfer-learning and bilinear attention network
Source: Bioinformatics. 2024 Sep 27;40(10):btae581. doi: 10.1093/bioinformatics/btae581 (PMC11969219; doi:10.1093/bioinformatics/btae581)
Supplement: btae581_Supplementary_Data [file btae581_supplementary_data.zip]

Archive with 5 entries (5 files):
- Supplementary Table 3.xlsx
- Supplementary Table 1.xlsx
- Supplementary Table 5.docx
- Supplementary Table 4.xlsx
- Supplementary Table 2.docx
