# Supplementary material for: Identifying nucleotide-binding leucine-rich repeat receptor and pathogen effector pairing using transfer-learning and bilinear attention network
Source: Bioinformatics. 2024 Sep 27;40(10):btae581. doi: 10.1093/bioinformatics/btae581 (PMC11969219; doi:10.1093/bioinformatics/btae581)
Supplement: btae581_Supplementary_Data [file btae581_supplementary_data.zip › Supplementary Table 3.xlsx]

## Sheet: train dataset
Protein1	Protein2	label
MVGAEMLVAAAVSQVARKINGIVGVAQGEVKLCCNFSDDLEGIKDTLVYLETLLKNAENNSFGSDRANLRHWLGQIKSLAYDIEDIVDGYYSSKEQFDGGSYAQKGSLFCSLSNPMLLKGSMVYKMKSKREMLQQRQQLPNQYHFLSHINSAVNFEEKQTTSYRNTDIAIVGRDADLDNLMDILMENSAEELSIISIVGPVGFGKTSLAQFVFNNTGTEVFSFRIWVHVSMGNINLEKIGRDIVSQTTEKIEGNMQLQSIKNAVQRVLNKYSCLIILDSLWGKDEEVNELKQMLLTGRHTESKIIVTTHSNKVAKLISTVPLYKLAALSEDDCLKIFSQRAMTGPGDPLFREYGEEIVRRCEGTPLVANFLGSVVNAQRQRREIWQAAKDEEMWKIEED…	MHINRTGSSQPSIELERFYSASQSLASSSVRELSPAEHANLQAITDYLKDHVFAAHKLPLSESAVDQDAVHAHNEQLDNIIDARARRLLDEGETPATIADTFAKAEKFDRMATTASTALRATPFAAASVLQYMQPAINKGDWLPTPLKPLTPFVSGALSGIMDQVGTTVMNRATGNLHYLSTPPEKLHDAMAASVKRHSPGVMRQAVDLGIAVQTYSARNAVRTVLAPALASRPAVQGAVDISVSAAGGLAANAGFGNRMHSVQARDHLRGGAFVLGIKDQEPKADLSEETDWLVAYNAIKSASYSGAALNAGKRVAGLPLDVATDGLKAVRSLVSATGLAQNGLALAGGFAGVGKLQEMATKNITDPATKAAVSQLTNMAASAGVFAAWTTAAVATDP…	0
MAADISSSAPRTSPYTGEWEYDVFLCFRGDDTRDGFTSHLLSALSDKKIRAFIDEKLEKTESIDELISILQRCPLSVVVFSERFADSIWCLEEVVTIAERMEKVGHRVLPVFYKVDPSDVKDKSHRTGPKRWMDALKAVAKCAGHTSQAIKIESELIKAVVETVQKQLIDMSPSINRNNLVAMGSRIFEVERLLAMDKLDDTCIIGLWGMGGVGKTTLAEACYDRVTSSNKGIKHLFIRNVNEMCEKHHGVDKIVHKLYSKLLDENNIDREDLNIAYRRERLSRLRVFVVLDNVETLEQLEKLALGYVFNLSKVFAAGSRIIITTRNKKVLQNAMAKIYNVECLNDKESIRLFSLHAFKQDRPQDNWMGKSRLATSYCKGNPLALKILGGALFDEDVHY…	MSSSVYESIIQTRASVWGSTASGKAVVDSYWIHELGTGSQLVQTQLYSDSRSKSSFGYTAKVGDLPCEEEEILSQHVHIPIFDDIDFSINIDDSVLALSVCSNTVNANGVKHQGHLKVLSPAQLHSIGSTMNRSDITDRFQLQEKDIIPNDRYIEAANKGSLSCVKEHTYKIEMCYNQALGKVNVLSPNRNVHEWLYSFKPNFNQVESNNRTVNSLAVKSLLMSAENNIMPNSQAFVKASTDSHFKLSLWLRVPKVLKQISIQKLFKVAGDETNKTFYLSIACIPNHNSVETALNITVICKHQLPIRKCKAPFELSMMFSDLKEPYNIVHDPSYPQRIVHALLETHTSFAQVLCNNLQEDVIIYTLNNHELTPGKLDLGERTLNYSEDAYKRKYFLSKT…	0
MEIGLAVGGAFLSSALNVLFDRLAPHGDLLMFQKNKNDVRLLKKLKMTLVGLQVVLSDAENKQASNQHVSQWFNELRGAVDGAENLMELVNYEALRRKVEGRHQNLAETSNQQVSDRKLNLSDDYFLDIKEKLEETIETLEDLQKQIGDLGLQKHLDLGKKLETRTPSTSLVDESKILGRMIEKERLIDRLLSSDSNGENLTVVPIVGMGGVGKTTLAKIVYNDKKVKDHFDLKAWFCVSEAYDAFRITKGLLQEIGSFDLKDDNNLNQLQVKLKESLKGKRFLVVLDDLWNDDCDEWDDLKNLFVQGAMGSKILVTTRKEDVALMMGNGAINVETLSDEVSWDLFKQHSLKNRDPEEHPELEEVGKRIADKCKGLPLALKALAGILCRKSEVYEWKNV…	MRVTTFNTFLLTLGTVAVVNAETGNKYIEKRAIDLSRERDPNFFDNADIPVPECFWFMFKNNVRQDAGTCYSSWKMDMKVGPNWVHIKSDDNCNLSGDFPPGWIVLGKKRPGF	0
MASALTGVMTSVINKLTALLGKEYMKLKGVQGEVEFMKDELSSMNALLHRLAEEDQHLDLQTKEWRNQVREMSYDIEDCIDDFMHHLGHTGIAESAGLVHRMAQLLKTLRVRHQIANQIEKLKARVEDASKRRLRYKLDERTFNLSTAGAIDPRLPSLYAESDGLVGIEQSRDVVIKLLTEGEGASSQKLKVISIVGPGGLGKTTLANEVFRKLESQFQCRAFVSLSQQPDVKKIVRNIYCQVSQQDYGSIDIWDEEKLIKATREFLTNKRYFVVIDDIWSTQAWKTIKCALFVNNCGSRIMTTTRNMAIAKSCCTPDHDRVFEIMPLNIDSSKSLFLKRIFGSKDVCIPQLDEVCYEILKKCGGSPLAIITIASLLANKANTKEEWERVCNSIGSTLQ…	MKIAPVAINHSPLSREVPSHAATTQAKQTNLQSEAGDLDARKSSASSPETRALLATKTVLGRHKIEVPAFGGWFKKKSSKHETGGSSANADSSSVASDSTEKPLFRLTHVPYVSQGNERMGCWYACARMVGHSVEAGPRLGLPELYEGREGPAGLQDFSDVERFIHNEGLTRVDLPDNERFTHEELGALLYKHGPIIFGWKTPNDSWHMSVLTGVDKETSSITFHDPRQGPDLAMPLDYFNQRLAWQVPHAMLYR	0
MVGAEMLVAAAVSQVARKINGIVGVAQGEVKLCCNFSDDLEGIKDTLVYLETLLKNAENNSFGSDRANLRHWLGQIKSLAYDIEDIVDGYYSSKEQFDGGSYAQKGSLFCSLSNPMLLKGSMVYKMKSKREMLQQRQQLPNQYHFLSHINSAVNFEEKQTTSYRNTDIAIVGRDADLDNLMDILMENSAEELSIISIVGPVGFGKTSLAQFVFNNTGTEVFSFRIWVHVSMGNINLEKIGRDIVSQTTEKIEGNMQLQSIKNAVQRVLNKYSCLIILDSLWGKDEEVNELKQMLLTGRHTESKIIVTTHSNKVAKLISTVPLYKLAALSEDDCLKIFSQRAMTGPGDPLFREYGEEIVRRCEGTPLVANFLGSVVNAQRQRREIWQAAKDEEMWKIEED…	MPRALLAARSALEVVMRIAPLQPAATPTTALATPTQTSPTTPMEVPHVPGGNPPLGPRPRRQASMQPPLVPLNDSAMTGKQALVALDSEFSEQRLAEVQARQITVQALQSKLATHLAQAGIAPEKDSIAAKLAAGALQPVYLDRAAFKAMAKALPDCASAAAGPVLVDAQQGRIIFDLQRAFAPGDTFSDAAHTALRNALDLPGQGVENPDWLAAASQSHPARRKMQQTLKYHGHQIPAQHGGAGFYKPDDHRLLEGKATQLHEHLKQVVHENYLQAESTKSLGKDVMVHRGLYDFRNGIPENSLAAVDHAYAQGYRTVELDVQVSADGVPMMLHDFTVGRVLDDPDNPLVANTPFSQLHDQPLVIRNPVDGNFVQTTQRLSSIEEMLKHVVHTKPGMS…	0
MELAVGASEATMRSLLGKLGNLLAQEYSLVSGVRGDIQYINDELASMQAFLRDLSVVTEGHNHDNRRKDWMKQIRDVAYDVEDCIDDFAHRLPQDSISDAKCSFILTKMYELLTWWPRRDIASRIAELKVRAQQIADRRNRYGVNNPEHCDSSNSPRPRAHAAAQDIAEYQDTKPQIVSIKEPVGMKTVMENLEKWLTEPQPDKGRAVLSIVGFGGVGKTTIAMALYRKVSGKFDCQASVAVSQNYDEDEVLRSILNQVSKQEEAGGSTESSSRDENTREPQGSSSTSSREENTAESGTKRMLNKLKKALPLSLLGGNDDKTSVRQQETMGSLQLREELKRRLAEKRYILLIDDIWSAKTWNSIIIPFLPSENDKDSRIIVTTRFHAVGSTCSPRHKND…	MTTPANTTQAVGSTTSTTTTTAGATPANSGLFTIPDGDFFSTAKAVVASNAVATNEDLAKIQEIWKDMKIPSDTMAQAAWDLVRHCADVGSSAQTEMIGTGPYSNGVSRARLAAAIKEVCTLRQFCKKYAPVVWNWMLTNNSPPANWQAQGFKPEHKFAAFDFFDGVTNPAAITPKEGLMRPPSEAEMNAAQTAAFVKITKARAQSNDFASLDAAVTRGRITGTTVAEAVVSLPPP	0
METSSISTVEDKPPQHQVFINFRGADLRRRFVSHLVTALKLNNINVFIDDYEDRGQPLDVLLKRIEESKIVLAIFSGNYTESVWCVRELEKIKDCTDEGTLVAIPIFYKLEPSTVRDLKGKFGDRFRSMAKGDERKKKWKEAFNLIPNIMGIIIDKKSVESEKVNEIVKAVKTALTGIPPEGSHNAVVGALGNSNAGTSSGDKKHETFGNEQRLKDLEEKLDRDKYKGTRIIGVVGMPGIGKTTLLKELYKTWQGKFSRHALIDQIRVKSKHLELDRLPQMLLGELSKLNNPHVDNLKDPYSQLHERKVLVVLDDVSKREQIDALREILDWIKEGKEGSRVVIATSDMSLTNGLVDDTYMVQNLNHRDSLQLFHYHAFIDDQANPQKKDFMKLSEGFVH…	MPRALLAARSALEVVMRIAPLQPAATPTTALATPTQTSPTTPMEVPHVPGGNPPLGPRPRRQASMQPPLVPLNDSAMTGKQALVALDSEFSEQRLAEVQARQITVQALQSKLATHLAQAGIAPEKDSIAAKLAAGALQPVYLDRAAFKAMAKALPDCASAAAGPVLVDAQQGRIIFDLQRAFAPGDTFSDAAHTALRNALDLPGQGVENPDWLAAASQSHPARRKMQQTLKYHGHQIPAQHGGAGFYKPDDHRLLEGKATQLHEHLKQVVHENYLQAESTKSLGKDVMVHRGLYDFRNGIPENSLAAVDHAYAQGYRTVELDVQVSADGVPMMLHDFTVGRVLDDPDNPLVANTPFSQLHDQPLVIRNPVDGNFVQTTQRLSSIEEMLKHVVHTKPGMS…	0
MQVVTGAMGTLLPKLANLLTEEYKLHKNLRGEVLFLKAELESMEAALLKISEAPIDQPPDPQVKLWARDVRDLSYDIEDSVDKFMVRVDTDVREKSRSCFRGFIDRGVRLLTRAKVRHNIGTDIKEIKSQIKEVSERRDRYKVDSVATKPIGPTIDRFRLSAMYKKVTELVAIDETSDELVKRIMGEDDESKQKLKIVSIVGVGGLGKTTLANVVYERIITMFDCSAFVSISLNPDMERIFKNMLYQLDMGKYFDIHQKTWDEAQLINELREFLRNKRYFIVVDDIWDKSTWKMIKCSLPENEHGSGIITTTRILDVGKQVGGVYQLKPLSMLDSVKLFYLRIFGYEDKCPTELAQLSENILKKCGGLPLAIITIASMLACKIGKENLHKYWSKVYQSL…	MKLLISIFIGFLAISTSQQEDVSTPAPNFPDFCSNPNLNKNAKVKACCDAVTKAANAGSYSGADGPVPDECTLKSCGRVCNRFFHKKGENRVTEMPESKTTESESSEECECGDSGDETTTGAQPTPRNVYPSGPEPSTPGGKVASHKPPAAPSTPQPGYPQPPAAPTTKPPRNPYPSGPEPTPKQPAPSSPTPPSSAPSVPAPPSGQYPPGSNVTSNSLTVPPLYTTKETCLPLTPDMPGVVDQWLNKPKTGRFVWHALTNAHSYGGECGLGIQYPYHACVGRDLWSPVKKWVRSCLTDIPNHYIRNDQVCVNKCVKIEYKNKTLIMPIMDETDYLKPYELDISEPAFKYLEMNPNAGWCTATVTYIRCEKLGN	0
MEIGLAVGGAFLSSALNVLFDRLAPNSDLLKMFKRDKRDVRLLKKLRMTLLGLQAVLSDAENKQASNPYVSQWLNELQDAVDGAENLIEEVNYEVLRLKVEGQCQNLGETSNQQVSDCNLCLSDDFFLNIKEKLEETIETLEELEKQIGRLDLTKYLDSGKQETRESSTSVVDESDILGRQNEIEGLIDRLLSEDGKNLTVVPVVGMGGVGKTTLAKAVYNDEKVKNHFGFKAWICVSEPYDILRITKELLQEFGLMVDNNLNQLQVKLKESLKGKKFLIVLDDVWNENYKEWDDLRNLFVQGDVGSKIIVTTRKESVALMMGCGAINVGTLSSEVSWDLFKRHSFENRDPKEHPELEEIGIQIAYKCKGLPLALKALAGILRSKSEVDEWRHILRSEI…	MQPTAIRSTVGLPGADMTADLRDPAPVAVPAHSAADAAAPPPGALQTIVGRPPRPDGPRHRRAQSLPARLTPAQRGMLAELGVADTSVLTPTETAVLRELRLHRPPLPLDTLLFTDPNKDPDDVVTYTIAKQLQAEGFLRLTDVVVTLGDADMRSQRAQLAKGVFDRLALPEVRVARGQDYPMTSTQAREHSKFLAEGAALRAAPDAVHTDGVRAMRERLATSPHKLGMVVIAGMTDASALLAEAGDLVREKLASITIMGGIDPARDADGLVQPDTRAYNNATDIHAARALYRRAQQLGIPLRILSKEAAYRAAVPPAFYEGIARNGHPVGEYLRDVQKNALKGLWEGIQANLIPGLDTAWFFRTFVAAQPQDPAAADQQGAMSFDAIWPQVTKLNLYD…	0
MVDAVLSVVLEKVFDFLAEEGRAFTEFGKQFQILKGNLLNIKEFINQVEKTKRNNNDLKETLNKLRDLIYESEDILDDCQSRNQTGKKNGASICFFLKDVQFKLPNSRRLKQINTEISNIQRNLEGFDRTLMRLNEQENNNTVSRWSSPLFIEDQIVGLDDDANKIIKWLQEWDRGYMIGIVGMGGLGKTTIAQIVYKRCEAMYEKRIWVSVSQDFKEKSIMRSILTSLGELSGEDDPSQLHIKIKQCLTGKNYLLVLDDVWKDGQWWENLQKGLPKENGSKIIITSRHEPTVKKMGVNESRIHKPKFLTKDESWSLLKKILTGEHLNPKLIDIGQEIAQRCAGLPLAIKAIGGIMQSRPSIDYWTQIAENFRQELESKDNPIDVSLQLSYNELPPYLK…	MHRPITAGHTTSRLILDQSKQISRTPSESSAQSALSQQASMSSPVLERSKSAPTLLTAAQRTMLAQVGACNAHLTSDENMAINELRLHKPRLPKDTWFFTDPNKDPDDVVTYTLGKQLQAEGFVHITDVVATLGDAEVRSQRAEMAKGVFNKLELHDVHVSRGRDYAMNSLQSKEHAKFLLEGHALRAGPGEIHRDSLQDMSRRLARAPHGVGIVVIAGMSDINALITTCPDMVRERVDDITIMGGVEPLKDADGFVQPDARAYNNATDMDAARSLYRKAQELGIPLRIVTKEAAYKTAVSPSFYEGIAGSGHPVGHYLRDVQKSALKGLWEGIQAGLLPGLDDSWFFRTFMPNAQIEVAQLDKNKESSFEDIWPKVTKLNLYDPLTLLASVPGAAKLL…	0
MGELQVSSAHSAVDSLLGRLIRILEDEARLLGGVRGDVQFIKDEMESINGFLLHVLHLDRPDHQLQGWTRQVKDLARDCDNCVDVYMQRLAGSGSGGRARRLLRLLLTLPARRRIATRIRELKSRACDVGERRRRYGVVVPRTRNNAAAAAAARRGGQRGLAKRQLSEAGGGDHHADASSAGNTTKQDHRRRALLEEETPANLFAGETDTLAGWLLAAADEHRRPKVISIIRPDDEELVAAAIDPVKRALDDPRILELFQIRQWHSGQSHPGWVYQDMMTQILPMIQHMHRALGGMVSDYDKRNKRRYTRLKKKKKRIVVSNFSRKNLGSKGNKFPVGTTFDEVKEFIGGTASDKEEEEEEEEEGFLQAAAMEVHEGFAMDVAKIISETMASEMGFHQG…	MRVTTFNTFLLTLGTVAVVNAETGNKYIEKRAIDLSRERDPNFFDHPGIPVPECFWFMFKNNVRQDAGTCYSSWKMDMKVGPNWVHIKSDDNCNLSGDFPPGWIVLGKKRPGF	1
MAETVLSMARSLVGSAISKAASAAADETSLLLGVEKDIWYIKDELKTMQAFLRAAELMKKKDELLKVWAEQIRDLSYDIEDSLDEFKVHIESQTLFRQLVKLRERHRIAIRIHNLKSRVEEVSSRNTRYSLVKPISSGTEIDMDSYAEDIRNQSARNVDEAELVGFSDSKKRLLEMIDTNANDGPAKVICVVGMGGLGKTALSRKIFESEEDIRKNFPCNAWITVSQSFHRIELLKDMIRQLLGPNSLKQLLQELQGKVVVQVHHLSEYLIEELKEKRYFVILDDLWILHDWNWINEIAFPKNNKKGSRIVITTRNVDLAEKCATASLVYHLDFLQMNDAITLLLRKTNKNHEDMESNKNMQKMVERIVNKCGRLPLAILTIGAVLATKHVSEWEKFYE…	MRVTTFNTFLLTLGTVAVVNAETGNKYIEKRAIDLSRERDPNFFDHPGIPVPECFWFMFKNNVRQDAGTCYSSWKMDMKVGPNWVHIKSDDNCNLSGDFPPGWIVLGKKRPGF	0
MAELMATMVVGPLLSMVKDKASSYLLEQYKVMEGMEEQHEILKRKLPAILDVIADAEEQAAKHREGAKAWLEELRKVAYQANDVFDEFKYEALRRKAKAKGHYKKLGSIVVIKLIPTHNRILFRYRMGNKLRMILNAIEVLIAEMNAFRLKFRPEPPMSSIKWRKTDSKISNLSMDIANKSRKKDKEEIVNRLLAQASNGDLTVIPIVGMGGMGKTTLAQLVYNDPEIQKHFQLLLWLCVSDNFDVDSLAKRIVEAAPKEMNKKNDNGGAKKLPQDELKEVVSGQRYLLILDDVWNRDASKWEALKYNLKHGGSGSSVLTTTRDQAVAQLMAPAQEVYDLKNLNESFIEEIIKRSAFNSEQERPPPELLEMVGDIAKKCSGSPLAATALGSTLHTKTTK…	MSYTVNSPSQLVYLSSAWADPTDLLNLCTNSLGNQFQTQQARTTVQQQFSDVWKPTPQAGVRFPASGFKVYRYNAVLDPLITALLGTFDTRNRIIEVENQQNPTTAETLDATRRVDDATVAIRSAINNLANELVRGTGMYNQTSFESMAGLTWTTTPPSG	0
MQVVTGAMGTLLPKLANLLTEEYKLHKNLRGEVLFLKAELESMEAALLKISEAPIDQPPDPQVKLWARDVRDLSYDIEDSVDKFMVRVDTDVREKSRSCFRGFIDRGVRLLTRAKVRHNIGTDIKEIKSQIKEVSERRDRYKVDSVATKPIGPTIDRFRLSAMYKKVTELVAIDETSDELVKRIMGEDDESKQKLKIVSIVGVGGLGKTTLANVVYERIITMFDCSAFVSISLNPDMERIFKNMLYQLDMGKYFDIHQKTWDEAQLINELREFLRNKRYFIVVDDIWDKSTWKMIKCSLPENEHGSGIITTTRILDVGKQVGGVYQLKPLSMLDSVKLFYLRIFGYEDKCPTELAQLSENILKKCGGLPLAIITIASMLACKIGKENLHKYWSKVYQSL…	MHYITPIILMSIGKFLGMILGAGSLVGAMTPHHQSNCNSPCLVFVTFTKKCDSCQFNTKFTNLMSCTSCRKSSVVYEECSTKGCPANWHKSTCQEPKFERGVLHSLCANCQKHTKATPTISCKNCKNSASTYPYCSSPECHRRW	0
MADIAFGAVNLVLGLIQDEARLLGRVREDLQFIMQEMESMNNVLRHIVANKGSTTAGDYQLRPWMKQVMELAFDSRNCVELYTQSGSARCGWLPWEMVARHRVVTRIRELKIRAREISERQARYGIAVSHHQLPVEVTTTMEPRDASVRPRNQRRTNAGSWNNPSRRAILEDGWYGDYGSVDEALSRLKPFTEYLYVEVKPPEELNSDDKQQPQPLLDGGNKHDDKEQPPPPVQPGGCVKLQPPLQSDGSDKQDDKDQPLPLPLPLQSDGGNKEQPPPLQSEGGNKEQPPPLQSEGGDKEQPPPLQSEGGDKEQPPPLQSEGGDKEQPPPLQSEGGGKEQPPPPQSGGGIKQQQQLPQSDGDDQQPLLPQSDGGDKQQHIRVVIISVQDGMDEAAVGET…	MKINLSWKTYAVLSIVSLGGIHAMEDVPAELTGVSEGYTRFYRSPTASVTLSGLVNVKWDNEQMTMPLFKWIGGEQAEELHFCVHIAHSIGPKLNLARTLGTVNSNMDQHWAQAHRHSGATRRTIQDFHLFANDIPNFPDYIKIKLVPKT	0
MTNCEKDEEFVCISCVEEVRYSFVSHLSEALRRKGINNVVVGVDSDDLLFKESQAKIEKAGVSVMVLPGNCDPSDVWLDKFAKVLECQRNNKDQAVVPVLYGDSLLRDQWLSELDFKGLSRIHQSRKECSDSILVEEIVRDVYETHFYVGRIGIYSKLLEIENMVNKQPIGIRCVGIWGMPGIGKTTLAKAVFDQMSSAFDASCFIEDYDKSIHEKGLYCLLEEQLLPGNDATIMKLSSLRDRLNSKRVLVVLDDVRNALVGESFLEGFDWLGPGSLIIITSRDKQVFCLCGINQIYEVQGLNEKEARQLFLLSASIKEDMGEQNLQELSVRVINYANGNPLAINVYGRELKGKKKLSEMETAFLKLKRRPPFKIVDAFKSTYDTLSDNEKNIFLDIAC…	MRLSTIILAVSAVTLVAGVNALCEAANVDQAMVMPLTYANSVSEDLNNADGKRYLRSSENEERLGGANMFNIKKLEDALNDTTYAKTLFRRWKRSGVNEDTITTKFKNLQISLDENALELIQSYRIWLNAHATKTNPKLFDRAKIKKALEDGTYANVLYGRWKRYGFESDDVFKRFQRMGVNKDDNLYQVYKNYVTWLNVHHPLKKSTLTTPEAFLFYPSRIQRAKSDPAFAETLFAKWKSSGLDEGPVYKKLWDMGLKKDNAIYKLYTDYVLWLDKHFPLPAKATN	0
MEHEQLLKYFDYYLTTISTKLAAGQLTDDRERHCFAFMEMELAAIVRSLRTPPTPSHGVDGHDRQTWLQELRRLASEIEHLMANHGEADHHPPTRFVLLRRATRCFRVRRRMGMDLYSQFQEEAHQLHLAAEDPCMCKHLRSHPPPPEGVAGGDHLVGIKGPAKKLLRWLMNAETSLQFMAIVGPIGVGKTALAMEVHSRVRCQPKYFEFCAIANLSRRREPVRTRLFLRSILSQITDLEESSSSHNSESETNEELAAHIWKHLQYKRYFILIDDISKDSDWGIINDAFPTNHCGSRILLTTRNELIANFCNSNYDGEVHTMKPLSDSNSDRLLRTKAFGSMDYCPPDNLKLLCEEISKICGGIPLYVTSMAEWLKQHQPQHESSAVPAEEQARLLLKR…	MPYTVSSPNQLVYFGSVWADPIALIDLCTVSLGNQFQTQNARTTVQQQFSDLFKTVPTRTIRFSDGENGFRVFRYNSTLDPLITALLNSFDTRNRIIETENPANPNTAEIASATQRVDDATVSIRACINNLMNELARGTGMLNTVSFETISNLTWTTAATT	0
MEIGLAVGGAFLSSASNVLFDRLAPNGDLLKMFKRDKRDVRLLKKLKMTLLGLQAVLSDAENKQASNPYVSQWLNELQDAVDGAKNLIEEVNYEVLRLKVEGQHQNLGETSNQQVSDCNLCLSDDFFLNIKEKLEDTIETLEELEKQIGRLDLTKYLDSGKQETRESSTSVVDESDILGRQNEIEGLIDRLLSEDGKKLTVVPIVGMAGIGKTTLARAVYNDEKVKNHFGLKAWICVSEPYDILRITKELLQEFDLKVDNNLNKRQVKLKESLKGKKFLIVLDDVWNENYKEWDDLRNIFVQGDVGSKIIVTTRKESVASMMGCGAIKVGTLSSEVSWDLFKRHSFENRDPEEHPELEEIGIQIAHKCKGLPLALKTLAGILRSKFEVNEWRDILRSEI…	MKVSHLTSPAPVVIEHQPRQSEKVSRDGDVIKPWSQLPAAAPSFGGCFGKSKKSRGYDSGSSSGSRSNAGFRLNHVPYVSQQNERMGCWYACTRMLGHSISSGPRLGLPELYDSSGPQGLQQREDVLRLMRNENLAEVSLPESRQFSANELGNLLCRHGPIMFGWQTPAGSWHMSVLTGIDKPNDAIIFHDPQRGPDLTMPLDSFNQRLAWRVPHAMLYSEN	0
MEAAAMAVTAATGALAPVLVKLAALLDDGECNLLEGSRSDAEFIRSELEAVHSLLTPNILGRMGDDDAACKDGLIAEVRELSYDLDDAVDDFLELNFEQRRSASPFGELKARVEEHVSNRFSDWKLPAASLPPSSVHRRAGLPPPDAELVGMDKRMEELTKLLEQGSNDASRWRKRKPHFPLRKTGLKQKIVIKVAMEGNNCRSKAMALVASTGGVDSVALVGDLRDKIEVVGYGIDPIKLISALRKKVGDAELLQVSQANKDVKETTPMLAPVKSICEFHKVKTVCILGLPGGGKTTVARELYDALGTHFPCRVFVSVSPSSSPSPNLTKTLADIFAQAQLGVTDTLSTSYGGSGTGRALQQHLIDNISAFLLNKKYLIVIDDIWHWEEWEVIRKSIP…	MKINLSWKTYAVLSIVSLGGIHAMEHVPAELTGVSEGYTRFYRSSTASVILSGLVKVKWDNEQMTMPLFKWIGGEQAEELHFDVHIAHSSGRRLDRARTLGAVNSNMDQHWVEAYRSSGVTRCTIQDCHLFENDIPNFPDYIKIKLVPKT	0
MTNCEKDEEFVCISCVEEVRYSFVSHLSEALRRKGINNVVVDVDIDDLLFKESQAKIEKAGVSVMVLPGNCDPSEVWLDKFAKVLECQRNNKDQAVVSVLYGDSLLRDQWLSELDFRGLSRIHQSRKECSDSILVEEIVRDVYETHFYVGRIGIYSKLLEIENMVNKQPIGIRCVGIWGMPGIGKTTLAKAVFDQMSSAFDASCFIEDYDKSIHEKGLYCLLEEQLLPGNDATIMKLSSLRDRLNSKRVLVVLDDVCNALVAESFLEGFDWLGPGSLIIITSRDKQVFRLCGINQIYEVQGLNEKEARQLFLLSASIMEDMGEQNLHELSVRVISYANGNPLAISVYGRELKGKKKLSEMETAFLKLKRRPPFKIVDAFKSSYDTLSDNEKNIFLDIAC…	MLIMMGIPLRKIVLLSLIFGISIIPMMCEFLEDARDIQGFSRKSGSKLEEESDSSRDRQEKQAEAQKCTDISCNSNAQCSGQKCGDCLLEGNCSG	0
MADQTLGAVGSLLGELGKAIKEETALLSGVEGDIQFIKDEMDSMNGFLVHVTKTTNHDDQLRAWMKQVRDITYVADDCIKLYMRDVVPEEKAGLRGCLLRRVPTVCKPYCPCLHRNLTTRDQLARRIHELKDRVREIGERRQRYDVKLPEGGDAAVQSSSPSVSQQDSKMKEKRDEFVCALEDGQPPFRDAVRRLSRDGALIRHRAAPALVHGIIKMLDDGAHAQIIKMLLRSLYAHPYGTKELEKLSSNLREGADVAKKVMLFCYSKLSVHYKSCLQYLTTFEDEESVSRTCLVRRWLAEGLVSKDQHHGLDEDDTSMEEAGERCFDELLFRGFLSPAPGHHFPRSGGLKLKCCILDASVKKFINDMARSENFVADVPTHLRHQLDIRRWARRPELPQ…	MQPTAIRSTVGLPGADMTADLRDPAPVAVPAHSAADAAAPPPGALQTIVGRPPRPDGPRHRRAQSLPARLTPAQRGMLAELGVADTSVLTPTETAVLRELRLHRPPLPLDTLLFTDPNKDPDDVVTYTIAKQLQAEGFLRLTDVVVTLGDADMRSQRAQLAKGVFDRLALPEVRVARGQDYPMTSTQAREHSKFLAEGAALRAAPDAVHTDGVRAMRERLATSPHKLGMVVIAGMTDASALLAEAGDLVREKLASITIMGGIDPARDADGLVQPDTRAYNNATDIHAARALYRRAQQLGIPLRILSKEAAYRAAVPPAFYEGIARNGHPVGEYLRDVQKNALKGLWEGIQANLIPGLDTAWFFRTFVAAQPQDPAAADQQGAMSFDAIWPQVTKLNLYD…	0
MAYAALSSLIYTLQQLFKPNQSFVCQSCCTQQHVQSLCQNLSALQLFLDDTTTKDIETLKVCNYLISYSSYIYSIIINLSSFNFKVIEKRIRDVVYKAEDKVDSSLRSIILADCTENKEGACKFFEEELLKVEKDVDSLSKEVMQINVNKHGSRSAELTTIPPSPEKSTNEEHTIVGMEDEYNTILDRLTAQTDELTVIPIFGMGGIGKTTLARKVYDDSSIRSRFDRHVWVTTSEEFNERRMLLEVVSSITTGSNQEKSDDQLMEIVYRGLKGRRFLIVIDDIWSTEAWDQMQRIFPNDDNKSRILLTTRLKYVADYVSSPDFPPHSKSFLSLDDSWNLFTEKVFNKDTCPPHLEETGKHIVQQCRGLPLSVVVVAGLVGKMDPTHDNWENVEENLNS…	SDGWTCAGSDFDGDQVRGQARHWVGQQKTKFSEFHTHNDVPLCYFELGEGNQLTQSYTGFRAYCDEPGDVYNLRYLDVSSRTWVLCTHYDNDFESDYR	0
MAERVVTMAIGPLVSMLKDKASSYLLDQYKVMEGMEEQHKILKRKLPAILDVITDVEEQAMAQREGAKAWLQELRTVAYVANEVFDEFKYEALRREAKKNGHYIKLGFDVIKLFPTHNRVAFRYKMGRKLCLILQAVEVLIAEMQVFGFKYQPQPPVSKEWRHTDYVSIDPQEIASRSRHEDKKNIIGILVDEASNADLTVVPVVAMGGLGKTTLAQLIYNDPEIQKHFQLLLWVCVSDTFDVNSLAKSIVEASPNKNVDTDKPPLDRLQKLVSGQRYLLVLDDVWDNKELRKWERLKVCLQHGGMGSAVLTTTRDKRVSEIMGADRAAYNLNALEDHFIKEIIEARAFSSKKEKPIELVEVVDEIVKRCCGSPLAATALGSVLCTKTSVKEWKAVSSG…	MPKRNYDTAFSTPMSNVRRRLTFDTPLSLPATAGSVPASAKRRRWTNRPMWRKPRYYRLYRSPDVPRGCEGPCKVQSFEAKHDISHVGKVICVTDVTRGMGITHRVGKRFCVKSIWVTGKIWMDENIKTKNHTNTVMFKLVRDRRPFGTPQDFGQVFNMYDNEPSTATVKNDLRDRYQVVRKFQATVTGGQYASKEQATVSKFYRVNNYVVYNHQEAAKYENHTENALLLYMACTHASNPVYATLKIRIYFYDSISN	0
MTNCEKDEEFVCISCVEEVRYSFVSHLSEALRRKGINNVVVDVDIDDLLFKESQAKIEKAGVSVMVLPGNCDPSEVWLDKFAKVLECQRNNKDQAVVSVLYGDSLLRDQWLSELDFRGLSRIHQSRKECSDSILVEEIVRDVYETHFYVGRIGIYSKLLEIENMVNKQPIGIRCVGIWGMPGIGKTTLAKAVFDQMSSAFDASCFIEDYDKSIHEKGLYCLLEEQLLPGNDATIMKLSSLRDRLNSKRVLVVLDDVRNALVGESFLEGFDWLGPGSLIIITSRDKQVFCLCGINQIYEVQGLNEKEARQLFLLSASIKEDMGEQNLQELSVRVINYANGNPLAISVYGRELKGKKKLSEMETAFLKLKRRPPFKIVDAFKSTYDTLSDNEKNIFLDIAC…	MKINLSWKTYAVLSIVSLGGIHAMEDVPAELTGVSEGYTRFYRSPTASVTLSGLVNVKWDNEQMTMPLFKWIGGEQAEELHFCVHIAHSIGPKLNLARTLGTVNSNMDQHWAQAHRHSGATRRTIQDFHLFANDIPNFPDYIKIKLVPKT	0
MSGFTLVTLRWYYGGVLDLSSGQVVYSGGQVTEFLDVDVDRLSYFELRGYIKELGYTTTCTFSIKPPNSGILEDIHNDMDILDLSCSLEDRDIVEVYVKHLIDDAVVDPTLILLENVPHGYMEESGSTFNKVNEQSGVGEDPFTTFDTRSASTPTPSTTTSSPRSPFTTTTHSTTTAAPKSPSTKTPPTTTAAPRSPSTTTPVTAANPSIEDADDLVSGPVESDFLEKEGSDYSTEDSVESECGLVGDDDEDYGSDVHEEVRELRAEKRSFQRRKRKERVPVDTEEVPVGEAGADLGFDETQTGKISVEGRLGGDEPYFASSDDGSFEIDGDEFSDECVESERVHLPRTVKRRRRPSNQKIIHDPTAKKVVGQLGMVFADVNEFRRAVSKYAVQKRVQI…	MSRICGALFRGSLTADHPTHTPEDSPQTVPSPRSSSAHSPEIQELRSLQETRPARLGARSQSRSSKHGLQQCSSSPSDESFRLHAELAAWCERVETKPSLLAKLGCCAAPPVVGDHREQRREAMERIMRCLDAGQAGTQLTLRDLNLSQLPPGLHRLAHLRDLDVADNVNLTRLPEDLSLCKHLERINADGCSIAALPSKIGALKNLSEISLAFNELRTLPDSIGQCSSLTTIVVPGCKINKLPASLANLTQLKKLDVAANIELSELSPHMNLDDVAVHSTQTRLGLMHRIFKAPTFDPETRQRLSYQASALRDRWAALSHHLSPQARARVDQMREGASTTLSSQDHKASAAWKTATEKVSSWAEEGAPITLDRIFKLNQLLLPEGDDDNDPIGGQLRK…	0
MEIGLAVGGAFLSSALNVLFDRLAPNSDLLKMFKRDKRDVRLLKKLRMTLLGLQAVLSDAENKQASNPYVSQWLNELQDAVDGAENLIEEVNYEVLRLKVEGQCQNLGETSNQQVSDCNLCLSDDFFLNIKEKLEETIETLEELEKQIGRLDLTKYLDSGKQETRESSTSVVDESDILGRQNEIEGLIDRLLSEDGKNLTVVPVVGMGGVGKTTLAKAVYNDEKVKNHFGFKAWICVSEPYDILRITKELLQEFGLMVDNNLNQLQVKLKESLKGKKFLIVLDDVWNENYKEWDDLRNLFVQGDVGSKIIVTTRKESVALMMGCGAINVGTLSSEVSWDLFKRHSFENRDPEEHPELEEIGIQIAHKCKGLPLALKALAGILRSKSEVDEWRHILRSEI…	MRSSTTFITIAFIAMQALGIAATQVTILKKGERITWVEVPKGESRVFNIRGKSVTVSVSDDGTPSISGSKYTVE	0
MEIGLAVGGAFLSSALNVLFDRLAPHGDLLMFQKNKNDVRLLKKLKMTLVGLQVVLSDAENKQASNQHVSQWLNELRGAVDGAENLMEQVNYEALRLKVEGRHQNLAETNNQQVSDLKLNLSDDYFLDIKEKLEETIETLEDLQKQIGDLGLQKHLDLGKKLETRTPSTSLVDESKILGRMIEKERLIDRLLSSDSNGENLTVVPIVGMGGVGKTTLAKIVYNDKKVKDHFGLKAWFCVSEAYDAFRITKGLLQEIGSFDLKDDNNLNQLQVKLKESLKGKRFLVVLDDLWNDDCDEWDDLKNLFVQGAMGSKILVTTRKEDVALMMGNGAINVKTLSDEVSWDLFKQHSLKNRDPEEHPELEEVGKQIADKCKGLPLALKALAGILCRKSEVYEWKNV…	MPYTVSSPNQLVYFGSVWADPIALIDLCTVSLGNQFQTQNARTTVQQQFSDLFKTVPTRTIRFSDGENGFRVFRYNSTLDPLITALLNSFDTRNRIIETENPANPNTAEIASATQRVDDATVSIRACINNLMNELARGTGMLNTVSFETISNLTWTTAATT	1
MAYAALSSLIYTLQQLLKPNQSLVCRSCTQQHLQSIYHNLSALQLFLDDTTTKDIETLKVIEKRIRDVVYKAEDKVDSSLRNIILADCTENREGACKFFEEELLKVEKDVDSLRKEVMQIEFNKHGSRSAELTTILPSPEKSTIEEHTIVGMEDEYNTILDRLTAQTDELTVIPIFGMGGIGKTTLARKVYDDSSIRSRFDRHVWVTTSEEFNERRMLLEVVSSITTGSNQEKSDDQLMEIVYRGLKGRRFLIVIDDIWSTQAWDQMQRIFPNDDNKSRILLTTRLKYVADYVNSPDFPPHSKSFLSLDDSWNLFTEKVFNKDTCPPHLEETGKHIVQQCRGLPLSVVVVAGLVGKMDPTHDNWENVEENLNSFIGTVSERCQSILSLSYNYLPQYLRA…	MKINLSWKTYAVLSIVSLGGIHAMEHVPAELTRVSEGYTRFYRSPTASVILSGLVKVKWDNEQMTMPLFKWIGGEQAEELHFCVHIAHSSGPKLNRARSLGTVNSNMDQHWAQAQRNSGATRRTIEGFHLFENDIPNFPDYIKIKLVPKT	0
MADAFLSFAVQKLGDFLIQQVSLRKNLRKEIEWLRNELLFIQSFLRDAELKQYGDQRVQQWVFEINSIANDVVAILETYTFEAGKGASRLKACACIYTKEKKFYNVAEEIQSLKQRIMDISRKRETYGITNINNNSGEGPSNQVRTLRRTTSYVDDQDYIFVGLQDVVQKLLAQLLKAEPRRTVLSIHGMGGLGKTTLARKLYNSSAILNSFPTRAWICVSQEYNTMDLLRNIIKSVQGRTKETLDLLERMTEGDLEIYLRDLLKERKYLVMVDDVWQKEAWDSLKRAFPDSKNGSRVIITTRKQDVAERADDIGFVHKLRFLSQEESWDLFRKKLLDVRSMVPEMENLAKDMVEKCRGLPLAIVVLSGLLSHKKGLNQWQKVKDHLWKNIKEDKSIEI…	MLIMMGIPLRKIVLLSLIFGISIIPMMCEFLEDARDIQGFSRKSGSKLEEESDSSRDRQEKQAEAQKCTDISCNSNAQCSGQKCGDCLLEGNCSG	0
MELVVGASEATMRSLLGKLGNLLAQEYALISGVRGDIQYINDELASMQAFLRDLSVLPEGHYHDNRSKDWMKQIRDIAYDVEDCIDDFAHRLPQDSISDAKCSFLVTKMYELLTWWPRRDIASRIAELKVRAQQIADRRNRYGVNNPELHCDSSNRPRARSAAQDIAEYQVTKLQIIGIKEPVAMKTVMEDLEKWLTEPRPDNGRAVLSIVGFGGVGKTTIAMALYRKVSGKFGCRASVAVSQNYDQDAVLRSILNQVSNQEEAGSSTESSRDTTASREENTAEPGTKSTFIKLKKAPSLSLLGRNDDKTPVRQQETMDYVQLRQELKRRLGEKRYILLIDDIWSANTWLDVVIPFLPDEANNNSRIIVTTRFHAVGSTCSRGHKNVEATSSPRPGNNR…	MRTFSLVSLAAILNYLTLPSAVGSGPVANASSYKCHDRVIGPVTLNDQIEKAYREALEAGTSPNGLRKGQKFGSRYFNVILKRGEENIKVDFFVGINYLKEIIYLQAYVQSVLLDCYPTTERPQLNIILH	0
MEIGLAVGGAFLSSASNVLFDRLAPNGDLLKMFKRDKRDVRLLKKLKMTLLGLQAVLSDAENKQASNPYVSQWLNELQDAVDGAKNLIEEVNYEVLRLKVEGQHQNLGETSNQQVSDCNLCLSDDFFLNIKEKLEDTIETLEELEKQIGRLDLTKYLDSGKQETRESSTSVVDESDILGRQNEIEGLIDRLLSEDGKKLTVVPIVGMAGIGKTTLARAVYNDEKVKNHFGLKAWICVSEPYDILRITKELLQEFDLKVDNNLNKRQVKLKESLKGKKFLIVLDDVWNENYKEWDDLRNIFVQGDVGSKIIVTTRKESVASMMGCGAIKVGTLSSEVSWDLFKRHSFENRDPEEHPELEEIGIQIAHKCKGLPLALKTLAGILRSKFEVNEWRDILRSEI…	MQSPSIHRNTGSIIQPTVTPDARAATDLQERAEQPRQRSSHSLSSVGKRALKSVGKLFQKSKAPQQKAATPPTAKNVKTPPPASNVATPRNKARESGFSNSSPQNTHRAPKWILRNHPNQASSSGAQTHEIHPEAAPRKNLRVRFDLPQDRLERSPSYLDSDNPMTDEEAVANATRQFRSPDSHLQGSDGTRISMLATDPDQPSSSGSKIGDSDGPIPPREPMLWRSNGGRFELKDEKLVRNSEPQGSIQLDAKGKPDFSTFNTPGLAPLLDSILATPKQTYLAHQSKDGVHGHQLLQANGHFLHLAQDDSSLAVIRSSNEALLIEGKKPPAVKMEREDGNIHIDTASGRKTQELPGKAHIAHITNVLLSHDGERMRVHEDRLYQFDPISTRWKIPEGL…	0
MDAPASFSLGAMGPLLRKLDSLLVAPEIRLPKPLKEGIELLKEDLEEIGVSLVEHSVVDSPTHKARFWMDEVRDLSYHIEDCIDTMFSMRSGGDDGKPRSERRHKVGRAKIDGFSKKPKPCTRMARIAELRALVREASERLERYQLGDVCGSSSPVVFTADGRARPLHHGVSANLVGVDEFKTKLNRWLSDEEGPHLKVAAIVGPAGIGKTALATELYRDHRWQFECRAFVRASRKPDMQRLLGGILSQVQRRQRSSDAYADSTVQSLIDNLREHLQDRRYLIIIDGLWETAVWNIANSAFPDVNSFSRILITADIEQVALECCGYKYDYIMRMEPLGSLDSKKVFFNKVFGSEDQCPPELKEVSNTILEKCGGLPLAIISIAGLLGSQPENPVLWDYV…	MPKRNYDTAFSTPMSNVRRRLTFDTPLSLPATAGSVPASAKRRRWTNRPMWRKPRYYRLYRSPDVPRGCEGPCKVQSFEAKHDISHVGKVICVTDVTRGMGITHRVGKRFCVKSIWVTGKIWMDENIKTKNHTNTVMFKLVRDRRPFGTPQDFGQVFNMYDNEPSTATVKNDLRDRYQVVRKFQATVTGGQYASKEQATVSKFYRVNNYVVYNHQEAAKYENHTENALLLYMACTHASNPVYATLKIRIYFYDSISN	0
MEKRKDIEEANNSLVLFSALSKDIANVLIFLENEENQKALDKDQVEKLKLKMAFICTYVQLSYSDFEQFEDIMTRNRQEVENLLQSLLDDDVLTSLTSNMDDCISLYHRSYKSDAIMMDEQLDFLLLNLYHLSKHHAEKIFPGVTQYEVLQNVCGNIRDFHGLILNGCIKHEMVENVLPLFQLMAERVGHFLWEDQTDEDSRLSELDEDEHNDRDSRLFQLTHLLLKIVPTELEVMHICYTNLKASTSAEVGRFIKKLLETSPDILREYIIQLQEHMLTVIPPSTLGARNIHVMMEFLLLILSDMPKDFIHHDKLFDLLAHVGTLTREVSTLVRDLEEKLRNKEGNNQTNCATLDLLENIELLKKDLKHVYLKAPNSSQCCFPMSDGPLFMHLLHMHLN…	MRVTTFNTFLLTLGTVAVVNAETGNKYIEKRAIDLSRERDPNFFDHPGIPVPECFWFMFKNNVRQDAGTCYSSWKMDMKVGPNWVHIKSDDNCNLSGDFPPGWIVLGKKRPGF	0
MAPAVSASQGVIMRSLTSKLDSLLLQPPEPPPPAQPSSLRKGERKKILLLRGDLRHLLDDYYLLVEPPSDTAPPPDSTAACWAKEVRELSYDVDDFLDELTTQLLHHRGGGDGSSTAGAKKMISSMIARLRGELNRRRWIADEVTLFSARVKEAIRRQESYHLGRRTSSSRPREEVDDDDREDSAGNERRRFLSLTFGMDDAAVHGQLVGRDISMQKLVRWLADGEPKLKVASIVGSGGVGKTTLATEFYRLHGRRLDAPFDCRAFVRTPRKPDMTKILTDMLSQLRPQHQHQSSDVWEVDRLLETIRTHLQDKRYFIIIEDLWASSMWDIVSRGLPDNNSCSRILITTEIEPVALACCGYNSEHIIKIDPLGDDVSSQLFFSGVVGQGNEFPGHLTEV…	MHTSTFLAALLAAASAVEAAQGSFRVPDIITPDWILHQARNNSLFTRWRPRSHFLAPAGWMNDPSGAFYDPATDLYHLQYQWHPNHANWGNVSWGHAVSKDLFHWKDIRDWRDDSSASLPSGRFENGPLSFFSGSSYPVNLNGKQDGTLLTFVTRLSDLPTSWLKPYKKNMEVQSMFRSKDAGQTWQELGPIIESPPKGWNVTGFRDPYVFPNPALDAIRGVGPHYYITLGSGIKGPNVPATFHGAARPGFLGPRMPLYAAPASDLRKWTFLGSLWESKPNASLGNPDITGAYGYNFETSGVFSLPIDKNAGNSLRNTAWFALMGTEGGNTTLHPHEHWAVWSRGHMAPTRGGGVKMTPTSSGAADWGITYAHTSFEDARRGNGNRRVMWGWANEDVNE…	0
MEIGLAVGGAFLSSALNVLFDRLAPHGDLLSMFRKHKDHVQLLKKLEDILLGLQIVLSDAENKQASNRHVSQWFNKLQNAVDGAENLIEQVNYEALRLKVEGQHQNLAETSNQQVSDLNLCFSDDFFRNIKDKLEETIETLEVLEKQIGRLGLKEHFGSTKQETRTPSTSLVDDSDIFGRQNDIEDLIDRLLSEDASGKKRTVVPIVGMGGLGKTTLAKAVYNDERVQKHFGLKAWFCVSEAFDAFRITKGLLQEIGSFDLKADDNLNQLQVKLKERLKGKKFLIVLDDVWNDNYNKWDELRNVFVQGDIESKIIVTTRKESVALMMGNEQISMDNLSTEASWSLFKTHAFENMGPMGHPELEEVGKQIAAKCKGLPLALKTLAGMLRSKSEVEEWKRI…	MHRPITAGHTTSRLILDQSKQISRTPSESSAQSALSQQASMSSPVLERSKSAPTLLTAAQRTMLAQVGACNAHLTSDENMAINELRLHKPRLPKDTWFFTDPNKDPDDVVTYTLGKQLQAEGFVHITDVVATLGDAEVRSQRAEMAKGVFNKLELHDVHVSRGRDYAMNSLQSKEHAKFLLEGHALRAGPGEIHRDSLQDMSRRLARAPHGVGIVVIAGMSDINALITTCPDMVRERVDDITIMGGVEPLKDADGFVQPDARAYNNATDMDAARSLYRKAQELGIPLRIVTKEAAYKTAVSPSFYEGIAGSGHPVGHYLRDVQKSALKGLWEGIQAGLLPGLDDSWFFRTFMPNAQIEVAQLDKNKESSFEDIWPKVTKLNLYDPLTLLASVPGAAKLL…	0
MEIGLAVGGAFLSSALNVLFDRLAPNGDLLNMFRKHKDYVQLLKKLKMTLRGLQIVLSDAENKQASNPSVSDWLNELRDAVDSAENLIEEVNYEALRLKVEGQHQNLAETSNQQVSHLSLSLSDEFFLNIKDKLEGNIETLEELQKQIGCLDLKSCLDSGKQETRRPSTSVVDESDIFGRHSETEELVGRLLSVDANGRSLTVIPVVGMGGVGKTTLAKAVYNDEKVNDHFDLKAWFCVSEQYDAFRIAKGLLQEIGLQVNDNINQIQIKLKESLKGKKFLIVLDDVWNDNYNEWDDLRNLFVQGDLGSKIIVTTRKESVALMMGGGAMNVGILSNEVSWALFKRHSLENRDPEEHLELEEIGKKIAEKCKGLPLAIKTLAGMLRSKSAIEEWKRILRS…	MRLAIMLSATAVAINFATSSAIDQTKVLVYGTPAHYIHDSAGRRLLRKNEENEETSEERAPNFNLANLNEEMFNVAALTERADAKKLAKQLMGNDKLADAAYMWWQHNRVTLDQIDTFLKLASRKTQGAKYNQIYNSYMMHLGLTGY	1
MEIGLAVGGAFLSSALNVLFDRLAPHGDLLMFQKNKNDVRLLKKLKMTLVGLQVVLSDAENKQASNQHVSQWLNELRGAVDGAENLMEQVNYEALRLKVEGRHQNLAETNNQQVSDLKLNLSDDYFLDIKEKLEETIETLEDLQKQIGDLGLQKHLDLGKKLETRTPSTSLVDESKILGRMIEKERLIDRLLSSDSNGENLTVVPIVGMGGVGKTTLAKIVYNDKKVKDHFGLKAWFCVSEAYDAFRITKGLLQEIGSFDLKDDNNLNQLQVKLKESLKGKRFLVVLDDLWNDDCDEWDDLKNLFVQGAMGSKILVTTRKEDVALMMGNGAINVKTLSDEVSWDLFKQHSLKNRDPEEHPELEEVGKQIADKCKGLPLALKALAGILCRKSEVYEWKNV…	MPRALLAARRIFEVIMRIGPLQPSVAHTAAPALPTHISTISPTQVPDMPGNTPPLRERPRRRAGNMPPLVPLNGSAMTGRPALVALDSEFSEQRLAEVQARQITVQTLQTKLATHLAQAGTAPKPDSIAARFAAGTLEPVYLDTAAFNAMSRGLPARARAAAGPVLIDAQQGRIIFNLQRAFAPGDTFSDAALAALGKQLNLSGHGLATPNWLQPAAGTPGRRKLQQAARYHGHEVPARDGGAGFFKANDHRLLEGKQALLRNHRKSLVHDHYFEAPSTRAFGKDVMVHRGLFDNHAGIPENSLASIDHAYEQGYRNLELDVEVSADGVPVLMHDFSIGRMAGDPQNRLVSQVPFAELREMPLVIRNPSDGNYVKTDQTIAGVEQMLEHVLKKPEPMSV…	0
MAESFLFNIIERVLAKVSSIAVYEITLAWNVKIELRKLQSTLSTIKAVLLDANEQQAKNHEVRDWLEKLRDVVYDVDDLMDDLSTQLLLQMHFQKSFRKKVRKFFSSSNPIIYRFKIGRKVKEIRELLNEIADDRRNFHFTEHTYVIPAENTSREQTHSFVRASDIIGRDDDQENIVKQLIDSHDEENISVIPIVGLGGLGKTTLVKLVYNNNRVVQNFDLRMWVSISEDFNLSKVIEKILRSATGESFDHLDMDQLQGCLGEVLQQKRYLLVLDDVWNEDQHKWMDLRELLMNCSRGSKIVVTTRSKMVALITGTVPPYYLGGLADDDCLSLFLKCAFGGQDNLFPNLVEIGKEIVKKCGGVPLAVKTLGRLLYMKTDENEWLQIRDNEIWEIEQNKS…	MMHSIIFQTLLIITIVFSQVWGARSLVKIDWSGSEYTILGANHYEEPNTGAAAQFPGTMTVDDGRSPYIVRKLRNSSGKRFYVFTGHPQQPIVWNPHEEIEIQFNRKFLIAILTEFEADSQVFNHFARRQHR	0
MAETVLSMARSLVGSAISKAASAAANETSLLLGVEKDIWYIKDELKTMQAFLRAAELMKKKDELLKVWAEQIRDLSYDIEDSLDEFKVHIESQTLFRQLVKLRERHRIAIRIHNLKSRVEEVSSRNTRYSLVKPISSGTEIDMDSYAEDIRNQSARNVDEAELVGFSDSKKRLLEMIDTNANDGPAKVICVVGMGGLGKTALSRKIFESEEDIRKNFPCNAWITVSQSFHRIELLKDMIRQLLGPSSLDQLLQELQGKVVVQVHHLSEYLIEELKEKRYFVVLDDLWILHDWNWINEIAFPKNNKKGSRIVITTRNVDLAEKCATASLVYHLDFLQMNDAITLLLRKTNKNHEDMESNKNMQKMVERIVNKCGRLPLAILTIGAVLATKQVSEWEKFYE…	MLFYSLLFFFHTVAISAFTNIGTFSHPVYDYNPIPNHIHGDLKRRAYIERYSQCSDSQASEIRAALKSCAELASWGYHAVKNDNRLFRLIFKTDSTDIQNWVQKNFNEIYKECNRDADEISLTCHDKNVYTCVREGVHNLAYALINEKEIVICPPFFNNPVNSREITAGNQDTVILHEMVHIILKEWKDYGCEWHGIHKLDSTESIKNPDSYAIFAQCARYKYC	0
MNYCLPSSTLQTTTKRRLTLRRLCCKQLRKKTLVQTAEEEEANTTMADPVIGATVQVLLEKLISLTIEEVNSSRDFNKDLEMLTQNVSLIQAFIHDVETPQEKQQSVEQWLNRLERVAEDAQNVFDRFIYESLKTKVVRSPLKKVSGFFSHTAFKRKMSQKINNINKELTAINKVAKDLGLQSLMVPSRKILPIRETDSFVVASDIVGRDLDIAEIKEKILNMREEDIVLSTIPIVGMGGLGKTTVAKRIYNDEHMKQIFEKRIWLCLPEMSETKSFLEQILESLIERKIEVERRDIIVKKLQDELGGKKYLLVLDDLWCVDSTSWHEFIDTLRGINTSRGNCILVTTRRKQVASTVATDLHILGKLTEDHCWSIFKQKAFVDGRVPEELASMGNKIVK…	MRLAIMLSATAVAINFATSSAIDQTKVLVYGTPAHYIHDSAGRRLLRKNEENEETSEERAPNFNLANLNEEMFNVAALTERADAKKLAKQLMGNDKLADAAYMWWQHNRVTLDQIDTFLKLASRKTQGAKYNQIYNSYMMHLGLTGY	0
MEIGLAVGGAFLSSALNVLFDRLAPHGDLLSMFRKHKDHVQLLKKLEDILLGLQIVLSDAENKQASNRHVSQWFNKLQNAVDGAENLIEQVNYEALRLKVEGQHQNLAETSNQQVSDLNLCFSDDFFRNIKDKLEETIETLEVLEKQIGRLGLKEHFGSTKQETRTPSTSLVDDSDIFGRQNDIEDLIDRLLSEDASGKKRTVVPIVGMGGLGKTTLAKAVYNDERVQKHFGLKAWFCVSEAFDAFRITKGLLQEIGSFDLKADDNLNQLQVKLKERLKGKKFLIVLDDVWNDNYNKWDELRNVFVQGDIESKIIVTTRKESVALMMGNEQISMDNLSTEASWSLFKTHAFENMGPMGHPELEEVGKQIAAKCKGLPLALKTLAGMLRSKSEVEEWKRI…	MWRLFLALIAATAILVHSPASALTTSTTGMTQTTPSLSVPVYVGKPSKDFSTRHLRIRHMKDDKVGDSEKNEERLIKTFESWVRYKLLQLHPKFRQVKLHPGRVFTLLGLDGLHEMAIYHPGWKRYVDYSQKWRSNNRLKRF	0
MSYLREVATAVALLLPFILLNKFWRPNSKDSIVNDDDDSTSEVDAIPDSTNPSGSFPSVEYDVFLSFRGPDTRKQFTDFLYHFLCYYKIHTFRDDDELRKGKEIGPNLLRAIDQSKIYVPIISSGYADSKWCLMELAEIVRRQEENPRRIILPIFYMVDPSDVRHQTGCYKKAFQKHANKFNGETIQNWKDALKKVGDLKGWHIGKDDTQGAIADEVSADIWSHISKENLILETDELVGIDDHITAVLEKLSLDSENVTMVGLYGMGGIGKTTTAKAVYNKISSCFDRCCFIDNIRETQDQKDGVVVLQKKLVSEILRIDSGSVGFNNDSGGRKTIKERVSRFKILVVLDDVDEKFKFEDMLGSPKDFISQSRFIITSRSMRVLGTLNENQCKLYEVGS…	MRSSTTFITIAFIAMQALGIAATQVTILKKGERITWVEVPKGESRVFNIRGKSVTVSVSDDGTPSISGSKYTVE	0
MDAPASFSLGAMGPLLRKLDSLLVAPEIRLPKPLKEGIELLKEDLEEIGVSLVEHSVVDSPTHKARFWMDEVRDLSYHIEDCIDTMFSMRSGGDDGKPRSERRHKVGRAKIDGFSKKPKPCTRMARIAELRALVREASERLERYQLGDVCGSSSPVVFTADGRARPLHHGVSANLVGVDEFKTKLNRWLSDEEGPHLKVAAIVGPAGIGKTALATELYRDHRWQFECRAFVRASRKPDMQRLLGGILSQVQRRQRSSDAYADSTVQSLIDNLREHLQDRRYLIIIDGLWETAVWNIANSAFPDVNSFSRILITADIEQVALECCGYKYDYIMRMEPLGSLDSKKVFFNKVFGSEDQCPPELKEVSNTILEKCGGLPLAIISIAGLLGSQPENPVLWDYV…	MLLAAAIVFLHIPALTMPAAEARQTAANIMHPVLDGEQNVLGKRSLRTDHMRVSNVEDREGDEERIFRRFTDWIKYLFNKMNPKQLHTYLGLDGLGETAYKHKNYPIYRMMSKKWRDKL	0
MAASAALVFAGKSVATSAISFLVNKAFSYIDEYCKSENMDELKNRLLRAMPHIQAVFDVVNPELVREQSSGLDAWLWQLRDAVEAAEDAIDELEYYELEEKAKDQKVSEWGSPLGKMKHKFVRSFGPAINKTIKKISHRDTLKRLMKSVDDLDKAAVGVSDFLKLTDHLSGGSSTSSQQLMDNDRQTSSTSSATNFVGREKEKEQIIGWLANTSDELGETMVIKTNSIPIISVIGHGGMGKTALAQSICGQDEVVKHFKVIWTTISTSFDATSVTSKILEDATRVKPSSDHLEPLQRDLKEKLASINFLLVLDDVWEDKKRDEWEKLFAPLKELNTTGSKILLTTRMQSVADMAAKVMGVERDKFLTLQGLEDDKNLKLFGHHAFSGLNPRDDAYLMLI…	MSYSITTPSQFVYLSSAWADPIELINLCTNALGNQFQTQQARTVVQRQFSEVWKPSPQVTVRFPDSDFKVYRYNAVLDPLVTALLGAFDTRNRIIEVENQANPTTAETLDATRRVDDATVAIRSAINNLVVELIRGTGSYNRSSFESSSGLVWTSGPAT	0
MASSSSSSRNWSYHVFPSFSGEDVRNTFLSHFLKELDRKLIISFKDNEIERSQSLDPELKHGIRNSRIAVVVFSKTYASSSWCLNELLEIVKCKKEFGQLVIPIFYNLDPSHVRKQTGDFGKIFEKTCRCKTVDEKIRWKEALTDVANILGYHIVTWDNEASMIEEIANDILGKMNISPSNDFEDLVGIEDHITKMSSLLHLESEEVRMVGIWGPSGIGKTTIARALFSRLSCQFQSSVFIDKVFISKSMEVYSGANLVDYNMKLHLQRAFLAEIFDKKDIKIHVGAMEKMVKHRKALIVIDDLDDQDVLDALAGQTQWFGSGSRIIVVTENKHFLRANRIDHIYKVCLPSNALALEMFCRSAFKKNSPPDDFLELSSEVALRAGNLPLGLNVLGSNLR…	MKVSSANAGVPANSADNTSARPSQTNADTTPLGRRRRAPDDAPGSPPARRQRQDSPEDSAQTMFRRAGMTSLPPSPATSEHVPLLDNRPTLERMGVDHPLPGRTWYETGHTTASPADRTSTASAAQVASSSRSAGPATAARPQPTHTSAGQQATVDRLRTQVTGFLSGALGKLQALSAQNMDPELAQFRVLDVDRAIMPLLIVAENARNPGLNLVPLHMDMAEDEEVRTQPPMAGSRHIAEFVASARPGRYRAVIDDGSHTRAADIRKDASGTSVIVVDPLRKEKDENAYVDYADNVNMEFGEHAKCAFIPVDIQKSFFDCRILSLSLALKMHDKDDAFAAFHETLRNGGDPSHHVSRAQQTEELGATLVLDGAPLVDARMMKHGQAASSVSRYLENHP…	0
MAENEIEEMLEHLRRIKSGGDLDWFDIFGIEELETVLRVFRTFTKYHDVLLPDSLVELTKRAKLIGEILHRVLGRIPHKCKTNLNLERLESHLMEFFRGNTASLSHNYELNDFDLSKYMDCLEIFLNDVLMMFLQKGRSCHSKRKLAIHRSIKELKIVQKKMRFLKYIYATEINGYVDYEKQECLETRIQFMTNTVGQYCLAVLDYVAEGELNEENDNFSKPPYLLSLIVFVELEMKKIFHGEVKASKFTQSKTFKDKKLPKGFSHHLHNLLMYLRNKKLENFPNNIAAQNIDVAIEFLLVFLDADVSNHVINGNWLKEVLLKVGAIAGDILYVIQKLLPRSINKLDETSDISLCSIQILEKTKDLKAQVETYYKSLKFTPSQFPTFGGLSFLDSLLRK…	MKLLISIFIGFLAISTSQQEDVSTPAPNFPDFCSNPNLNKNAKVKACCDAVTKAANAGSYSGADGPVPDECTLKSCGRVCNRFFHKKGENRVTEMPESKTTESESSEECECGDSGDETTTGAQPTPRNVYPSGPEPSTPGGKVASHKPPAAPSTPQPGYPQPPAAPTTKPPRNPYPSGPEPTPKQPAPSSPTPPSSAPSVPAPPSGQYPPGSNVTSNSLTVPPLYTTKETCLPLTPDMPGVVDQWLNKPKTGRFVWHALTNAHSYGGECGLGIQYPYHACVGRDLWSPVKKWVRSCLTDIPNHYIRNDQVCVNKCVKIEYKNKTLIMPIMDETDYLKPYELDISEPAFKYLEMNPNAGWCTATVTYIRCEKLGN	0
MELVVGASEATMKSLLGKLGNLLAQEYALISGVRGDIQYINDELASMQAFLRDLSTVPEGHSHGHRMKDWMKQIRDIAYDVEDCIDDFAHRLPQDSISAAKCSFLLTKIYELWTWWPRRDIASNIAELKVRAQQIADRRNRYGVNNPEHGDSSNSTRTHVAAYDIAEYQVTSPQIIGTKEPVGMTDVMDQLEGWLTSPQAEKGRAVLSIVGFGGVGKTTIATALYSKVSGKFQCRASVSVSQNYDQDTVLRSILNQVSNQEQGSSITFSDKKTPTPGTKSTLKTALSLLGRYCTCQPGNNGSPDKTQMTPETMDYQLLLQELKKRLNEKSYILLIDDIWSAKTWESIIAFLPENNKASKIIVTSRFQAVGSTCSASGTDRLHTVGYLTDNESKKLFKTS…	MKIGTQATSLAVLHNQESHAPQAETAVRPEPAQAVPEIPSDLAIRPRARGIHPFLAMTLGDKGCASSSGVSLEEDSHTQASLSDFSVASRDVNHNNICAGLSTEWLVMSSDGDAESRMDHLDHNGEGQSSGTQRHQVYNDALAAALSNDDEAPFFTASTAVIEDAGFSLRREPKTVRTSGGSAQLGQTVADDVAQSGRKHLLSLRFANVQGHAIACSCEGSRFKLFDPNLGEFQSSRSAAPQLLKSLIDHYNSLNYDVACVNEFRVS	0
MAELMATMVVGPLLSMVKDKASSYLLEQYKVMEGMEEQHEILKRKLPAILDVIADAEEQAAKHREGAKAWLEELRKVAYQANDVFDEFKYEALRRKAKAKGHYKKLGSIVVIKLIPTHNRILFRYRMGNKLRMILNAIEVLIAEMNAFRLKFRPEPPMSSIKWRKTDSKISNLSMDIANKSRKKDKEEIVNRLLAQASNGDLTVIPIVGMGGMGKTTLAQLVYNDPEIQKHFQLLLWLCVSDNFDVDSLAKRIVEAAPKEMNKKNDNGGAKKLPQDELKEVVSGQRYLLILDDVWNRDASKWEALKYNLKHGGSGSSVLTTTRDQAVAQLMAPAQEVYDLKNLNESFIEEIIKRSAFNSEQERPPPELLEMVGDIAKKCSGSPLAATALGSTLHTKTTK…	MKINLSWKTYAVLSIVSLGGIHAMEHVPAELTGVSEGYTRFYRSSTASVILSGLVKVKWDNEQMTMPLFKWIGGEQAEELHFDVHIAHSSGRRLDRARTLGAVNSNMDQHWVEAYRSSGVTRCTIQDCHLFENDIPNFPDYIKIKLVPKT	0
MNIVTGAMGSLIPKLGELLMEEYKLHKRIKKDVEFLRKELESMHAALIKVGEVPRDQLDRQVKLWADEVRELSYNMEDVVDKFLVRVDVDGIQQPHDNSGRFKELKNKMIGLFKKGKNHHRIADAVKEIKEQLQEVAARRDRNKVVVPNPTEPITIDPCLRALYAEATELVGIYGKRDEELMRLLSMEGDDASNKRLKKVSIVGFGGLGKTTLARAVYEKIKVDFDCRAFVPVGQNPDMKKVLRDILIDLGNSHSDLAILDANQLTRKIHEFLENKRYLVIIDDIWDEKLWEGINFAFSTRNNLGSRLITTTRNFDVSKSCCLSADDSIYKMKPLSTDDSRRLFHKRIFPDASGCPSEFQQVSEDILKKCGGVPLAIITIASALASGQQMKPKHEWDIL…	MMHSIIFQTLLIITIVFSQVWGARSLVKIDWSGSEYTILGANHYEEPNTGAAAQFPGTMTVDDGRSPYIVRKLRNSSGKRFYVFTGHPQQPIVWNPHEEIEIQFNRKFLIAILTEFEADSQVFNHFARRQHR	1
MADAFLSFAVQKLGDFLIQKVSLRKSLRDEIRWLINELLFIRSFLRDAEQKQCGDQRVQQWVFEINSIANDAVAILETYSFEAGKGASRLKACTCICRKEKKFYNVAEEIQSLKQRIMDISRKRETYGITNINNNAGEGPSNQVTKLRRTTSYVDEQDYIFVGFQDVVQTFLAQLLKAEPRRSVLSIYGMGGLGKTTLARKLYTSPDILNSFRTRAWICVSQEYNTMDLLRNIIKSIQGRTKETLDLLERMTEGDLEIYLRDLLKERKYLVVVDDVWQREAWESLKRSFPDGKNGSRVIITTRKEDVAERADDRGFVHKLRFLSQEESWDLFRRKLLDVRAMVPEMESLAKDMVEKCRGLPLAIVVLSGLLSHKKGLNQWQKVKDHLWKNIKEDKSIEI…	MPVVSKAQAREVYEHSVLFHGTTLRSRRSIQRNGFRLENKSAGSITAYAGIQSNFDAAVASSSHHYFAEKKEVAKRFARMVSRHCGDRPALVRTIGVMNHFAIEEDPDAGTSCLRTNEDIPSSHVLGSKGSPAEGNARIFKGEMEADGHSISLEEAGDLLRAVQSDSDSDG	0
MEGNGIMVSAATGAMNSLLAKLAALLEEDYQMHKGMKREIAFLKDELSSMNALLERLADTEAALDPQTKEWRSQVREMSYDIEDCIDEYTRQLRHGQPQRPGGNGIMGFFHGYVQKVKDLVGRHEIAEQIQELKARIVEAGHRRKRYKLDSAVNCKSNHVVPIDRRLPALFAELDALVGIDRPRDEIIKLLDDGEQRMKVVSIVGSGGLGKTTLANQVYQKIGEQFDCKAFVSLSQHPDMEMIFQTILYQVNDEVGRIRSGDKEQVISELRAFLKNKRRIFGSEDKCPHQLKDIAVEIVRKCGGLPLAIISMASLLTTKSYVRAEWFKVRDSIGSGIEKNSDVEEMNMILSLSYYDLPHHLRTCLLYLSMFPEDYVVNRDYLVRRWVAEGFIKANGGRT…	MRSSTTFITIAFIAMQALGIAATQVTILKKGERITWVEVPKGESRVFNIRGKSVTVSVSDDGTPSISGSKYTVE	0
MPTNSENKAEPQVHYSEYEHEHPHKLCSSALLSRQTDLIKMAEVLASGATGLITSLLGKLASLLGDEYTLLREVRGDVEFLQAELSGMDDLLVRLVEMEKNGHGTKKWRVKLRELAYEVEDGIDSFTHRLGSARDRAGFVRGFMKQLNLMVRHQVARQIQELRDQIEVECARQMRYTQLGGGGSSSIDAAVADQIDCRVKALYVDPDHQLVGMDGPVASIVELLTMEEDESSARQLRIVSIFGPGGLGKTTLANQVHRKIKGQFDYAALVSVSQRPIRDILTKIAPSVIPTDSSSSLDTCQLIEIVKDFLQDKRYLIVFDDIWSTKMWENLMSVLPRNNKKSRVITTTRMSNVASSRSPRSNGHIYGMESLNDADSKELFSKIIFDHKGKCPKALDEIA…	MKINLSWKTYAVLSIVSLGGIHAMEDVPAELTGVSEGYTRFYRSSTASVILSGLVNVKWDNEQMTMPLFKWIGGEQAEELHFCVHIAHSSGRRLNSARTLGTVNSNMDQHWVEAYRSSGVTRCTIQDCHLFANDIPNFPDYIKIKLVPKT	0
MTNCEKDEEFVCISCVEEVRYSFVSHLSEALRRKGINNVVVGVDSDDLLFKESQAKIEKAGVSVMVLPGNCDPSDVWLDKFAKVLECQRNNKDQAVVPVLYGDSLLRDQWLSELDFKGLSRIHQSRKECSDSILVEEIVRDVYETHFYVGRIGIYSKLLEIENMVNKQPIGIRCVGIWGMPGIGKTTLAKAVFDQMSSAFDASCFIEDYDKSIHEKGLYCLLEEQLLPGNDATIMKLSSLRDRLNSKRVLVVLDDVRNALVGESFLEGFDWLGPGSLIIITSRDKQVFCLCGINQIYEVQGLNEKEARQLFLLSASIKEDMGEQNLQELSVRVINYANGNPLAINVYGRELKGKKKLSEMETAFLKLKRRPPFKIVDAFKSTYDTLSDNEKNIFLDIAC…	MRLAIMLSATAVAINFATSSAIDQTKVLVYGTPAHYIHDSAGRRLLRKNEENEETSEERAPNFNLANLNEEMFNVAALTERADAKKLAKQLMGNDKLADAAYMWWQHNRVTLDQIDTFLKLASRKTQGAKYNQIYNSYMMHLGLTGY	0
MAYAALSSLIYTLQQLLKPNQSLVCRSCTQQHLQSIYHNLSALQLFLDDTTTKDIETLKVIEKRIRDVVYKAEDTVDSSLRNIILADCTENREGACKFFEEELLKVEKDVDSLSKEVMQIDFNKHGSRSAELATTDPSSSGKSTIEEHTIVGMEDEYNTILDRLTAQTDELTVIPIFGMGGIGKTTLARKVYDDSSIRSRFDRHAWVTTSEEFNERRMLLEVVSSITTGSNQGKSDDQLMEIVYRSLKGRRFLIVIDDIWSTQAWDQMQRIFPNDDNKSRILLTTRLKYVADYVSSPDFPPHSKSFLSLDDSWNLFTEKVFNEDTCPPHLEETGKHIVQQCQGLPLSVVVVAGLVGKMDPTHDNWENVEENLNSFFGTVSERCHSILSLSYNYLPQYLR…	MRLSTIILAVSAVTLVAGVNALCEAANVDQAMVMPLTYANSVSEDLNNADGKRYLRSSENEERLGGANMFNIKKLEDALNDTTYAKTLFRRWKRSGVNEDTITTKFKNLQISLDENALELIQSYRIWLNAHATKTNPKLFDRAKIKKALEDGTYANVLYGRWKRYGFESDDVFKRFQRMGVNKDDNLYQVYKNYVTWLNVHHPLKKSTLTTPEAFLFYPSRIQRAKSDPAFAETLFAKWKSSGLDEGPVYKKLWDMGLKKDNAIYKLYTDYVLWLDKHFPLPAKATN	1
MEIGLAVGGAFLSSALNVLFDRLAPHGDLLNMFQKNKNDVRLLKKLKMTLVGLQVVLSDAENKQASNQHVSQWFNELRGAVDGAENLMELVNYEALRRKVEGRHQNLAETSNQQVSDRKLNLSDDYFLDIKEKLEETIETLEDLQKQIGDLGLQKHLDLGKKLETRTPSTSLVDESKILGRMIEKERLIDRLLSSDSNGENLTVVPIVGMGGVGKTTLAKIVYNDKKVKDHFDLKAWFCVSEAYDAFRITKGLLQEIGSFDLKDDNNLNQLQVKLKESLKGKRFLVVLDDLWNDDCDEWDDLKNLFVQGAMGSKILVTTRKEDVALMMGNGAINVETLSDEVSWDLFKQHSLKNRDPEEHPELEEVGKRIADKCKGLPLALKALAGILCRKSEVYEWKN…	MRLAYIFAVMAGALPYCNALHAAPGAKALNKIKTFPDFAAPSRMDGNRLLRRVDNEESETEEERGFNLKDTLKKLNPIKAAGKAKDKAKETEKITDADWKKLVEHLKIKGNKRS	0
MAASAALVFAGKSVATSAISFLVNKAFSYIDEYCKSENMDELKNRLLRAMPHIQAVFDVVNPELVREQSSGLDAWLWQLRDAVEAAEDAIDELEYYELEEKAKDQKVSEWGSPLGKMKHKFVRSFGPAINKTIKKISHRDTLKRLMKSVDDLDKAAVGVSDFLKLTDHLSGGSSTSSQQLMHNDRQTSSTSSATNFVGREKEKEQIIGWLANTSDELGETMVIKTNSIPIISVIGHGGMGKTALAQSICGQDEVVKHFKVIWTTISTSFDATSVTSKILEDATRVKPSSDHLEPLQRDLKEKLASINFLLVLDDVWEDKKRDEWEKLFAPLKELNTTGSKILLTTRMQSVADMAAKVMGVERDKFLTLQGLEDDKNLELFGHHAFSGLNPRDDAYLMLI…	MPVVSKAQAREVYEHSVLFHGTTLRSRRSIQRNGFRLENKSAGSITAYAGIQSNFDAAVASSSHHYFAEKKEVAKRFARMVSRHCGDRPALVRTIGVMNHFAIEEDPDAGTSCLRTNEDIPSSHVLGSKGSPAEGNARIFKGEMEADGHSISLEEAGDLLRAVQSDSDSDG	0
MVDAVVTVFLEKTLNILEEKGRTVSDYRKQLEDLQSKLKYMQSFLKDAERQKRTNETLRTLVADLRELVYEAEDILVDCQLADGDDGNEQRSSNAWLSRLHPARVPLQYKKSKRLQEINERITKIKSQPYFKFRTPSNVGRDNGTDRWSSPVYDHTQVVGLEGDKRKIKEWLFRSNDSQLLIMAFVGMGGLGKTTIAQEVFNDKEIEHRFERRIWVSVSQTFTEEQIMRSILRNLGDASVGDDIGTLLRKIQQYLLGKRYLIVMDDVWDKNLSWWDKIYQGLPRGQGGSVIVTTRSESVAKRVQARDDKTHRPELLSPDNSWLLFCNVAFAANDGTCERPELEDVGKEIVTKCKGLPLTIKAVGGLLLCKDHVYHEWRRIAEHFQDELRGNTSETDNVM…	MNPIHARFSSVEALRHSNVDIQAIKSEGQLEVNGKRYEIRAAADGSIAVLRPDQQSKADKFFKGAAHLIGGQSQRAQIAQVLNEKAAAVPRLDRMLGRRFDLEKGGSSAVGAAIKAADSRLTSKQTFASFQQWAEKAEALGRDTEIGIYMIYKRDTPDTTPMNAAEQEHYLETLQALDNKKNLIIRPQIHDDREEEELDLGRYIAEDRNARTGFFRMVPKDQRAPETNSGRLTIGVEPKYGAQLALAMATLMDKHKSVTQGKVVGPAKYGQQTDSAILYINGDLAKAVKLGEKLKKLSGIPPEGFVEHTPLSMQSTGLGLSYAESVEGQPSSHGQARTHVIMDALKGQGPMENRLKMALAERGYDPENPALRARN	0
MAENEIEEMLEHLRRIKSGGDLDWFDIFGIEELETVLRVFRTFTKYHDVLLPDSLVELTKRAKLIGEILHRVLGRIPHKCKTNLNLERLESHLMEFFRGNTASLSHNYELNDFDLSKYMDCLEIFLNDVLMMFLQKGRSCHSKRKLAIHRSIKELKIVQKKMRFLKYIYATEINGYVDYEKQECLETRIQFMTNTVGQYCLAVLDYVAEGELNEENDNFSKPPYLLSLIVFVELEMKKIFHGEVKASKFTQSKTFKDKKLPKGFSHHLHNLLMYLRNKKLENFPNNIAAQNIDVAIEFLLVFLDADVSNHVINGNWLKEVLLKVGAIAGDILYVIQKLLPRSINKLDETSDISLCSIQILEKTKDLKAQVETYYKSLKFTPSQFPTFGGLSFLDSLLRK…	MMMISTKSKLRNIFLLLAIANVNFCVKGHPMNSAKLAEEVKDGVNQPEFDRGFLRPFGAKMKFLKPDQVQKLSTDDLITYMAEKDKNVRDLAIKLRDAKQDSTKNGTPEIKQKYDKAYEKTKAAAEKLVSEESLTRDALLELTEEQYVEKAALFDKDVYRNNLQRQTYERLLRSETDVSYREVARTFIAREGEPALNAKIERLALTLENNADTRSKLDYLAIAADFLKNQANLHADDPELNLYKAETKAREIKANRAMKEALEGADKLFERNKILKSPDMRYKSAGFQAFIDKMMAWLSKIMTTKSYIKSLAKP	0
MEIGLAVGGAFISSALNVLFDRLALHGDLFNMFQKHKHHVRLLKKLRMTLLGLQAVVSDAQNKQASNPYVSQWLNEIQDAVDGAENLIEEVNFEALRLKVEGQHQNFANTISNQQVSDLNRCLSDDFFPNIKEKLEDTIETLEELEKQIGRLGLREYLDSGKQDNRRPSTSLVDESDILGRQNEIEELIDRLLSDDANGKNLSVVPVVGMGGVGKTTLAKAVYNDEKVKDHFGLKAWICVSEPYDAVRITKELLQEISSSDCTGNSNLNQLQIKLKESLKGKKFLIVLDDVWNENYDEWDDLRNIFVQGDIGSKIIVTTRKESVALMMGCGAVNLGTLSSEVSWALFKRHSLENRGPEEHPELEEVGKQIAHKCKGLPLALKALAGILRSKSDLNEWRD…	MKIGTQATSLAVLHNQESHAPQAPIAVRPEPAHAIPEIPLDLAIRPRTRGIHPFLAMTLGDKGCASSSGVSLEDDSHTQVSLSDFSVASRDVNHNNICAGLSTEWLVMSSDGDAESRMDHLDYNGEGQSRGSERHQVYNDALRAALSNDDEAPFFTASTAVIEDAGFSLRREPKTVHASGGSAQLGQTVAHDVAQSGRKHLLSLRFANVQGHAIACSCEGSQFKLFDPNLGEFQSSRSAAPQLIKGLIDHYNSLNYDVACVNEFRVS	0
MRIYRCFIVIDDMWDKKSWGLIRCALQDSNHRSRVVVTTRVFEVATYVGDVYKTQPLSRNDSEKLLYTRIVQGEGKCLDSSLVEVCDKFLKKCGGVPLAIITIASLLANKPQEDWSEVYSTIVLGHGGNDDVENTRRILSLSYYDLPLHLKPCLLYLSIFPEDYYIEKNLLIWKWIAEGFVHEKQAPGVGLFELGEGYFNELINRSMIQPVEAEDKGYVDGCRVHDMVLDMICLLSFEENFVTVLDGSEKQESPRIKTRRLALQHRNFEENRHQLGNVGVDQLRSFVVSECDGITVESPSFHVLRVLALENHFSRNYYCKHILQHLGNLHHLRYLGLQNVRTSELPDEVGDLKFLQVLDLSGTGIQELPESVGLLTKLLSLRANEGTRVSAGSIVKLTS…	MNPIHARFSSVEALRHSNVDIQAIKSEGQLEVNGKRYEIRAAADGSIAVLRPDQQSKADKFFKGAAHLIGGQSQRAQIAQVLNEKAAAVPRLDRMLGRRFDLEKGGSSAVGAAIKAADSRLTSKQTFASFQQWAEKAEALGRDTEIGIYMIYKRDTPDTTPMNAAEQEHYLETLQALDNKKNLIIRPQIHDDREEEELDLGRYIAEDRNARTGFFRMVPKDQRAPETNSGRLTIGVEPKYGAQLALAMATLMDKHKSVTQGKVVGPAKYGQQTDSAILYINGDLAKAVKLGEKLKKLSGIPPEGFVEHTPLSMQSTGLGLSYAESVEGQPSSHGQARTHVIMDALKGQGPMENRLKMALAERGYDPENPALRARN	0
MADAVVQIFLERLLITLTEQTGYVNEFRDQFERLQSELQFMQSFLADADRLKRKRNSQTLRTFMAELRELIYEAEDILADCHLQSRDEDQLSNVWLTFLYPPNISFRYQTGKRLREINDKITKIKHNIASFLNVPLFTRTDTMDARNDQMSRWSCPVYDHTLVVGLEGDTRKIKDWLFEAEEGILAIGVVGMGGLGKTTIAQKVFNDREIENWFERRMWVSVSQTFTEEQIMRSMLRNLGDASAGDDRGELLRKINQYLLGKRYLIVMDDVWGEDLAWWRRIYEGLPKGKGSSIIITTRNGKVSQKMGVKKARMHFPKFLSEDDSWLLFRKIAFAATEGECQHPSLEGVGKEIVEKCKGLPLAIKAVGGMMLYKPPTYNEWRRTADNFRDELAENDDSV…	KAMDASKGKILLNIEGTSSFGTYESDSITESEGYDLSARMIVDTNHHISNWKNDLFVGNGKQNANKVIKICPTWDSRKQYMMISRIVIWVCPTIPNPTGKLVVALIDPNMPSGKQVILKGQGTITDPICFVFYLNWSIPKMNNTPENCCQLHLMCSQEYKKGVSFGSVMYSWTKEFGDSPRADKDKSCMVIPLNRAIRARSQAFIEACKLIIPKGNSEKQIKKQLKELSSNLERSVEEEEEGISDSVAQLSFDEI	0
MEAAAMAVTAATGALAPVLVKLAALLDDGECNLLEGSRSDAEFIRSELEAVHSLLTPNILGRMGDDDAACKDGLIAEVRELSYDLDDAVDDFLELNFEQRRSASPFGELKARVEERVSNRFSDWKLPAASLPPSSVHRRAGLPPPDAGLVGMHKRKEELIELLEQGSSDASRWRKRKPHVPLRIMGGEMQKIVFKIPMVDDKSRTKAMSLVASTVGVHSVAIAGDLRDQVVVVGDGIDSINLVSALRKKVGPAMFLEVSQVKEDVKEITAMLAPVKSICEFHEVKTICILGLPGGGKTTIARVLYHALGTQFQCRVFASISPSSSPSPNLTETLADIFAQAQLGVTDTLSTPYGGSGTGRALQQHLIDNISAFLLNKKYLIVIDDIWHWEEWEVIRKSI…	MRLAYIFAVMAGALPYCNALHAAPGAKALNKIKTFPDFAAPSRMDGNRLLRRVDNEESETEEERGFNLKDTLKKLNPIKAAGKAKDKAKETEKITDADWKKLVEHLKIKGNKRS	0
MAENEIEEMLEHLRRIKSGGDLDWFDIFGIEELETVLRVFRTFTKYHDVLLPDSLVELTKRAKLIGEILHRVLGRIPHKCKTNLNLERLESHLMEFFRGNTASLSHNYELNDFDLSKYMDCLEIFLNDVLMMFLQKGRSCHSKRKLAIHRSIKELKIVQKKMRFLKYIYATEINGYVDYEKQECLETRIQFMTNTVGQYCLAVLDYVAEGELNEENDNFSKPPYLLSLIVFVELEMKKIFHGEVKASKFTQSKTFKDKKLPKGFSHHLHNLLMYLRNKKLENFPNNIAAQNIDVAIEFLLVFLDADVSNHVINGNWLKEVLLKVGAIAGDILYVIQKLLPRSINKLDETSDISLCSIQILEKTKDLKAQVETYYKSLKFTPSQFPTFGGLSFLDSLLRK…	MKVSSANAGVPANSADNTSARPSQTNADTTPLGRRRRAPDDAPGSPPARRQRQDSPEDSAQTMFRRAGMTSLPPSPATSEHVPLLDNRPTLERMGVDHPLPGRTWYETGHTTASPADRTSTASAAQVASSSRSAGPATAARPQPTHTSAGQQATVDRLRTQVTGFLSGALGKLQALSARNMDPELAQFRVLDVDRAIMPLLIVAENARNPGLNLVPLHMDMAEDEEVRTQPPMAGSRHIAEFVASARPGRYRAVIDDGSHTRAADIRKDASGTSVIVVDPLRKEKDESAYVDYADNVNMEFGEHAKCAFIPVDIQKSFFDCRILSLSLALKMHDKDDAFAAFHETLRNGGDPSHHVSRAQQTEELGATLVLDGAPLVDARMMKHGQAASSVSRYLGNHP…	0
MGNFVCIEISGDQMLDRIIRCLCGKGYIRTLEKNLRALQREMEDLRATQHEVQNKVAREESRHQQRLEAVQVWLDRVNSIDIECKDLLSVSPVELQKLCLCGLCSKYVCSSYKYGKKVFLLLEEVKKLKSEGNFDEVSQPPPRSEVEERPTQPTIGQEEMLEKAWNRLMEDGVGIMGLHGMGGVGKTTLFKKIHNKFAEIGGTFDIVIWIVVSQSAKLSKLQEDIAEKLHLCDDLWKNKNESDKATDIHRVLKGKRFVLMLDDMWEKVDLEAIGIPYPSEVNKCKVAFTTRDQKVCGQMGDHKPMQVKCLKPEDAWELFKNKVGDNTLRSDPVIVELAREVAQKCRGLPLALNVIGETMASKTMVQEWEHAIDVLTRSAAEFSDMENNILPILKYSYDS…	MKLLISIFIGFLAISTSQQEDVSTPAPNFPDFCSNPNLNKNAKVKACCDAVTKAANAGSYSGADGPVPDECTLKSCGRVCNRFFHKKGENRVTEMPESKTTESESSEECECGDSGDETTTGAQPTPRNVYPSGPEPSTSGGQVASHKPPAAPSTPHPGCHQPPAAPTTKPPRNPYPSGPEPTPKQPGYPQGRASTPKQPGYPQGPASPTPRNVYPSGPEPSTPGGKVASHKPPAAPSTPQPGYPQPPAAPTTKPPRNPYPSGPEPTPKQPAPSSPTPPSSAPSVPAPPSGQYPPGSNVTSNSLTVPPLYTTKETCLPLTPDMPGVVDQWLNKPKTGRFVWHALTNAHSYGGECGLGIQYPYHACVGRDLWSPVKKWVRSCLTDIPNHYIRNDQVCVNKC…	0
MPTNSENKAEPQVHYSEYEHEHPHKLCSSALLSRQTDLIKMAEVLASGATGLITSLLGKLASLLGDEYTLLREVRGDVEFLQAELSGMDDLLVRLVEMEKNGHGTKKWRVKLRELAYEVEDGIDSFTHRLGSARDRAGFVRGFMKQLNLMVRHQVARQIQELRDQIEVECARQMRYTQLGGGGSSSIDAAVADQIDCRVKALYVDPDHQLVGMDGPVASIVELLTMEEDESSARQLRIVSIFGPGGLGKTTLANQVHRKIKGQFDYAALVSVSQRPIRDILTKIAPSVIPTDSSSSLDTCQLIEIVKDFLQDKRYLIVFDDIWSTKMWENLMSVLPRNNKKSRVITTTRMSNVASSRSPRSNGHIYGMESLNDADSKELFSKIIFDHKGKCPKALDEIA…	MKIGTQATSLAVLHNQESHAPQAPIAVRPEPAHAIPEIPLDLAIRPRTRGIHPFLAMTLGDKGCASSSGVSLEDDSHTQVSLSDFSVASRDVNHNNICAGLSTEWLVMSSDGDAESRMDHLDYNGEGQSRGSERHQVYNDALRAALSNDDEAPFFTASTAVIEDAGFSLRREPKTVHASGGSAQLGQTVAHDVAQSGRKHLLSLRFANVQGHAIACSCEGSQFKLFDPNLGEFQSSRSAAPQLIKGLIDHYNSLNYDVACVNEFRVS	0
MDFISSLIVGCAQVLCESMNMAERRGHKTDLRQAITDLETAIGDLKAIRDDLTLRIQQDGLEGRSCSNRAREWLSAVQVTETKTALLLVRFRRREQRTRMRRRYLSCFGCADYKLCKKVSAILKSIGELRERSEAIKTDGGSIQVTCREIPIKSVVGNTTMMEQVLEFLSEEEERGIIGVYGPGGVGKTTLMQSINNELITKGHQYDVLIWVQMSREFGECTIQQAVGARLGLSWDEKETGENRALKIYRALRQKRFLLLLDDVWEEIDLEKTGVPRPDRENKCKVMFTTRSIALCNNMGAEYKLRVEFLEKKHAWELFCSKVWRKDLLESSSIRRLAEIIVSKCGGLPLALITLGGAMAHRETEEEWIHASEVLTRFPAEMKGMNYVFALLKFSYDNL…	MWSKSTIVTSAALLLFNQAALVAARNCRIWQDMGSVWQEVVVVTPPVTVDIITKRHGAFSLFVPVGCGIRDTGGALRATETDDPW	0
MVDAVVSTVLERLLGLLGEGGRIVLEYQDQFELMQTQLRLIQGFLRDVDRRRRKVHTLRAITDELREVIYEAEDIMAACTNAGLQATTWAGSCLPPCASLAKFPSLFQTGRQLREINSKIRQITERLMPFSSQALALRNSRDEFTSDVGRWSSPVLDQTKIVGLEREVAKIKGWLFGANSGVTTIGIVGMGGLGKTTAAQKVFGDKEVEDHFQKILWVSVSQTFTEEEIMRSILKNLGDAGIGDDRSELLRKIHQYLQGKHYLIVFDDVWSVQSGWWERLSNGLPKENKSCIIITTRNEEVARRMGAVEGRIHRPSLLSMEDSWSLFCKAASGGADNISSDPRLREVGMEIVQKCGGLPLAIRAVGGMMFCLPSSVAEWRRIADNFRDELAQNDDLVMA…	MRVLCLALMATATVLVQSPASGLTTTVADTAQTATSILTPVLAGEPNKHVATRSLRTHPIDDSDDGEERLLNGMTDFFKYHAGKMSPEQLYKYLNLKGLGQEAYKHKNYASYIKKSKKWWKNQ	0
MEIGLAVGSAVGGAFLNVLFDRLARRVELLKMFHDDGLLEKLENILLGLQIVLSDAENKQASDQLVRQWLNKLQSAVDSAENLMEQVNYEALKLKVEGQHQNLAETCNQQVFRFFSECCGRRLSDDFFLNIKEKLENTIKSLEELEKQIGRLGLQRYFDSGKKLETRTPSTSVVESDVFGRKNEIEKLIDHLMSKEASEKNMTVVPIVGMGGMGKTTLAKAAYNAEKVKNHFNLKAWFCVSEPYDAFRITKGLLQDMGSFDLNDDNNLNRLQVKLKEKLNGKRFLIVLDDVWNDNYNEWDDLRNIFVHGDIGSKIIVTTRKESVALMMSSGAINVGTLSDEASWALFKRHSLENKDPMEHPELEEVGKKIAAKCKGLPLALKTLAGLLRSESEVEGWRR…	MSYSITSPSQFVFLSSVWADPIELLNVCTNSLGSQFQTQQARTTVQQQFSEVWKPFPQSTVRFPGDVYKVYRYNAVLDPLITALLGTFDTRNRIIEVKNQQSPTTAETLDATRRVDDATVAIRSAINNLVNELVRGTGLYNQNTFESMSGLVWTSAPAS	1
METSSISTVEDKPPQHQVFINFRGADLRRRFVSHLVTALKLNNINVFIDDYEDRGQPLDVLLKRIEESKIVLAIFSGNYTESVWCVRELEKIKDCTDEGTLVAIPIFYKLEPSTVRDLKGKFGDRFRSMAKGDERKKKWKEAFNLIPNIMGIIIDKKSVESEKVNEIVKAVKTALTGIPPEGSHNAVVGALGNSNAGTSSGDKKHETFGNEQRLKDLEEKLDRDKYKGTRIIGVVGMPGIGKTTLLKELYKTWQGKFSRHALIDQIRVKSKHLELDRLPQMLLGELSKLNHPHVDNLKDPYSQLHERKVLVVLDDVSKREQIDALREILDWIKEGKEGSRVVIATSDMSLTNGLVDDTYMVQNLNHRDSLQLFHYHAFIDDQANPQKKDFMKLSEGFVH…	MPYTINSPSQFVYLSSAYADPVQLINPCTNALGNQFQTQQARTTVQQQFADAWKPVPSMTVRFPASDFYVYRYNSTLAPLITALLNSFDTRNRIIEVDNQPAPNTTEIVNATQRVDDATVAIRASINNLANELVRGTGMFNQASFETASGLVWTTTPAT	0
MATAGAAVDRLLRRLASGAGHLELPSSIDEDMAHVKRTLARLQDVLLTVEGKYFKMGAEVQEWMRKIKQIAYGIQDLLDEFEDSSGTGSQRNGSRISEGTLSCSSAPFFCHLSRSQRIRVLKRKLDQSTKDTSVFSLLQHSLSNLDKSNEQEVLFHRTEIIGRDTDKENIKNLLLQNDVDKLPIIPIVGLAGLGKTAVAKLIFHEQGEGWNFDQRIWVHLDKKLDLNKIANSIISQVNQSVDTTKNQIQNNLQFKRNCLQEVLCDQSSLIVLDDLFSTEENQIAELKEMLRGTKKGTKIIVTTSSEISAELIHTVPPYKLGPLSEGDCSTIFCQRAFGDGHENSSLTEIAKQIVKRCEGIPAVAYSLGSLVRNKNKEAWLYARDKEIWELPTLFPNGFE…	MSYSITSPSQFVFLSSVWADPIELLNVCTNSLGSQFQTQQARTTVQQQFSEVWKPFPQSTVRFPGDVYKVYRYNAVLDPLITALLGTFDTRNRIIEVKNQQSPTTAETLDATRRVDDATVAIRSAINNLVNELVRGTGLYNQNTFESMSGLVWTSAPAS	0
MTNCEKDEEFVCISCVEEVRYSFVSHLSEALRRKGINNVVVDVDIDDLLFKESQAKIEKAGVSVMVLPGNCDPSEVWLDKFAKVLECQRNNKDQAVVSVLYGDSLLRDQWLSELDFRGLSRIHQSRKECSDSILVEEIVRDVYETHFYVGRIGIYSKLLEIENMVNKQPIGIRCVGIWGMPGIGKTTLAKAVFDQMSSAFDASCFIEDYDKSIHEKGLYCLLEEQLLPGNDATIMKLSSLRDRLNSKRVLVVLDDVRNALVGESFLEGFDWLGPGSLIIITSRDKQVFCLCGINQIYEVQGLNEKEARQLFLLSASIKEDMGEQNLQELSVRVINYANGNPLAISVYGRELKGKKKLSEMETAFLKLKRRPPFKIVDAFKSTYDTLSDNEKNIFLDIAC…	MRLAYIFAVMAGALPYCNALHAAPGAKALNKIKTFPDFAAPSRMDGNRLLRRVDNEESETEEERGFNLKDTLKKLNPIKAAGKAKDKAKETEKITDADWKKLVEHLKIKGNKRS	0
MTKGFVSGIPPENIRHLSIDGRQDSYLSFDLSHVRSLSFFYNPKEQLASLCSPQLRMLRVLDLEFSLCRVTQNDISNIGSFCHLRYLSVKKGSYIYHIPRSIRKLQGLQTLNLKRSLITKVPAEVTELRSLRSLRCSTLGVYSHFEFTTRDPRKSLVTTMKLPLILPHLISGDKSSEVVAEFRKGLSSCWTHSNGVSVPKGIGSLKELQILELVDIARSNKKAVHELGELTQLKKLGVAGVTERNVNYLCEALQKLSSLCSLRVEAKPFRGLHMLEQLASPPPFLHTLKLKGSLHEIPSWVGKLEKLVKVQLVFTKLKDTESIQVLGELPGLKCLRLILNAYIGKELVLCHGKFRGLKTLRLDSLEELRKVTFEERTSPKLETITIQDCSSELAVCGTA…	MGNVCVGGSRMSHQVYSPDRADTPPRSERNTPDRRQRAAGDAERTQSMRLQQKINDLKPYVRHARGPIKAYGQAALDRASGKKTSVSFAELDATHLDAMVDIENQRNPGLNLRHFRDHKELIQAFQSGGPNSFRAIFPQTSPLTGQTVKHHVMADVRLHQGGAPTIIITEPAVIVGDRYQQLQRHNLTLEDLSESGVPLSQVAIIETQAQKTNDDCVMYSLNYAIKAHKNAAQFDDIHHGLQHGTLSTESESRAQTTLGALEANLTYSVMHAHAAFGADVLPVDFYKHGASLTQAKQLMKRPDGRMAGRVNSEGHSEAENLVQRNQAFRVKRRELLDDEAPSNTQFSASIDGFRLQEIKRVLAEEQR	0
MEATALSVGKSVLNGALGYAKSAFAEEVALQLGIQKDHTFVADELEMMRSFMMEAHEEQDNSKVVKTWVKQVRDTAYDVEDSLQDFAVHLKRPSWWRFPRTLLERHRVAKQMKELRNKVEDVSQRNVRYHLIKGSAKATINSTEQSSVIATAIFGIDDARRAAKQDNQRVDLVQLINSEDQDLKVIAVWGTSGDMGQTTIIRMAYENPDVQIRFPCRAWVRVMHPFSPRDFVQSLVNQLHATQGVEALLEKEKTEQDLAKKFNGCVNDRKCLIVLNDLSTIEEWDQIKKCFQKCRKGSRIIVSSTQVEVASLCAGQESQASELKQLSADQTLYAFYDKGSQIIEDSVKPVSISDVAITSTNNHTVAHGEIIDDQSMDADEKKVARKSLTRIRTSVGASE…	MKVSSANAGVPANSADNTSARPSQTNADTTPLGRRRRAPDDAPGSPPARRQRQDSPEDSAQTMFRRAGMTSLPPSPATSEHVPLLDNRPTLERMGVDHPLPGRTWYETGHTTASPADRTSTASAAQVASSSRSAGPATAARPQPTHTSAGQQATVDRLRTQVTGFLSGALGKLQALSARNMDPELAQFRVLDVDRAIMPLLIVAENARNPGLNLVPLHMDMAEDEEVRTQPPMAGSRHIAEFVASARPGRYRAVIDDGSHTRAADIRKDASGTSVIVVDPLRKEKDESAYVDYADNVNMEFGEHAKCAFIPVDIQKSFFDCRILSLSLALKMHDKDDAFAAFHETLRNGGDPSHHVSRAQQTEELGATLVLDGAPLVDARMMKHGQAASSVSRYLGNHP…	0
MAPAVSASQGVIMRSLTSKLDSLLLQPPEPPPPAQPSSLRKGERKKILLLRGDLRHLLDDHYLLVEPPSDTAPPPDSTVACWAKEIRELSYDVDDFLDELTTQLLHHRGGGDGSSTAGAKKMISSMIARLRGELNRRRWIADEVTLFRARVKEAIRRHESYDLGRRTSSSRPRQEDDDDDREDSAGNERRRFLSLTFGMDDAAVHGQLVGRDISMQKLVRWLADGEPKLKVASVVGSGGVGKTTLATEFYRLHGRRLDAPFDCRAFVRTPRKPDMTKILTDMLSQLRPQHQHQSSDVWEVDRLLETIRTHLQDKKYFIIIEDLWASSMWDIVSRGLPDNNSCSRILITTEIEPVALACCGYNSEHIIKIDPLGDDVSSQLFFSGVVGQGNEFPGYLTEV…	MKINLSWKTYAVLSIVSLGGIHAMEHVPAELTGVSEGYTRFYRSSTASVVLSGLVKVKWDNEQMTMPLFKWIGGEQAEELHFCVHIAHSSGPKLNRARTLGTVNSNMDQHWAQAYSHSGATRRTIQDCHLFENDIPNFPDYIKIKLVPKT	0
MEAAAVSASTGALNTLLPKLADLLLLVAGEHHSSRRAVEDGVEHLESELTSMRAALEKVSAAAAPPDQLDGQVRLWARDVRDMSYHIEDAIDTYLLREAAAAGRRRPPPPCCSFVVGLTSSARRRRRAIAAEIERIKKEVEEVSRRRERYRIDDHVVAVVDDAPVDRRLPALYANFASLVGVDASVEEVIKLLSMEGDQGAVMMRRKLKLIAIVGPGGIGKTTLANLVYQKLHGQFECQALVSVSQKPNVKAVLSSILCQVSQLKYENFSSWGEKEIIDKIRDVLKDISIFPEDYIIDRDDLIWRWIAEGFIQPKQGTILYEKGERYFDELINRNLIQPICIDVHGKAQACRVHDTILEFIAGLSIEENFVAILNGQCSTSDLPKRIYRLSLQNSKDDI…	MWRLFLALIAATAILVHSPASALTTSTTGMTQTTPSLSVPVYVGKPSKDFSTRHLRIRHMKDDKVGDSEKNEERLIKTFESWVRYKLLQLHPKFRQVKLHPGRVFTLLGLDGLHEMAIYHPGWKRYVDYSQKWRSNNRLKRF	0
MAESFLFNIIERVLAKVSSIAVYEISLAWNVKTDLRKLQSTLSTIKAVLLDANEKQAKNHEVRDWLEKLRDVVYDVDDLMDDLSTQLLLQMHFQKSFGKKVRRFFSSSNPIIYRFKIGRRVKEIRELLNEIADDRKSFHFTEHNYLIPAENTSREQTHSFVRASDIIGRDADQENIVKQLIDSRNEENISVIPIVGLGGLGKTTLVKLVYNDNRVVQNFDLRMWVSISEDFSLRKIIEKILRSATGESFDHLDMDQLQGCLGNVLQLKRYLLVLDDVWNEDQHKWTDLRELLMNCARGSKIVVTTRSKMAALITGTVPPYYLEGLASDDCLSLFLKCAFGGQDNMFPNLVEIGKEIVKKCGGVPLAVKTLGRLLYTKTDENEWLQIRDNEIWEIEQKES…	MQPTAIRSTVGLPGADMTADLRDPAPVAVPAHSAADAAAPPPGALQTIVGRPPRPDGPRHRRAQSLPARLTPAQRGMLAELGVADTSVLTPTETAVLRELRLHRPPLPLDTLLFTDPNKDPDDVVTYTIAKQLQAEGFLRLTDVVVTLGDADMRSQRAQLAKGVFDRLALPEVRVARGQDYPMTSTQAREHSKFLAEGAALRAAPDAVHTDGVRAMRERLATSPHKLGMVVIAGMTDASALLAEAGDLVREKLASITIMGGIDPARDADGLVQPDTRAYNNATDIHAARALYRRAQQLGIPLRILSKEAAYRAAVPPAFYEGIARNGHPVGEYLRDVQKNALKGLWEGIQANLIPGLDTAWFFRTFVAAQPQDPAAADQQGAMSFDAIWPQVTKLNLYD…	0
MEAALLSGFIKAILPRLFSLVDDKHKLHKGVKGDIDFLIKELRMIVGAIDDDLSLDHPAAAAVQTLCMEDLRELAHGIEDCIDGVLYRAARDQQQSPVRRAVQAPKKLQRNLQLAQQLQRLKRMAAEANQRKQRYTAAAPGQHGQVYSSAAAQVDEPWPSCSSASDPRIHEADLVGVDADREELLEQLAERQPEQLKVIAIVGFCGLGKTALAAEAYNRETGGGRFERHAWVCAGHRSAREVLGELLRRLDADGRSFHGDSDAGQLCVDIRQQLEKNRYFIVIDDIQTEDQWKSIKSAFPTDKDIGSRIVVTTTIQSVANACCSANGYLHKMSRLDKNCSKQLLSKKACPERYSHYKQPDSAAILKKCDGQPLALVTIGEFLQANGWPTGPNCEDLCNR…	MKINLSWKTYAVLSIVSLGGIHAMEHVPAELTGVSEGYTRFYRSSTASVVLSGLVKVKWDNEQMTMPLFKWIGGEQAEELHFCVHIAHSSGPKLNRARTLGTVNSNMDQHWAQAYSHSGATRRTIQDCHLFENDIPNFPDYIKIKLVPKT	0
MAERVVTMAIGPLVSMLKDKASSYLLDQYKVMEGMEEQHKILKRKLPAILDVITDVEEQAMAQREGAKAWLQELRTVAYVANEVFDEFKYEALRREAKKNGHYIKLGFDVIKLFPTHNRVAFRYKMGRKLCLILQAVEVLIAEMQVFGFKYQPQPPVSKEWRHTDYVSIDPQEIASRSRHEDKKNIIGILVDEASNADLTVVPVVAMGGLGKTTLAQLIYNDPEIQKHFQLLLWVCVSDTFDVNSLAKSIVEASPNKNVDTDKPPLDRLQKLVSGQRYLLVLDDVWDNKELRKWERLKVCLQHGGMGSAVLTTTRDKRVSEIMGADRAAYNLNALEDHFIKEIIEARAFSSKKEKPIELVEVVDEIVKRCCGSPLAATALGSVLCTKTSVKEWKAVSSG…	MSHHFGLRKIKLLILLFLQVHGSQCAMRNFAADRVHGVESVISGSKSSSNPMALSKSMDKPDTSDLVDSNVQAKNDGSRYEEDFTAKYSEQVDHVSKILKEIEEQEPGTIIIDHKAFPIQDKSPKQVVNFPFPKKMITESNSKDIREYLASTFPFEQQSTILDSVKSIAKVQIDDRKAFDLQLKFRQENLAELKDQIILSLGANNGNQNWQKLLDYTNKLDELSNTKISPEEFIEEIQKVLYKVKLESTSTSKLYSQFNLSIQDFALQIIHSKYKSNQISQNDLLKLITEDEMLKILAKTKVLTYKMKYFDSASKMGINKYISTEMMDLDWQFSHYKTFNDALKKNKASDSSYLGWLTHGYSIKYGLSPNNERSMFFQDGRKYAELYAFSKSPHRKIIP…	0
MEAAAMAVTAATGALAPVLVKLAALLDDGECNLLEGSRSDAEFIRSELEAVHSLLTPNILGRMGDDDAACKDGLIAEVRELSYDLDDAVDDFLELNFEQRRSASPFGELKARVEERVSNRFSDWKLPAASLPPSSVHRRAGLPPPDAGLVGMHKRKEELIELLEQGSSDASRWRKRKPHVPLRIMGGEMQKIVFKIPMVDDKSRTKAMSLVASTVGVHSVAIAGDLRDEVVVVGDGIDSINLVSALRKKVGHAELLQVSQVKEDVKEITAMLAPVKSICEFHEVKTICILGLPGGGKTTIARVLYHALGTQFQCRVFASISPSSSPSPNLTETLADIFAQAQLGVTDTLSTPYGGSGTGRALQQHLIDNISAFLLNKKYLIVIDDIWHWEEWEVIRKSI…	MRFLFLLVAVALASAEAAESAAMIHEEAGVSSFNTLTGGNQIQRSLRVYLGANEERGVGGVKLENILTIFVQRAKAKLPQGFTAAALGNWKGFSRRVDTVMEHYPKGLSEKAIKELRTAETKRFTDYAMLGPSDKYNLLRPMQGVDEAMIAPNLVSLTGRKNQVLGDAGGRSVVCNVVMRSEAEGGGILLISSSKLDKQDFILPKGGLEKGEIAYGAAKREVLEEGGVRYRSDIFIFYRWSVLTLVMALQVKVKKLKELGVTLVGDKTYESFLMRSKKVYEQWSESRRLRVWVRECQSIEIPGETQLTVRLLFN	0
MGGCFSVSLPCDQVVSQFSQLLCVRGSYIHNLSKNLASLQKAMRMLKARQYDVIRRLETEEFTGRQQRLSQVQVWLTSVLIIQNQFNDLLRSNEVELQRLCLCGFCSKDLKLSYRYGKRVIMMLKEVESLSSQGFFDVVSEATPFADVDEIPFQPTIVGQEIMLEKAWNRLMEDGSGILGLYGMGGVGKTTLLTKINNKFSKIDDRFDVVIWVVVSRSSTVRKIQRDIAEKVGLGGMEWSEKNDNQIAVDIHNVLRRRKFVLLLDDIWEKVNLKAVGVPYPSKDNGCKVAFTTRSRDVCGRMGVDDPMEVSCLQPEESWDLFQMKVGKNTLGSHPDIPGLARKVARKCRGLPLALNVIGEAMACKRTVHEWCHAIDVLTSSAIDFSGMEDEILHVLKYS…	MKINLSWKTYAVLSIVSLGGIHAMEHVPAELTRVSEGYTRFYRSPTASVILSGLVKVKWDNEQMTMPLFKWIGGEQAEELHFCVHIAHSSGPKLNRARSLGTVNSNMDQHWAQAQRNSGATRRTIEGFHLFENDIPNFPDYIKIKLVPKT	0
MVDAVLSVVLEKVFDFLAEEGRAFTEFGKQFQILKGNLLNIKEFINQVEKTKRNNNDLKETLNKLRDLIYESEDILDDCQSRNQTGKKNGASICFFLKDVQFKLPNSRRLKQINTEISNIQRNLEGFDRTLMRLNEQENNNTVSRWSSPLFIEDQIVGLDDDANKIIKWLQEWDRGYMIGIVGMGGLGKTTIAQIVYKRCEAMYEKRIWVSVSQDFKEKSIMRSILTSLGELSGEDDPSQLHIKIKQCLTGKNYLLVLDDVWKDGQWWENLQKGLPKENGSKIIITSRHEPTVKKMGVNESRIHKPKFLTKDESWSLLKKILTGEHLNPKLIDIGQEIAQRCAGLPLAIKAIGGIMQSRPSIDYWTQIAENFRQELESKDNPIDVSLQLSYNELPPYLK…	MGNVCVGGSRMSHQVYSPDRADTPPRSERNTPDRRQRAAGDAERTQSMRLQQKINDLKPYVRHARGPIKAYGQAALDRASGKKTSVSFAELDATHLDAMVDIENQRNPGLNLRHFRDHKELIQAFQSGGPNSFRAIFPQTSPLTGQTVKHHVMADVRLHQGGAPTIIITEPAVIVGDRYQQLQRHNLTLEDLSESGVPLSQVAIIETQAQKTNDDCVMYSLNYAIKAHKNAAQFDDIHHGLQHGTLSTESESRAQTTLGALEANLTYSVMHAHAAFGADVLPVDFYKHGASLTQAKQLMKRPDGRMAGRVNSEGHSEAENLVQRNQAFRVKRRELLDDEAPSNTQFSASIDGFRLQEIKRVLAEEQR	1
MSYLREVATAVALLLPFILLNKFWRPNSKDSIVNDDDDSTSEVDAIPDSTNPSGSFPSVEYDVFLSFRGPDTRKQFTDFLYHFLCYYKIHTFRDDDELRKGKEIGPNLLRAIDQSKIYVPIISSGYADSKWCLMELAEIVRRQEENPRRIILPIFYMVDPSDVRHQTGCYKKAFQKHANKFNGETIQNWKDALKKVGDLKGWHIGKDDTQGAIADEVSADIWSHISKENLILETDELVGIDDHITAVLEKLSLDSENVTMVGLYGMGGIGKTTTAKAVYNKISSCFDRCCFIDNIRETQDQKDGVVVLQKKLVSEILRIDSGSVGFNNDSGGRKTIKERVSRFKILVVLDDVDEKFKFEDMLGSPKDFISQSRFIITSRSMRVLGTLNENQCKLYEVGS…	MRIGPSQLSVPLAATLATPTHAIPSAPANVPHQPGGNQPPGARPRRRAATLPPLMPLPDSAMTGMQALVALDGEFSEQRLVEVQSRQVTVQAAQSTLSKYLAQAGTARKTDSIAERFAAGTLQPVYLDSAAFTAMARGLSGRARAAAGPVLVDAKHGRIIFDLKRAFAAGDNFSDPARSALSRALDLPALGLATPEWLQPASSAQPRRKLQQAARYHGHEIPARDGGAAFFKANDHHLVAGKQALLRKHRKELIHENYFQAPSTRALGKDVMVHRGLFDNHAGIPENSLAAIDRAYEQGYRNLELDVEVSADGVPVLMHDFSIGRMTDDPQNRLVSQVPFAQLREMPLVIRNPVDGNFIKTDQTIAAVEQALEHALHKPEAMSVALDCKEDTAEAVAMV…	0
MAHASVASLMRTIESLLTFNSPMQSLSCDHREELCALREKVSSLEVFVKNFEKNNVFGEMTDFEVEVREVASAAEYTIQLRLTGTVLGENKSQKKKARRRFRQSLQQVAEDMDHIWKESTKIQDKGKQVSKESLVHDFSSSTNDILKVKNNMVGRDDQRKQLLEDLTRSYSGEPKVIPIVGMGGIGKTTLAKEVYNDESILCRFDVHAWATISQQHNKKEILLGLLHSTIKMDDRVKMIGEAELADMLQKSLKRKRYLIVLDDIWSCEVWDGVRRCFPTEDNAGSRILLTTRNDEVACYAGVENFSLRMSFMDQDESWSLFKSAAFSSEALPYEFETVGKQIADECHGLPLTIVVVAGLLKSKRTIEDWKTVAKDVKSFVTNDPDERCSRVLGLSYDHL…	MRIGPSQLSVPLAATLATPTHAIPSAPANVPHQPGGNQPPGARPRRRAATLPPLMPLPDSAMTGMQALVALDGEFSEQRLVEVQSRQVTVQAAQSTLSKYLAQAGTARKTDSIAERFAAGTLQPVYLDSAAFTAMARGLSGRARAAAGPVLVDAKHGRIIFDLKRAFAAGDNFSDPARSALSRALDLPALGLATPEWLQPASSAQPRRKLQQAARYHGHEIPARDGGAAFFKANDHHLVAGKQALLRKHRKELIHENYFQAPSTRALGKDVMVHRGLFDNHAGIPENSLAAIDRAYEQGYRNLELDVEVSADGVPVLMHDFSIGRMTDDPQNRLVSQVPFAQLREMPLVIRNPVDGNFIKTDQTIAAVEQALEHALHKPEAMSVALDCKEDTAEAVAMV…	1
MAELTAGAVSSLLGLIRNAELMMSGRAKEDMQFIKDEMDSINGTLMYLTENKASHDDQVRAWMKQVRDIAYVADDCIMLYRRDLTPPEPGFWPWLRHVPTWLSTVPTRHRLAKKIHELKDRVREVGERRQRYGVVGEIPTKNAASSSGHGSQTAPSSDAAAATAAADARADEEDDDQNHAATATVVDGRPDRRRALEPRTLEDYCCENLHKWLKEFNTKRGSMVPFIAVEAPRPEDAAAVSSIVSYVAAEAAGFNPAVWVNLPLLHAEFDLPLEPWEILCYILGELKPRSQPVQAQGSRDQRKQKQEEGAKDDKAMGSDDDDDNLQSQASDEKWQVFDEMWEEIEKRNFDDRIEQLKTKIDSIKDKKTTNEIEKTVRSQEKVNLNALVYNKPLGILFLA…	MHRPITAGHTTSRLILDQSKQISRTPSESSAQSALSQQASMSSPVLERSKSAPTLLTAAQRTMLAQVGACNAHLTSDENMAINELRLHKPRLPKDTWFFTDPNKDPDDVVTYTLGKQLQAEGFVHITDVVATLGDAEVRSQRAEMAKGVFNKLELHDVHVSRGRDYAMNSLQSKEHAKFLLEGHALRAGPGEIHRDSLQDMSRRLARAPHGVGIVVIAGMSDINALITTCPDMVRERVDDITIMGGVEPLKDADGFVQPDARAYNNATDMDAARSLYRKAQELGIPLRIVTKEAAYKTAVSPSFYEGIAGSGHPVGHYLRDVQKSALKGLWEGIQAGLLPGLDDSWFFRTFMPNAQIEVAQLDKNKESSFEDIWPKVTKLNLYDPLTLLASVPGAAKLL…	0
MADAFLSFAVQKLGDFLIQKVSLRKSLRDEIRWLINELLFIRSFLRDAEQKQCGDQRVQQWVFEINSIANDAVAILETYSFEAGKGASRLKACTCICRKEKKFYNVAEEIQSLKQRIMDISRKRETYGITNINNNAGEGPSNQVTKLRRTTSYVDEQDYIFVGFQDVVQTFLAQLLKAEPRRSVLSIYGMGGLGKTTLARKLYTSPDILNSFRTRAWICVSQEYNTMDLLRNIIKSIQGRTKETLDLLERMTEGDLEIYLRDLLKERKYLVVVDDVWQREAWESLKRSFPDGKNGSRVIITTRKEDVAERADDRGFVHKLRFLSQEESWDLFRRKLLDVRAMVPEMESLAKDMVEKCRGLPLAIVVLSGLLSHKKGLNQWQKVKDHLWKNIKEDKSIEI…	MTTPANTTQAVGSTTSTTTTTAGATPANSGLFTIPDGDFFSTAKAVVASNAVATNEDLAKIQEIWKDMKIPSDTMAQAAWDLVRHCADVGSSAQTEMIGTGPYSNGVSRARLAAAIKEVCTLRQFCKKYAPVVWNWMLTNNSPPANWQAQGFKPEHKFAAFDFFDGVTNPAAITPKEGLMRPPSEAEMNAAQTAAFVKITKARAQSNDFASLDAAVTRGRITGTTVAEAVVSLPPP	0
MTNCEKDEEFVCISCVEEVRYSFVSHLSEALRRKGINNVVVDVDIDDLLFKESQAKIEKAGVSVMVLPGNCDPSEVWLDKFAKVLECQRNNKDQAVVSVLYGDSLLRDQWLSELDFRGLSRIHQSRKECSDSILVEEIVRDVYETHFYVGRIGIYSKLLEIENMVNKQPIGIRCVGIWGMPGIGKTTLAKAVFDQMSSAFDASCFIEDYDKSIHEKGLYCLLEEQLLPGNDATIMKLSSLRDRLNSKRVLVVLDDVRNALVGESFLEGFDWLGPGSLIIITSRDKQVFCLCGINQIYEVQGLNEKEARQLFLLSASIKEDMGEQNLQELSVRVINYANGNPLAISVYGRELKGKKKLSEMETAFLKLKRRPPFKIVDAFKSTYDTLSDNEKNIFLDIAC…	MLIMMGIPLRKIVLLSLIFGISIIPMMCEFLEDARDIQGFSRKSGSKLEEESDSSRDRQEKQAEAQKCTDISCNSNAQCSGQKCGDCLLEGNCSG	0
MAADISSSAPRTSPYTGEWEYDVFLCFRGDTRHGFTSHLLSALSDKQIRTFIDHKLAKTESIDELISILQRCALSVVVFSEKFADSVWCLEEVVTIAERMKKVGHRVLPVFYKVDPFDVTDESRSYMATIDREYKARSSFLEDKKRWMDAVNAVANCAGHTSQAIKIESELIKAVVETVQKQLIDMSPSINRNNLVAMSSRIFEIERLLAMDKLDDTFIIGLWGMGGVGKTTLAEACYERVTSSNKGIKHLFVRNVNEICEKHHGVEKIVHKLYSKLLDENNIDREDLNIAYRRQRLSHLRVFVVLDNVETLEQLEQLALGYVFNLSKVFAAGSRIIITTRNKKVLQNAMAKIYNVECLNDKESIRLFSLHAFKQDRPQDNWTDKSHLATSYCKGNPLA…	MHYITPIILMSIGQFLGILLGAGGLVGAMTPHHQSNCNSPSLTFPRFIGKCDSCQLHTKATNLVSCTSCRKSSLVYEECSTKGCPANWHKSTCQEPKFNRGILSCYCENCQQHTKEKQTISCKNCKNSATTFSHCSSPECHSRW	0
MAGIATSAIGTVLPKLAEVLKEEYQLQKTVKGEIMFLSAELERMQAALQEVSDSEAAAIIDGDAQSKLVKLWARDVRELSYDIEDTIDRFMVRVDKPRSFRGFIDRSLNLLTNFKIRHKIGGKIRDIKAHLKEVSERRDRYNLDVARVAKPVGQTVDSLRLQSALYGNVSDLVGTEKKTEDLIMMMNADEGSKQNLKVVSIFGFGGLGKTTLANLVYQNLKENFTYWAFVSVSLNPNLVGIFKNMLRQLDGEKYKNINGETWEEVELIEELRKFLQDKSYFIVIDDIWKGSVWQTIQKALIDNQCGSRIITTTRVRDVAKQIGGAYQLEPLSLDDSRKLFNQIIFHSKDKCPPYHLSEVSQKILKKCGGIPLAIITIASVLASKKGNEYVHWNRVYHSM…	MLFKQCTALKFLIFILGFSIIAAQYVVDPGFGEIECMCGQIARLTQRPFDVECEATPSCSCDYRGDCPGPAAEYVYRCPTCGPRSHVGCFGVHQGTCEEVHPGIARVQYQNSDSESE	0
MGNFVCIEISGDQMLDRIIRCLCGKGYIRTLEKNLRALQREMEDLRATQHEVQNKVAREESRHQQRLEAVQVWLDRVNSIDIECKDLLSVSPVELQKLCLCGLCSKYVCSSYKYGKKVFLLLEEVKKLKSEGNFDEVSQPPPRSEVEERPTQPTIGQEEMLEKAWNRLMEDGVGIMGLHGMGGVGKTTLFKKIHNKFAEIGGTFDIVIWIVVSQSAKLSKLQEDIAEKLHLCDDLWKNKNESDKATDIHRVLKGKRFVLMLDDMWEKVDLEAIGIPYPSEVNKCKVAFTTRDQKVCGQMGDHKPMQVKCLKPEDAWELFKNKVGDNTLRSDPVIVELAREVAQKCRGLPLALNVIGETMASKTMVQEWEHAIDVLTRSAAEFSDMENNILPILKYSYDS…	MKVSSANAGVPANSADNTSARPSQTNADTTPLGRRRRAPDDAPGSPPARRQRQDSPEDSAQTMFRRAGMTSLPPSPATSEHVPLLDNRPTLERMGVDHPLPGRTWYETGHTTASPADRTSTASAAQVASSSRSAGPATAARPQPTHTSAGQQATVDRLRTQVTGFLSGALGKLQALSAQNMDPELAQFRVLDVDRAIMPLLIVAENARNPGLNLVPLHMDMAEDEEVRTQPPMAGSRHIAEFVASARPGRYRAVIDDGSHTRAADIRKDASGTSVIVVDPLRKEKDENAYVDYADNVNMEFGEHAKCAFIPVDIQKSFFDCRILSLSLALKMHDKDDAFAAFHETLRNGGDPSHHVSRAQQTEELGATLVLDGAPLVDARMMKHGQAASSVSRYLENHP…	0
MAESFLFNIIERVLAKVSSVAVTEISLAWNVKTELRKLQSTLSTIKAVLLDANEQQAKNHEVRDWLEKLRDVVYDVDDVLDDLSTQLLLQIHFQKSLKKKVRKFFSSSNPIIYRFKIGRKVKEIRELLNEIADDRKSFHFTEHTCLNPVENICREQTHSFVRASDIIGRETDQENIVKQLIDARDEENISVIPIVGLGGLGKTTLVKLVYNYNTVVQNFDLRMWVSISEDFSLSKVIEKILRSATGESFGHLDMDQLQGHLSEVLRSKRYLLVLDDVWNEDQNKWTDLRELLMNCSKGSKIVVTTRSKMVALITGTVAPYYLGGLTDDACLLLFLKCAFVGEDKLLPNLVEIGKEIVKKCGGVPLAVKTLGRLLYMKTDENEWLRIRDNEIWEIEQKQS…	MHYITPIILMSIGKFLGMILGAGSLVGAMTPHHQSNCNSPCLVFVTFTKKCDSCQFNTKFTNLMSCTSCRKSSVVYEECSTKGCPANWHKSTCQEPKFERGVLHSLCANCQKHTKATPTISCKNCKNSASTYPYCSSPECHRRW	0
MAASAALVFAGKSVATSAISFLVNKAFSYIDEYCKSENMDELKNRLLRAMPHIQAVFDVVNPELVREQSSGLDAWLWQLRDAVEAAEDAIDELEYYELEEKAKDQKVSEWGSPLGKMKHKFVRSFGPAINKTIKKISHRDTLKRLMKSVDDLDKAAVGVSDFLKLTDHLSGGSSTSSQQLMDNDRQTSSTSSATNFVGREKEKEQIIGWLANTSDELGETMVIKTNSIPIISVIGHGGMGKTALAQSICGQDEVVKHFKVIWTTISTSFDATSVTSKILEDATRVKPSSDHLEPLQRDLKEKLASINFLLVLDDVWEDKKRDEWEKLFAPLKELNTTGSKILLTTRMQSVADMAAKVMGVERDKFLTLQGLEDDKNLELFGHHAFSGLNPRDDAYLMLI…	MHYITPIILMSIGQFLDILLGAGGLVGAMTPHHQINCNSPYLTFPRLTAKCDSCQLHTKVTNLVSCTSCRKSSLVYEECSTKGCPANWHKSTCQEHKFKRGILHSRCENCQQHKKETQTISCKNCKNSASTFPYCSSPECHSRW	0
MAAELVGGALLSAFLQVAFDRLSSPQFVDFFRGRKLDDKLLGNLNIMLHSINALAHDAEQKQFTDPHIKAWLFSVKEAVFDAEDLLGEIDYELTRSQVEAQSEPQTFTYKVSNFFNSTFNSFNKKIESEMRELLEKLEYLAKQKGALGLKEGTYSGDRSGSKVSQKLPSSSLVVQSVVFGRDVDKEMIFNWLSETDNHNHLSILSIVGMGGLGKTTLAQHVYNDPKMDDAKFDSKAWVCVSDHFNALTVAKTILEAITDEKDESGNLEMVHKKLKEKLKGKKFLLILDDIWNQRRDEWEAVQTPLSYAAPGSKILVTTRDEKVASNMQSKVHRLKQLREDECWKVFEKHASKDYNIELNDELKEIGSRIVDKCKGLPLALKTIGCLLRTKSSISDWKSV…	MKLLISIFIGFLAISTSQQEDVSTPAPNFPDFCSNPNLNKNAKVKACCDAVTKAANAGSYSGADGPVPDECTLKSCGRVCNRFFHKKGENRVTEMPESKTTESESSEECECGDSGDETTTGAQPTPRNVYPSGPEPSTPGGKVASHKPPAAPSTPQPGYPQPPAAPTTKPPRNPYPSGPEPTPKQPAPSSPTPPSSAPSVPAPPSGQYPPGSNVTSNSLTVPPLYTTKETCLPLTPDMPGVVDQWLNKPKTGRFVWHALTNAHSYGGECGLGIQYPYHACVGRDLWSPVKKWVRSCLTDIPNHYIRNDQVCVNKCVKIEYKNKTLIMPIMDETDYLKPYELDISEPAFKYLEMNPNAGWCTATVTYIRCEKLGN	0
MAYAALSSLIYTLQQLLKPNQSLVCRSCTQQHLQSIYHNLSALQLFLDDTTTKDIETLKVIEKRIRDVVYKAEDKVDSSLRNIILADCTENREGACKFFEEELLKVEKDVDSLRKEVMQIEFNKHGSRSAELTTILPSPEKSTIEEHTIVGMEDEYNTILDRLTAQTDELTVIPIFGMGGIGKTTLARKVYDDSSIRSRFDRHVWVTTSEEFNERRMLLEVVSSITTGSNQEKSDDQLMEIVYRGLKGRRFLIVIDDIWSTQAWDQMQRIFPNDDNKSRILLTTRLKYVADYVNSPDFPPHSKSFLSLDDSWNLFTEKVFNKDTCPPHLEETGKHIVQQCRGLPLSVVVVAGLVGKMDPTHDNWENVEENLNSFIGTVSERCQSILSLSYNYLPQYLRA…	MKIAPVAINHSPLSREVPSHAATTQAKQTNLQSEAGDLDARKSSASSPETRALLATKTVLGRHKIEVPAFGGWFKKKSSKHETGGSSANADSSSVASDSTEKPLFRLTHVPYVSQGNERMGCWYACARMVGHSVEAGPRLGLPELYEGREGPAGLQDFSDVERFIHNEGLTRVDLPDNERFTHEELGALLYKHGPIIFGWKTPNDSWHMSVLTGVDKETSSITFHDPRQGPDLAMPLDYFNQRLAWQVPHAMLYR	0
MDFISSLIVGCAQVLCESMNMAERRGHKTDLRQAITDLETAIGDLKAIRDDLTLRIQQDGLEGRSCSNRAREWLSAVQVTETKTALLLVRFRRREQRTRMRRRCLSCFGCADYKLCKKVSAILKSIGELRERSEAIKTDGGSIQVTCREIPIKSVVGNTTMMEQVLEFLSEEEERGIIGVYGPGGVGKTTLMQSINNELITKGHQYDVLIWVQMSREFGECTIQQAVGARLGLSWDEKETGENRALKIYRALRQKRFLLLLDDVWEEIDLEKTGVPRPDRENKCKVMFTTRSIALCNNMGAEYKLRVEFLEKKHAWELFCSKVWRKDLLESSSIRRLAEIIVSKCGGLPLALITLGGAMAHRETEEEWIHASEVLTRFPAEMKGMNYVFALLKFSYDNL…	MPVVSKAQAREVYEHSVLFHGTTLRSRRSIQRNGFRLENKSAGSITAYAGIQSNFDAAVASSSHHYFAEKKEVAKRFARMVSRHCGDRPALVRTIGVMNHFAIEEDPDAGTSCLRTNEDIPSSHVLGSKGSPAEGNARIFKGEMEADGHSISLEEAGDLLRAVQSDSDSDG	0
MEIGLAVGGAFLSSALNVLFDRLAPHGDLLMFQKNKNDVRLLKKLKMTLVGLQVVLSDAENKQASNQHVSQWLNELRGAVDGAENLMEQVNYEALRLKVEGRHQNLAETNNQQVSDLKLNLSDDYFLDIKEKLEETIETLEDLQKQIGDLGLQKHLDLGKKLESRTPSTSLVDESKILGRMIEKERLIDRLLSSDSNGENLTVVPIVGMGGVGKTTLAKIVYNDKKVKDHFGLKAWFCVSEAYDAFRITKGLLQEIGSFDLKDDNNLNQLQVKLKESLKGKRFLVVLDDLWNDDCDEWDDLKNLFVQGAMGSKILVTTRKEDVALMMGNGAINVKTLSDEVSWDLFKQHSLKNRDPEEHPELEEVGKQIADKCKGLPLALKALAGILCRKSEVYEWKNV…	MRSSTTFITIAFIAMQALGIAATQVTILKKGERITWVEVPKGESRVFNIRGKSVTVSVSDDGTPSISGSKYTVE	0
MDIGLAVGGAFLSSVLQVLFDRLAPQGELLKMFRRNKHDLRILKKLRMTLLSLQAVLSDAENKQASNPYVSQWLNELQHAVDSAENLIEEVNYEVLRLKVEGDQCQNLGETRHPQASRLSLSLSDDFFLNIKAKLEDNIETLEELQKQIGFLDLKSCLDSGKQETRRPSTSLVDESDIFGRQNEVEELIGRLLSGDANGKKLTVIPIVGMGGVGRTTLAKAVYNDEKVKDHFDLKAWICVSEPYDAVRITKELLQEIRSFDCMINNTLNQLQIELKESLKGKKFLIVLDDVWNDNYDEWDDLRSTFVQGDIGSKIIVTTRKESVALMMGCGEMNVGTLSSEVSWALFKRHSLENREPEEHTKLEEIGKQIAHKCKGLPLALKAIAGILRSKSEVDEWKD…	MHFSTIFIPFALAALKVSAAPARFCVYYDGHLPATRVLLMYVRIGTTATITARGHEFEVEAKDQNCKVILTNGKQAPDWLAAEPY	0
MAERVVTMAIGPLVSMLKDKASSYLLDQYKVMEGMEEQHKILKRKLPAILDVITDVEEQAMAQREGAKAWLQELRTVAYVANEVFDEFKYEALRREAKKNGHYIKLGFDVIKLFPTHNRVAFRYKMGRKLCLILQAVEVLIAEMQVFGFKYQPQPPVSKEWRHTDYVSIDPQEIASRSRHEDKKNIIGILVDEASNADLTVVPVVAMGGLGKTTLAQLIYNDPEIQKHFQLLLWVCVSDTFDVNSLAKSIVEASPNKNVDTDKPPLDRLQKLVSGQRYLLVLDDVWDNKELRKWERLKVCLQHGGMGSAVLTTTRDKRVSEIMGADRAAYNLNALEDHFIKEIIEARAFSSKKEKPIELVEVVDEIVKRCCGSPLAATALGSVLCTKTSVKEWKAVSSG…	MLLAAAIVFLHIPALTMPAAEARQTAANIMHPVLDGEQNVLGKRSLRTDHMRVSNVEDREGDEERIFRRFTDWIKYLFNKMNPKQLHTYLGLDGLGETAYKHKNYPIYRMMSKKWRDKL	0
MEKRKDNEEANNSLVLFSALSKDIADVLVFLENEENQKALDKDQVEKIKLKMAFICTYVQLSCSDFEQFEDIMTRKRQEVENLLQPLLDDDVFTSLTSNMDDCISLYHRSYKSDAIMMDEQLDFLLLNLYHLSKHHAEKIFPGVTQYEVLQNICGNIRDFHGLIVNGCIKHEMVENVLPLFQLMADRVGHFLWDDQTDEDSRLSELDEDEQNDRDSRLFKLAHLLLKIVPVELEVIHICYTNLKASTSAEVGLFIKQLLETSPDILREYLIPLQEHMVTVITPSTSGARNIHVMMEFLLLILSDMPKDFIHHDKLFDLLDRVGVLTREVSTLVRDLEEEPRNKEGNNQTNCATLDLLENIELLKKDLKHVYLKALDSSQCCFPMSDGPLFMHLLHIHLN…	MSYSITSPSQFVFLSSVWADPIELLNVCTNSLGSQFQTQQARTTVQQQFSEVWKPFPQSTVRFPGDVYKVYRYNAVLDPLITALLGTFDTRNRIIEVKNQQSPTTAETLDATRRVDDATVAIRSAINNLVNELVRGTGLYNQNTFESMSGLVWTSAPAS	0
MVGAEMLVAAAVSQVARKINDIVGVAQGEVKLCCNFSDDLEGIKDTLVYLETLLKNAENNSFGSDRANLRHWLGQIKSLAYDIEDIVDGYYSSKEQFDGGSYAQKGSLFCSLSNPMLLKGSMVYKMKSKREMLQQSQQLPNQYHFLSYINSAVHYFEEKQTTSYRNTDIAIVGRDADLDHLMDLLMQNSAEELCIIPIVGPVGFGKTSLAQLVFNDTRTEVFSFRIWVHVSMGNINLEKIGRDIVSQTTEKIEGNMQLQSIKNAVQRVLNKYSCLIIIDSLWGKDEEVNELKQMLLTGRHTESKIIVTTHSNKVAKLISTVPLYKLAALSEDDCLKIFSQRAMTGPGDPLFREYGEEIVRRCEGTPLVANFLGSVVNAQRQRREIWQAAKDKEMWKIEE…	MPVVSKAQAREVYEHSVLFHGTTLRSRRSIQRNGFRLENKSAGSITAYAGIQSNFDAAVASSSHHYFAEKKEVAKRFARMVSRHCGDRPALVRTIGVMNHFAIEEDPDAGTSCLRTNEDIPSSHVLGSKGSPAEGNARIFKGEMEADGHSISLEEAGDLLRAVQSDSDSDG	0
MAESFLFNIIERVLAKVSSIAVYEITLAWNVKIELRKLQSTLSTIKAVLLDANEQQAKNHEVRDWLEKLRDVVYDVDDLMDDLSTQLLLQMHFQKSFRKKVRKFFSSSNPIIYRFKIGRKVKEIRELLNEIADDRRNFHFTEHTYVIPAENTSREQTHSFVRASDIIGRDDDQENIVKQLIDSHDEENISVIPIVGLGGLGKTTLVKLVYNNNRVVQNFDLRMWVSISEDFNLSKVIEKILRSATGESFDHLDMDQLQGCLGEVLQQKRYLLVLDDVWNEDQHKWMDLRELLMNCSRGSKIVVTTRSKMVALITGTVPPYYLGGLADDDCLSLFLKCAFGGQDNLFPNLVEIGKEIVKKCGGVPLAVKTLGRLLYMKTDENEWLQIRDNEIWEIEQNKS…	MKINLSWKTYAVLSIVSLGGIHAMEHVPAELTGVSEGYTRFYRSSTASVVLSGLVKVKWDNEQMTMPLFKWIGGEQAEELHFCVHIAHSSGPKLNRARTLGTVNSNMDQHWAQAYSHSGATRRTIQDCHLFENDIPNFPDYIKIKLVPKT	0
MAELVVTMAIGPLVSMLKDKASSYLLDQYKVMEGMEEQHKILKRKLPAILDVITDVEEQAMAQREGAKAWLQELRTVAYGANEVFDEFKYEALRREAKKNGHYRKLGFDVIKLFPTHNRVAFHYIMSRKLCLILQSVEVLIAEMQVFGFKYQPLPSVSREWRQTDYVINDPKEIASKSRDKDKVEVVGTLLRQANNADLAVVAIVGMGGLGKTTLAQLIYNEPGIQKHFQLLLWVCVSDTFDVNSIAKSIVEASPKKNDDTNKPPLERLQKLVSGQRYLIVLDDVWNREVHKWERLKDHLKHGGMGSVVLTTTRDKGVAEIMGADTHILGRLDDRFLKEIIEAGAFSSRGKKPVELVKMVDQIVDRCRGSPLAACALGSVLRTKTTVKEWKAIASRSSI…	MYHSKVGLLAVALVMQAILLCGCDASAMRYASGFQNNERQSSEQESYSRSAQSSEKSSSGYQMGEMASAGVGMSSGYGGSGYSSGGGYQQGVGYSGCDSDYSSGGIGGIVNTATGLASSVTGMAGGLGGGGGLADVGGVVNTVSGLADVGGLTNTVSGLADVGGVTNTVGGLVNGIAGGGAGGGLLGGVLGGGDGGCGGNCGGNCGGNCGGRGGGGGGLLGGILGGGSGGGRGARVSARVC	0
MEIGLAVGGAFLSSALNVLFDRLAPHGDLLMFQKNKNDVRLLKKLKMTLVGLQVVLSDAENKQASNQHVSQWFNELRGAVDGAENLMELVNYEALRRKVEGRHQNLAETSNQQVSDRKLNLSDDYFLDIKEKLEETIETLEDLQKQIGDLGLQKHLDLGKKLETRTPSTSLVDESKILGRMIEKERLIDRLLSSDSNGENLTVVPIVGMGGVGKTTLAKIVYNDKKVKDHFDLKAWFCVSEAYDAFRITKGLLQEIGSFDLKDDNNLNQLQVKLKESLKGKRFLVVLDDLWNDDCDEWDDLKNLFVQGAMGSKILVTTRKEDVALMMGNGAINVETLSDEVSWDLFKQHSLKNRDPEEHPELEEVGKRIADKCKGLPLALKALAGILCRKSEVYEWKNV…	SDGWTCAGSDFDGDQVRGQARHWVGQQKTKFSEFHTHNDVPLCYFELGEGNQLTQSYTGFRAYCDEPGDVYNLRYLDVSSRTWVLCTHYDNDFESDYR	0
METSSISTVEDKPPQHQVFINFRGADLRRRFVSHLVTALKLNNINVFIDDYEDRGQPLDVLLKRIEESKIVLAIFSGNYTESVWCVRELEKIKDCTDEGTLVAIPIFYKLEPSTVRDLKGKFGDRFRSMAKGDERKKKWKEAFNLIPNIMGIIIDKKSVESEKVNEIVKAVKTALTGIPPEGSHNAVVGALGNSDAGTSSGDKKHETFGNEQRLKDLEEKLDRDKYKGTRIIGVVGMPGIGKTTLLKELYKTWQGKFSRHALIDQIRVKSKHLELDRLPQMLLGELSKLNNPHVDNLKDPYSQLHERKVLVVLDDVSKREQIDALREILDWIKEGKEGSRVVIATSDMSLTNGLVDDTYMVQNLNHRDSLQLFHYHAFIDDQANPQKKDFMKLSEGFVH…	MRFLFLLVAVALASAEAAESAAMIHEEAGVSSFNTLTGGNQIQRSLRVYLGANEERGVGGVKLENILTIFVQRAKAKLPQGFTAAALGNWKGFSRRVDTVMEHYPKGLSEKAIKELRTAETKRFTDYAMLGPSDKYNLLRPMQGVDEAMIAPNLVSLTGRKNQVLGDAGGRSVVCNVVMRSEAEGGGILLISSSKLDKQDFILPKGGLEKGEIAYGAAKREVLEEGGVRYRSDIFIFYRWSVLTLVMALQVKVKKLKELGVTLVGDKTYESFLMRSKKVYEQWSESRRLRVWVRECQSIEIPGETQLTVRLLFN	0
MVGAEMLVAAAVSQVARKINGIVGVAQGEVKLCCNFSDDLEGIKDTLVYLETLLKNAENNSFGSDRANLRHWLGQIKSLAYDIEDIVDGYYSSKEQFDGGSYAQKGSLFCSLSNPMLLKGSMVYKMKSKREMLQQRQQLPNQYHFLSHINSAVNFEEKQTTSYRNTDIAIVGRDADLDNLMDILMENSAEELSIISIVGPVGFGKTSLAQFVFNNTGTEVFSFRIWVHVSMGNINLEKIGRDIVSQTTEKIEGNMQLQSIKNAVQRVLNKYSCLIILDSLWGKDEEVNELKQMLLTGRHTESKIIVTTHSNKVAKLISTVPLYKLAALSEDDCLKIFSQRAMTGPGDPLFREYGEEIVRRCEGTPLVANFLGSVVNAQRQRREIWQAAKDEEMWKIEED…	MKVSSANAGVPASSADNTSARPSQTNADTTPLGRRRRAPDDAPGSPPARRQRQDSPEDSAQTMFRRAGMTSLPPSPATSEHVPLLDNRPTLERMGVDHPLPGRTWYETGHTTASLADRTSTASAAQVASSSRSAGPATAARPQPTRTSAGQQATVGRLRTQVTGFLSGALGKLQALSAQNMDPELAQFRVLDVDRAIMPLLIVAENARNPGLNLVPLHMDMAEDEEVRTQPPMAGSRHIAEFVASARPGRYRAVIDDGSHTRAADIRKDASGTSVIVVDPLRKEKDESAYVDYADNVNMEFGEHAKCAFIPVDIQKSFFDCRILSLSLALKMHDKDDAFAAFHETLRNGGDPSHHVSRAQQTEELGATLVLDGAPLVDARMMKHGQAASSVSRYLGNHP…	0
MAELMATMVVGPLLSMVKDKASSYLLEQYKVMEGMEEQHEILKRKLPAILDVIADAEEQAAKHREGAKAWLEELRKVAYQANDVFDEFKYEALRRKAKAKGHYKKLGSIVVIKLIPTHNRILFRYRMGNKLRMILNAIEVLIAEMNAFRLKFRPEPPMSSIKWRKTDSKISNLSMDIANKSRKKDKEEIVNRLLAQASNGDLTVIPIVGMGGMGKTTLAQLVYNDPEIQKHFQLLLWLCVSDNFDVDSLAKRIVEAAPKEMNKKNDNGGAKKLPQDELKEVVSGQRYLLILDDVWNRDASKWEALKYNLKHGGSGSSVLTTTRDQAVAQLMAPAQEVYDLKNLNESFIEEIIKRSAFNSEQERPPPELLEMVGDIAKKCSGSPLAATALGSTLHTKTTK…	MYHSKVGLLAVALVMQAILLCGCDASAMRYASGFQNNERQSSEQESYSRSAQSSEKSSSGYQMGEMASAGVGMSSGYGGSGYSSGGGYQQGVGYSGCDSDYSSGGIGGIVNTATGLASSVTGMAGGLGGGGGLADVGGVVNTVSGLADVGGLTNTVSGLADVGGVTNTVGGLVNGIAGGGAGGGLLGGVLGGGDGGCGGNCGGNCGGNCGGRGGGGGGLLGGILGGGSGGGRGARVSARVC	1
MDAPASFSLGAMGPLLRKLDSLLVAPEIRLPKPLKEGIELLKEDLEEIGVSLVEHSVVDSPTHKARFWMDEVRDLSYHIEDCIDTMFSMRSGGDDGKPRSERRHKVGRAKIDGFSKKPKPCTRMARIAELRALVREASERLERYQLGDVCGSSSPVVFTADGRARPLHHGVSANLVGVDEFKTKLNRWLSDEEGPHLKVAAIVGPAGIGKTALATELYRDHRWQFECRAFVRASRKPDMQRLLGGILSQVQRRQRSSDAYADSTVQSLIDNLREHLQDRRYLIIIDGLWETAVWNIANSAFPDVNSFSRILITADIEQVALECCGYKYDYIMRMEPLGSLDSKKVFFNKVFGSEDQCPPELKEVSNTILEKCGGLPLAIISIAGLLGSQPENPVLWDYV…	MSYSITSPSQFVFLSSVWADPIELLNVCTNSLGSQFQTQQARTTVQQQFSEVWKPFPQSTVRFPGDVYKVYRYNAVLDPLITALLGTFDTRNRIIEVKNQQSPTTAETLDATRRVDDATVAIRSAINNLVNELVRGTGLYNQNTFESMSGLVWTSAPAS	0
MQAAASLSTGLLDAVLRKLGEMLADEYELQTGAKDGIRYIREELESMQTALERVSRVPPDQLDEEVKRWARKMREMSYNIEDTIDSFMLHVGDSDADDESGICACVRTISMLPWRYKSQRDIAAEINRIKEEVDEVSKRRERYKVDSIFVAPASYDPRLLALYEDKEKLVGIDHSTDEIIKLLSMEGEGASEQKLKLVSIVGPGGMGKTTLANAVYKKLEEQFDCTAFVSVSLQPDVKNILSGLLRQVTASKVKDDLEKDEDEDKDKDKGYVSVRLLPK	MSSSVYESIIQTRASVWGSTASGKAVVDSYWIHELGTGSQLVQTQLYSDSRSKSSFGYTAKVGDLPCEEEEILSQHVHIPIFDDIDFSINIDDSVLALSVCSNTVNANGVKHQGHLKVLSPAQLHSIGSTMNRSDITDRFQLQEKDIIPNDRYIEAANKGSLSCVKEHTYKIEMCYNQALGKVNVLSPNRNVHEWLYSFKPNFNQVESNNRTVNSLAVKSLLMSAENNIMPNSQAFVKASTDSHFKLSLWLRVPKVLKQISIQKLFKVAGDETNKTFYLSIACIPNHNSVETALNITVICKHQLPIRKCKAPFELSMMFSDLKEPYNIVHDPSYPQRIVHALLETHTSFAQVLCNNLQEDVIIYTLNNHELTPGKLDLGERTLNYSEDAYKRKYFLSKT…	0
MAETVLSMARSLVGSAISKATSAAAHEASLLLGVQKDIWYIKDELKTMQAFLRAAEVMKKKDELLKVWAEQIRDLSYDIEDCLDEFKVHIESQNLFYQMVKLRKRHLIATQIRNLKSRVEEVSSRNSRYNLVKPISSSNEDDMDCYAEDIRNQSTSNVDETELVGFSDSKIRLLELISANVNNGPTKVICVVGMGGLGKTALSRKIFESKEDIGKNFPCNAWITVSQSFNRIELLKDMIRQFLGSNSLDQVLQELQGKMVVQIPHLSDYLRKKLKEKRYFVVLDDLWSLDAWNWINDIAFPKNNNKGSRIVVTTRDVGLAEKCTTTSLVYHLEHLQMNDAITLLLRKTNRTHEDMGTNKNMQKIVEQIVNKCGRLPLAILTIGAVLATKQVLEWEKFYK…	MWRLFLALIAATAILVHSPASALTTSTTGMTQTTPSLSVPVYVGKPSKDFSTRHLRIRHMKDDKVGDSEKNEERLIKTFESWVRYKLLQLHPKFRQVKLHPGRVFTLLGLDGLHEMAIYHPGWKRYVDYSQKWRSNNRLKRF	0
MSYLREVATAVALLLPFILLNKFWRPNSKDSIVNDDDDSTSEVDAIPDSTNPSGSFPSVEYEVFLSFRGPDTREQFTDFLYHFLCRYKIHTFRDDDELRKGEEIGPNLLRAIDQSKIYVPIISSGYADSKWCLMELAEIVRRQEEDPRRIILPIFYMVDPSDVRHQTGCYKKAFRKHANKFDGQTIQNWKDALKKVGDLKGWHIGKNDKQGAIADEVLADIWSHISKENLILETDELVGIDDHITAVLEKLSLDSENVTMVGLYGMGGIGKTTTAKAVYNKISSCFDRCCFIDNIRETQDQKDGVVVLQKKLVYEILRIDSGSVGFNNDSGGRKMIKERVSRFKILVVLDDVDEKFKFEDMLGSPKDFISQSRFIITSRSMRVLGTLNENQCKLYEVGS…	MKINLSWKTYAVLSIVSLGGIHAMEHVPAELTGVSEGYTRFYRSSTASVILSGLVKVKWDNEQMTMPLFKWIGGEQAEELHFDVHIAHSSGRRLDRARTLGAVNSNMDQHWVEAYRSSGVTRCTIQDCHLFENDIPNFPDYIKIKLVPKT	1
MAASAALVFAGKSVATSAISFLVNKAFSYIDEYCKSENMDELKNRLLRAMPHIQAVFDVVNPELVREQSSGLDAWLWQLRDAVEAAEDAIDELEYYELEEKAKDQKVSEWGSPLGKMKHKFVRSFGPAINKTIKKISHRDTLKRLMKSVDDLDKAAVGVSDFLKLTDHLSGGSSTSSQQLMDNDRQTSSTSSATNFVGREKEKEQIIGWLANTSDELGETMVIKTNSIPIISVIGHGGMGKTALAQSICGQDEVVKHFKVIWTTISTSFDATSVTSKILEDATRVKPSSDHLEPLQRDLKEKLASINFLLVLDDVWEDKKRDEWEKLFAPLKELNTTGSKILLTTRMQSVADMAAKVMGVERDKFLTLQGLEDDKNLKLFGHHAFSGLNPRDDAYLMLI…	MRPFQLLSAIAVFNSLKIVAGESYWDCKGIPILFRTVHAAVELAFTSQPGSISGYPSICRTTPLRTGPDERRQFPLTDTGARWQGGGITYYVEATRDKRHCEVFGTAGGVYKCTLVLRD	1
MAELMATMVVGPLLSMVKDKASSYLLEQYKVMEGMEEQHEILKRKLPAILDVIADAEEQAAKHREGAKAWLEELRKVAYQANDVFDEFKYEALRRKAKAKGHYKKLGSIVVIKLIPTHNRILFRYRMGNKLRMILNAIEVLIAEMNAFRLKFRPEPPMSSIKWRKTDSKISNLSMDIANKSRKKDKEEIVNRLLAQASNGDLTVIPIVGMGGMGKTTLAQLVYNDPEIQKHFQLLLWLCVSDNFDVDSLAKRIVEAAPKEMNKKNDNGGAKKLPQDELKEVVSGQRYLLILDDVWNRDASKWEALKYNLKHGGSGSSVLTTTRDQAVAQLMAPAQEVYDLKNLNESFIEEIIKRSAFNSEQERPPPELLEMVGDIAKKCSGSPLAATALGSTLHTKTTK…	MSHHFGLRKIKLLILLFLQVHGSQCAMRNFAADRVHGVESVISGSKSSSNPMALSKSMDKPDTSDLVDSNVQAKNDGSRYEEDFTAKYSEQVDHVSKILKEIEEQEPGTIIIDHKAFPIQDKSPKQVVNFPFPKKMITESNSKDIREYLASTFPFEQQSTILDSVKSIAKVQIDDRKAFDLQLKFRQENLAELKDQIILSLGANNGNQNWQKLLDYTNKLDELSNTKISPEEFIEEIQKVLYKVKLESTSTSKLYSQFNLSIQDFALQIIHSKYKSNQISQNDLLKLITEDEMLKILAKTKVLTYKMKYFDSASKMGINKYISTEMMDLDWQFSHYKTFNDALKKNKASDSSYLGWLTHGYSIKYGLSPNNERSMFFQDGRKYAELYAFSKSPHRKIIP…	0
MAASAALVFAGKSVATSAISFLVNKAFSYIDEYCKSENMDELKNRLLRAMPHIQAVFDVVNPELVREQSSGLDAWLWQLRDAVEAAEDAIDELEYYELEEKAKDQKVSEWGSPLGKMKHKFVRSFGPAINKTIKKISHRDTLKRLMKSVDDLDKAAVGVSDFLKLTDHLSGGSSTSSQQLMHNDRQTSSTSSATNFVGREKEKEQIIGWLANTSDELGETMVIKTNSIPIISVIGHGGMGKTALAQSICGQDEVVKHFKVIWTTISTSFDATSVTSKILEDATRVKPSSDHLEPLQRDLKEKLASINFLLVLDDVWEDKKRDEWEKLFAPLKELNTTGSKILLTTRMQSVADMAAKVMGVERDKFLTLQGLEDDKNLELFGHHAFSGLNPRDDAYLMLI…	MRIALLQPAATPTTALATPAHTSAITPMEVPQPPGGNPPLRARPRRQAAVLPPLVPLDDSAMTGKQALVALDGEFSEQRLAEVQAHQITLQAAQSALAKQLPQATPAPRPDSIAARFAAGTLQPVYLDTAAFDEMTASLPEHSRAAAGPVLVDAQQGRIVFDLGHAFAPGDTFSDAARTALRKALDLRAHGLETPGWLKPAAPTPAQPRRKLQQAARYHGHEVPARDGGAAFFKPNDHHLVAGKDALLRKHRKELVHDAYFQAPSTRALGKDVMVHRGLFDNHAGIPENSLAAIDRAYEHGYRNLELDVEVSADGVPVLMHDFSIGRMTDDPQNRLVSQVPFAQLREMPLVIRNPVDGNFIKTDQSIAAVEQALEHALQKPEAMSVALDCKEDTGEAVA…	0
MDIVTGAIANLIPKLGELLTKEYKLHKDVEKDIKDLQKELQSMNAALIKIGEVPRDKLDRQDKLWAEEVRELSYIIEDVVDKFLVRVHGIQPHDNTNGFKGLMKKTSELLKKVKDKHGIAHAIKDIKKQLEEVAARRDRNKVVVPNPTEPITIDPCLRALYAEATELVGIYGKRDQELMRLLSMEGDDASNKRLKKVSIVGFGGLGKTTLARTVYDKIKCDFDCCAFVPVGQNPDMKKVLRDILIDLGNPHSDLAILDDKQLVKKLHDFLGNKRYLVIIDDIWDEKLWEGINFAFSKSNNLGSRLITTTRDFDVSKSCCSSDDDSTYKMEPLSIDDSRRLFHKRIFPDASRCPSEFQQVSEDILKKCGGVPLALITIASALASGQRVKPKHEWDIMLQS…	MMHSIIFQTLLIITIVFSKVWGARSLVKIDWSGSEYTILGANHYEEPNTGAAAQFPGTMTVDDGRSPYIVRKLRNSSGKRFYVFTGHPQQPIVWNPHEEIEIQFNRKFLIAVLTEFEADSQVFNHFARRQHR	1
MAASAALVFAGKSVATSAISFLVNKAFSYIDEYCKSENMDELKNRLLRAMPHIQAVFDVVNPELVREQSSGLDAWLWQLRDAVEAAEDAIDELEYYELEEKAKDQKVSEWGSPLGKMKHKFVRSFGPAINKTIKKISHRDTLKRLMKSVDDLDKAAVGVSDFLKLTDHLNGGSSTSSQQLMDNDRQTSSTSSATNFVGREKEKEQIIGWLANTSDELGETMVIKTNSIPIISVIGHGGMGKTALAQSICGQDEVVKHFKVIWTTISTSFDATSVTSKILEDATRVKPSSDHLEPLQRDLKEKLASINFLLVLDDVWEDKKRDEWEKLFAPLKELNTTGSKILLTTRMQSVADMAAKVMGVERDKFLTLQGLEDDKNLKLFGHHAFSGLNPRDDAYLMVI…	MRIALLQPAATPTTALATPAHTSAITPMEVPQPPGGNPPLRARPRRQAAVLPPLVPLDDSAMTGKQALVALDGEFSEQRLAEVQAHQITLQAAQSALAKQLPQATPAPRPDSIAARFAAGTLQPVYLDTAAFDEMTASLPEHSRAAAGPVLVDAQQGRIVFDLGHAFAPGDTFSDAARTALRKALDLRAHGLETPGWLKPAAPTPAQPRRKLQQAARYHGHEVPARDGGAAFFKPNDHHLVAGKDALLRKHRKELVHDAYFQAPSTRALGKDVMVHRGLFDNHAGIPENSLAAIDRAYEHGYRNLELDVEVSADGVPVLMHDFSIGRMTDDPQNRLVSQVPFAQLREMPLVIRNPVDGNFIKTDQSIAAVEQALEHALQKPEAMSVALDCKEDTGEAVA…	0
MAASAALVFAGKSVATSAISFLVNKAFSYIDEYCKSENMDELKNRLLRAMPHIQAVFDVVNPELVREQSSGLDAWLWQLRDAVEAAEDAIDELEYYELEEKAKDQKVSEWGSPLGKMKHKFVRSFGPAINKTIKKISHRDTLKRLMKSVDDLDKAAVGVSDFLKLTDHLNGGSSTSSQQLMDNDRQTSSTSSATNFVGREKEKEQIIGWLANTSDELGETMVIKTNSIPIISVIGHGGMGKTALAQSICGQDEVVKHFKVIWTTISTSFDATSVTSKILEDATRVKPSSDHLEPLQRDLKEKLASINFLLVLDDVWEDKKRDEWEKLFAPLKELNTTGSKILLTTRMQSVADMAAKVMGVERDKFLTLQGLEDDKNLKLFGHHAFSGLNPRDDAYLMVI…	MKNKTDIAGIAGLSTSHVSFDDAESKSVLDGSTQSTPEYKFQTPLDQLPARPAGPKSSNTTDAYIHESLPHSVPIAGASTSAVTHQQATQRKGTDEIYGLGSLPSAGPGRWEYLANPGNWHPERRKLHEKLLDQARSSALTLAESLESDGCQPTLFALRGNTATGKTRIATKKIPVLAAALKKTAGKGCVNPDVFKSSLAKSETGAKIFSSAQVHSESSFLADRFEGGLRSQKTGSGAIASIVVDKRLSREYEIDSYIQLAKETGRKVELCDIDAPLENSLVGVLQRKPEGEDPRPPYPVVSSGFVAVRSNRMYVIDRFIADPSLGNYRLFGTAEDGEKVMVASVIGGEFSVENAELYEKITSPQLSVTGDLADKVIDKELIDRLENNIADPERAAKTR…	0
MSYLREVATAVALLLPFILLNKFWRPNSKDSIVNDDDDSTSEVDAISDSTNPSGSFPSVEYEVFLSFRGPDTREQFTDFLYQSLRRYKIHTFRDDDELLKGKEIGPNLLRAIDQSKIYVPIISSGYADSKWCLMELAEIVRRQEEDPRRIILPIFYMVDPSDVRHQTGCYKKAFRKHANKFDGQTIQNWKDALKKVGDLKGWHIGKNDKQGAIADKVSADIWSHISKENLILETDELVGIDDHITAVLEKLSLDSENVTMVGLYGMGGIGKTTTAKAVYNKISSCFDCCCFIDNIRETQEKDGVVVLQKKLVSEILRIDSGSVGFNNDSGGRKTIKERVSRFKILVVLDDVDEKFKFEDMLGSPKDFISQSRFIITSRSMRVLGTLNENQCKLYEVGSM…	MKINLSWKTYAVLSIVSLGGIHAMEHVPAELTRVSEGYTRFYRSPTASVILSGLVKVKWDNEQMTMPLFKWIGGEQAEELHFDVHIAHSSGPKLNRARTLGTVNSNMDQHWAQAHRNSGASRRTIQDCHLFENDIPNFPDYIKIKLVPKT	1
MAYAALSSLIYTLQQLFKPNQSFVCQSCCTQQHVQSLCQNLSALQLFLDDTTTKDIETLKVCNYLISYSSYIYSIIINLSSFNFKVIEKRIRDVVYKAEDKVDSSLRSIILADCTENKEGACKFFEEELLKVEKDVDSLSKEVMQINVNKHGSRSAELTTIPPSPEKSTNEEHTIVGMEDEYNTILDRLTAQTDELTVIPIFGMGGIGKTTLARKVYDDSSIRSRFDRHVWVTTSEEFNERRMLLEVVSSITTGSNQEKSDDQLMEIVYRGLKGRRFLIVIDDIWSTEAWDQMQRIFPNDDNKSRILLTTRLKYVADYVSSPDFPPHSKSFLSLDDSWNLFTEKVFNKDTCPPHLEETGKHIVQQCRGLPLSVVVVAGLVGKMDPTHDNWENVEENLNS…	GEEKWLYAQLYGNLKAVGKSESQLETKHVGKGQCPLFQLYLSTHKEAKEYFKPLMGAYAKSRLNRIAYAKDILSMQRKLKWAKLDVACLELAVEDVICDLHAVNFTTCEYITDEEQIFQSLNMKSAVGAMYRGKKRDYFETYTTEDKERILYESCLRLYTGKLGIWNGSIKAELRPMEKVQANKTRTFTAAPIDTLLAGKVCVDDFNNQFYSKHTIAPWSVGISKFSGGWDKLLRKLPDGWIYCSADGSRFDSSLTPYLINAVAQIRLAFMEKWDIGEQMIKNLYAEIIYTPILTADGTIVKKFKGNNSGQPSTVVDNTLMVLIAMRYSLRRLGMNYKDQIKRCVFFANGDDLIVAVRHEDEWVLDSLQAPFQELGLSYNFDDRTTNRSELWFMSHQGK…	0
MAETVLSMARSLVGSAISKAASAAADETSLLLGVEKDIWYIKDELKTMQAFLRAAELMKKKDELLKVWAEQIRDLSYDIEDSLDEFKVHIESQTLFRQLVKLRERHRIAIRIHNLKSRVEEVSSRNTRYSLVKPISSGTEIDMDSYAEDIRNQSARNVDEAELVGFSDSKKRLLEMIDTNANDGPAKVICVVGMGGLGKTALSRKIFESEEDIRKNFPCNAWITVSQSFHRIELLKDMIRQLLGPSSLDQLLQELQGKVVVQVHHLSEYLIEELKEKRYFVVLDDLWILHDWNWINEIAFPKNNKKGSRIVITTRNVDLAEKCATASLVYHLDFLQMNDAITLLLRKTNKNHEDMESNKNMQKMVERIVNKCGRLPLAILTIGAVLATKQVSEWEKFYE…	MKINLSWKTYAVLSIVSLGGIHAMEDVPAELTGVSEGYTRFYRSPTASVTLSGLVNVKWDNEQMTMPLFKWIGGEQAEELHFCVHIAHSIGPKLNLARTLGTVNSNMDQHWAQAHRHSGATRRTIQDFHLFANDIPNFPDYIKIKLVPKT	0
MAYAALSSLIYTLQLLLKPNQSLVFRSSTQQHIQSLYQNLSAMQLFLDDTTTKDIQTLKVIEKRIRDVVYKAEDKVDSSLRNIILADCTENREGACKFFEEELLKVEEDVDSLRKEVMQIEHGSRSAELATTDPSSPEKSRIVGMEDEYNTILDRLTSQTDELTVIPIFGMGGIGKTTLARKAYDDSYIHSRFDKHAWVTISEEYNERQMLLEFVSSITTESNHEMSDDQLMEFVYRGLKGWRFLIVIDDIWNTEAWDQMQRIFPNDNKKSRILLTTRLKYVADYVCSPDFPSHCKSFLSLDDSWNLFTEKLFKKDPCPPLLVEIGKHIVQQCQGLPLSVVVVAGLVGKMDPTHDNWKKVEENLNSFFGTVSERCQSILSLSYSYLPQYLKACFLYVGG…	MRLSTIILAVSAVTLVAGVNALCEAANVDQAMVMPLTYANSVSEDLNNADGKRYLRSSENEERLGGANMFNIKKLEDALNDTTYAKTLFRRWKRSGVNEDTITTKFKNLQISLDENALELIQSYRIWLNAHATKTNPKLFDRAKIKKALEDGTYANVLYGRWKRYGFESDDVFKRFQRMGVNKDDNLYQVYKNYVTWLNVHHPLKKSTLTTPEAFLFYPSRIQRAKSDPAFAETLFAKWKSSGLDEGPVYKKLWDMGLKKDNAIYKLYTDYVLWLDKHFPLPAKATN	1
MAPAVSASQGVIMRSLTSKLDSLLLQPPEPPPPAQPSSLRKGERKKILLLRGDLRHLLDDYYLLVEPPSDTAPPPDSTAACWAKEVRELSYDVDDFLDELTTQLLHHRGGGDGSSTAGAKKMISSMIARLRGELNRRRWIADEVTLFSARVKEAIRRQESYHLGRRTSSSRPREEVDDDDREDSAGNERRRFLSLTFGMDDAAVHGQLVGRDISMQKLVRWLADGEPKLKVASIVGSGGVGKTTLATEFYRLHGRRLDAPFDCRAFVRTPRKPDMTKILTDMLSQLRPQHQHQSSDVWEVDRLLETIRTHLQDKRYFIIIEDLWASSMWDIVSRGLPDNNSCSRILITTEIEPVALACCGYNSEHIIKIDPLGDDVSSQLFFSGVVGQGNEFPGHLTEV…	MRVTTFNTFLLTLGTVAVVNAETGNKYIEKRAIDLSRERDPNFFDNADIPVPECFWFMFKNNVRQDAGTCYSSWKMDMKVGPNWVHIKSDDNCNLSGDFPPGWIVLGKKRPGF	0
MAASAALVFAGKSVATSAISFLVNKAFSYIDEYCKSENMDELKNRLLRAMPHIQAVFDVVNPELVREQSSGLDAWLWQLRDAVEAAEDAIDELEYYELEEKAKDQKVSEWGSPLGKMKHKFVRSFGPAINKTIKKISHRDTLKRLMKSVDDLDKAAVGVSDFLKLTDHLSGGSSTSSQQLMHNDRQTSSTSSATNFVGREKEKEQIIGWLANTSDELGETMVIKTNSIPIISVIGHGGMGKTALAQSICGQDEVVKHFKVIWTTISTSFDATSVTSKILEDATRVKPSSDHLEPLQRDLKEKLASINFLLVLDDVWEDKKRDEWEKLFAPLKELNTTGSKILLTTRMQSVADMAAKVMGVERDKFLTLQGLEDDKNLELFGHHAFSGLNPRDDAYLMLI…	SDGWTCAGSDFDGDQVRGQARHWVGQQKTKFSEFHTHNDVPLCYFELGEGNQLTQSYTGFRAYCDEPGDVYNLRYLDVSSRTWVLCTHYDNDFESDYR	0
MDIGLAVGGAFLSSVLQVLFDRLAPQGELLKMFRRNKHDLRILKKLRMTLLSLQAVLSDAENKQASNPYVSQWLNELQHAVDSAENLIEEVNYEVLRLKVEGDQCQNLGETRHPQASRLSLSLSDDFFLNIKAKLEDNIETLEELQKQIGFLDLKSCLDSGKQETRRPSTSLVDESDIFGRQNEVEELIGRLLSGDANGKKLTVIPIVGMGGVGRTTLAKAVYNDEKVKDHFDLKAWICVSEPYDAVRITKELLQEIRSFDCMINNTLNQLQIELKESLKGKKFLIVLDDVWNDNYDEWDDLRSTFVQGDIGSKIIVTTRKESVALMMGCGEMNVGTLSSEVSWALFKRHSLENREPEEHTKLEEIGKQIAHKCKGLPLALKAIAGILRSKSEVDEWKD…	MKIGTQATSLAVLHNQESHAPQAPIAVRPEPAHAIPEIPLDLAIRPRTRGIHPFLAMTLGDKGCASSSGVSLEDDSHTQVSLSDFSVASRDVNHNNICAGLSTEWLVMSSDGDAESRMDHLDYNGEGQSRGSERHQVYNDALRAALSNDDEAPFFTASTAVIEDAGFSLRREPKTVHASGGSAQLGQTVAHDVAQSGRKHLLSLRFANVQGHAIACSCEGSQFKLFDPNLGEFQSSRSAAPQLIKGLIDHYNSLNYDVACVNEFRVS	0
MVDALVSVFVERLLKALVTQSRIVFELKDQFEKLKSELQLMQSFLMDADRLKRKHQTLRTIIGSLRELVYEAEDILADCESRSKDEEQFVGRCTMCFSPSFSELPFLYQTGKRLREINQKVTDIKGNISSYLGVSFFGQTSTIAEAQNNQISRWSSSLYQHTQVVGLEEHTQKIKEWIFAANHGLLAVGIVGMGGLGKTTTAQRVFNDREVEDHFEKRMWVSVSQTFTVEQIMRSLLKNLGDGSVTDDKDELLHKIHQYLQGKRYLIVMDDVWSKDYSWWHCVSEGLPRGNGSSVIITTRIEEVARKMGVTEERTHSPKLLSEDNSWLLFRKIAFADTAGECTHPELASVGKEIVQKCKGLPLAIKAVGGIMLCKSPYLSEWRRIADNFREELVENDDS…	MPRALLAARSALEVVMRIAPLQPAATPTTALATPTQTSPTTPMEVPHVPGGNPPLGPRPRRQASMQPPLVPLNDSAMTGKQALVALDSEFSEQRLAEVQARQITVQALQSKLATHLAQAGIAPEKDSIAAKLAAGALQPVYLDRAAFKAMAKALPDCASAAAGPVLVDAQQGRIIFDLQRAFAPGDTFSDAAHTALRNALDLPGQGVENPDWLAAASQSHPARRKMQQTLKYHGHQIPAQHGGAGFYKPDDHRLLEGKATQLHEHLKQVVHENYLQAESTKSLGKDVMVHRGLYDFRNGIPENSLAAVDHAYAQGYRTVELDVQVSADGVPMMLHDFTVGRVLDDPDNPLVANTPFSQLHDQPLVIRNPVDGNFVQTTQRLSSIEEMLKHVVHTKPGMS…	0
MTNCEKDEEFVCISCVEEVRYSFVSHLSEALRRKGINNVVVDVDIDDLLFKESQAKIEKAGVSVMVLPGNCDPSEVWLDKFAKVLECQRNNKDQAVVSVLYGDSLLRDQWLSELDFRGLSRIHQSRKECSDSILVEEIVRDVYETHFYVGRIGIYSKLLEIENMVNKQPIGIRCVGIWGMPGIGKTTLAKAVFDQMSSAFDASCFIEDYDKSIHEKGLYCLLEEQLLPGNDATIMKLNSLRDRLNSKRVLVVLDDVCNALVAESFLEGFDWLGPGSLIIITSRDKQVFRLCGINQIYEVQGLNEKEARQLFLLSASIKEDMGEQNLHELSVRVISYANGNPLAISVYGRELKGKKKLSEMETAFLKLKRRPPFKIVDAFKSSYDTLSDNEKNIFLDIAC…	MKVSSANAGVPASSADNTSARPSQTNADTTPLGRRRRAPDDAPGSPPARRQRQDSPEDSAQTMFRRAGMTSLPPSPATSEHVPLLDNRPTLERMGVDHPLPGRTWYETGHTTASLADRTSTASAAQVASSSRSAGPATAARPQPTRTSAGQQATVGRLRTQVTGFLSGALGKLQALSAQNMDPELAQFRVLDVDRAIMPLLIVAENARNPGLNLVPLHMDMAEDEEVRTQPPMAGSRHIAEFVASARPGRYRAVIDDGSHTRAADIRKDASGTSVIVVDPLRKEKDESAYVDYADNVNMEFGEHAKCAFIPVDIQKSFFDCRILSLSLALKMHDKDDAFAAFHETLRNGGDPSHHVSRAQQTEELGATLVLDGAPLVDARMMKHGQAASSVSRYLGNHP…	1
MAADISSSAPRTSPYTGEWEYDVFLCFRGDDTRDGFTSHLLSALSDKKIRAFIDEKLEKTESIDELISILQRCPLSVVVFSERFADSIWCLEEVVTIAERMEKVGHRVLPVFYKVDPSDVKDKSHRTGPKRWMDALKAVAKCAGHTSQAIKIESELIKAVVETVQKQLIDMSPSINRNNLVAMGSRIFEVERLLAMDKLDDTCIIGLWGMGGVGKTTLAEACYDRVTSSNKGIKHLFIRNVNEMCEKHHGVDKIVHKLYSKLLDENNIDREDLNIAYRRERLSRLRVFVVLDNVETLEQLEKLALGYVFNLSKVFAAGSRIIITTRNKKVLQNAMAKIYNVECLNDKESIRLFSLHAFKQDRPQDNWMGKSRLATSYCKGNPLALKILGGALFDEDVHY…	MLIMMGIPLRKIVLLSLIFGISIIPMMCEFLEDARDIQGFSRKSGSKLEEESDSSRDRQEKQAEAQKCTDISCNSNAQCSGQKCGDCLLEGNCSG	1
MEAAAMAVTAATGALAPVLVKLAALLDDGECNLLEGSRSDAEFIRSELEAVHSLLTPNILGRMGDDDAACKDGLIAEVRELSYDLDDAVDDFLELNFEQRRSASPFGELKARVEERVSNRFSDWKLPAASLPPSSVHRRAGLPPPDAGLVGMHKRKEELIELLEQGSSDASRWRKRKPHVPLRIMGGEMQKIVFKIPMVDDKSRTKAMSLVASTVGVHSVAIAGDLRDQVVVVGDGIDSINLVSALRKKVGPAMFLEVSQVKEDVKEITAMLAPVKSICEFHEVKTICILGLPGGGKTTIARVLYHALGTQFQCRVFASISPSSSPSPNLTETLADIFAQAQLGVTDTLSTPYGGSGTGRALQQHLIDNISAFLLNKKYLIVIDDIWHWEEWEVIRKSI…	MSYTVNSPSQLVYLSSAWADPTDLLNLCTNSLGNQFQTQQARTTVQQQFSDVWKPTPQAGVRFPASGFKVYRYNAVLDPLITALLGTFDTRNRIIEVENQQNPTTAETLDATRRVDDATVAIRSAINNLANELVRGTGMYNQTSFESMAGLTWTTTPPSG	0
MAPAVSASQGVIMRSLTSKLDSLLLQPPEPPPPAQPSSLRKGERKKILLLRGDLRHLLDDYYLLVEPPSDTAPPPDSTAACWAKEVRELSYDVDDFLDELTTQLLHHRGGGDGSSTAGAKKMISSMIARLRGELNRRRWIADEVTLFRARVKEAIRRHESYHLGRRTSSSRPREEDDDDDREDSAGNERRRFLSLTFGKDDAAVHGQLVGRDISMQKLVRWLADGEPKLKVASIVGSGGVGKTTLATEFYRLHGRRLDAPFDCRAFVRTPRKPDMTKILTDMLSQLRPQHQHQSSHVWEVDRLLETIRTHLQDKRLNYHNGMLTYSNFIIIEDLWASSMWDIVSRGLPDNNSCSRILITTEIEPVALACCGYNSEHIIKIDPLGDDVSSQLFFSGVVGQ…	MRIALLQPAATPTTALATPAHTSAITPMEVPQPPGGNPPLRARPRRQAAVLPPLVPLDDSAMTGKQALVALDGEFSEQRLAEVQAHQITLQAAQSALAKQLPQATPAPRPDSIAARFAAGTLQPVYLDTAAFDEMTASLPEHSRAAAGPVLVDAQQGRIVFDLGHAFAPGDTFSDAARTALRKALDLRAHGLETPGWLKPAAPTPAQPRRKLQQAARYHGHEVPARDGGAAFFKPNDHHLVAGKDALLRKHRKELVHDAYFQAPSTRALGKDVMVHRGLFDNHAGIPENSLAAIDRAYEHGYRNLELDVEVSADGVPVLMHDFSIGRMTDDPQNRLVSQVPFAQLREMPLVIRNPVDGNFIKTDQSIAAVEQALEHALQKPEAMSVALDCKEDTGEAVA…	0
MAASAALVFAGKSVATSAISFLVNKAFSYIDEYCKSENMDELKNRLLRAMPHIQAVFDVVNPELVREQSSGLDAWLWQLRDAVEAAEDAIDELEYYELEEKAKDQKVSEWGSPLGKMKHKFVRSFGPAINKTIKKISHRDTLKRLMKSVDDLDKAAVGVSDFLKLTDHLSGGSSTSSQQLMDNDRQTSSTSSATNFVGREKEKEQIIGWLANTSDELGETMVIKTNSIPIISVIGHGGMGKTALAQSICGQDEVVKHFKVIWTTISTSFDATSVTSKILEDATRVKPSSDHLEPLQRDLKEKLASINFLLVLDDVWEDKKRDEWEKLFAPLKELNTTGSKILLTTRMQSVADMAAKVMGVERDKFLTLQGLEDDKNLELFGHHAFSGLNPRDDAYLMLI…	MRPFQLLSAIAVFNSLKIVAGESYWDCKGIPILFRTVHAAVELAFTSQPGSISGYPSICRTTPLRTGPDERRQFPLTDTGARWQGGGITYYVEATRDKRHCEVFGTAGGVYKCTLVLRD	1
MEAAAVSASTGALNTLLPKLADLLLLVAGEHHSSRRAVEDGVEHLESELTSMRAALEKVSAAAAPPDQLDGQVRLWARDVRDMSYHIEDAIDTYLLREAAAAGRRRPPPPCCSFVVGLTSSARRRRRAIAAEIERIKKEVEEVSRRRERYRIDDHVVAVVDDAPVDRRLPALYANFASLVGVDASVEEVIKLLSMEGDQGAVMMRRKLKLIAIVGPGGIGKTTLANLVYQKLHGQFECQALVSVSQKPNVKAVLSSILCQVSQLKYENFSSWGEKEIIDKIRDVLKDISIFPEDYIIDRDDLIWRWIAEGFIQPKQGTILYEKGERYFDELINRNLIQPICIDVHGKAQACRVHDTILEFIAGLSIEENFVAILNGQCSTSDLPKRIYRLSLQNSKDDI…	MHYITPIILMSIGKFLGMILGAGSLVGAMTPHHQSNCNSPCLVFVTFTKKCDSCQFNTKFTNLMSCTSCRKSSVVYEECSTKGCPANWHKSTCQEPKFERGVLHSLCANCQKHTKATPTISCKNCKNSASTYPYCSSPECHRRW	0
MAEAFIQVLLDNLTSFLKGELTLLFGFQDEFQRLSSMFSTIQAVLEDAQEKQLNNKPLENWLQKLNAATYEVDDILDEYKTKATRFSQSEYGRYHPKVIPFRHKVGKRMDQVMKKLKAIAEERKNFHLHEKIVERQAVRRETGSVLTEPQVYGRDKEKDEIVKILINNVSDAQHLSVLPILGMGGLGKTTLAQMVFNDQRVTEHFHSKIWICVSEDFDEKRLIKAIVESIEGRPLLGEMDLAPLQKKLQELLNGKRYLLVLDDVWNEDQQKWANLRAVLKVGASGASVLTTTRLEKVGSIMGTLQPYELSNLSQEDCWLLFMQRAFGHQEEINPNLVAIGKEIVKKSGGVPLAAKTLGGILCFKREERAWEHVRDSPIWNLPQDESSILPALRLSYHQL…	MQFSQILTVLFLGVSVSALPAGGLPGSPGSAVQRCHCPPRGSHAHGSLAAREEAPEAEGDAKISARYTCPNCHKTGKGCDDGWCQVEKTHW	0
MAASAALVFAGKSVATSAISFLVNKAFSYIDEYCKSENMDELKNRLLRAMPHIQAVFDVVNPELVREQSSGLDAWLWQLRDAVEAAEDAIDELEYYELEEKAKDQKVSEWGSPLGKMKHKFVRSFGPAINKTIKKISHRDTLKRLMKSVDDLDKAAVGVSDFLKLTDHLNGGSSTSSQQLMDNDRQTSSTSSATNFVGREKEKEQIIGWLANTSDELGETMVIKTNSIPIISVIGHGGMGKTALAQSICGQDEVVKHFKVIWTTISTSFDATSVTSKILEDATRVKPSSDHLEPLQRDLKEKLASINFLLVLDDVWEDKKRDEWEKLFAPLKELNTTGSKILLTTRMQSVADMAAKVMGVERDKFLTLQGLEDDKNLKLFGHHAFSGLNPRDDAYLMVI…	GEEKWLYAQLYGNLKAVGKSESQLETKHVGKGQCPLFQLYLSTHKEAKEYFKPLMGAYAKSRLNRIAYAKDILSMQRKLKWAKLDVACLELAVEDVICDLHAVNFTTCEYITDEEQIFQSLNMKSAVGAMYRGKKRDYFETYTTEDKERILYESCLRLYTGKLGIWNGSIKAELRPMEKVQANKTRTFTAAPIDTLLAGKVCVDDFNNQFYSKHTIAPWSVGISKFSGGWDKLLRKLPDGWIYCSADGSRFDSSLTPYLINAVAQIRLAFMEKWDIGEQMIKNLYAEIIYTPILTADGTIVKKFKGNNSGQPSTVVDNTLMVLIAMRYSLRRLGMNYKDQIKRCVFFANGDDLIVAVRHEDEWVLDSLQAPFQELGLSYNFDDRTTNRSELWFMSHQGK…	0
MAETVLSMARSLVGSAISKATSAAAHEASLLLGVQKDIWYIKDELKTMQAFLRAAEVMKKKDELLKVWAEQIRDLSYDIEDCLDEFKVHIESQNLFYQMVKLRKRHLIATQIRNLKSRVEEVSSRNSRYNLVKPISSSNEDDMDCYAEDIRNQSTSNVDETELVGFSDSKIRLLELISANVNNGPTKVICVVGMGGLGKTALSRKIFESKEDIGKNFPCNAWITVSQSFNRIELLKDMIRQFLGSNSLDQVLQELQGKMVVQIPHLSDYLRKKLKEKRYFVVLDDLWSLDAWNWINDIAFPKNNNKGSRIVVTTRDVGLAEKCTTTSLVYHLEHLQMNDAITLLLRKTNRTHEDMGTNKNMQKIVEQIVNKCGRLPLAILTIGAVLATKQVLEWEKFYK…	MPYTVTSPSQLVYFGSVWADPITFIDLCTVALGNQFQTQNARTTVQQQFSDLFKTVPTRTNRFNDGENGFRVFRYNSTLDPLISALMNSFDTRNRIIEVDNPANPNTSEVASATQRVDDATVNIRACINNLMNELVRGTGMMNTASFETVSNLTWTTTTTT	0
MADAFLSFAVQKLGDFLIQKVSLRKSLRDEIRWLINELLFIRSFLRDAEQKQCGDQRVQQWVFEINSIANDAVAILETYSFEAGKGASRLKACTCICRKEKKFYNVAEEIQSLKQRIMDISRKRETYGITNINNNAGEGPSNQVTKLRRTTSYVDEQDYIFVGFQDVVQTFLAQLLKAEPRRSVLSIYGMGGLGKTTLARKLYTSPDILNSFRTRAWICVSQEYNTMDLLRNIIKSIQGRTKETLDLLERMTEGDLEIYLRDLLKERKYLVVVDDVWQREAWESLKRSFPDGKNGSRVIITTRKEDVAERADDRGFVHKLRFLSQEESWDLFRRKLLDVRAMVPEMESLAKDMVEKCRGLPLAIVVLSGLLSHKKGLNQWQKVKDHLWKNIKEDKSIEI…	MLIMMGIPLRKIVLLSLIFGISIIPMMCEFLEDARDIQGFSRKSGSKLEEESDSSRDRQEKQAEAQKCTDISCNSNAQCSGQKCGDCLLEGNCSG	0
MAPAVIASQGVIMRSLTSKLDSLLLQPPEPPPPAQPSSLRKGERKKILLLRGDLRHLLDDYYLLVEPPSDTAPPPDSTAACWAKEVRELSYDVDDFLDELTTQLLHHRGGGDGSSTAGAKKMISSMIARLRGELNRRRWIADEVTLFRARVKEAIRRHESYHLGRRTSSSRPREEDDDDDREDSAGNERRRFLSLTFGMDDAAVHGQLVGRDISMQKLVRWLADGEPKLKVASIVGSGGVGKTTLATEFYRLHGRRLDAPFDCRAFVRTPRKPDMTKILTDMLSQLRPQHQHQSSDVWEVDRLLETIRTHLQDKRYFIIIEDLWASSMWDIVSRGLPDNNSCSRILITTEIEPVALACCGYNSEHIIKIDPLGDDVSSQLFFSGVVGQGNEFPGHLTEV…	GPPYCVFPGRRTSSTSFTTSFSTEPLGYARMLHRDPPYERAGNSGLNHRIYERSRVGGLRTVIDVAPPDGHQAIANYEIEVRRIPVATPNAAGDCFHTARLSTGSRGPATISWDADASYTYYLTISED	0
MNYCLPSSTLQTTTKRRLTLRRLCCKQLRKKTLVQTAEEEEANTTMADPVIGATVQVLLEKLISLTIEEVNSSRDFNKDLEMLTQNVSLIQAFIHDVETPQEKQQSVEQWLNRLERVAEDAQNVFDRFIYESLKTKVVRSPLKKVSGFFSHTAFKRKMSQKINNINKELTAINKVAKDLGLQSLMVPSRKILPIRETDSFVVASDIVGRDLDIAEIKEKILNMREEDIVLSTIPIVGMGGLGKTTVAKRIYNDEHMKQIFEKRIWLCLPEMSETKSFLEQILESLIERKIEVERRDIIVKKLQDELGGKKYLLVLDDLWCVDSTSWHEFIDTLRGINTSRGNCILVTTRRKQVASTVATDLHILGKLTEDHCWSIFKQKAFVDGRVPEELASMGNKIVK…	MQSPSIHRNTGSIIQPTVTPDARAATDLQERAEQPRQRSSHSLSSVGKRALKSVGKLFQKSKAPQQKAATPPTAKNVKTPPPASNVATPRNKARESGFSNSSPQNTHRAPKWILRNHPNQASSSGAQTHEIHPEAAPRKNLRVRFDLPQDRLERSPSYLDSDNPMTDEEAVANATRQFRSPDSHLQGSDGTRISMLATDPDQPSSSGSKIGDSDGPIPPREPMLWRSNGGRFELKDEKLVRNSEPQGSIQLDAKGKPDFSTFNTPGLAPLLDSILATPKQTYLAHQSKDGVHGHQLLQANGHFLHLAQDDSSLAVIRSSNEALLIEGKKPPAVKMEREDGNIHIDTASGRKTQELPGKAHIAHITNVLLSHDGERMRVHEDRLYQFDPISTRWKIPEGL…	0
MEKRKDNEETNNSLVLFSALSKDIADVLVYLENEENQKALDKDQVEKLKLKMAFICTYVQLSYSDFEQFEDIMTRKRQEVENLLQPLFDDDVLTSLTSNMDDCISLYHRSNKSDATMMDEQLDFLLLNLYHLSKHHAEKIFPGVTQYEFLQNVCGNIRDFHGLIVNGCIKHEMVENVLPLFQLMAERVGHFLWEDQTDEDSNGDDQNDRDARLFQLTHLLLKIVPTELEVMHICYTNLKASTSAEVGRFNKKLLETSPDILRESIIQLQEHMIAVIPPSTSGARNIHVMMEFLLLILSDMPKDFIHHDKLFDLLAHVGVLTREVSTLVRDLEEKLRNKEGNNQTNCATLDLLENIELLKKDLKHVYLKSPDSSRCCFPMSDGPLFMHLLHMHLNDLLDS…	MPRALLAARSALEVVMRIAPLQPAATPTTALATPTQTSPTTPMEVPHVPGGNPPLGPRPRRQASMQPPLVPLNDSAMTGKQALVALDSEFSEQRLAEVQARQITVQALQSKLATHLAQAGIAPEKDSIAAKLAAGALQPVYLDRAAFKAMAKALPDCASAAAGPVLVDAQQGRIIFDLQRAFAPGDTFSDAAHTALRNALDLPGQGVENPDWLAAASQSHPARRKMQQTLKYHGHQIPAQHGGAGFYKPDDHRLLEGKATQLHEHLKQVVHENYLQAESTKSLGKDVMVHRGLYDFRNGIPENSLAAVDHAYAQGYRTVELDVQVSADGVPMMLHDFTVGRVLDDPDNPLVANTPFSQLHDQPLVIRNPVDGNFVQTTQRLSSIEEMLKHVVHTKPGMS…	0
MTNCEKDEEFVCISCVEEVRYSFVSHLSEALRRKGINNVVVDVDIDDLLFKESQAKIEKAGVSVMVLPGNCDPSEVWLDKFAKVLECQRNNKDQAVVSVLYGDSLLRDQWLSELDFRGLSRIHQSRKECSDSILVEEIVRDVYETHFYVGRIGIYSKLLEIENMVNKQPIGIRCVGIWGMPGIGKTTLAKAVFDQMSSAFDASCFIEDYDKSIHEKGLYCLLEEQLLPGNDATIMKLNSLRDRLNSKRVLVVLDDVCNALVAESFLEGFDWLGPGSLIIITSRDKQVFRLCGINQIYEVQGLNEKEARQLFLLSASIKEDMGEQNLHELSVRVISYANGNPLAISVYGRELKGKKKLSEMETAFLKLKRRPPFKIVDAFKSSYDTLSDNEKNIFLDIAC…	MHTSTFLAALLAAASAVEAAQGSFRVPDIITPDWILHQARNNSLFTRWRPRSHFLAPAGWMNDPSGAFYDPATDLYHLQYQWHPNHANWGNVSWGHAVSKDLFHWKDIRDWRDDSSASLPSGRFENGPLSFFSGSSYPVNLNGKQDGTLLTFVTRLSDLPTSWLKPYKKNMEVQSMFRSKDAGQTWQELGPIIESPPKGWNVTGFRDPYVFPNPALDAIRGVGPHYYITLGSGIKGPNVPATFHGAARPGFLGPRMPLYAAPASDLRKWTFLGSLWESKPNASLGNPDITGAYGYNFETSGVFSLPIDKNAGNSLRNTAWFALMGTEGGNTTLHPHEHWAVWSRGHMAPTRGGGVKMTPTSSGAADWGITYAHTSFEDARRGNGNRRVMWGWANEDVNE…	0
MAADISSSAPRTSPYTGEWEYDVFLCFRGDDTRDGFTSHLLSALSDKKIRAFIDEKLEKTESIDELISILQRCPLSVVVFSERFADSIWCLEEVVTIAERMEKVGHRVLPVFYKVDPSDVKDKSHRTGPKRWMDALKAVAKCAGHTSQAIKIESELIKAVVETVQKQLIDMSPSINRNNLVAMGSRIFEVERLLAMDKLDDTCIIGLWGMGGVGKTTLAEACYDRVTSSNKGIKHLFIRNVNEMCEKHHGVDKIVHKLYSKLLDENNIDREDLNIAYRRERLSRLRVFVVLDNVETLEQLEKLALGYVFNLSKVFAAGSRIIITTRNKKVLQNAMAKIYNVECLNDKESIRLFSLHAFKQDRPQDNWMGKSRLATSYCKGNPLALKILGGALFDEDVHY…	MNPIHARFSSVEALRHSNVDIQAIKSEGQLEVNGKRYEIRAAADGSIAVLRPDQQSKADKFFKGAAHLIGGQSQRAQIAQVLNEKAAAVPRLDRMLGRRFDLEKGGSSAVGAAIKAADSRLTSKQTFASFQQWAEKAEALGRDTEIGIYMIYKRDTPDTTPMNAAEQEHYLETLQALDNKKNLIIRPQIHDDREEEELDLGRYIAEDRNARTGFFRMVPKDQRAPETNSGRLTIGVEPKYGAQLALAMATLMDKHKSVTQGKVVGPAKYGQQTDSAILYINGDLAKAVKLGEKLKKLSGIPPEGFVEHTPLSMQSTGLGLSYAESVEGQPSSHGQARTHVIMDALKGQGPMENRLKMALAERGYDPENPALRARN	0
MGGCFSVSLPCDQVVSQFSQLLCVRGSYIHNLSKNLASLQKAMRMLKARQYDVIRRLETEEFTGRQQRLSQVQVWLTSVLIIQNQFNDLLRSNEVELQRLCLCGFCSKDLKLSYRYGKRVIMMLKEVESLSSQGFFDVVSEATPFADVDEIPFQPTIVGQEIMLEKAWNRLMEDGSGILGLYGMGGVGKTTLLTKINNKFSKIDDRFDVVIWVVVSRSSTVRKIQRDIAEKVGLGGMEWSEKNDNQIAVDIHNVLRRRKFVLLLDDIWEKVNLKAVGVPYPSKDNGCKVAFTTRSRDVCGRMGVDDPMEVSCLQPEESWDLFQMKVGKNTLGSHPDIPGLARKVARKCRGLPLALNVIGEAMACKRTVHEWCHAIDVLTSSAIDFSGMEDEILHVLKYS…	MRLAIMLSATAVAINFATSSAIDQTKVLVYGTPAHYIHDSAGRRLLRKNEENEETSEERAPNFNLANLNEEMFNVAALTERADAKKLAKQLMGNDKLADAAYMWWQHNRVTLDQIDTFLKLASRKTQGAKYNQIYNSYMMHLGLTGY	0
MAELVVTMAIGPLVSMLKDKASSYLLDQYKVMEGMEEQHKILKRKLPAILDVITDVEEQAMAQREGAKAWLQELRTVAYGANEVFDEFKYEALRREAKKNGHYRKLGFDVIKLFPTHNRVAFHYIMSRKLCLILQSVEVLIAEMQVFGFKYQPLPSVSREWRQTDYVINDPKEIASKSRDKDKVEVVGTLLRQANNADLAVVAIVGMGGLGKTTLAQLIYNEPGIQKHFQLLLWVCVSDTFDVNSIAKSIVEASPKKNDDTNKPPLERLQKLVSGQRYLIVLDDVWNREVHKWERLKDHLKHGGMGSVVLTTTRDKGVAEIMGADTHILGRLDDRFLKEIIEAGAFSSRGKKPVELVKMVDQIVDRCRGSPLAACALGSVLRTKTTVKEWKAIASRSSI…	MLFKQCTALKFLIFILGFSIIAAQYVVDPGFGEIECMCGQIARLTQRPFDVECEATPSCSCDYRGDCPGPAAEYVYRCPTCGPRSHVGCFGVHQGTCEEVHPGIARVQYQNSDSESE	0
MEKRKDNEETNNSLVLFSALSKDIADVLVYLENEENQKALDKDQVEKLKLKMAFICTYVQLSYSDFEQFEDIMTRKRQEVENLLQPLFDDDVLTSLTSNMDDCISLYHRSNKSDATMMDEQLDFLLLNLYHLSKHHAEKIFPGVTQYEFLQNVCGNIRDFHGLIVNGCIKHEMVENVLPLFQLMAERVGHFLWEDQTDEDSNGDDQNDRDARLFQLTHLLLKIVPTELEVMHICYTNLKASTSAEVGRFNKKLLETSPDILRESIIQLQEHMIAVIPPSTSGARNIHVMMEFLLLILSDMPKDFIHHDKLFDLLAHVGVLTREVSTLVRDLEEKLRNKEGNNQTNCATLDLLENIELLKKDLKHVYLKSPDSSRCCFPMSDGPLFMHLLHMHLNDLLDS…	MKLLISIFIGFLAISTSQQEDVSTPAPNFPDFCSNPNLNKNAKVKACCDAVTKAANAGSYSGADGPVPDECTLKSCGRVCNRFFHKKGENRVTEMPESKTTESESSEECECGDSGDETTTGAQPTPRNVYPSGPEPSTPGGKVASHKPPAAPSTPQPGYPQPPAAPTTKPPRNPYPSGPEPTPKQPAPSSPTPPSSAPSVPAPPSGQYPPGSNVTSNSLTVPPLYTTKETCLPLTPDMPGVVDQWLNKPKTGRFVWHALTNAHSYGGECGLGIQYPYHACVGRDLWSPVKKWVRSCLTDIPNHYIRNDQVCVNKCVKIEYKNKTLIMPIMDETDYLKPYELDISEPAFKYLEMNPNAGWCTATVTYIRCEKLGN	1
MAPAVIASQGVIMRSLTSKLDSLLLQPPEPPPPAQPSSLRKGERKKILLLRGDLRHLLDDYYLLVEPPSDTAPPPDSTAACWAKEVRELSYDVDDFLDELTTQLLHHRGGGDGSSTAGAKKMISSMIARLRGELNRRRWIADEVTLFRARVKEAIRRHESYHLGRRTSSSRPREEDDDDDREDSAGNERRRFLSLTFGMDDAAVHGQLVGRDISMQKLVRWLADGEPKLKVASIVGSGGVGKTTLATEFYRLHGRRLDAPFDCRAFVRTPRKPDMTKILTDMLSQLRPQHQHQSSDVWEVDRLLETIRTHLQDKRYFIIIEDLWASSMWDIVSRGLPDNNSCSRILITTEIEPVALACCGYNSEHIIKIDPLGDDVSSQLFFSGVVGQGNEFPGHLTEV…	MKIGTQATSLAVLHNQESHAPQAPIAVRPEPAHAIPEIPLDLAIRPRTRGIHPFLAMTLGDKGCASSSGVSLEDDSHTQVSLSDFSVASRDVNHNNICAGLSTEWLVMSSDGDAESRMDHLDYNGEGQSRGSERHQVYNDALRAALSNDDEAPFFTASTAVIEDAGFSLRREPKTVHASGGSAQLGQTVAHDVAQSGRKHLLSLRFANVQGHAIACSCEGSQFKLFDPNLGEFQSSRSAAPQLIKGLIDHYNSLNYDVACVNEFRVS	0
MDFISSLIVGCAQVLCESMNMAERRGHKTDLRQAITDLETAIGDLKAIRDDLTLRIQQDGLEGRSCSNRAREWLSAVQVTETKTALLLVRFRRREQRTRMRRRCLSCFGCADYKLCKKVSAILKSIGELRERSEAIKTDGGSIQVTCREIPIKSVVGNTTMMEQVLEFLSEEEERGIIGVYGPGGVGKTTLMQSINNELITKGHQYDVLIWVQMSREFGECTIQQAVGARLGLSWDEKETGENRALKIYRALRQKRFLLLLDDVWEEIDLEKTGVPRPDRENKCKVMFTTRSIALCNNMGAEYKLRVEFLEKKHAWELFCSKVWRKDLLESSSIRRLAEIIVSKCGGLPLALITLGGAMAHRETEEEWIHASEVLTRFPAEMKGMNYVFALLKFSYDNL…	MKVSSANAGVPANSADNTSARPSQTNADTTPLGRRRRAPDDAPGSPPARRQRQDSPEDSAQTMFRRAGMTSLPPSPATSEHVPLLDNRPTLERMGVDHPLPGRTWYETGHTTASPADRTSTASAAQVASSSRSAGPATAARPQPTHTSAGQQATVDRLRTQVTGFLSGALGKLQALSAQNMDPELAQFRVLDVDRAIMPLLIVAENARNPGLNLVPLHMDMAEDEEVRTQPPMAGSRHIAEFVASARPGRYRAVIDDGSHTRAADIRKDASGTSVIVVDPLRKEKDENAYVDYADNVNMEFGEHAKCAFIPVDIQKSFFDCRILSLSLALKMHDKDDAFAAFHETLRNGGDPSHHVSRAQQTEELGATLVLDGAPLVDARMMKHGQAASSVSRYLENHP…	0
MADAFLSFAVQKLGDFLIQKVSLRKSLRDEIRWLINELLFIRSFLRDAEQKQCGDQRVQQWVFEINSIANDAVAILETYSFEAGKGASRLKACTCICRKEKKFYNVAEEIQSLKQRIMDISRKRETYGITNINNNAGEGPSNQVTKLRRTTSYVDEQDYIFVGFQDVVQTFLAQLLKAEPRRSVLSIYGMGGLGKTTLARKLYTSPDILNSFRTRAWICVSQEYNTMDLLRNIIKSIQGRTKETLDLLERMTEGDLEIYLRDLLKERKYLVVVDDVWQREAWESLKRSFPDGKNGSRVIITTRKEDVAERADDRGFVHKLRFLSQEESWDLFRRKLLDVRAMVPEMESLAKDMVEKCRGLPLAIVVLSGLLSHKKGLNQWQKVKDHLWKNIKEDKSIEI…	MRLAIMLSATAVAINFATSSAIDQTKVLVYGTPAHYIHDSAGRRLLRKNEENEETSEERAPNFNLANLNEEMFNVAALTERADAKKLAKQLMGNDKLADAAYMWWQHNRVTLDQIDTFLKLASRKTQGAKYNQIYNSYMMHLGLTGY	0
MAYAALSSLIYTLQQLLKPNQSLVCRSSTQQHVQSIYHNLSALQLFLDDTTTKDIETLKVIEKRIRDVVYKAEDKVDSSLRNIILADCTENREGACKFFEEELLKVEKDVHSLSKEVMQIEFNKHGSRSAELTTILPSPEKSTIEEHTIVGMEDEYNTILDRLTAQTDELTVIPIFGMGGIGKTTLARKVYDDSSIRSRFDRHVWVTTSEEFNERRMLLEVVSSITTGSNQEKSDDQLMEIVYRGLKGRRFLIVIDDIWSTEAWDQMQRIFPNDDNKSRILLTTRLKYVADYVNSPDFPPHSKSFLSLDDSWNLFTEKVFNKDTCPPHLEETGKHIVQQCRGLPLSVVVVAGLVGKMDPTHDNWENVEENLNSFIGTVSERCQSILSLSYNYLPQYLRA…	MMHSIIFQTLLIITIVFSQVWGARSLVKIDWSGSEYTILGANHYEEPNTGAAAQFPGTMTVDDGRSPYIVRKLRNSSGKRFYVFTGHPQQPIVWNPHEEIEIQFNRKFLIAILTEFEADSQVFNHFARRQHR	0
MELVVGASEATMKSLLGKLGNLLAQEYALISGVRGDIQYINDELASMQAFLRDLSTVPEGHSHGHRMKDWMKQIRDIAYDVEDCIDDFAHRLPQDSISAAKCSFLLTKIYELWTWWPRRDIASNIAELKVRAQQIADRRNRYGVNNPEHGDSSNSTRTHVAAYDIAEYQVTSPQIIGTKEPVGMTDVMDQLEGWLTSPQAEKGRAVLSIVGFGGVGKTTIATALYSKVSGKFQCRASVSVSQNYDQDTVLRSILNQVSNQEQGSSITFSDKKTPTPGTKSTLKTALSLLGRYCTCQPGNNGSPDKTQMTPETMDYQLLLQELKKRLNEKSYILLIDDIWSAKTWESIIAFLPENNKASKIIVTSRFQAVGSTCSASGTDRLHTVGYLTDNESKKLFKTS…	MHYITPIILMSIGQFLGILLGAGGLVGAMTPHHQSNCNSPSLTFPRFIGKCDSCQLHTKATNLVSCTSCRKSSLVYEECSTKGCPANWHKSTCQEPKFNRGILSCYCENCQQHTKEKQTISCKNCKNSATTFSHCSSPECHSRW	0
MELVVGASEATMKSLLGKLGNLLAQEYALISGVRGDIQYINDELASMQAFLRDLSTVPEGHSHGHRMKDWMKQIRDIAYDVEDCIDDFAHRLPQDSISAAKCSFLLTKIYELWTWWPRRDIASNIAELKVRAQQIADRRNRYGVNNPEHGDSSNSTRTHVAAYDIAEYQVTSPQIIGTKEPVGMTDVMDQLEGWLTSPQAEKGRAVLSIVGFGGVGKTTIATALYSKVSGKFQCRASVSVSQNYDQDTVLRSILNQVSNQEQGSSITFSDKKTPTPGTKSTLKTALSLLGRYCTCQPGNNGSPDKTQMTPETMDYQLLLQELKKRLNEKSYILLIDDIWSAKTWESIIAFLPENNKASKIIVTSRFQAVGSTCSASGTDRLHTVGYLTDNESKKLFKTS…	MKINLSWKTYAVLSIVSLGGIHAMEHVPAELTRVSEGYTRFYRSPTASVILSGLVKVKWDNEQMTMPLFKWIGGEQAEELHFCVHIAHSSGPKLNRARSLGTVNSNMDQHWAQAQRNSGATRRTIEGFHLFENDIPNFPDYIKIKLVPKT	0
MAYAALSSLIYTLQLLLKPNQSLVFRSSTQQHIQSLYQNLSAMQLFLDDTTTKDIQTLKVIEKRIRDVVYKAEDKVDSSLRNIILADCTENREGACKFFEEELLKVEEDVDSLRKEVMQIEHGSRSAELATTDPSSPEKSRIVGMEDEYNTILDRLTSQTDELTVIPIFGMGGIGKTTLARKAYDDSYIHSRFDKHAWVTISEEYNERQMLLEFVSSITTESNHEMSDDQLMEFVYRGLKGWRFLIVIDDIWNTEAWDQMQRIFPNDNKKSRILLTTRLKYVADYVCSPDFPSHCKSFLSLDDSWNLFTEKLFKKDPCPPLLVEIGKHIVQQCQGLPLSVVVVAGLVGKMDPTHDNWKKVEENLNSFFGTVSERCQSILSLSYSYLPQYLKACFLYVGG…	MRFLFLLVAVALASAEAAESAAMIHEEAGVSSFKTLTGVNQIQRSLRVLLGADEERGVGGVSLKNILAPFKQTFQHPIAITAAALRELNDFKSLVNTVMKHYPKGLSEKAVQELRTAEEKRLTDYVFLGASDKNKLLREMDGVDEAKIASNLKSLTGRENQVLGEAGGRSVVCNVVMRPEAEGGGILLISSSKLDKLDFILPKGGLEKGEIAYKAAKREVLEEGGVR	0
MDAPASFSLGAMGPLLRKLDSLLVAPEIRLPKPLKEGIELLKEDLEEIGVSLVEHSVVDSPTHKARFWMDEVRDLSYHIEDCIDTMFSMRSGGDDGKPRSERRHKVGRAKIDGFSKKPKPCTRMARIAELRALVREASERLERYQLGDVCGSSSPVVFTADGRARPLHHGVSANLVGVDEFKTKLNRWLSDEEGPHLKVAAIVGPAGIGKTALATELYRDHRWQFECRAFVRASRKPDMQRLLGGILSQVQRRQRSSDAYADSTVQSLIDNLREHLQDRRYLIIIDGLWETAVWNIANSAFPDVNSFSRILITADIEQVALECCGYKYDYIMRMEPLGSLDSKKVFFNKVFGSEDQCPPELKEVSNTILEKCGGLPLAIISIAGLLGSQPENPVLWDYV…	MRSFLYGVLAFAVLARSSAVAAFPIPDESRPLSKTSPDTVAPRSLRIEAQEVIQSGRGDGYGGFWKNVAQSTNKIVKRPDIKIGKLIEAAKKAKAKMTKS	0
MSYLREVATAVALLLPFILLNKFWRPNSKDSIVNDDDDSTSEVDAIPDSTNPSGSFPSVEYDVFLSFRGPDTRKQFTDFLYHFLCYYKIHTFRDDDELRKGKEIGPNLLRAIDQSKIYVPIISSGYADSKWCLMELAEIVRRQEENPRRIILPIFYMVDPSDVRHQTGCYKKAFQKHANKFNGETIQNWKDALKKVGDLKGWHIGKDDTQGAIADEVSADIWSHISKENLILETDELVGIDDHITAVLEKLSLDSENVTMVGLYGMGGIGKTTTAKAVYNKISSCFDRCCFIDNIRETQDQKDGVVVLQKKLVSEILRIDSGSVGFNNDSGGRKTIKERVSRFKILVVLDDVDEKFKFEDMLGSPKDFISQSRFIITSRSMRVLGTLNENQCKLYEVGS…	MSYTVNSPSQLVYLSSAWADPTDLLNLCTNSLGNQFQTQQARTTVQQQFSDVWKPTPQAGVRFPASGFKVYRYNAVLDPLITALLGTFDTRNRIIEVENQQNPTTAETLDATRRVDDATVAIRSAINNLANELVRGTGMYNQTSFESMAGLTWTTTPPSG	0
MEIGLAVGGAFLSSALNVLFDRLAPNGDLLNMFRKHQDHVKLLKKLEDILLGLQIVLSDAENKQASNRHVSQWFNKLQSAVEGAENLIEEFNYEALRLKVEGQHQNLAETSNQQVSDLNLCLSDDFFLNIKEKLEETIETLEVLEKQIGRLGLKEHFISTKQDTRTPSTSLLDDSGVFGRQNEIENLIGRLFSMDTKGKNLAVVPIVGMGGLGKTTLAKAAYNDERVQKHFVLKAWFCVSEVYDAFTITKGLLQEIGSFDLKVDHNLNQLQVKLKEKLNGKRFLVVLDDVWNDNYNEWDDLRNIFVQGDIGSKIIVTTRKDSVALMMGNEQISMGNLSTEASWSLFQRHAFENMDPMGHPELEEVGRQIAAKCKGLPLALKTLAGMLRSKSEVEEWKCI…	MRVLYITLISTTAALLYSHAFALTTKANADTTQTTTDISSALLAGVQDKDLAMRALRTGRSSGGNVEHKDHDEERWLSRVTNWIKYKRGKMNPKQLHTYLGLDGLGQSARDSSNFQKYLKKSAEWRNKH	0
MAESFLFNIIERVLAKVSSIAVYEITLAWNVKIELRKLQSTLSTIKAVLLDANEQQAKNHEVRDWLEKLRDVVYDVDDLMDDLSTQLLLQMHFQKSFRKKVRKFFSSSNPIIYRFKIGRKVKEIRELLNEIADDRRNFHFTEHTYVIPAENTSREQTHSFVRASDIIGRDDDQENIVKQLIDSHDEENISVIPIVGLGGLGKTTLVKLVYNNNRVVQNFDLRMWVSISEDFNLSKVIEKILRSATGESFDHLDMDQLQGCLGEVLQQKRYLLVLDDVWNEDQHKWMDLRELLMNCSRGSKIVVTTRSKMVALITGTVPPYYLGGLADDDCLSLFLKCAFGGQDNLFPNLVEIGKEIVKKCGGVPLAVKTLGRLLYMKTDENEWLQIRDNEIWEIEQNKS…	MSYSITTPSQFVYLSSAWADPIELINLCTNALGNQFQTQQARTVVQRQFSEVWKPSPQVTVRFPDSDFKVYRYNAVLDPLVTALLGAFDTRNRIIEVENQANPTTAETLDATRRVDDATVAIRSAINNLVVELIRGTGSYNRSSFESSSGLVWTSGPAT	0
MEIGLAVGGAFLSSALNVLFDRLAPNGDLLNMFRKHQDHVKLLKKLEDILLGLQIVLSDAENKQASNRHVSQWFNKLQSAVEGAENLIEEFNYEALRLKVEGQHQNLAETSNQQVSDLNLCLSDDFFLNIKEKLEETIETLEVLEKQIGRLGLKEHFISTKQDTRTPSTSLLDDSGVFGRQNEIENLIGRLFSMDTKGKNLAVVPIVGMGGLGKTTLAKAAYNDERVQKHFVLKAWFCVSEVYDAFTITKGLLQEIGSFDLKVDHNLNQLQVKLKEKLNGKRFLVVLDDVWNDNYNEWDDLRNIFVQGDIGSKIIVTTRKDSVALMMGNEQISMGNLSTEASWSLFQRHAFENMDPMGHPELEEVGRQIAAKCKGLPLALKTLAGMLRSKSEVEEWKCI…	MQFSQILTVLFLGVSVSALPAGGLPGSPGSAVQRCHCPPRGSHAHGSLAAREEAPEAEGDAKISARYTCPNCHKTGKGCDDGWCQVEKTHW	0
MAGIATSAIGTVLPKLAEVLKEEYQLQKTVKGEIMFLSAELERMQAALQEVSDSEAAAIIDGDAQSKLVKLWARDVRELSYDIEDTIDRFMVRVDKPRSFRGFIDRSLNLLTNFKIRHKIGGKIRDIKAHLKEVSERRDRYNLDVARVAKPVGQTVDSLRLQSALYGNVSDLVGTEKKTEDLIMMMNADEGSKQNLKVVSIFGFGGLGKTTLANLVYQNLKENFTYWAFVSVSLNPNLVGIFKNMLRQLDGEKYKNINGETWEEVELIEELRKFLQDKSYFIVIDDIWKGSVWQTIQKALIDNQCGSRIITTTRVRDVAKQIGGAYQLEPLSLDDSRKLFNQIIFHSKDKCPPYHLSEVSQKILKKCGGIPLAIITIASVLASKKGNEYVHWNRVYHSM…	MRLVHAVLLPGIIVFVSNGNLLHAHALHEDETGVTAGRQLRAAASEVFGLSRASFGLGKAQDPLDKFFSKIIFSGKPIETSYSAKGIHEKIIEAHDLHVSKSKNAPIQYASVMEYLKKTYPGPDIERIVSTLERHDEVGAKDLGAKLRDALDRQ	0
MVDAITEFVVGKIGNYLIEEASMFMAVKEDLEELKTELTCIHGYLKDVEAREREDEVSKEWSKLVLDFAYDVEDVLDTYHLKLEERSQRRGLRRLTNKIGRKMDAYSIVDDIRILKRRILDITRKRETYGIGGLKEPQGGGNTSSLRVRQLRRARSVDQEEVVVGLEDDAKILLEKLLDYEEKNRFIISIFGMGGLGKTALARKLYNSRDVKERFEYRAWTYVSQEYKTGDILMRIIRSLGMTSGEELEKIRKFAEEELEVYLYGLLEGKKYLVVVDDIWEREAWDSLKRALPCNHEGSRVIITTRIKAVAEGVDGRFYAHKLRFLTFEESWELFEQRAFRNIQRKDEDLLKTGKEMVQKCRGLPLCIVVLAGLLSRKTPSEWNDVCNSLWRRLKDDSI…	MRSFLYGVLAFAVLARSSAVAAFPIPDESRPLSKTSPDTVAPRSLRIEAQEVIQSGRGDGYGGFWKNVAQSTNKIVKRPDIKIGKLIEAAKKAKAKMTKS	0
MVDAVLSVVLEKVFDFLAEEGRAFTEFGKQFQILKGNLLNIKEFINQVEKTKRNNNDLKETLNKLRDLIYESEDILDDCQSRNQTGKKNGASICFFLKDVQFKLPNSRRLKQINTEISNIQRNLEGFDRTLMRLNEQENNNTVSRWSSPLFIEDQIVGLDDDANKIIKWLQEWDRGYMIGIVGMGGLGKTTIAQIVYKRCEAMYEKRIWVSVSQDFKEKSIMRSILTSLGELSGEDDPSQLHIKIKQCLTGKNYLLVLDDVWKDGQWWENLQKGLPKENGSKIIITSRHEPTVKKMGVNESRIHKPKFLTKDESWSLLKKILTGEHLNPKLIDIGQEIAQRCAGLPLAIKAIGGIMQSRPSIDYWTQIAENFRQELESKDNPIDVSLQLSYNELPPYLK…	MRIALLQPAATPTTALATPAHTSAITPMEVPQPPGGNPPLRARPRRQAAVLPPLVPLDDSAMTGKQALVALDGEFSEQRLAEVQAHQITLQAAQSALAKQLPQATPAPRPDSIAARFAAGTLQPVYLDTAAFDEMTASLPEHSRAAAGPVLVDAQQGRIVFDLGHAFAPGDTFSDAARTALRKALDLRAHGLETPGWLKPAAPTPAQPRRKLQQAARYHGHEVPARDGGAAFFKPNDHHLVAGKDALLRKHRKELVHDAYFQAPSTRALGKDVMVHRGLFDNHAGIPENSLAAIDRAYEHGYRNLELDVEVSADGVPVLMHDFSIGRMTDDPQNRLVSQVPFAQLREMPLVIRNPVDGNFIKTDQSIAAVEQALEHALQKPEAMSVALDCKEDTGEAVA…	0
MEIGLAVGCAFLSSALNVLFDRLAPNGDLLKMFKRDKCDVRLLKKLKMTLRSLQIVLSDAENKQASNPSVRDWLNELRDAVDTAENLIEEVNYEVLRLKVEGQHQNLGETSNQKVCDCNLCLSDDFFLNIKEKLEDTIETLEELEKQIGRLDLTKYLDSGKQETRESSTSVVDESDILGRQKEIEGLIDRLLSEDGKNLTVVPVVGMGGVGKTTLAKAVYNDEKVKNHFGFKAWICVSEPYDILRITKELLQEFGLMVDNNLNQLQVKLKEGLKGKKFLIVLDDVWNENYKEWDDLRNLFVQGDVGSKIIVTTRKKSVALMMGCGAINVGTLSSEVSWDLFKRHSFENRDPEEYSEFQEVGKQIANKCKGLPLALKTLAGILRSKFEVNEWRDILRSEI…	MYHSKVGLLAVALVMQAILLCGCDASAMRYASGFQNNERQSSEQESYSRSAQSSEKSSSGYQMGEMASAGVGMSSGYGGSGYSSGGGYQQGVGYSGCDSDYSSGGIGGIVNTATGLASSVTGMAGGLGGGGGLADVGGVVNTVSGLADVGGLTNTVSGLADVGGVTNTVGGLVNGIAGGGAGGGLLGGVLGGGDGGCGGNCGGNCGGNCGGRGGGGGGLLGGILGGGSGGGRGARVSARVC	0
MAYAALSSLIYTLQQLLKPNQSLVCRSCTQQHLQSIYHNLSALQLFLDDTTTKDIETLKVIEKRIRDVVYKAEDKVDSSLRNIILADCTENREGACKFFEEELLKVEKDVDSLRKEVMQIEFNKHGSRSAELTTILPSPEKSTIEEHTIVGMEDEYNTILDRLTAQTDELTVIPIFGMGGIGKTTLARKVYDDSSIRSRFDRHVWVTTSEEFNERRMLLEVVSSITTGSNQEKSDDQLMEIVYRGLKGRRFLIVIDDIWSTQAWDQMQRIFPNDDNKSRILLTTRLKYVADYVNSPDFPPHSKSFLSLDDSWNLFTEKVFNKDTCPPHLEETGKHIVQQCRGLPLSVVVVAGLVGKMDPTHDNWENVEENLNSFIGTVSERCQSILSLSYNYLPQYLRA…	MQPTAIRSTVGLPGADMTADLRDPAPVAVPAHSAADAAAPPPGALQTIVGRPPRPDGPRHRRAQSLPARLTPAQRGMLAELGVADTSVLTPTETAVLRELRLHRPPLPLDTLLFTDPNKDPDDVVTYTIAKQLQAEGFLRLTDVVVTLGDADMRSQRAQLAKGVFDRLALPEVRVARGQDYPMTSTQAREHSKFLAEGAALRAAPDAVHTDGVRAMRERLATSPHKLGMVVIAGMTDASALLAEAGDLVREKLASITIMGGIDPARDADGLVQPDTRAYNNATDIHAARALYRRAQQLGIPLRILSKEAAYRAAVPPAFYEGIARNGHPVGEYLRDVQKNALKGLWEGIQANLIPGLDTAWFFRTFVAAQPQDPAAADQQGAMSFDAIWPQVTKLNLYD…	0
MAETVLSMARSLVGSAISKATSAAAHEASLLLGVQKDIWYIKDELKTMQAFLRAAEVMKKKDELLKVWAEQIRDLSYDIEDCLDEFKVHIESQNLFYQMVKLRKRHLIATQIRNLKSRVEEVSSRNSRYNLVKPISSSNEDDMDCYAEDIRNQSTSNVDETELVGFSDSKIRLLELISANVNNGPTKVICVVGMGGLGKTALSRKIFESKEDIGKNFPCNAWITVSQSFNRIELLKDMIRQFLGSNSLDQVLQELQGKMVVQIPHLSDYLRKKLKEKRYFVVLDDLWSLDAWNWINDIAFPKNNNKGSRIVVTTRDVGLAEKCTTTSLVYHLEHLQMNDAITLLLRKTNRTHEDMGTNKNMQKIVEQIVNKCGRLPLAILTIGAVLATKQVLEWEKFYK…	MKINLSWKTYAVLSIVSLGGIHAMEHVPAELTGVSEGYTRFYRSSTASVILSGLVKVKWDNEQMTMPLFKWIGGEQAEELHFDVHIAHSSGRRLDRARTLGAVNSNMDQHWVEAYRSSGVTRCTIQDCHLFENDIPNFPDYIKIKLVPKT	0
MADAFLSFAVQKLGDFLIQKVSLRKSLRDEIRWLINELLFIRSFLRDAEQKQCGDQRVQQWVFEINSIANDAVAILETYSFEAGKGASRLKACTCICRKEKKFYNVAEEIQSLKQRIMDISRKRETYGITNINNNAGEGPSNQVTKLRRTTSYVDEQDYIFVGFQDVVQTFLAQLLKAEPRRSVLSIYGMGGLGKTTLARKLYTSPDILNSFRTRAWICVSQEYNTMDLLRNIIKSIQGRTKETLDLLERMTEGDLEIYLRDLLKERKYLVVVDDVWQREAWESLKRSFPDGKNGSRVIITTRKEDVAERADDRGFVHKLRFLSQEESWDLFRRKLLDVRAMVPEMESLAKDMVEKCRGLPLAIVVLSGLLSHKKGLNQWQKVKDHLWKNIKEDKSIEI…	MWRLFLALIAATAILVHSPASALTTSTTGMTQTTPSLSVPVYVGKPSKDFSTRHLRIRHMKDDKVGDSEKNEERLIKTFESWVRYKLLQLHPKFRQVKLHPGRVFTLLGLDGLHEMAIYHPGWKRYVDYSQKWRSNNRLKRF	0
MEKRKDNEETNNSLVLFSALSKDIADVLVYLENEENQKALDKDQVEKLKLKMAFICTYVQLSYSDFEQFEDIMTRKRQEVENLLQPLFDDDVLTSLTSNMDDCISLYHRSNKSDATMMDEQLDFLLLNLYHLSKHHAEKIFPGVTQYEFLQNVCGNIRDFHGLIVNGCIKHEMVENVLPLFQLMAERVGHFLWEDQTDEDSNGDDQNDRDARLFQLTHLLLKIVPTELEVMHICYTNLKASTSAEVGRFNKKLLETSPDILRESIIQLQEHMIAVIPPSTSGARNIHVMMEFLLLILSDMPKDFIHHDKLFDLLAHVGVLTREVSTLVRDLEEKLRNKEGNNQTNCATLDLLENIELLKKDLKHVYLKSPDSSRCCFPMSDGPLFMHLLHMHLNDLLDS…	MNPIHARFSSVEALRHSNVDIQAIKSEGQLEVNGKRYEIRAAADGSIAVLRPDQQSKADKFFKGAAHLIGGQSQRAQIAQVLNEKAAAVPRLDRMLGRRFDLEKGGSSAVGAAIKAADSRLTSKQTFASFQQWAEKAEALGRDTEIGIYMIYKRDTPDTTPMNAAEQEHYLETLQALDNKKNLIIRPQIHDDREEEELDLGRYIAEDRNARTGFFRMVPKDQRAPETNSGRLTIGVEPKYGAQLALAMATLMDKHKSVTQGKVVGPAKYGQQTDSAILYINGDLAKAVKLGEKLKKLSGIPPEGFVEHTPLSMQSTGLGLSYAESVEGQPSSHGQARTHVIMDALKGQGPMENRLKMALAERGYDPENPALRARN	0
MELVVGASEATMKSLLGKLGNLLAQEYALISGVRGDIQYINDELASMQAFLRDLSTVPEGHSHGHRMKDWMKQIRDIAYDVEDCIDDFAHRLPQDSISAAKCSFLLTKIYELWTWWPRRDIASNIAELKVRAQQIADRRNRYGVNNPEHGDSSNSTRTHVAAYDIAEYQVTSPQIIGTKEPVGMTDVMDQLEGWLTSPQAEKGRAVLSIVGFGGVGKTTIATALYSKVSGKFQCRASVSVSQNYDQDTVLRSILNQVSNQEQGSSITFSDKKTPTPGTKSTLKTALSLLGRYCTCQPGNNGSPDKTQMTPETMDYQLLLQELKKRLNEKSYILLIDDIWSAKTWESIIAFLPENNKASKIIVTSRFQAVGSTCSASGTDRLHTVGYLTDNESKKLFKTS…	MRVTTFNTFLLTLGTVAVVNAETGNKYIEKRAIDLSRERDPNFFDHPGIPVPECFWFMFKNNVRQDAGTCYSSWKMDMKVGPNWVHIKSDDNCNLSGDFPPGWIVLGKKRPGF	1
MAEAFIQVLLDNLTSFLKGELVLLFGFQDEFQRLSSMFSTIQAVLEDAQEKQLNNKPLENWLQKLNAATYEVDDILDEYKTKATRFSQSEYGRYHPKVIPFRHKVGKRMDQVMKKLKAIAEERKNFHLHEKIVERQAVRRETGSVLTEPQVYGRDKEKDEIVKILINNVSDAQHLSVLPILGMGGLGKTTLAQMVFNDQRVTEHFHSKIWICVSEDFDEKRLIKAIVESIEGRPLLGEMDLAPLQKKLQELLNGKRYLLVLDDVWNEDQQKWANLRAVLKVGASGASVLTTTRLEKVGSIMGTLQPYELSNLSQEDCWLLFMQRAFGHQEEINPNLVAIGKEIVKKSGGVPLAAKTLGGILCFKREERAWEHVRDSPIWNLPQDESSILPALRLSYHQL…	MRSLLLTVLLNLVVLLATTGAVSSNLNTAVNYASTSKIRFLSTEYNADEKRSLRGDYNNEVTKEPNTSDEERAFSISKSAEYVKMVLYGFKLGFSPRTQSKTVLRYEDKLFTALYKSGETPRSLRTKHLDKASASVFFNRFKKWYDKNVGPS	1
MNIVTGAMGSLIPKLGELLMDEYKLHKRIKKDVEFLKKELESMHAALIKVGEVPRDQLDRQVKLWADEVRELSYNMEDVVDKFLVRVDGDGIQQPHDNSGRFKELKNKMIGLFKKGRNHHRIADAIKEIKEQLQEVAARRDRNKVAVPNPMEPITIDPCLRALYAEATELVGIYGKRDEELMRLLSMEGDDASNKRLKKVSIVGFGGLGKTTLARAVYDKIKGDFDCRAFVPVGQNPDMKKVLRDILIDLGNPHSDLAILDDKQLVKKLHDFLENKRYLVIIDDIWDEMLWEGINFAFSNRNNLGSRLITTTRNFDVSKSCCLSADDSIYKMKPLSTDDSRRLFHKRIFPDAGGCPSEFQQVSEDILKKCGGVPLAIITIASALASGQHVKPKHEWDIL…	MKISALFSVAALLSQSMTVLGYLFYRCGNDHITERALINQISMEHKKLTGQGSSADSFPGGRATAEVTFWEPSISNPGTYLDIKVKFDIYRQMLSFEVSSSGKRIPCEGDYGVEIPEEDLEVSDEPYYAN	0
MSGFTLVTLRWYYGGVLDLSSGQVVYSGGQVTEFLDVDVDRLSYFELRGYIKELGYTTTCTFSIKPPNSGILEDIHNDMDILDLSCSLEDRDIVEVYVKHLIDDAVVDPTLILLENVPHGYMEESGSTFNKVNEQSGVGEDPFTTFDTRSASTPTPSTTTSSPRSPFTTTTHSTTTAAPKSPSTKTPPTTTAAPRSPSTTTPVTAANPSIEDADDLVSGPVESDFLEKEGSDYSTEDSVESECGLVGDDDEDYGSDVHEEVRELRAEKRSFQRRKRKERVPVDTEEVPVGEAGADLGFDETQTGKISVEGRLGGDEPYFASSDDGSFEIDGDEFSDECVESERVHLPRTVKRRRRPSNQKIIHDPTAKKVVGQLGMVFADVNEFRRAVSKYAVQKRVQI…	MHTSTFLAALLAAASAVEAAQGSFRVPDIITPDWILHQARNNSLFTRWRPRSHFLAPAGWMNDPSGAFYDPATDLYHLQYQWHPNHANWGNVSWGHAVSKDLFHWKDIRDWRDDSSASLPSGRFENGPLSFFSGSSYPVNLNGKQDGTLLTFVTRLSDLPTSWLKPYKKNMEVQSMFRSKDAGQTWQELGPIIESPPKGWNVTGFRDPYVFPNPALDAIRGVGPHYYITLGSGIKGPNVPATFHGAARPGFLGPRMPLYAAPASDLRKWTFLGSLWESKPNASLGNPDITGAYGYNFETSGVFSLPIDKNAGNSLRNTAWFALMGTEGGNTTLHPHEHWAVWSRGHMAPTRGGGVKMTPTSSGAADWGITYAHTSFEDARRGNGNRRVMWGWANEDVNE…	0
MDFISSLIVGCAQVLCESMNMAERRGHKTDLRQAITDLETAIGDLKAIRDDLTLRIQQDGLEGRSCSNRAREWLSAVQVTETKTALLLVRFRRREQRTRMRRRYLSCFGCADYKLCKKVSAILKSIGELRERSEAIKTDGGSIQVTCREIPIKSVVGNTTMMEQVLEFLSEEEERGIIGVYGPGGVGKTTLMQSINNELITKGHQYDVLIWVQMSREFGECTIQQAVGARLGLSWDEKETGENRALKIYRALRQKRFLLLLDDVWEEIDLEKTGVPRPDRENKCKVMFTTRSIALCNNMGAEYKLRVEFLEKKHAWELFCSKVWRKDLLESSSIRRLAEIIVSKCGGLPLALITLGGAMAHRETEEEWIHASEVLTRFPAEMKGMNYVFALLKFSYDNL…	MGNVCVGGSRMSHQVYSPDRADTPPRSERNTPDRRQRAAGDAERTQSMRLQQKINDLKPYVRHARGPIKAYGQAALDRASGKKTSVSFAQLDATHLDAMVDVENKRNPGLNLRHFRDHNELIQAIQSCGPNSFRAIFPQTCPETRQTLKHHVMADVRLHQGGAPTIIITEPAVIVGARYQQLQRHNLTLEDLSESGVPLSQVAIIETQAQKTSDDCVMYSLNYAIKAHKKAAQFDDIHHGLQHGTLSTESESRARTTLGALEANSSYSVMHEGAHAAFGADVLPVDFYKHGASLTQAKQLMKRPDGRMAGRVNSEGHSEAENLVQRNQAFRVKRRELLDDETPSNTQFSASIDGFRLQEIKRVLAEEQR	0
MTNCEKDEEFVCISCVEEVRYSFVSHLSEALRRKGINNVVVDVDIDDLLFKESQAKIEKAGVSVMVLPGNCDPSEVWLDKFAKVLECQRNNKDQAVVSVLYGDSLLRDQWLSELDFRGLSRIHQSRKECSDSILVEEIVRDVYETHFYVGRIGIYSKLLEIENMVNKQPIGIRCVGIWGMPGIGKTTLAKAVFDQMSSAFDASCFIEDYDKSIHEKGLYCLLEEQLLPGNDATIMKLSSLRDRLNSKRVLVVLDDVRNALVGESFLEGFDWLGPGSLIIITSRDKQVFCLCGINQIYEVQGLNEKEARQLFLLSASIKEDMGEQNLQELSVRVINYANGNPLAISVYGRELKGKKKLSEMETAFLKLKRRPPFKIVDAFKSTYDTLSDNEKNIFLDIAC…	MKVSHLTSPAPVVIEHQPRQSEKVSRDGDVIKPWSQLPAAAPSFGGCFGKSKKSRGYDSGSSSGSRSNAGFRLNHVPYVSQQNERMGCWYACTRMLGHSISSGPRLGLPELYDSSGPQGLQQREDVLRLMRNENLAEVSLPESRQFSANELGNLLCRHGPIMFGWQTPAGSWHMSVLTGIDKPNDAIIFHDPQRGPDLTMPLDSFNQRLAWRVPHAMLYSEN	0
MSYLREVATAVALLLPFILLNKFWRPNSKDSIVNDDDDSTSEVDAIPDSTNPSGSFPSVEYEVFLSFRGPDTREQFTDFLYHFLCRYKIHTFRDDDELRKGEEIGPNLLRAIDQSKIYVPIISSGYADSKWCLMELAEIVRRQEEDPRRIILPIFYMVDPSDVRHQTGCYKKAFRKHANKFDGQTIQNWKDALKKVGDLKGWHIGKNDKQGAIADEVLADIWSHISKENLILETDELVGIDDHITAVLEKLSLDSENVTMVGLYGMGGIGKTTTAKAVYNKISSCFDRCCFIDNIRETQDQKDGVVVLQKKLVYEILRIDSGSVGFNNDSGGRKMIKERVSRFKILVVLDDVDEKFKFEDMLGSPKDFISQSRFIITSRSMRVLGTLNENQCKLYEVGS…	MPRALLAARRIFEVIMRIGPLQPSVAHTAAPALPTHISTISPTQVPDMPGNTPPLRERPRRRAGNMPPLVPLNGSAMTGRPALVALDSEFSEQRLAEVQARQITVQTLQTKLATHLAQAGTAPKPDSIAARFAAGTLEPVYLDTAAFNAMSRGLPARARAAAGPVLIDAQQGRIIFNLQRAFAPGDTFSDAALAALGKQLNLSGHGLATPNWLQPAAGTPGRRKLQQAARYHGHEVPARDGGAGFFKANDHRLLEGKQALLRNHRKSLVHDHYFEAPSTRAFGKDVMVHRGLFDNHAGIPENSLASIDHAYEQGYRNLELDVEVSADGVPVLMHDFSIGRMAGDPQNRLVSQVPFAELREMPLVIRNPSDGNYVKTDQTIAGVEQMLEHVLKKPEPMSV…	0
MGNFVCIEISGDQMLDRIIRCLCGKGYIRTLEKNLRALQREMEDLRATQHEVQNKVAREESRHQQRLEAVQVWLDRVNSIDIECKDLLSVSPVELQKLCLCGLCSKYVCSSYKYGKKVFLLLEEVKKLKSEGNFDEVSQPPPRSEVEERPTQPTIGQEEMLEKAWNRLMEDGVGIMGLHGMGGVGKTTLFKKIHNKFAEIGGTFDIVIWIVVSQSAKLSKLQEDIAEKLHLCDDLWKNKNESDKATDIHRVLKGKRFVLMLDDMWEKVDLEAIGIPYPSEVNKCKVAFTTRDQKVCGQMGDHKPMQVKCLKPEDAWELFKNKVGDNTLRSDPVIVELAREVAQKCRGLPLALNVIGETMASKTMVQEWEHAIDVLTRSAAEFSDMENNILPILKYSYDS…	MSSSVYESIIQTRASVWGSTASGKAVVDSYWIHELGTGSQLVQTQLYSDSRSKSSFGYTAKVGDLPCEEEEILSQHVHIPIFDDIDFSINIDDSVLALSVCSNTVNANGVKHQGHLKVLSPAQLHSIGSTMNRSDITDRFQLQEKDIIPNDRYIEAANKGSLSCVKEHTYKIEMCYNQALGKVNVLSPNRNVHEWLYSFKPNFNQVESNNRTVNSLAVKSLLMSAENNIMPNSQAFVKASTDSHFKLSLWLRVPKVLKQISIQKLFKVAGDETNKTFYLSIACIPNHNSVETALNITVICKHQLPIRKCKAPFELSMMFSDLKEPYNIVHDPSYPQRIVHALLETHTSFAQVLCNNLQEDVIIYTLNNHELTPGKLDLGERTLNYSEDAYKRKYFLSKT…	0
MEAALLSGFIKAILPRLFSLVNDKLNLHKGVKGDIDFLIKELRMIVGAIDDDLSVEHGAAAAAAAVQTLCMEDLRELAHGIEDCIDGVLYRAAREQRRSSSLLPRTVRATKKLLQTNQHLAQELQRLKRMVEEANQRKQRYTAAAPGQHGQVYSSAAAQVDEPWPSCSSASDPRIHEADLVGVDADRAELLEQLAERQPEQLKVIAIVGFCGLGKTALAAEAYNRETRGGRFERHAWVCAAHRSAREVLGELLRRIDAACHGDSDAGQLCVDIRQQLEKKRYFIVIDDIQTEDQWKSIKSAFPTDKDIGSRIVVTTTIQSVANACCSANGYLHKMSRLDKNCSKQLLSKKACPERYSHYKQPDSAAILKKCDGQPLALVTIGEFLQANGWPTGPNCEDL…	MRVLCLALMATATVLVQSPASGLTTTVADTAQTATSILTPVLAGEPNKHVATRSLRTHPIDDSDDGEERLLNGMTDFFKYHAGKMSPEQLYKYLNLKGLGQEAYKHKNYASYIKKSKKWWKNQ	0
MEKRKDNEETNNSLVLFSALSKDIADVLVYLENEENQKALDKDQVEKLKLKMAFICTYVQLSYSDFEQFEDIMTRKRQEVENLLQPLFDDDVLTSLTSNMDDCISLYHRSNKSDATMMDEQLDFLLLNLYHLSKHHAEKIFPGVTQYEFLQNVCGNIRDFHGLIVNGCIKHEMVENVLPLFQLMAERVGHFLWEDQTDEDSNGDDQNDRDARLFQLTHLLLKIVPTELEVMHICYTNLKASTSAEVGRFNKKLLETSPDILRESIIQLQEHMIAVIPPSTSGARNIHVMMEFLLLILSDMPKDFIHHDKLFDLLAHVGVLTREVSTLVRDLEEKLRNKEGNNQTNCATLDLLENIELLKKDLKHVYLKSPDSSRCCFPMSDGPLFMHLLHMHLNDLLDS…	MQFSTIITVCLFTGLASANFVQCNHHLLYNGRHWGTIRKNAGWAVRFYEEKPNQPKRLVAICKNASPVHCNYLKCTNLAPGFSAGTSTDVLSSGTVGSIGNDPQAQRQ	0
MSYLREVATAVALLLPFILLNKFWRPNSKDSIVNDDDDSTSEVDAISDSTNPSGSFPSVEYEVFLSFRGPDTREQFTDFLYQSLRRYKIHTFRDDDELLKGKEIGPNLLRAIDQSKIYVPIISSGYADSKWCLMELAEIVRRQEEDPRRIILPIFYMVDPSDVRHQTGCYKKAFRKHANKFDGQTIQNWKDALKKVGDLKGWHIGKNDKQGAIADKVSADIWSHISKENLILETDELVGIDDHITAVLEKLSLDSENVTMVGLYGMGGIGKTTTAKAVYNKISSCFDCCCFIDNIRETQEKDGVVVLQKKLVSEILRIDSGSVGFNNDSGGRKTIKERVSRFKILVVLDDVDEKFKFEDMLGSPKDFISQSRFIITSRSMRVLGTLNENQCKLYEVGSM…	MHYITPIILMSIGKFLGMILGAGSLVGAMTPHHQSNCNSPCLVFVTFTKKCDSCQFNTKFTNLMSCTSCRKSSVVYEECSTKGCPANWHKSTCQEPKFERGVLHSLCANCQKHTKATPTISCKNCKNSASTYPYCSSPECHRRW	0
MEIGLAVGGAFLSSALNVLFDRLAPHGDLLNMFQKNKNDVRLLKKLKMTLVGLQVVLSDAENKQASNQHVSQWFNELRGAVDGAENLMELVNYEALRLKVEGRHQNLAETSNQQVSDLKLNLSDDYFLDIKEKLEETIETLEDLQKQIGDLGLQKHLDLGKKLETRTPSTSLVDESKILGRMIEKERLIDRLLSSDSNGENLTVVPIVGMGGVGKTTLAKIVYNDKKVKDHFDLKAWFCVSEAYDSFRITKGLLQEIGSFDLKDDNNLNQLQVKLKESLKGKRFLVVLDDLWNDDSDEWDDLKNLFVQGAMGSKILVTTRKEDVALMMGNGAINVETLSDEVSWDLFKQHSLKNRDPEEHPELEEVGKQIADKCKGLPLALKALAGILCRKSEVYEWKN…	MQLSKITFAIALYAIGIAALPTPASLNGNTEVATISDVKLEARSDTTYHKCSKCGYGSDDSDAYFNHKCN	0
MAADISSSAPRTSPYTGEWEYDVFLCFRGDDTRDGFTSHLLSALSDKKIRAFIDEKLEKTESIDELISILQRCPLSVVVFSERFADSIWCLEEVVTIAERMEKVGHRVLPVFYKVDPSDVKDKSHRTGPKRWMDALKAVAKCAGHTSQAIKIESELIKAVVETVQKQLIDMSPSINRNNLVAMGSRIFEVERLLAMDKLDDTCIIGLWGMGGVGKTTLAEACYDRVTSSNKGIKHLFIRNVNEMCEKHHGVDKIVHKLYSKLLDENNIDREDLNIAYRRERLSRLRVFVVLDNVETLEQLEKLALGYVFNLSKVFAAGSRIIITTRNKKVLQNAMAKIYNVECLNDKESIRLFSLHAFKQDRPQDNWMGKSRLATSYCKGNPLALKILGGALFDEDVHY…	MQLSKITFAIALYAIGIAALPTPASLNGNTEVATISDVKLEARSDTTYHKCSKCGYGSDDSDAYFNHKCN	0
MAETVLSMARSLVGSAISKAASAAADETSLLLGVEKDIWYIKDELKTMQAFLRAAELMKKKDELLKVWAEQIRDLSYDIEDSLDEFKVHIESQTLFRQLVKLRERHRIAIRIHNLKSRVEEVSSRNTRYSLVKPISSGTEIDMDSYAEDIRNQSARNVDEAELVGFSDSKKRLLEMIDTNANDGPAKVICVVGMGGLGKTALSRKIFESEEDIRKNFPCNAWITVSQSFHRIELLKDMIRQLLGPSSLDQLLQELQGKVVVQVHHLSEYLIEELKEKRYFVVLDDLWILHDWNWINEIAFPKNNKKGSRIVITTRNVDLAEKCATASLVYHLDFLQMNDAITLLLRKTNKNHEDMESNKNMQKMVERIVNKCGRLPLAILTIGAVLATKQVSEWEKFYE…	MQFSQILTVLFLGVSVSALPAGGLPGSPGSAVQRCHCPPRGSHAHGSLAAREEAPEAEGDAKISARYTCPNCHKTGKGCDDGWCQVEKTHW	0
MAMSVLGSAVGKAASAAADEATLLLGVQKEIWYIKDELKTIQAFLRAAEVTKKKDDLLKVWAEQVRDLSYNIEDCLDEFKVHVESQSLAKQLMKLGERHRIAVQILNLKSRIEEVSNRNTRYSLIKLISSITTEDERDSYLEDARNRSGSNTDESELVGFAKTKDELLKLIDVNTNDGPAKVICVVGMGGLGKTTLARKAYENKEHMKNFSCCAWITVSQSFDRKEILKQMIRQLLGADSLDKLLKEFSEKLLVQVQHLADHLVEGLKEKRYFVVLDDLWTIDAWNWIHDTAFPKINNRGSRIIITTRDAGLAGRCTSESLIYHLEPLHIDDAIHLLLAKTNIRLEDMENDEDLGSIVTKLVKRCGYLPLAILTIGGILATKKIMEWGKFYRELPSELE…	MQFSQILTVLFLGVSVSALPAGGLPGSPGSAVQRCHCPPRGSHAHGSLAAREEAPEAEGDAKISARYTCPNCHKTGKGCDDGWCQVEKTHW	1
MEIGLAVGCAFLSSALNVLFDRLAPNGDLLKMFKRDKCDVRLLKKLKMTLRSLQIVLSDAENKQASNPSVRDWLNELRDAVDTAENLIEEVNYEVLRLKVEGQHQNLGETSNQKVCDCNLCLSDDFFLNIKEKLEDTIETLEELEKQIGRLDLTKYLDSGKQETRESSTSVVDESDILGRQKEIEGLIDRLLSEDGKNLTVVPVVGMGGVGKTTLAKAVYNDEKVKNHFGFKAWICVSEPYDILRITKELLQEFGLMVDNNLNQLQVKLKEGLKGKKFLIVLDDVWNENYKEWDDLRNLFVQGDVGSKIIVTTRKKSVALMMGCGAINVGTLSSEVSWDLFKRHSFENRDPEEYSEFQEVGKQIANKCKGLPLALKTLAGILRSKFEVNEWRDILRSEI…	MHTSTFLAALLAAASAVEAAQGSFRVPDIITPDWILHQARNNSLFTRWRPRSHFLAPAGWMNDPSGAFYDPATDLYHLQYQWHPNHANWGNVSWGHAVSKDLFHWKDIRDWRDDSSASLPSGRFENGPLSFFSGSSYPVNLNGKQDGTLLTFVTRLSDLPTSWLKPYKKNMEVQSMFRSKDAGQTWQELGPIIESPPKGWNVTGFRDPYVFPNPALDAIRGVGPHYYITLGSGIKGPNVPATFHGAARPGFLGPRMPLYAAPASDLRKWTFLGSLWESKPNASLGNPDITGAYGYNFETSGVFSLPIDKNAGNSLRNTAWFALMGTEGGNTTLHPHEHWAVWSRGHMAPTRGGGVKMTPTSSGAADWGITYAHTSFEDARRGNGNRRVMWGWANEDVNE…	0
MADAFLSFAVQKLGDFLIQQVSLRTNLRDEIEWLKNELLFIQSFLKDAELKQCVDHRVQQWVFEINSIANDAVAILETYSFEAGKAASHLKVCACICWKEKKFYNVAKEIQSLKQQIMDISRKRETYGITNINYNSGEGPSNQVTTLRRTTSYVDEQDYIFVGLQDVVQKLLAQLLKAEPRRSVLSIYGMGGLGKTTLARNLYNSPDILNSFPTRAWICVSQEYNTMDLLRNIIKSIQGRTKETLDLLERMTEGDLEIYLRDLLKERKYLVVVDDVWQREAWESLKRAFPDGKNGSRVIITTRKEGVAERADDRGFVHKLRFLSQEESWDLFRRKLLDVRAMVPEMESLAKDMVEKCRGLPLAIVVLSGLLSHKKGLNQWQKVKDHLWKNIKEDKSIEI…	MRLVHAVLLPGIIVFVSNGNLLHAHALHEDETGVTAGRQLRAAASEVFGLSRASFGLGKAQDPLDKFFSKIIFSGKPIETSYSAKGIHEKIIEAHDLHVSKSKNAPIQYASVMEYLKKTYPGPDIERIVSTLERHDEVGAKDLGAKLRDALDRQ	0
MVDAVVTVFLEKTLNILEEKGRTVSDYRKQLEDLQSELKYMQSFLKDAERQKRTNETLRTLVADLRELVYEAEDILVDCQLADGDDGNEQRSSNAWLSRLHPARVPLQYKKSKRLQEINERITKIKSQVEPYFEFITPSNVGRDNGTDRWSSPVYDHTQVVGLEGDKRKIKEWLFRSNDSQLLIMAFVGMGGLGKTTIAQEVFNDKEIEHRFERRIWVSVSQTFTEEQIMRSILRNLGDASVGDDIGTLLRKIQQYLLGKRYLIVMDDVWDKNLSWWDKIYQGLPRGQGGSVIVTTRSESVAKRVQARDDKTHRPELLSPDNSWLLFCNVAFAANDGTCERPELEDVGKEIVTKCKGLPLTIKAVGGLLLCKDHVYHEWRRIAEHFQDELRGNTSETDN…	MHYITPIILMSIGQFLDILLGAGGLVGAMTPHHQINCNSPYLTFPRLTAKCDSCQLHTKVTNLVSCTSCRKSSLVYEECSTKGCPANWHKSTCQEHKFKRGILHSRCENCQQHKKETQTISCKNCKNSASTFPYCSSPECHSRW	0
MNYCLPSSTLQTTTKRRLTLRRLCCKQLRKKTLVQTAEEEEANTTMADPVIGATVQVLLEKLISLTIEEVNSSRDFNKDLEMLTQNVSLIQAFIHDVETPQEKQQSVEQWLNRLERVAEDAQNVFDRFIYESLKTKVVRSPLKKVSGFFSHTAFKRKMSQKINNINKELTAINKVAKDLGLQSLMVPSRKILPIRETDSFVVASDIVGRDLDIAEIKEKILNMREEDIVLSTIPIVGMGGLGKTTVAKRIYNDEHMKQIFEKRIWLCLPEMSETKSFLEQILESLIERKIEVERRDIIVKKLQDELGGKKYLLVLDDLWCVDSTSWHEFIDTLRGINTSRGNCILVTTRRKQVASTVATDLHILGKLTEDHCWSIFKQKAFVDGRVPEELASMGNKIVK…	MKLLGAASTGAITSFLLLVPAALGTQVYTCYRSQPLSKALIDDLARYATADQVYENDPGYGDRQVHKTHRFSKNKDATGSVDYLIQIVGPQNTIMVFEYSSHRWLECPLSEGMPRFNR	0
MGTVLDALAWKFLEKLGQLIEDEVIMTLSVKRGIESLKKNLEFFNAVHEDAEALAMEDPGIDSWWKNMRDVMFDVDDIVDLFMVHSQKLLLPPRPVCCNQPLFSSFAKFSFDHMIAKRIDNINEKFEEIKMNKEMFGLERTNGQQIQITIVDRSQTSPVDELEVVGEDIRRAIDDIVKMIVSSNYNESRSTVFGIQGMGGIGKTTLAQKIYNEQRIREKFQVHIWLCISQNYTETSLLKQAIRMAGGICDQLETKTELLPLLVDTIRGKSVFLVLDDVWKSDVWIDLLRLPFLRGLNSHILVTSRNLDVLVEMHATYTHKVNKMNDCDGLELLMKMSLGPYEQSREFSGVGYQIVKKCDGLPLAIKVVAGVLSTKRTRAEWESIRDSKWSIHGLPRELG…	MSYTVNSPSQLVYLSSAWADPTDLLNLCTNSLGNQFQTQQARTTVQQQFSDVWKPTPQAGVRFPASGFKVYRYNAVLDPLITALLGTFDTRNRIIEVENQQNPTTAETLDATRRVDDATVAIRSAINNLANELVRGTGMYNQTSFESMAGLTWTTTPPSG	0
MELVVGASEATMKSLLGKLGNLLAQEYALISGIRGDIQYINDELASMQAFLRDLSNVPEGHSHGHRMKDWMKQIRDIAYDVEDCIDDFAHRLPQDSISDAKWSFLLTKIYELWTWWPRRVIASNIAQLKVRAQQIADRRSRYGVNNPEHLDSSSSARTRAVNYEIAEYQVTSPQIIGIKEPVGMKTVMEELEVWLTNPQAENGQAVLSIVGFGGVGKTTIATALYRKVSEKFQCRASVAVSQNYDQGKVLNSILSQVSNQEQGSSTTISEKKNLTSGAKSMLKTALSLLRGNCICQPENDGNPDNTPIRLQETTDDDQNPRKLEQLLAEKSYILLIDDIWSAETWESIRSILPKNNKGGRIIVTTRFQAVGSTCSPLETDRLHTVDFLTDDESQNLFNT…	MHYITPIILMSIGKFLGMILGAGSLVGAMTPHHQSNCNSPCLVFVTFTKKCDSCQFNTKFTNLMSCTSCRKSSVVYEECSTKGCPANWHKSTCQEPKFERGVLHSLCANCQKHTKATPTISCKNCKNSASTYPYCSSPECHRRW	0
MVDAITEFVVGKIGNYLIEEASMFMAVKEDLEELKTELTCIHGYLKDVEAREREDEVSKEWSKLVLDFAYDVEDVLDTYHLKLEERSQRRGLRRLTNKIGRKMDAYSVVDDIKILKRRILDITRKRETYGIGGLKEPQGGGNTSSLRVRQLRRARSVDQEEVVVGLADDAKILLEKLLDYDEKNRFIISIFGMGGLGKTALARKLYNSGDVKRRFEYRAWTYVSQEYKTGDILMRIIKSLGMTSGEELEKIRMFAEEELEVYLHGLLEGKKYLVVVDDIWEREAWESLKRALPCNHEGSRVIITTRIKAVAEGLDGRFYAHKLRFLTFEESWELFEQRAFRNIQRKDEDLLKTGKEMVQKCRGLPLCIVVLAGLLSRKTPSEWNDVCNSLWRRLKDDSI…	MMHSIIFQTLLIITIVFSQVWGARSLVKIDWSGSEYTILGANHYEEPNTGAAAQFPGTMTVDDGRSPYIVRKLRNSSGKRFYVFTGHPQQPIVWNPHEEIEIQFNRKFLIAILTEFEADSQVFNHFARRQHR	0
MAENEIEEMLEHLRRIKSGGDLDWFDILRIEELEMVLRVFRTFTKYHDVLLPDSLVKLTKMAKLTGEILHRVLGRIPHKCKTNLNLERLESHLLEFFQGNTASLSRNYELNDFDLSKYMDCLEKFLNDVLMMFLQKGRSCHSKRKLAIHRSIKELKIVQKKMRFLKYIYATEINGYVDYEKQECLEIRIQFMTNTVGQYCVAVLDYVAEGELNDENDNFSKPPYLLSLIVFVELEMKKLFHGEVKASKFTRSKTFKDKKLPKGFSHHLHNLLMYLRNKKLENFPNNIAAQNIDVAIEFLLVFLDADVSNHVINGNWLKEVLLKVGAIAGDILYVIQKLLPRSINKDETSNISLCSIQILEKTKDLKAQVETYYKSLKFTPSQFPTFGGLSFLDSLLRKL…	MKNKTDIAGIAGLSTSHVSFDDAESKSVLDGSTQSTPEYKFQTPLDQLPARPAGPKSSNTTDAYIHESLPHSVPIAGASTSAVTHQQATQRKGTDEIYGLGSLPSAGPGRWEYLANPGNWHPERRKLHEKLLDQARSSALTLAESLESDGCQPTLFALRGNTATGKTRIATKKIPVLAAALKKTAGKGCVNPDVFKSSLAKSETGAKIFSSAQVHSESSFLADRFEGGLRSQKTGSGAIASIVVDKRLSREYEIDSYIQLAKETGRKVELCDIDAPLENSLVGVLQRKPEGEDPRPPYPVVSSGFVAVRSNRMYVIDRFIADPSLGNYRLFGTAEDGEKVMVASVIGGEFSVENAELYEKITSPQLSVTGDLADKVIDKELIDRLENNIADPERAAKTR…	0
MAERVVTMAIGPLVSMLKDKASSYLLDQYKVMEGMEEQHKILKRKLPAILDVITDVEEQAMAQREGAKAWLQELRTVAYVANEVFDEFKYEALRREAKKNGHYIKLGFDVIKLFPTHNRVAFRYKMGRKLCLILQAVEVLIAEMQVFGFKYQPQPPVSKEWRHTDYVSIDPQEIASRSRHEDKKNIIGILVDEASNADLTVVPVVAMGGLGKTTLAQLIYNDPEIQKHFQLLLWVCVSDTFDVNSLAKSIVEASPNKNVDTDKPPLDRLQKLVSGQRYLLVLDDVWDNKELRKWERLKVCLQHGGMGSAVLTTTRDKRVSEIMGADRAAYNLNALEDHFIKEIIEARAFSSKKEKPIELVEVVDEIVKRCCGSPLAATALGSVLCTKTSVKEWKAVSSG…	MSRICGALFRGSLTADHPTHTPEDSPQTVPSPRSSSAHSPEIQELRSLQETRPARLGARSQSRSSKHGLQQCSSSPSDESFRLHAELAAWCERVETKPSLLAKLGCCAAPPVVGDHREQRREAMERIMRCLDAGQAGTQLTLRDLNLSQLPPGLHRLAHLRDLDVADNVNLTRLPEDLSLCKHLERINADGCSIAALPSKIGALKNLSEISLAFNELRTLPDSIGQCSSLTTIVVPGCKINKLPASLANLTQLKKLDVAANIELSELSPHMNLDDVAVHSTQTRLGLMHRIFKAPTFDPETRQRLSYQASALRDRWAALSHHLSPQARARVDQMREGASTTLSSQDHKASAAWKTATEKVSSWAEEGAPITLDRIFKLNQLLLPEGDDDNDPIGGQLRK…	0
MEKRKDIEEANNSLVLFSALSKDIANVLIFLENEENQKALDKDQVEKLKLKMAFICTYVQLSYSDFEQFEDIMTRNRQEVENLLQSLLDDDVLTSLTSNMDDCISLYHRSYKSDAIMMDEQLDFLLLNLYHLSKHHAEKIFPGVTQYEVLQNVCGNIRDFHGLILNGCIKHEMVENVLPLFQLMAERVGHFLWEDQTDEDSRLSELDEDEHNDRDSRLFQLTHLLLKIVPTELEVMHICYTNLKASTSAEVGRFIKKLLETSPDILREYIIQLQEHMLTVIPPSTLGARNIHVMMEFLLLILSDMPKDFIHHDKLFDLLAHVGTLTREVSTLVRDLEEKLRNKEGNNQTNCATLDLLENIELLKKDLKHVYLKAPNSSQCCFPMSDGPLFMHLLHMHLN…	MTTPANTTQAVGSTTSTTTTTAGATPANSGLFTIPDGDFFSTAKAVVASNAVATNEDLAKIQEIWKDMKIPSDTMAQAAWDLVRHCADVGSSAQTEMIGTGPYSNGVSRARLAAAIKEVCTLRQFCKKYAPVVWNWMLTNNSPPANWQAQGFKPEHKFAAFDFFDGVTNPAAITPKEGLMRPPSEAEMNAAQTAAFVKITKARAQSNDFASLDAAVTRGRITGTTVAEAVVSLPPP	0
MTNCEKDEEFVCISCVEEVRYSFVSHLSEALRRKGINNVVVDVDIDDLLFKESQAKIEKAGVSVMVLPGNCDPSEVWLDKFAKVLECQRNNKDQAVVSVLYGDSLLRDQWLSELDFRGLSRIHQSRKECSDSILVEEIVRDVYETHFYVGRIGIYSKLLEIENMVNKQPIGIRCVGIWGMPGIGKTTLAKAVFDQMSSAFDASCFIEDYDKSIHEKGLYCLLEEQLLPGNDATIMKLSSLRDRLNSKRVLVVLDDVRNALVGESFLEGFDWLGPGSLIIITSRDKQVFCLCGINQIYEVQGLNEKEARQLFLLSASIKEDMGEQNLQELSVRVINYANGNPLAISVYGRELKGKKKLSEMETAFLKLKRRPPFKIVDAFKSTYDTLSDNEKNIFLDIAC…	MGNVCVGGSRMSHQVYSPDRADTPPRSERNTPDRRQRAAGDAERTQSMRLQQKINDLKPYVRHARGPIKAYGQAALDRASGKKTSVSFAELDATHLDAMVDIENQRNPGLNLRHFRDHKELIQAFQSGGPNSFRAIFPQTSPLTGQTVKHHVMADVRLHQGGAPTIIITEPAVIVGDRYQQLQRHNLTLEDLSESGVPLSQVAIIETQAQKTNDDCVMYSLNYAIKAHKNAAQFDDIHHGLQHGTLSTESESRAQTTLGALEANLTYSVMHAHAAFGADVLPVDFYKHGASLTQAKQLMKRPDGRMAGRVNSEGHSEAENLVQRNQAFRVKRRELLDDEAPSNTQFSASIDGFRLQEIKRVLAEEQR	0
MADVTFGAVKLVLGLIQDEARLLSGVREDLRFIMQEMESMNNVLRHLVANKGSAAADYQLRPWMKQIMELAFDSKNCVELYTQSGGGHCGWLPWTMVARHRVVTRIRELKIQAREISERQARYHIAGVAHAQQMDATTTIERWDASVPNQSRAWAGSSNNPSRRAILHDGWFGDYISVDEALSRLNPFTLDRYEVEPPALLDSDDEQQPRPQLNSDGGKEQPLAPQSDGRNKEQLPPPQSGGGNGIKQQQPLPPQSDGGDKEQPPPSLSDGSDKDQPLPPDCGVKRQLPPQSDGDDKQQPPPQLDGSDQPPPPQPDGGDTEQQPPQSDGGDKKQKHIRVVTISVQDGTDEAVAAEAVIERFKSRWARRGLWSQQLCLHVSVHRPPILSEITKVMVEKLK…	MQFSQILTVLFLGVSVSALPAGGLPGSPGSAVQRCHCPPRGSHAHGSLAAREEAPEAEGDAKISARYTCPNCHKTGKGCDDGWCQVEKTHW	0
MADVTFGAVKLVLGLIQDEARLLSGVREDLRFIMQEMESMNNVLRHLVANKGSAAADYQLRPWMKQIMELAFDSKNCVELYTQSGGGHCGWLPWTMVARHRVVTRIRELKIQAREISERQARYHIAGVAHAQQMDATTTIERWDASVPNQSRAWAGSSNNPSRRAILHDGWFGDYISVDEALSRLNPFTLDRYEVEPPALLDSDDEQQPRPQLNSDGGKEQPLAPQSDGRNKEQLPPPQSGGGNGIKQQQPLPPQSDGGDKEQPPPSLSDGSDKDQPLPPDCGVKRQLPPQSDGDDKQQPPPQLDGSDQPPPPQPDGGDTEQQPPQSDGGDKKQKHIRVVTISVQDGTDEAVAAEAVIERFKSRWARRGLWSQQLCLHVSVHRPPILSEITKVMVEKLK…	MRPFQLLSAIAVFNSLKIVAGESYWDCKGIPILFRTVHAAVELAFTSQPGSISGYPSICRTTPLRTGPDERRQFPLTDTGARWQGGGITYYVEATRDKRHCEVFGTAGGVYKCTLVLRD	0
MADAIVSVFLEKLLNTLAEEGLYVTKFREQFEKLQTELQLMQCFLKDADRLKRKNDTINKVLAVLRELIYEAEDILADCQLQSRDDALFSNGCLTYISPPVLHFKHQNGKRINEIIGEITQIKQNIQSLLGGALLFQPNAINGKDQMTRWSSQVYDHTMVVGLEADTKKIKDWLFEAAREGKQEILAIGVVGMGGLGKTTIAQKVFNIEKEIDDHFDRRMWISVSQTFTEEQIMRSMLRNLGDASVGDDANELLKKINQYLLGKRYLIVMDDVWGEDVAWWGRISQGLPKGNGSCVIITTRNERVSRKMGVKETRIHRPKFLNKDYSWLLFQKIAFAASEGQCIYPDLEDVGKEIVDKCEGLPLAIKAVGGMMLCKASYYHEWRRIADHFRDELAENDD…	MTTPANTTQAVGSTTSTTTTTAGATPANSGLFTIPDGDFFSTAKAVVASNAVATNEDLAKIQEIWKDMKIPSDTMAQAAWDLVRHCADVGSSAQTEMIGTGPYSNGVSRARLAAAIKEVCTLRQFCKKYAPVVWNWMLTNNSPPANWQAQGFKPEHKFAAFDFFDGVTNPAAITPKEGLMRPPSEAEMNAAQTAAFVKITKARAQSNDFASLDAAVTRGRITGTTVAEAVVSLPPP	0
MAYAALSSLIYTLQQLLKPNQSLVCRSSTQQHVQSIYHNLSALQLFLDDTTTKDIETLKVIEKRIRDVVYKAEDKVDSSLRNIILADCTENREGACKFFEEELLKVEKDVHSLSKEVMQIEFNKHGSRSAELTTILPSPEKSTIEEHTIVGMEDEYNTILDRLTAQTDELTVIPIFGMGGIGKTTLARKVYDDSSIRSRFDRHVWVTTSEEFNERRMLLEVVSSITTGSNQEKSDDQLMEIVYRGLKGRRFLIVIDDIWSTEAWDQMQRIFPNDDNKSRILLTTRLKYVADYVNSPDFPPHSKSFLSLDDSWNLFTEKVFNKDTCPPHLEETGKHIVQQCRGLPLSVVVVAGLVGKMDPTHDNWENVEENLNSFIGTVSERCQSILSLSYNYLPQYLRA…	MKVSSANAGVPASSADNTSARPSQTNADTTPLGRRRRAPDDAPGSPPARRQRQDSPEDSAQTMFRRAGMTSLPPSPATSEHVPLLDNRPTLERMGVDHPLPGRTWYETGHTTASLADRTSTASAAQVASSSRSAGPATAARPQPTRTSAGQQATVGRLRTQVTGFLSGALGKLQALSAQNMDPELAQFRVLDVDRAIMPLLIVAENARNPGLNLVPLHMDMAEDEEVRTQPPMAGSRHIAEFVASARPGRYRAVIDDGSHTRAADIRKDASGTSVIVVDPLRKEKDESAYVDYADNVNMEFGEHAKCAFIPVDIQKSFFDCRILSLSLALKMHDKDDAFAAFHETLRNGGDPSHHVSRAQQTEELGATLVLDGAPLVDARMMKHGQAASSVSRYLGNHP…	0
MEGNGIMVSAATGAMNSLLAKLAALLEEDYQMHKGMKREIAFLKDELSSMNALLERLADTEAALDPQTKEWRSQVREMSYDIEDCIDEYTRQLRHGQPQRPGGNGIMGFFHGYVQKVKDLVGRHEIAEQIQELKARIVEAGHRRKRYKLDSAVNCKSNHVVPIDRRLPALFAELDALVGIDRPRDEIIKLLDDGEQRMKVVSIVGSGGLGKTTLANQVYQKIGEQFDCKAFVSLSQHPDMEMIFQTILYQVNDEVGRIRSGDKEQVISELRAFLKNKRYFIVIDDIWSAQAWNTIRYSLLENNCGSRILVTTRIGTVAKSCSSPCLNLVYELRVLSENDSKRLFFRRIFGSEDKCPHQLKDIAVEIVRKCGGLPLAIISMASLLTTKSYVRAEWFKVRD…	MKIVLPHLAIALLSIVAPALAVIFDCSGVIINGDVVRRVQATGNRASISKSSFIHGDSTRTYEYFDIHPNGQYSRDYTGFACFSDTSLPKPDVREHREDAWWPCSSSVI	0
MEIVTAILSPVAEHLMILPVARQIGYLFYYRRNIRSLENENKKLEGIRSGVQHRKDAEWRNLQVMPPHVENWLKDVNETTAEVAVLLRRRAEVERGCFYGWCPNLKSRHSLSRKAKKIEQAMIGLQDEGTRYAPSSCPAPLAVTVIHSDEFDSRKQKEEEVMTALKDEGITIVGICGMGGVGKTTLAEKVRARAKQERLFDYVVVLTISQQQPDIKKIQREIAEGVGLSLEGDDLLERGDRLRSRLMQKDSRVLVILDDVWKKVDLKRVGIPSGSDRNYWCKVILTTRLRDVCDDMEAKKKVHVEILCENEAWLLFRQKAGNSADDLSLPDIAEAVAKECKGLPLAIVTVAGALKGKTKRSWEDALLELKKAAPRNIRGVLADVYQPLKISYNHLGSDE…	GEEKWLYAQLYGNLKAVGKSESQLETKHVGKGQCPLFQLYLSTHKEAKEYFKPLMGAYAKSRLNRIAYAKDILSMQRKLKWAKLDVACLELAVEDVICDLHAVNFTTCEYITDEEQIFQSLNMKSAVGAMYRGKKRDYFETYTTEDKERILYESCLRLYTGKLGIWNGSIKAELRPMEKVQANKTRTFTAAPIDTLLAGKVCVDDFNNQFYSKHTIAPWSVGISKFSGGWDKLLRKLPDGWIYCSADGSRFDSSLTPYLINAVAQIRLAFMEKWDIGEQMIKNLYAEIIYTPILTADGTIVKKFKGNNSGQPSTVVDNTLMVLIAMRYSLRRLGMNYKDQIKRCVFFANGDDLIVAVRHEDEWVLDSLQAPFQELGLSYNFDDRTTNRSELWFMSHQGK…	1
MAPAVSASQGVIMRSLTSKLDSLLLQPPEPPPPAQPSSLRKGERKKILLLRGDLRHLLDDYYLLVEPPSDTAPPPDSTAACWAKEVRELSYDVDDFLDELTTQLLHHRGGGDGSSTAGAKKMISSMIARLRGELNRRRWIADEVTLFSARVKEAIRRQESYHLGRRTSSSRPREEVDDDDREDSAGNERRRFLSLTFGMDDAAVHGQLVGRDISMQKLVRWLADGEPKLKVASIVGSGGVGKTTLATEFYRLHGRRLDAPFDCRAFVRTPRKPDMTKILTDMLSQLRPQHQHQSSDVWEVDRLLETIRTHLQDKRYFIIIEDLWASSMWDIVSRGLPDNNSCSRILITTEIEPVALACCGYNSEHIIKIDPLGDDVSSQLFFSGVVGQGNEFPGHLTEV…	MWRLFLALIAATAILVHSPASALTTSTTGMTQTTPSLSVPVYVGKPSKDFSTRHLRIRHMKDDKVGDSEKNEERLIKTFESWVRYKLLQLHPKFRQVKLHPGRVFTLLGLDGLHEMAIYHPGWKRYVDYSQKWRSNNRLKRF	0
MAVYSVATGALAPVLSKLSALLGDEHSERTRSDAMFIRCQLEAVHSLLLPRINLGMTGEDVDALCKDELMAAVRELSYDIDDAIDDFFLEGGDGSPFDDELKTRVDDVSKRFSDSRYWRPPVEQHQPSLTAATVDSPPPHARFVHNMMDVSELVEMEQHLKELIKLLEQGADTSTYASRWRTATPWHDKEQSIVVKVPEREWGGPNHPFRWARDSFERFRSGSLFGDTLQLDGEGANIRKLLSTLRNKAGHAQLVQVEDKGKKVEETTTMPCEFHEVKTVCILGLPGAGKTTLAKLLYSHHSTTEQQFQYRAFVSVSPGANLTETLTDIFLQVGADNDATPYCGTGTPHQQCLIDNISAYLIAKKYLIIIDDVWRWEEWEVIRKSIPKNDLGSRIIMTT…	MKISALFSVAALLSQSMTVLGYLFYRCGNDHITERALINQISMEHKKLTGQGSSADSFPGGRATAEVTFWEPSISNPGTYLDIKVKFDIYRQMLSFEVSSSGKRIPCEGDYGVEIPEEDLEVSDEPYYAN	0
MEKRKDNEETNNSLVLFSALSKDIADVLVYLENEENQKALDKDQVEKLKLKMAFICTYVQLSYSDFEQFEDIMTRKRQEVENLLQPLFDDDVLTSLTSNMDDCISLYHRSNKSDATMMDEQLDFLLLNLYHLSKHHAEKIFPGVTQYEFLQNVCGNIRDFHGLIVNGCIKHEMVENVLPLFQLMAERVGHFLWEDQTDEDSNGDDQNDRDARLFQLTHLLLKIVPTELEVMHICYTNLKASTSAEVGRFNKKLLETSPDILRESIIQLQEHMIAVIPPSTSGARNIHVMMEFLLLILSDMPKDFIHHDKLFDLLAHVGVLTREVSTLVRDLEEKLRNKEGNNQTNCATLDLLENIELLKKDLKHVYLKSPDSSRCCFPMSDGPLFMHLLHMHLNDLLDS…	MRFLFLLVAVALASAEAAESAAMIHEEAGVSSFKTLTGVNQIQRSLRVLLGADEERGVGGVSLKNILAPFKQTFQHPIAITAAALRELNDFKSLVNTVMKHYPKGLSEKAVQELRTAEEKRLTDYVFLGASDKNKLLREMDGVDEAKIASNLKSLTGRENQVLGEAGGRSVVCNVVMRPEAEGGGILLISSSKLDKLDFILPKGGLEKGEIAYKAAKREVLEEGGVR	0
MEIGLAVGGAFLSSALNVLFDRLAPNGDLLNMFRKHKDHVRLLKKLKMTLRGLQIVLSDAENKQASNPSVRDWLNELRDAVDSAENLIEEVNYQVLRLKVEGQHQNLAETGNQQVSDLNLCLSDEFFLNIKDKLEDTIETLKDLQEQIGLLGLKEYFGSTKQETRKPSTSVDDESDIFGRQREIEDLIDRLLSEDASGKKLTVVPIVGMGGLGKTTLAKAVYNNERVKNHFGLKAWCCVSEPYDALRITKGLLQEIGKFDSNDVYNNLNQLQVKLKESLKGKKFLIVLDDVWNDNYNEWDDLRNIFVQGDIGCKIIVTTRKESVALMMGNEQISMNNLPTEASWSLFKTHAFENMDPMGHSELEEVGKQISAKCKGLPLALKTLAGMLRSKSDVEEWTR…	MRLSTIILAVSAVTLVAGVNALCEAANVDQAMVMPLTYANSVSEDLNNADGKRYLRSSENEERLGGANMFNIKKLEDALNDTTYAKTLFRRWKRSGVNEDTITTKFKNLQISLDENALELIQSYRIWLNAHATKTNPKLFDRAKIKKALEDGTYANVLYGRWKRYGFESDDVFKRFQRMGVNKDDNLYQVYKNYVTWLNVHHPLKKSTLTTPEAFLFYPSRIQRAKSDPAFAETLFAKWKSSGLDEGPVYKKLWDMGLKKDNAIYKLYTDYVLWLDKHFPLPAKATN	0
MTKGFVSGIPPENIRHLSIDGRQDSYLSFDLSHVRSLSFFYNPKEQLASLCSPQLRMLRVLDLEFSLCRVTQNDISNIGSFCHLRYLSVKKGSYIYHIPRSIRKLQGLQTLNLKRSLITKVPAEVTELRSLRSLRCSTLGVYSHFEFTTRDPRKSLVTTMKLPLILPHLISGDKSSEVVAEFRKGLSSCWTHSNGVSVPKGIGSLKELQILELVDIARSNKKAVHELGELTQLKKLGVAGVTERNVNYLCEALQKLSSLCSLRVEAKPFRGLHMLEQLASPPPFLHTLKLKGSLHEIPSWVGKLEKLVKVQLVFTKLKDTESIQVLGELPGLKCLRLILNAYIGKELVLCHGKFRGLKTLRLDSLEELRKVTFEERTSPKLETITIQDCSSELAVCGTA…	MSYSITTPSQFVYLSSAWADPIELINLCTNALGNQFQTQQARTVVQRQFSEVWKPSPQVTVRFPDSDFKVYRYNAVLDPLVTALLGAFDTRNRIIEVENQANPTTAETLDATRRVDDATVAIRSAINNLVVELIRGTGSYNRSSFESSSGLVWTSGPAT	0
MADAFLSFAVQKLGDFLIQQVSLRTNLRDEIEWLKNELLFIQSFLKDAELKQCVDHRVQQWVFEINSIANDAVAILETYSFEAGKAASHLKVCACICWKEKKFYNVAKEIQSLKQQIMDISRKRETYGITNINYNSGEGPSNQVTTLRRTTSYVDEQDYIFVGLQDVVQTLLAELLKAEPRRSVLSIYGMGGLGKTTLARNLYNSLKSFPTRTWICVSQEYNTMDLLRNIIKSIQGRTKETLDLLERMTEGDLEIYLRDLLKERKYLVVVDDVWQREAWESLKRAFPDGKNGSRVIITTRKEGVAERADDRGFVHKLRFLSQEESWDLFRRKLLDVRAMVPEMESLAKDMVEKCRGLPLAIVVLSGLLSHKKGLNQWQKVKDHLWKNIKEDKSIEISNI…	MRLAYIFAVMAGALPYCNALHAAPGAKALNKIKTFPDFAAPSRMDGNRLLRRVDNEESETEEERGFNLKDTLKKLNPIKAAGKAKDKAKETEKITDADWKKLVEHLKIKGNKRS	1
MAEFFLFNIIERVLSKVSSVSVNEISLAWNVKTELRKLQSTLSTIKAVLLDANERQAKNHEVRDWLEKLRDVVYDVDDVLDDLSTQLLLQIHFQESLKKKVRKFFSSSNPIIYRFKIGRKIKEIRELLNDIADDRKSFHFTEHTCINPVENICREQTHSFVRASDIIGRETDQENIVKQLIDSRDEENISVIPIVGLGGLGKTTLVKLVYNNNKVVQNFDLRMWVSISEDFSLSKVIEKILRSATGESFGHLDMDQLQGHLSEVLRSKRYLLVLDDVWNEDQNRWTDLRELLMNCSRGSKIVVTTRSKMVALITGTVAPYYLGGLTDDACLSLFLKCAFVGEDKLLPNLVEIGKEIVKKCGGVPLAVKTLGRLLYMKTDENEWLRIRDNEIWEIEQKQS…	MTTPANTTQAVGSTTSTTTTTAGATPANSGLFTIPDGDFFSTAKAVVASNAVATNEDLAKIQEIWKDMKIPSDTMAQAAWDLVRHCADVGSSAQTEMIGTGPYSNGVSRARLAAAIKEVCTLRQFCKKYAPVVWNWMLTNNSPPANWQAQGFKPEHKFAAFDFFDGVTNPAAITPKEGLMRPPSEAEMNAAQTAAFVKITKARAQSNDFASLDAAVTRGRITGTTVAEAVVSLPPP	0
MAPAVSASQGVIMRSLTSKLDSLLLQPPEPPPPAQPSSLRKGERKKILLLRGDLRHLLDDHYLLVEPPSDTAPPPDSTVACWAKEIRELSYDVDDFLDELTTQLLHHRGGGDGSSTAGAKKMISSMIARLRGELNRRRWIADEVTLFRARVKEAIRRHESYDLGRRTSSSRPRQEDDDDDREDSAGNERRRFLSLTFGMDDAAVHGQLVGRDISMQKLVRWLADGEPKLKVASVVGSGGVGKTTLATEFYRLHGRRLDAPFDCRAFVRTPRKPDMTKILTDMLSQLRPQHQHQSSDVWEVDRLLETIRTHLQDKKYFIIIEDLWASSMWDIVSRGLPDNNSCSRILITTEIEPVALACCGYNSEHIIKIDPLGDDVSSQLFFSGVVGQGNEFPGYLTEV…	MRLVHAVLLPGIIVFVSNGNLLHAHALHEDETGVTAGRQLRAAASEVFGLSRASFGLGKAQDPLDKFFSKIIFSGKPIETSYSAKGIHEKIIEAHDLHVSKSKNAPIQYASVMEYLKKTYPGPDIERIVSTLERHDEVGAKDLGAKLRDALDRQ	0
MAVYSVATGALAPVLSKLSALLGDEHSERTRSDAMFIRCQLEAVHSLLLPRINLGMTGEDVDALCKDELMAAVRELSYDIDDAIDDFFLEGGDGSPFDDELKTRVDDVSKRFSDSRYWRPPVEQHQPSLTAATVDSPPPHARFVHNMMDVSELVEMEQHLKELIKLLEQGADTSTYASRWRTATPWHDKEQSIVVKVPEREWGGPNHPFRWARDSFERFRSGSLFGDTLQLDGEGANIRKLLSTLRNKAGHAQLVQVEDKGKKVEETTTMPCEFHEVKTVCILGLPGAGKTTLAKLLYSHHSTTEQQFQYRAFVSVSPGANLTETLTDIFLQVGADNDATPYCGTGTPHQQCLIDNISAYLIAKKYLIIIDDVWRWEEWEVIRKSIPKNDLGSRIIMTT…	MPYTVTSPSQLVYFGSVWADPITFIDLCTVALGNQFQTQNARTTVQQQFSDLFKTVPTRTNRFNDGENGFRVFRYNSTLDPLISALMNSFDTRNRIIEVDNPANPNTSEVASATQRVDDATVNIRACINNLMNELVRGTGMMNTASFETVSNLTWTTTTTT	0
MEAAAMAVTAATGALAPVLVKLAALLDDGECNLLEGSRSDAEFIRSELEAVHSLLTPNILGRMGDDDAACKDGLIAEVRELSYDLDDAVDDFLELNFEQRRSASPFGELKARVEERVSNRFSDWKLPAASLPPSSVHRRAGLPPPDAGLVGMHKRKEELIELLEQGSSDASRWRKRKPHVPLRIMGGEMQKIVFKIPMVDDKSRTKAMSLVASTVGVHSVAIAGDLRDEVVVVGDGIDSINLVSALRKKVGPAMFLEVSQAKEDVKEITAMLAPVKSICEFHEVKTICILGLPGGGKTTIARVLYHALGTQFQCRVFASISPSSSPSPNLTETLADIFAQAQLGVTDTLSTPYGGSGTGRALQQHLIDNISAFLLNKKYLIVIDDIWHWEEWEVIRKSI…	MHINRTGSSQPSIELERFYSASQSLASSSVRELSPAEHANLQAITDYLKDHVFAAHKLPLSESAVDQDAVHAHNEQLDNIIDARARRLLDEGETPATIADTFAKAEKFDRMATTASTALRATPFAAASVLQYMQPAINKGDWLPTPLKPLTPFVSGALSGIMDQVGTTVMNRATGNLHYLSTPPEKLHDAMAASVKRHSPGVMRQAVDLGIAVQTYSARNAVRTVLAPALASRPAVQGAVDISVSAAGGLAANAGFGNRMHSVQARDHLRGGAFVLGIKDQEPKADLSEETDWLVAYNAIKSASYSGAALNAGKRVAGLPLDVATDGLKAVRSLVSATGLAQNGLALAGGFAGVGKLQEMATKNITDPATKAAVSQLTNMAASAGVFAAWTTAAVATDP…	0
MTNCEKDEEFVCISCVEEVRYSFVSHLSEALRRKGINNVVVDVDIDDLLFKESQAKIEKAGVSVMVLPGNCDPSEVWLDKFAKVLECQRNNKDQAVVSVLYGDSLLRDQWLSELDFRGLSRIHQSRKECSDSILVEEIVRDVYETHFYVGRIGIYSKLLEIENMVNKQPIGIRCVGIWGMPGIGKTTLAKAVFDQMSSAFDASCFIEDYDKSIHEKGLYCLLEEQLLPGNDATIMKLSSLRDRLNSKRVLVVLDDVCNALVAESFLEGFDWLGPGSLIIITSRDKQVFRLCGINQIYEVQGLNEKEARQLFLLSASIMEDMGEQNLHELSVRVISYANGNPLAISVYGRELKGKKKLSEMETAFLKLKRRPPFKIVDAFKSSYDTLSDNEKNIFLDIAC…	MRFLFLLVAVALASAEAAESAAMIHEEAGVSSFNTLTGGNQIQRSLRVYLGANEERGVGGVKLENILTIFVQRAKAKLPQGFTAAALGNWKGFSRRVDTVMEHYPKGLSEKAIKELRTAETKRFTDYAMLGPSDKYNLLRPMQGVDEAMIAPNLVSLTGRKNQVLGDAGGRSVVCNVVMRSEAEGGGILLISSSKLDKQDFILPKGGLEKGEIAYGAAKREVLEEGGVRYRSDIFIFYRWSVLTLVMALQVKVKKLKELGVTLVGDKTYESFLMRSKKVYEQWSESRRLRVWVRECQSIEIPGETQLTVRLLFN	0
MEIGLAVGSAVGGAFLNVLFDRLARRVELLKMFHDDGLLEKLENILLGLQIVLSDAENKQASDQLVRQWLNKLQSAVDSAENLMEQVNYEALKLKVEGQHQNLAETCNQQVFRFFSECCGRRLSDDFFLNIKEKLENTIKSLEELEKQIGRLGLQRYFDSGKKLETRTPSTSVVESDVFGRKNEIEKLIDHLMSKEASEKNMTVVPIVGMGGMGKTTLAKAAYNAEKVKNHFNLKAWFCVSEPYDAFRITKGLLQDMGSFDLNDDNNLNRLQVKLKEKLNGKRFLIVLDDVWNDNYNEWDDLRNIFVHGDIGSKIIVTTRKESVALMMSSGAINVGTLSDEASWALFKRHSLENKDPMEHPELEEVGKKIAAKCKGLPLALKTLAGLLRSESEVEGWRR…	MPYTINSPSQFVYLSSAYADPVQLINPCTNALGNQFQTQQARTTVQQQFADAWKPVPSMTVRFPASDFYVYRYNSTLAPLITALLNSFDTRNRIIEVDNQPAPNTTEIVNATQRVDDATVAIRASINNLANELVRGTGMFNQASFETASGLVWTTTPAT	1
MELVTGTMGTLLPKLGQLLKDEYNLQAGVRKKIESLSRELESVHAALRKIGEMPWEQLDEPVKLWAGDLREASYDLEDIVDTFLVQLDCLQIAASDTQPLRRLREKVSKLFAKTKARHNIDAVIQDIDKKLQELVARRGNIIAKPAVQTTIDPRVLSLYRNSSELVGIDGPMEELIRMLAIGGDDQTKVISIFGFGGLGKTTLAKTVYDKLKSGFDCMAFVPVGQNPDMKKVLRDILIDLQRTSIYSNMMLWDERQLINEVQEFLQKKRYLIVIDDVWDVRVWELLRHSLPTNHLGSRIITTTRILSVAESCCRRTEDHIYKMDPLSDLDSQKLFFQRIFGSDDGCSTHLKKISMDILKRCGGLPLAILTLSSSLANKPMLAEEWKEVLRSSSGHDSVE…	MRVTTFNTFLLTLGTVAVVNAETGNKYIEKRAIDLSRERDPNFFDHPGIPVPECFWFMFKNNVRQDAGTCYSSWKMDMKVGPNWVHIKSDDNCNLSGDFPPGWIVLGKKRPGF	1
MAERVVTMAIGPLVSMLKDKASSYLLDQYKVMEGMEEQHKILKRKLPAILDVITDVEEQAMAQREGAKAWLQELRTVAYVANEVFDEFKYEALRREAKKNGHYIKLGFDVIKLFPTHNRVAFRYKMGRKLCLILQAVEVLIAEMQVFGFKYQPQPPVSKEWRHTDYVSIDPQEIASRSRHEDKKNIIGILVDEASNADLTVVPVVAMGGLGKTTLAQLIYNDPEIQKHFQLLLWVCVSDTFDVNSLAKSIVEASPNKNVDTDKPPLDRLQKLVSGQRYLLVLDDVWDNKELRKWERLKVCLQHGGMGSAVLTTTRDKRVSEIMGADRAAYNLNALEDHFIKEIIEARAFSSKKEKPIELVEVVDEIVKRCCGSPLAATALGSVLCTKTSVKEWKAVSSG…	MSHHFGLRKIKLLILLFLQVHGSQCAMRNFAADRVHGVESVISGSKSSSNPMALSKSMDKPDTSDLVDSNVQAKNDGSRYEEDFTAKYSEQVDHVSKILKEIEEQEPGTIIIDHKAFPIQDKSPKQVVNFPFPKKMITESNSKDIREYLASTFPFEQQSTILDSVKSIAKVQIDDRKAFDLQLKFRQENLAELKDQIILSLGANNGNQNWQKLLDYTNKLDELSNTKISPEEFIEEIQKVLYKVKLESTSTSKLYSQFNLSIQDFALQIIHSKYKSNQISQNDLLKLITEDEMLKILAKTKVLTYKMKYFDSASKMGINKYISTEMMDLDWQFSHYKTFNDALKKNKASDSSYLGWLTHGYSIKYGLSPNNERSMFFQDGRKYAELYAFSKSPHRKIIP…	0
MEIGLAVGGAFLCSALNVLFDRLAPNGDLLKMFKMDKRDVRLLKKLRMTLLGLQAVLSDAENKKASNPYVSQWLNELQEAVDGAENLIEEVNYEVLRLKVESQHQNLGETSNQQVSDCNLCLSDDFFLNIKDKLEDTIETLEELEKKIGRLDLTKYLDSGKQETRESSTSVVDESDILGRQNEIKELIDRLLSEDGNGKNLTVVPVVGMGGVGKTTLAKAVYNDEKVKKHFGLKAWICVSEPYDIVRITKELLQEVGLTVDNNLNQLQVKLKEGLKGKKFLIVLDDVWNENYKEWDDLRNLFVQGDVGSKIIVTTRKESVALMMGCGVINVGTLSSEVSWALFKRHTFENRDPEEYSEFQEVGKQIANKCKGLPLALKTLAGILRSKFEVNEWRDILGS…	MRIGPLQPSIAHTAAPALPTHTSAISPTQVPHMPGNTPPLRERPRRRAGNMPPLVPLNDSAMTGKPALVALDSEFSEQRLAEVQARQITVQTLQGKLATHLAQAGTALKPDSIAARFAAGTLEPVYLDTAAFNAMSRGLPARARAAAGPVLIDAQQGRIIFNLQRAFAPGDTFSDAALAALGKQLNLSGHGLATPNWLQPAAGTPGRRKLQQAARYHGHEVPARDGGAGFFKANDHRLLEGKQVLLRNHQKSLVHNHYFEAPSTRAFGKDVMVHRGLFDNHAGIPENSLASIDHAYEQGYRNLELDVEVSSDGVPVLMHDFSIGRMAGDPQNRLVSQVPFAELREMPLVIRNPSDGNYVKTDQTIAGVEQMLEHVLKKPEPMSVALDCKENTGEAVAML…	0
MAYAALSSLMYTLQQLLKPNQSFVCRYSTQQLVQSLYQNLTALQLFLDHTTTKDIETLKVIEKRIRDVVYKAEDKVDSSLRNIILADCTENREGACKFFEEELLKVEKDVDSLSKEVMQIEFNKHGCRSAELATTDPSSSGKSTIEEHTIVGMEDEYNTILDRLTAQTDELTVIPIFGMGGIGKTTLARKVYDDSSIRSRFDRHAWVTTSEEFNERRMLLEVVSSITTGSNQGKSDDQLMEIVYRSLKGRRFLIVIDDIWSTQAWDQMQRIFPNDDSKSRILLTTRLKYVADYVSSPDFPPHSKSFLSLDDSWNLFTEKVFNEDTCPPHLEETGKHIVQQCQGLPLSVVVVAGLVGKMDPTHDNWENVEENLNSFFGTVSERCHSILSLSYNYLPQYLR…	MLLAAAIVFLHIPALTMPAAEARQTAANIMHPVLDGEQNVLGKRSLRTDHMRVSNVEDREGDEERIFRRFTDWIKYLFNKMNPKQLHTYLGLDGLGETAYKHKNYPIYRMMSKKWRDKL	0
MEAAAMAVTAATGALAPVLVKLAALLDDGECNLLEGSRSDAEFIRSELEAVHSLLTPNILGRMGDDDAACKDGLIAEVRELSYDLDDAVDDFLELNFEQRRSASPFGELKARVEERVSNRFSDWKLPAASLPPSSVHRRAGLPPPDAGLVGMHKRKEELIELLEQGSSDASRWRKRKPHVPLRIMGGEMQKIVFKIPMVDDKSRTKAMSLVASTVGVHSVAIAGDLRDEVVVVGDGIDSINLVSALRKKVGHAELLQVSQVKEDVKEITAMLAPVKSICEFHEVKTICILGLPGGGKTTIARVLYHALGTQFQCRVFASISPSSSPSPNLTETLADIFAQAQLGVTDTLSTPYGGSGTGRALQQHLIDNISAFLLNKKYLIVIDDIWHWEEWEVIRKSI…	MKSFTHILGAFLAMVALVTGAALPEESQLDTRTITESQALSIARRQGACISLDIVPRRVDRAHQTNFQWVIREEGRTDWNPNNHVHVLIDAQTTEFDHRLTVEITNRSQRFGNAVILSRYAGDTNTGPIQDQIRIPVGTAEGRTAAFVSRCIRLPSLQGTWWWQLEN	0
MEKRKDNEEANNSLESFSALRKDAANVLDFLERLKNEEDQKAVDVDLIESLKLKLTFICTYVQLSYSDLEKFEDIMTRKRQEVENLLQPILDDDGKDVGCKYVLTSLAGNMDDCISLYHRSKSDATMMDEQLGFLLLNLSHLSKHRAEKMFPGVTQYEVLQNVCGNIRDFHGLIVNCCIKHEMVENVLSLFQLMAERVGRFLWEDQADEDSQLSELDEDDQNDKDPQLFKLAHLLLKIVPTELEVMHICYKTLKASTSTEIGRFIKKLLETSPDILREYLIHLQEHMITVITPNTSGARNIHVMMEFLLIILSDMPPKDFIHHDKLFDLLARVVALTREVSTLVRDLEEKLRIKESTDETNCATLKFLENIELLKEDLKHVYLKVPDSSQYCFPMSDGP…	MSHHFGLRKIKLLILLFLQVHGSQCAMRNFAADRVHGVESVISGSKSSSNPMALSKSMDKPDTSDLVDSNVQAKNDGSRYEEDFTAKYSEQVDHVSKILKEIEEQEPGTIIIDHKAFPIQDKSPKQVVNFPFPKKMITESNSKDIREYLASTFPFEQQSTILDSVKSIAKVQIDDRKAFDLQLKFRQENLAELKDQIILSLGANNGNQNWQKLLDYTNKLDELSNTKISPEEFIEEIQKVLYKVKLESTSTSKLYSQFNLSIQDFALQIIHSKYKSNQISQNDLLKLITEDEMLKILAKTKVLTYKMKYFDSASKMGINKYISTEMMDLDWQFSHYKTFNDALKKNKASDSSYLGWLTHGYSIKYGLSPNNERSMFFQDGRKYAELYAFSKSPHRKIIP…	0
MEIAMGAIGSLLPKLGELLIGEITLEKKVRKGIESLITELKLMQAVLSKVSKVPADQLDEGVKIWAGNVKELSYQMEDIVDAFMVRVGDGGESTNPKNRVKKILKKVKKLFKNGKDLHRISAALEEVVLQAKQLAELRQRYEQEMRDTSANTSVDPRMMALYTDVTELVGIEETRDKLINMLTEGDDWSKHPLKTISIVGFGGLGKTTLAKAAYDKIKVQFDCGAFVSVSRNPEMKKVLKDILYGLDKVKYENIHNAARDEKYLIDDIIEFLNDKRYLIVIDDIWNEKAWELIKCAFSKKSPGSRLITTTRNVSVSEACCSSEDDIYRMEPLSNDVSRTLFCKRIFSQEEGCPQELLKVSEEILKKCGGVPLAIITIASLLANKGHIKAKDEWYALLSS…	MPVVSKAQAREVYEHSVLFHGTTLRSRRSIQRNGFRLENKSAGSITAYAGIQSNFDAAVASSSHHYFAEKKEVAKRFARMVSRHCGDRPALVRTIGVMNHFAIEEDPDAGTSCLRTNEDIPSSHVLGSKGSPAEGNARIFKGEMEADGHSISLEEAGDLLRAVQSDSDSDG	0
MAEFFLFNIIERVLSKVSSVSVNEISLAWNVKTELRKLQSTLSTIKAVLLDANERQAKNHEVRDWLEKLRDVVYDVDDVLDDLSTQLLLQIHFQESLKKKVRKFFSSSNPIIYRFKIGRKIKEIRELLNDIADDRKSFHFTEHTCINPVENICREQTHSFVRASDIIGRETDQENIVKQLIDSRDEENISVIPIVGLGGLGKTTLVKLVYNNNKVVQNFDLRMWVSISEDFSLSKVIEKILRSATGESFGHLDMDQLQGHLSEVLRSKRYLLVLDDVWNEDQNRWTDLRELLMNCSRGSKIVVTTRSKMVALITGTVAPYYLGGLTDDACLSLFLKCAFVGEDKLLPNLVEIGKEIVKKCGGVPLAVKTLGRLLYMKTDENEWLRIRDNEIWEIEQKQS…	MKNKTDIAGIAGLSTSHVSFDDAESKSVLDGSTQSTPEYKFQTPLDQLPARPAGPKSSNTTDAYIHESLPHSVPIAGASTSAVTHQQATQRKGTDEIYGLGSLPSAGPGRWEYLANPGNWHPERRKLHEKLLDQARSSALTLAESLESDGCQPTLFALRGNTATGKTRIATKKIPVLAAALKKTAGKGCVNPDVFKSSLAKSETGAKIFSSAQVHSESSFLADRFEGGLRSQKTGSGAIASIVVDKRLSREYEIDSYIQLAKETGRKVELCDIDAPLENSLVGVLQRKPEGEDPRPPYPVVSSGFVAVRSNRMYVIDRFIADPSLGNYRLFGTAEDGEKVMVASVIGGEFSVENAELYEKITSPQLSVTGDLADKVIDKELIDRLENNIADPERAAKTR…	0
MADAFLSFAVQKLGDFLIQKVSLRKSLRDEIRWLINELLFIRSFLRDAEQKQCGDQRVQQWVFEINSIANDAVAILETYSFEAGKGASRLKACTCICRKEKKFYNVAEEIQSLKQRIMDISRKRETYGITNINYNSGERPSNQVTTLRRTTSYVDEQDYIFVGFQDVVQTLLAQLLKAEPRRSVLSIYGMGGLGKTTLARKLYTSPDILNSFPTRAWICVSQEYNTMDLLRTIIKSIQGCAKETLDLLEKMAEIDLENHLRDLLKECKYLVVVDDVWQREAWESLKRAFPDGKNGSRVIITTRKEDVAERVDHRGFVHKLRFLSQEESWDLFRRKLLDVRAMVPEMESLAKDMVEKCRGLPLAIVVLSGLLSHKKGLNQWQKVKDHLWKNIKEDKSIEI…	MRSSTTFITIAFIAMQALGIAATQVTILKKGERITWVEVPKGESRVFNIRGKSVTVSVSDDGTPSISGSKYTVE	0
MAETVLSMARSLVGSAISKATSAAAHEASLLLGVQKDIWYIKDELKTMQAFLRAAEVMKKKDELLKVWAEQIRDLSYDIEDCLDEFKVHIESQNLFYQMVKLRKRHLIATQIRNLKSRVEEVSSRNSRYNLVKPISSSNEDDMDCYAEDIRNQSTSNVDETELVGFSDSKIRLLELISANVNNGPTKVICVVGMGGLGKTALSRKIFESKEDIGKNFPCNAWITVSQSFNRIELLKDMIRQFLGSNSLDQVLQELQGKMVVQIPHLSDYLRKKLKEKRYFVVLDDLWSLDAWNWINDIAFPKNNNKGSRIVVTTRDVGLAEKCTTTSLVYHLEHLQMNDAITLLLRKTNRTHEDMGTNKNMQKIVEQIVNKCGRLPLAILTIGAVLATKQVLEWEKFYK…	MQFSQILTVLFLGVSVSALPAGGLPGSPGSAVQRCHCPPRGSHAHGSLAAREEAPEAEGDAKISARYTCPNCHKTGKGCDDGWCQVEKTHW	1
MAERVVTMAIGPLVSMLKDKASSYLLDQYKVMEGMEEQHKILKRKLPAILDVITDVEEQAMAQREGAKAWLQELRTVAYVANEVFDEFKYEALRREAKKNGHYIKLGFDVIKLFPTHNRVAFRYKMGRKLCLILQAVEVLIAEMQVFGFKYQPQPPVSKEWRHTDYVSIDPQEIASRSRHEDKKNIIGILVDEASNADLTVVPVVAMGGLGKTTLAQLIYNDPEIQKHFQLLLWVCVSDTFDVNSLAKSIVEASPNKNVDTDKPPLDRLQKLVSGQRYLLVLDDVWDNKELRKWERLKVCLQHGGMGSAVLTTTRDKRVSEIMGADRAAYNLNALEDHFIKEIIEARAFSSKKEKPIELVEVVDEIVKRCCGSPLAATALGSVLCTKTSVKEWKAVSSG…	MHYITPIILMSIGKFLGMILGAGSLVGAMTPHHQSNCNSPCLVFVTFTKKCDSCQFNTKFTNLMSCTSCRKSSVVYEECSTKGCPANWHKSTCQEPKFERGVLHSLCANCQKHTKATPTISCKNCKNSASTYPYCSSPECHRRW	0
MEAAAVSASTGALNTLLPKLADLLLLVAGEHHSSRRAVEDGVEHLESELTSMRAALEKVSAAAAPPDQLDGQVRLWARDVRDMSYHIEDAIDTYLLREAAAAGRRRPPPPCCSFVVGLTSSARRRRRAIAAEIERIKKEVEEVSRRRERYRIDDHVVAVVDDAPVDRRLPALYANFASLVGVDASVEEVIKLLSMEGDQGAVMMRRKLKLIAIVGPGGIGKTTLANLVYQKLHGQFECQALVSVSQKPNVKAVLSSILCQVSQLKYENFSSWGEKEIIDKIRDVLKDISIFPEDYIIDRDDLIWRWIAEGFIQPKQGTILYEKGERYFDELINRNLIQPICIDVHGKAQACRVHDTILEFIAGLSIEENFVAILNGQCSTSDLPKRIYRLSLQNSKDDI…	MPYTINSPSQFVYLSSAYADPVQLINPCTNALGNQFQTQQARTTVQQQFADAWKPVPSMTVRFPASDFYVYRYNSTLAPLITALLNSFDTRNRIIEVDNQPAPNTTEIVNATQRVDDATVAIRASINNLANELVRGTGMFNQASFETASGLVWTTTPAT	0
MADAFLSFAVQKLGDFLIQKVSLRKSLRDEIRWLINELLFIRSFLRDAEQKQCGDQRVQQWVFEINSIANDAVAILETYSFEAGKGASRLKACTCICRKEKKFYNVAEEIQSLKQRIMDISRKRETYGITNINNNAGEGPSNQVTKLRRTTSYVDEQDYIFVGFQDVVQTFLAQLLKAEPRRSVLSIYGMGGLGKTTLARKLYTSPDILNSFRTRAWICVSQEYNTMDLLRNIIKSIQGRTKETLDLLERMTEGDLEIYLRDLLKERKYLVVVDDVWQREAWESLKRSFPDGKNGSRVIITTRKEDVAERADDRGFVHKLRFLSQEESWDLFRRKLLDVRAMVPEMESLAKDMVEKCRGLPLAIVVLSGLLSHKKGLNQWQKVKDHLWKNIKEDKSIEI…	MPYTINSPSQFVYLSSAYADPVQLINPCTNALGNQFQTQQARTTVQQQFADAWKPVPSMTVRFPASDFYVYRYNSTLAPLITALLNSFDTRNRIIEVDNQPAPNTTEIVNATQRVDDATVAIRASINNLANELVRGTGMFNQASFETASGLVWTTTPAT	0
MAENEIEEMLEHLRRIKSGGDLDWLDILRIEELEMVLRVFRTFTKYNDVLLPDSLVELTKRAKLIGEILHRLFGRIPHKCKTNLNLERLESHLLEFFQGNTASLSHNYELNNFDLSKYMDCLENFLNDVLMMFLQKDRFFHSREQLAKHRSIKELKIVQKKIRFLKYIYAPEINGYVDYEKQECLENRIQFMTNTVGQYCLAVLDYVTEGKLNEENDNFSKPPYLLSLIVLVELEMKKIFHGEVKASKFTQSKTFKDKKLPKGFSHHLHNLLMYLRNKKLENFPNNIAAQNIDVAIEFLLVFLDADVSNHVINGNWLKEVLLKVGAIAGDILYVIQKLLPRSINKDETSNISLCSIQILEKTKDLKAQVETYYKSLKFTPSQFPTFGGLSFLNSLLRKL…	MHINRTGSSQPSIELERFYSASQSLASSSVRELSPAEHANLQAITDYLKDHVFAAHKLPLSESAVDQDAVHAHNEQLDNIIDARARRLLDEGETPATIADTFAKAEKFDRMATTASTALRATPFAAASVLQYMQPAINKGDWLPTPLKPLTPFVSGALSGIMDQVGTTVMNRATGNLHYLSTPPEKLHDAMAASVKRHSPGVMRQAVDLGIAVQTYSARNAVRTVLAPALASRPAVQGAVDISVSAAGGLAANAGFGNRMHSVQARDHLRGGAFVLGIKDQEPKADLSEETDWLVAYNAIKSASYSGAALNAGKRVAGLPLDVATDGLKAVRSLVSATGLAQNGLALAGGFAGVGKLQEMATKNITDPATKAAVSQLTNMAASAGVFAAWTTAAVATDP…	0
MGTVLDALAWKFLEKLGQLIEDEVIMTLSVKRGIESLKKNLEFFNAVHEDAEALAMEDPGIDSWWKNMRDVMFDVDDIVDLFMVHSQKLLLPPRPVCCNQPLFSSFAKFSFDHMIAKRIDNINEKFEEIKMNKEMFGLERTNGQQIQITIVDRSQTSPVDELEVVGEDIRRAIDDIVKMIVSSNYNESRSTVFGIQGMGGIGKTTLAQKIYNEQRIREKFQVHIWLCISQNYTETSLLKQAIRMAGGICDQLETKTELLPLLVDTIRGKSVFLVLDDVWKSDVWIDLLRLPFLRGLNSHILVTSRNLDVLVEMHATYTHKVNKMNDCDGLELLMKMSLGPYEQSREFSGVGYQIVKKCDGLPLAIKVVAGVLSTKRTRAEWESIRDSKWSIHGLPRELG…	MRLVHAVLLPGIIVFVSNGNLLHAHALHEDETGVTAGRQLRAAASEVFGLSRASFGLGKAQDPLDKFFSKIIFSGKPIETSYSAKGIHEKIIEAHDLHVSKSKNAPIQYASVMEYLKKTYPGPDIERIVSTLERHDEVGAKDLGAKLRDALDRQ	0
MASALTGVMTSVINKLTALLGKEYMKLKGVQGEVEFMKDELSSMNALLHRLAEEDQHLDLQTKEWRNQVREMSYDIEDCIDDFMHHLGHTGIAESAGLVHRMAQLLKTLRVRHQIANQIEKLKARVEDASKRRLRDVVIKLLTEGEGASSQKLKVISIVGPGGLGKTTLANEVFRKLESQFQCRAFVSLSQQPDVKKIVRNIYCQVSQQDYGSIDIWDEEKLIKATREFLTNKRYFVVIDDIWSTQAWKTIKCALFVNNCGSRIMTTTRNMAIAKSCCTPDHDRVFEIMPLNIDSSKSLFLKRIFGSKDVCIPQLDEVCYEILKKCGGSPLAIITIASLLANKANTKEEWERVCNSIGSTLQKDPDVEEMRRILSLSYDDLPQHLKTCLLYLSIFPEDY…	MRIALLQPAATPTTALATPAHTSAITPMEVPQPPGGNPPLRARPRRQAAVLPPLVPLDDSAMTGKQALVALDGEFSEQRLAEVQAHQITLQAAQSALAKQLPQATPAPRPDSIAARFAAGTLQPVYLDTAAFDEMTASLPEHSRAAAGPVLVDAQQGRIVFDLGHAFAPGDTFSDAARTALRKALDLRAHGLETPGWLKPAAPTPAQPRRKLQQAARYHGHEVPARDGGAAFFKPNDHHLVAGKDALLRKHRKELVHDAYFQAPSTRALGKDVMVHRGLFDNHAGIPENSLAAIDRAYEHGYRNLELDVEVSADGVPVLMHDFSIGRMTDDPQNRLVSQVPFAQLREMPLVIRNPVDGNFIKTDQSIAAVEQALEHALQKPEAMSVALDCKEDTGEAVA…	0
MAENEIEEMLEHLRRIKSGGDLDWFDILRIEELEMVLRVFRTFTKYHDVLLPDSLVKLTKMAKLTGEILHRVLGRIPHKCKTNLNLERLESHLLEFFQGNTASLSRNYELNDFDLSKYMDCLEKFLNDVLMMFLQKGRSCHSKRKLAIHRSIKELKIVQKKMRFLKYIYATEINGYVDYEKQECLEIRIQFMTNTVGQYCVAVLDYVAEGELNDENDNFSKPPYLLSLIVFVELEMKKLFHGEVKASKFTRSKTFKDKKLPKGFSHHLHNLLMYLRNKKLENFPNNIAAQNIDVAIEFLLVFLDADVSNHVINGNWLKEVLLKVGAIAGDILYVIQKLLPRSINKDETSNISLCSIQILEKTKDLKAQVETYYKSLKFTPSQFPTFGGLSFLDSLLRKL…	MKIGTQATSLAVLHNQESHAPQAETAVRPEPAQAVPEIPSDLAIRPRARGIHPFLAMTLGDKGCASSSGVSLEEDSHTQASLSDFSVASRDVNHNNICAGLSTEWLVMSSDGDAESRMDHLDHNGEGQSSGTQRHQVYNDALAAALSNDDEAPFFTASTAVIEDAGFSLRREPKTVRTSGGSAQLGQTVADDVAQSGRKHLLSLRFANVQGHAIACSCEGSRFKLFDPNLGEFQSSRSAAPQLLKSLIDHYNSLNYDVACVNEFRVS	0
MEKRKDNEEANNSLVLFSALSKDIADVLVFLENEENQKALDKDQVEKIKLKMAFICTYVQLSCSDFEQFEDIMTRKRQEVENLLQPLLDDDVFTSLTSNMDDCISLYHRSYKSDAIMMDEQLDFLLLNLYHLSKHHAEKIFPGVTQYEVLQNICGNIRDFHGLIVNGCIKHEMVENVLPLFQLMADRVGHFLWDDQTDEDSRLSELDEDEQNDRDSRLFKLAHLLLKIVPVELEVIHICYTNLKASTSAEVGLFIKQLLETSPDILREYLIPLQEHMVTVITPSTSGARNIHVMMEFLLLILSDMPKDFIHHDKLFDLLDRVGVLTREVSTLVRDLEEEPRNKEGNNQTNCATLDLLENIELLKKDLKHVYLKALDSSQCCFPMSDGPLFMHLLHIHLN…	MKVSSANAGVPASSADNTSARPSQTNANTTPLGRRRRAPDDAPGSPPARRQRQDSPEDSAQTMFRRAGMTSLPPSPATSEHVPLLDNRPTLERMGVDHPLPGRTWYETGHTTASLADRTSTASAAQVASSSRSAGPATAARPQPTRTSAGQQATVGRLRTQVTGFLSGALGKLQALSAQNMDPELAQFRVLDVDRAIMPLLIVAENARNPGLNLVPLHMDMAEDEEVRTQPPMAGSRHIAEFVASARPGRYRAVIDDGSHTRAADIRKDASGTSVIVVDPLRKEKDESAYVDYADNVNMEFGEHAKCAFIPVDIQKSFFDCRILSLSLALKMHDKDDAFAAFHETLRNGGDPSHHVSRAQQTEELGATLVLDGAPLVDARMMKHGQAASSVSRYLGNHP…	0
MAASAALVFAGKSVATSAISFLVNKAFSYIDEYCKSENMDELKNRLLRAMPHIQAVFDVVNPELVREQSSGLDAWLWQLRDAVEAAEDAIDELEYYELEEKAKDQKVSEWGSPLGKMKHKFVRSFGPAINKTIKKISHRDTLKRLMKSVDDLDKAAVGVSDFLKLTDHLNGGSSTSSQQLMDNDRQTSSTSSATNFVGREKEKEQIIGWLANTSDELGETMVIKTNSIPIISVIGHGGMGKTALAQSICGQDEVVKHFKVIWTTISTSFDATSVTSKILEDATRVKPSSDHLEPLQRDLKEKLASINFLLVLDDVWEDKKRDEWEKLFAPLKELNTTGSKILLTTRMQSVADMAAKVMGVERDKFLTLQGLEDDKNLKLFGHHAFSGLNPRDDAYLMVI…	MKINLSWKTYAVLSIVSLGGIHAMEHVPAELTRVSEGYTRFYRSPTASVILSGLVKVKWDNEQMTMPLFKWIGGEQAEELHFDVHIAHSSGPKLNRARTLGTVNSNMDQHWAQAHRNSGASRRTIQDCHLFENDIPNFPDYIKIKLVPKT	0
MAAELVGGALLSAFLQVAFDRLSSPQFVDFFRGRKLDDKLLGNLNIMLHSINALAHDAEQKQFTDPHIKAWLFSVKEAVFDAEDLLGEIDYELTRSQVEAQSEPQTFTYKVSNFFNSTFNSFNKKIESEMRELLEKLEYLAKQKGALGLKEGTYSGDRSGSKVSQKLPSSSLVVQSVVFGRDVDKEMIFNWLSETDNHNHLSILSIVGMGGLGKTTLAQHVYNDPKMDDAKFDSKAWVCVSDHFNALTVAKTILEAITDEKDESGNLEMVHKKLKEKLKGKKFLLILDDIWNQRRDEWEAVQTPLSYAAPGSKILVTTRDEKVASNMQSKVHRLKQLREDECWKVFEKHASKDYNIELNDELKEIGSRIVDKCKGLPLALKTIGCLLRTKSSISDWKSV…	MPRALLAARRIFEVIMRIGPLQPSVAHTAAPALPTHISTISPTQVPDMPGNTPPLRERPRRRAGNMPPLVPLNGSAMTGRPALVALDSEFSEQRLAEVQARQITVQTLQTKLATHLAQAGTAPKPDSIAARFAAGTLEPVYLDTAAFNAMSRGLPARARAAAGPVLIDAQQGRIIFNLQRAFAPGDTFSDAALAALGKQLNLSGHGLATPNWLQPAAGTPGRRKLQQAARYHGHEVPARDGGAGFFKANDHRLLEGKQALLRNHRKSLVHDHYFEAPSTRAFGKDVMVHRGLFDNHAGIPENSLASIDHAYEQGYRNLELDVEVSADGVPVLMHDFSIGRMAGDPQNRLVSQVPFAELREMPLVIRNPSDGNYVKTDQTIAGVEQMLEHVLKKPEPMSV…	0
MAETVLSMARSLVGSAISKAASAAANETSLLLGVEKDIWYIKDELKTMQAFLRAAELMKKKDELLKVWAEQIRDLSYDIEDSLDEFKVHIESQTLFRQLVKLRERHRIAIRIHNLKSRVEEVSSRNTRYSLVKPISSGTEIDMDSYAEDIRNQSARNVDEAELVGFSDSKKRLLEMIDTNANDGPAKVICVVGMGGLGKTALSRKIFESEEDIRKNFPCNAWITVSQSFHRIELLKDMIRQLLGPSSLDQLLQELQGKVVVQVHHLSEYLIEELKEKRYFVVLDDLWILHDWNWINEIAFPKNNKKGSRIVITTRNVDLAEKCATASLVYHLDFLQMNDAITLLLRKTNKNHEDMESNKNMQKMVERIVNKCGRLPLAILTIGAVLATKQVSEWEKFYE…	MWRLFLALIAATAILVHSPASALTTSTTGMTQTTPSLSVPVYVGKPSKDFSTRHLRIRHMKDDKVGDSEKNEERLIKTFESWVRYKLLQLHPKFRQVKLHPGRVFTLLGLDGLHEMAIYHPGWKRYVDYSQKWRSNNRLKRF	0
MGNFVCIEISGDQMLDRIIRCLCGKGYIRTLEKNLRALQREMEDLRATQHEVQNKVAREESRHQQRLEAVQVWLDRVNSIDIECKDLLSVSPVELQKLCLCGLCSKYVCSSYKYGKKVFLLLEEVKKLKSEGNFDEVSQPPPRSEVEERPTQPTIGQEEMLEKAWNRLMEDGVGIMGLHGMGGVGKTTLFKKIHNKFAEIGGTFDIVIWIVVSQSAKLSKLQEDIAEKLHLCDDLWKNKNESDKATDIHRVLKGKRFVLMLDDMWEKVDLEAIGIPYPSEVNKCKVAFTTRDQKVCGQMGDHKPMQVKCLKPEDAWELFKNKVGDNTLRSDPVIVELAREVAQKCRGLPLALNVIGETMASKTMVQEWEHAIDVLTRSAAEFSDMENNILPILKYSYDS…	MRFLFLLVAVALASAEAAESAAMIHEEAGVSSFNTLTGGNQIQRSLRVYLGANEERGVGGVKLENILTIFVQRAKAKLPQGFTAAALGNWKGFSRRVDTVMEHYPKGLSEKAIKELRTAETKRFTDYAMLGPSDKYNLLRPMQGVDEAMIAPNLVSLTGRKNQVLGDAGGRSVVCNVVMRSEAEGGGILLISSSKLDKQDFILPKGGLEKGEIAYGAAKREVLEEGGVRYRSDIFIFYRWSVLTLVMALQVKVKKLKELGVTLVGDKTYESFLMRSKKVYEQWSESRRLRVWVRECQSIEIPGETQLTVRLLFN	0
MELVVGASEATMRSLLGKLGNLLAQEYALISGVRGDIQYINDELASMQAFLRDLSVLPEGHYHDNRSKDWMKQIRDIAYDVEDCIDDFAHRLPQDSISDAKCSFLVTKMYELLTWWPRRDIASRIAELKVRAQQIADRRNRYGVNNPELHCDSSNRPRARSAAQDIAEYQVTKLQIIGIKEPVAMKTVMEDLEKWLTEPRPDNGRAVLSIVGFGGVGKTTIAMALYRKVSGKFGCRASVAVSQNYDQDAVLRSILNQVSNQEEAGSSTESSRDTTASREENTAEPGTKSTFIKLKKAPSLSLLGRNDDKTPVRQQETMDYVQLRQELKRRLGEKRYILLIDDIWSANTWLDVVIPFLPDEANNNSRIIVTTRFHAVGSTCSRGHKNVEATSSPRPGNNR…	MHFSTIFIPFALAALKVSAAPARFCVYYDGHLPATRVLLMYVRIGTTATITARGHEFEVEAKDQNCKVILTNGKQAPDWLAAEPY	0
MAHASVASLMRTIESLLTFNSPMQSLSCDHREELCALREKVSSLEVFVKNFEKNNVFGEMTDFEVEVREVASAAEYTIQLRLTGTVLGENKSQKKKARRRFRQSLQQVAEDMDHIWKESTKIQDKGKQVSKESLVHDFSSSTNDILKVKNNMVGRDDQRKQLLEDLTRSYSGEPKVIPIVGMGGIGKTTLAKEVYNDESILCRFDVHAWATISQQHNKKEILLGLLHSTIKMDDRVKMIGEAELADMLQKSLKRKRYLIVLDDIWSCEVWDGVRRCFPTEDNAGSRILLTTRNDEVACYAGVENFSLRMSFMDQDESWSLFKSAAFSSEALPYEFETVGKQIADECHGLPLTIVVVAGLLKSKRTIEDWKTVAKDVKSFVTNDPDERCSRVLGLSYDHL…	MGNVCVGGSRMSHQVYSPDRADTPPRSERNTPDRRQRAAGDAERTQSMRLQQKINDLKPYVRHARGPIKAYGQAALDRASGKKTSVSFAQLDATHLDAMVDVENKRNPGLNLRHFRDHNELIQAIQSCGPNSFRAIFPQTCPETRQTLKHHVMADVRLHQGGAPTIIITEPAVIVGARYQQLQRHNLTLEDLSESGVPLSQVAIIETQAQKTSDDCVMYSLNYAIKAHKKAAQFDDIHHGLQHGTLSTESESRARTTLGALEANSSYSVMHEGAHAAFGADVLPVDFYKHGASLTQAKQLMKRPDGRMAGRVNSEGHSEAENLVQRNQAFRVKRRELLDDETPSNTQFSASIDGFRLQEIKRVLAEEQR	0
MASSSSSSSRNWSYHVFPSFSGEDVRNTFLSHFLKELDRKLIISFKDNEIERSQSLDPELKHGIRNSRIAVVVFSKTYASSSWCLNELLEIVKCKKEFGQLVIPIFYNLDPSHVRKQTGDFGKIFEKTCRNKTVDEKIRWKEALTDVANILGYHIVTWDNEASMIEEIANDILGKMNISPSNDFEDLVGIEDHITKMSSLLHLESEEVRMVGIWGPSGIGKTTIARALFSRLSCQFQSSVFIDKVFISKSMEVYSGANLVDYNMKLHLQRAFLAEIFDKKDIKIHVGAMEKMVKHRKALIVIDDLDDQDVLDALADQTQWFGSGSRIIVVTENKHFLRANRIDHIYKVCLPSNALALEMFCRSAFKKNSPPDDFLELSSEVALRAGNLPLGLNVLGSNL…	MQPTAIRSTVGLPGADMTADLRDPAPVAVPAHSAADAAAPPPGALQTIVGRPPRPDGPRHRRAQSLPARLTPAQRGMLAELGVADTSVLTPTETAVLRELRLHRPPLPLDTLLFTDPNKDPDDVVTYTIAKQLQAEGFLRLTDVVVTLGDADMRSQRAQLAKGVFDRLALPEVRVARGQDYPMTSTQAREHSKFLAEGAALRAAPDAVHTDGVRAMRERLATSPHKLGMVVIAGMTDASALLAEAGDLVREKLASITIMGGIDPARDADGLVQPDTRAYNNATDIHAARALYRRAQQLGIPLRILSKEAAYRAAVPPAFYEGIARNGHPVGEYLRDVQKNALKGLWEGIQANLIPGLDTAWFFRTFVAAQPQDPAAADQQGAMSFDAIWPQVTKLNLYD…	0
MTNCEKDEEFVCISCVEEVRYSFVSHLSEALRRKGINNVVVDVDIDDLLFKESQAKIEKAGVSVMVLPGNCDPSEVWLDKFAKVLECQRNNKDQAVVSVLYGDSLLRDQWLSELDFRGLSRIHQSRKECSDSILVEEIVRDVYETHFYVGRIGIYSKLLEIENMVNKQPIGIRCVGIWGMPGIGKTTLAKAVFDQMSSAFDASCFIEDYDKSIHEKGLYCLLEEQLLPGNDATIMKLSSLRDRLNSKRVLVVLDDVRNALVGESFLEGFDWLGPGSLIIITSRDKQVFCLCGINQIYEVQGLNEKEARQLFLLSASIKEDMGEQNLQELSVRVINYANGNPLAISVYGRELKGKKKLSEMETAFLKLKRRPPFKIVDAFKSTYDTLSDNEKNIFLDIAC…	MHYITPIILMSIGQFLDILLGAGGLVGAMTPHHQINCNSPYLTFPRLTAKCDSCQLHTKVTNLVSCTSCRKSSLVYEECSTKGCPANWHKSTCQEHKFKRGILHSRCENCQQHKKETQTISCKNCKNSASTFPYCSSPECHSRW	0
MEATALSVGKSVLNGALGYAKSAFAEEVALQLGIQKDHTFVADELEMMRSFMMEAHEEQDNSKVVKTWVKQVRDTAYDVEDSLQDFAVHLKRPSWWRFPRTLLERHRVAKQMKELRNKVEDVSQRNVRYHLIKGSAKATINSTEQSSVIATAIFGIDDARRAAKQDNQRVDLVQLINSEDQDLKVIAVWGTSGDMGQTTIIRMAYENPDVQIRFPCRAWVRVMHPFSPRDFVQSLVNQLHATQGVEALLEKEKTEQDLAKKFNGCVNDRKCLIVLNDLSTIEEWDQIKKCFQKCRKGSRIIVSSTQVEVASLCAGQESQASELKQLSADQTLYAFYDKGSQIIEDSVKPVSISDVAITSTNNHTVAHGEIIDDQSMDADEKKVARKSLTRIRTSVGASE…	MHFSTIFIPFALAALKVSAAPARFCVYYDGHLPATRVLLMYVRIGTTATITARGHEFEVEAKDQNCKVILTNGKQAPDWLAAEPY	0
MGELQVSSAHSAVDSLLGRLIRILEDEARLLGGVRGDVQFIKDEMESINGFLLHVLHLDRPDHQLQGWTRQVKDLARDCDNCVDVYMQRLAGSGSGGRARRLLRLLLTLPARRRIATRIRELKSRACDVGERRRRYGVVVPRTRNNAAAAAAARRGGQRGLAKRQLSEAGGGDHHADASSAGNTTKQDHRRRALLEEETPANLFAGETDTLAGWLLAAADEHRRPKVISIIRPDDEELVAAAIDPVKRALDDPRILELFQIRQWHSGQSHPGWVYQDMMTQILPMIQHMHRALGGMVSDYDKRNKRRYTRLKKKKKRIVVSNFSRKNLGSKGNKFPVGTTFDEVKEFIGGTASDKEEEEEEEEEGFLQAAAMEVHEGFAMDVAKIISETMASEMGFHQG…	MSHHFGLRKIKLLILLFLQVHGSQCAMRNFAADRVHGVESVISGSKSSSNPMALSKSMDKPDTSDLVDSNVQAKNDGSRYEEDFTAKYSEQVDHVSKILKEIEEQEPGTIIIDHKAFPIQDKSPKQVVNFPFPKKMITESNSKDIREYLASTFPFEQQSTILDSVKSIAKVQIDDRKAFDLQLKFRQENLAELKDQIILSLGANNGNQNWQKLLDYTNKLDELSNTKISPEEFIEEIQKVLYKVKLESTSTSKLYSQFNLSIQDFALQIIHSKYKSNQISQNDLLKLITEDEMLKILAKTKVLTYKMKYFDSASKMGINKYISTEMMDLDWQFSHYKTFNDALKKNKASDSSYLGWLTHGYSIKYGLSPNNERSMFFQDGRKYAELYAFSKSPHRKIIP…	0
MEKRKDNEEANNSLVLFSALSKDIADVLVFLENEENQKSLDKDEVENLKLKMAFICTYVQLSYSDFEQFEDIMTRKRQQVENLLQSLLDDDVLTSLTSNMDDCISLYHRSYKSDAIMMDEQLDFLLLNLYHLSKHHAEKIFPGVTQYEVLQNVCGNLRDFHGLIVNGCIKHEMVENVLPLFQLMAERVGHFLWEDKTDEDSDEDDQNDRDSRLFQLTHLLLKIVPTELEVMHICYTNLKASTSAEVGRFIKKLLETSPDILREYIIQLQEHMITVIRPSTSGARNIHVMMEFLLLILSDMPKDFIHHDKLFDLLAHVGVLTREVSTLVRDLEEKLRNKEGNNQTNCATLDLLENIELLKKDLKHVYLKAPDSSQCCFPMSDGPLFMHLLHMHLNDLLDS…	MHYITPIILMSIGQFLGILLGAGGLVGAMTPHHQSNCNSPSLTFPRFIGKCDSCQLHTKATNLVSCTSCRKSSLVYEECSTKGCPANWHKSTCQEPKFNRGILSCYCENCQQHTKEKQTISCKNCKNSATTFSHCSSPECHSRW	0
MEKRKDNEEANNSLVLFSALSKDIADVLVFLENEENQKALDKDQVEKIKLKMAFICTYVQLSCSDFEQFEDIMTRKRQEVENLLQPLLDDDVFTSLTSNMDDCISLYHRSYKSDAIMMDEQLDFLLLNLYHLSKHHAEKIFPGVTQYEVLQNICGNIRDFHGLIVNGCIKHEMVENVLPLFQLMADRVGHFLWDDQTDEDSRLSELDEDEQNDRDSRLFKLAHLLLKIVPVELEVIHICYTNLKASTSAEVGLFIKQLLETSPDILREYLIPLQEHMVTVITPSTSGARNIHVMMEFLLLILSDMPKDFIHHDKLFDLLDRVGVLTREVSTLVRDLEEEPRNKEGNNQTNCATLDLLENIELLKKDLKHVYLKALDSSQCCFPMSDGPLFMHLLHIHLN…	MKLLGAASTGAITSFLLLVPAALGTQVYTCYRSQPLSKALIDDLARYATADQVYENDPGYGDRQVHKTHRFSKNKDATGSVDYLIQIVGPQNTIMVFEYSSHRWLECPLSEGMPRFNR	0
MAYAAVTSLMRTIHQSMELTGCDLQPFYEKLKSLRAILEKSCNIMGDHEGLTILEVEIIEVAYTTEDMVDSESRNVFLARNVGKRSRAMWGIFFVLEQALECIDSTVKQWMATSDSMKDLKPQTSSLVSLPEHDVEQPENIMVGRENEFEMMLDQLARGGRELEVVSIVGMGGIGKTTLAAKLYSDPYIMSRFDIRAKATVSQEYCVRNVLLGLLSLTSDEPDYQLADQLQKHLKGRRYLVVIDDIWTTEAWDDIKLCFPDCDNGSRILLTTRNVEVAEYASSGKPPHHMRLMNFDESWNLLHKKIFEKEGSYSPEFENIGKQIALKCGGLPLAITLIAGLLSKISKTLDEWQNVAENVRSVVSTDLEAKCMRVLALSYHHLPSHLKPCFLYFAIFAED…	MMHSIIFQTLLIITIVFSKVWGARSLVKIDWSGSEYTILGANHYEEPNTGAAAQFPGTMTVDDGRSPYIVRKLRNSSGKRFYVFTGHPQQPIVWNPHEEIEIQFNRKFLIAVLTEFEADSQVFNHFARRQHR	0
MAGIATSAIGTVLPKLAEVLKEEYQLQKTVKGEIMFLSAELERMQAALQEVSDSEAAAIIDGDAQSKLVKLWARDVRELSYDIEDTIDRFMVRVDKPRSFRGFIDRSLNLLTNFKIRHKIGGKIRDIKAHLKEVSERRDRYNLDVARVAKPVGQTVDSLRLQSALYGNVSDLVGTEKKTEDLIMMMNADEGSKQNLKVVSIFGFGGLGKTTLANLVYQNLKENFTYWAFVSVSLNPNLVGIFKNMLRQLDGEKYKNINGETWEEVELIEELRKFLQDKSYFIVIDDIWKGSVWQTIQKALIDNQCGSRIITTTRVRDVAKQIGGAYQLEPLSLDDSRKLFNQIIFHSKDKCPPYHLSEVSQKILKKCGGIPLAIITIASVLASKKGNEYVHWNRVYHSM…	MKISALFSVAALLSQSMPVLGYLFYRCGNDHITERALINQISMEHKKLTGQGSSVDSFPGGRATAEVTFWEPSISNPGTYLDIKVKFNIYRQMLSFEVSSSGKIIPQEGDYGVEIPEEDLEVSDEPYYAN	0
MADAFLSFAVQKLGDFLIQKVSLRKSLRDEIRWLINELLFIRSFLRDAEQKQCGDQRVQQWVFEINSIANDAVAILETYSFEAGKGASRLKACTCICRKEKKFYNVAEEIQSLKQRIMDISRKRETYGITNINYNSGERPSNQVTTLRRTTSYVDEQDYIFVGFQDVVQTLLAQLLKAEPRRSVLSIYGMGGLGKTTLARKLYTSPDILNSFPTRAWICVSQEYNTMDLLRTIIKSIQGCAKETLDLLEKMAEIDLENHLRDLLKECKYLVVVDDVWQREAWESLKRAFPDGKNGSRVIITTRKEDVAERVDHRGFVHKLRFLSQEESWDLFRRKLLDVRAMVPEMESLAKDMVEKCRGLPLAIVVLSGLLSHKKGLNQWQKVKDHLWKNIKEDKSIEI…	MRPFQLLSAIAVFNSLKIVAGESYWDCKGIPILFRTVHAAVELAFTSQPGSISGYPSICRTTPLRTGPDERRQFPLTDTGARWQGGGITYYVEATRDKRHCEVFGTAGGVYKCTLVLRD	0
MVGLGVGVGTGALGSVIGKLTTLLGDEYTMLKRVRKDIAFLQRELRRMQILVDTLADMEELDELAKDWKGNMRDLSYDMEECIDRFMLRLGNGDARPRFVKKTARRLKTLFERHGIGSQIKDLKARVAEEGERRQRLKLDDYIVNQSRPVVIDPRLAAFHGVAKGLVAIDGRRDKVISWLMEESKELKVVAIVGGGGLGKTTLAMEIYRKIGGDYQCRASVSVSRTLDLEKLLKDVLSQIDEAEFSKCQSERWEKDQLIRHIQLILTEKRYFLVIDDLWKVQDWEFIKAAFPDNYNGSRIIATTRIANVARSCCSNSSGQLYQMLPLNDFDSRRLFFKRIFDSESLCPSQLEKVSARILKKCGGMPLAIITIASLLANKPPSAAEWERLQDSIGAGLSY…	MQFSTIITVCLFTGLASANFVQCNHHLLYNGRHWGTIRKNAGWAVRFYEEKPNQPKRLVAICKNASPVHCNYLKCTNLAPGFSAGTSTDVLSSGTVGSIGNDPQAQRQ	0
MADAFLSFAVQKLGDFLIQKVSLRKSLRDEIRWLINELLFIRSFLRDAEQKQCGDQRVQQWVFEINSIANDAVAILETYSFEAGKGASRLKACTCICRKEKKFYNVAEEIQSLKQRIMDISRKRETYGITNINYNSGERPSNQVTTLRRTTSYVDEQDYIFVGFQDVVQTLLAQLLKAEPRRSVLSIYGMGGLGKTTLARKLYTSPDILNSFPTRAWICVSQEYNTMDLLRTIIKSIQGCAKETLDLLEKMAEIDLENHLRDLLKECKYLVVVDDVWQREAWESLKRAFPDGKNGSRVIITTRKEDVAERVDHRGFVHKLRFLSQEESWDLFRRKLLDVRAMVPEMESLAKDMVEKCRGLPLAIVVLSGLLSHKKGLNQWQKVKDHLWKNIKEDKSIEI…	MRLAYIFAVMAGALPYCNALHAAPGAKALNKIKTFPDFAAPSRMDGNRLLRRVDNEESETEEERGFNLKDTLKKLNPIKAAGKAKDKAKETEKITDADWKKLVEHLKIKGNKRS	1
MEMVTNILSPVAEHLIIPPVVRQIGYLFYYRRNIRSLDEESNKLENIRSGVNQRVEAARRNLQVISPNVEAWLTSVDTTTADVAVVMGGRTEVERGCIYGWCPTLKSRYLLSRRAKKITLEVTKLQKEGNEYAVFCYPVPADEIEAIPSNTNEEFVSRKQKEEEVMTALKDEEITIVGICGMGGVGKTSLAEKVRARAKQERLFNDVVMVTVSQQQDLKRIQGEIAGEVGLTSLQGDNLLSRGDQLRARLMQEGSRVLVILDDVWEALDDLEKLGIPTGSNHNYQCKVALTTRRQDVCDAMKAQKTVDVVILSDEEAWVLFRQKAGYSADDPSLSEVAKEVAKECKGLPLAIVIVAGALKTKTKPSWDDALVELRKASPKNIPRVLTKVYQPLKTSYDH…	MHFSTIFIPFALAALKVSAAPARFCVYYDGHLPATRVLLMYVRIGTTATITARGHEFEVEAKDQNCKVILTNGKQAPDWLAAEPY	0
MASSSSSSSRNWSYHVFPSFSGEDVRNTFLSHFLKELDRKLIISFKDNEIERSQSLDPELKHGIRNSRIAVVVFSKTYASSSWCLNELLEIVKCKKEFGQLVIPIFYNLDPSHVRKQTGDFGKIFEKTCRNKTVDEKIRWKEALTDVANILGYHIVTWDNEASMIEEIANDILGKMNISPSNDFEDLVGIEDHITKMSSLLHLESEEVRMVGIWGPSGIGKTTISRALFSRLSCQFQSSVFIDKVFISKSMEVYSGANLVDYNMKLHLQRAFLAEIFDKKDIKIHVGAMEKMVKHRKALIVIDDLDDQDVLDALAGQTQWFGSGSRIIVVTENKHFLRANRIDHIYKVCLPSNALALEMFCRSAFKKNSPPDDFLELSSEVALRAGNLPLGLNVLGSNL…	GEEKWLYAQLYGNLKAVGKSESQLETKHVGKGQCPLFQLYLSTHKEAKEYFKPLMGAYAKSRLNRIAYAKDILSMQRKLKWAKLDVACLELAVEDVICDLHAVNFTTCEYITDEEQIFQSLNMKSAVGAMYRGKKRDYFETYTTEDKERILYESCLRLYTGKLGIWNGSIKAELRPMEKVQANKTRTFTAAPIDTLLAGKVCVDDFNNQFYSKHTIAPWSVGISKFSGGWDKLLRKLPDGWIYCSADGSRFDSSLTPYLINAVAQIRLAFMEKWDIGEQMIKNLYAEIIYTPILTADGTIVKKFKGNNSGQPSTVVDNTLMVLIAMRYSLRRLGMNYKDQIKRCVFFANGDDLIVAVRHEDEWVLDSLQAPFQELGLSYNFDDRTTNRSELWFMSHQGK…	0
MAPAVSASQGVIMRSLTSKLDSLLLQPPEPPPPAQPSSLRKGERKKILLLRGDLRHLLDDYYLLVEPPSDTAPPPDSTAACWAKEVRELSYDVDDFLDELTTQLLHHRGGGDGSSTAGAKKMISSMIARLRGELNRRRWIADEVTLFRARVKEAIRRHESYHLGRRTSSSRPREEDDDDDREDSAGNERRRFLSLTFGKDDAAVHGQLVGRDISMQKLVRWLADGEPKLKVASIVGSGGVGKTTLATEFYRLHGRRLDAPFDCRAFVRTPRKPDMTKILTDMLSQLRPQHQHQSSHVWEVDRLLETIRTHLQDKRLNYHNGMLTYSNFIIIEDLWASSMWDIVSRGLPDNNSCSRILITTEIEPVALACCGYNSEHIIKIDPLGDDVSSQLFFSGVVGQ…	MKVSSANAGVPANSADNTSARPSQTNADTTPLGRRRRAPDDAPGSPPARRQRQDSPEDSAQTMFRRAGMTSLPPSPATSEHVPLLDNRPTLERMGVDHPLPGRTWYETGHTTASPADRTSTASAAQVASSSRSAGPATAARPQPTHTSAGQQATVDRLRTQVTGFLSGALGKLQALSARNMDPELAQFRVLDVDRAIMPLLIVAENARNPGLNLVPLHMDMAEDEEVRTQPPMAGSRHIAEFVASARPGRYRAVIDDGSHTRAADIRKDASGTSVIVVDPLRKEKDESAYVDYADNVNMEFGEHAKCAFIPVDIQKSFFDCRILSLSLALKMHDKDDAFAAFHETLRNGGDPSHHVSRAQQTEELGATLVLDGAPLVDARMMKHGQAASSVSRYLGNHP…	0
MAASAALVFAGKSVATSAISFLVNKAFSYIDEYCKSENMDELKNRLLRAMPHIQAVFDVVNPELVREQSSGLDAWLWQLRDAVEAAEDAIDELEYYELEEKAKDQKVSEWGSPLGKMKHKFVRSFGPAINKTIKKISHRDTLKRLMKSVDDLDKAAVGVSDFLKLTDHLNGGSSTSSQQLMDNDRQTSSTSSATNFVGREKEKEQIIGWLANTSDELGETMVIKTNSIPIISVIGHGGMGKTALAQSICGQDEVVKHFKVIWTTISTSFDATSVTSKILEDATRVKPSSDHLEPLQRDLKEKLASINFLLVLDDVWEDKKRDEWEKLFAPLKELNTTGSKILLTTRMQSVADMAAKVMGVERDKFLTLQGLEDDKNLKLFGHHAFSGLNPRDDAYLMVI…	MKISALFSVAALLSQSMTVLGYLFYRCGNDHITERALINQISMEHKKLTGQGSSADSFPGGRATAEVTFWEPSISNPGTYLDIKVKFDIYRQMLSFEVSSSGKRIPCEGDYGVEIPEEDLEVSDEPYYAN	0
METSSISTVEDKPPQHQVFINFRGADLRRRFVSHLVTALKLNNINVFIDDYEDRGQPLDVLLKRIEESKIVLAIFSGNYTESVWCVRELEKIKDCTDEGTLVAIPIFYKLEPSTVRDLKGKFGDRFRSMAKGDERKKKWKEAFNLIPNIMGITIDKKSVESEKVNEIVKAVKTALTGIPPEGSHNAVVGALGNSNAGTSSGDKKHETFGNEQRLKDLEEKLDRDKYKGTRIIGVVGMPGIGKTTLLKELYKTWQGKFSRHALIDQIRVKSKHLELDRLPQMLLGELSKLNNPHVDNLKDPYSQLHERKVLVVLDDVSKREQIDALREILDWIKEGKEGSRVVIATSDMSLTNGLVDDTYMVQNLNHRDSLQLFHYHAFIDDQANPQKKDFMKLSEGFVH…	MKINLSWKTYAVLSIVSLGGIHAMEHVPAELTRVSEGYTRFYRSPTASVILSGLVKVKWDNEQMTMPLFKWIGGEQAEELHFCVHIAHSSGPKLNRARSLGTVNSNMDQHWAQAQRNSGATRRTIEGFHLFENDIPNFPDYIKIKLVPKT	0
MAERVVTMAIGPLVSMLKDKASSYLLDQYKVMEGMEEQHKILKRKLPAILDVITDVEEQAMAQREGAKAWLQELRTVAYVANEVFDEFKYEALRREAKKNGHYIKLGFDVIKLFPTHNRVAFRYKMGRKLCLILQAVEVLIAEMQVFGFKYQPQPPVSKEWRHTDYVSIDPQEIASRSRHEDKKNIIGILVDEASNADLTVVPVVAMGGLGKTTLAQLIYNDPEIQKHFQLLLWVCVSDTFDVNSLAKSIVEASPNKNVDTDKPPLARLQKLVSGQRYLLVLDDVWDNKELRKWERLKVCLQHGGMGSAVLTTTRDKRVAEIMGADRAAYNLNALEDHFIKEIIVDRAFSSENGKIPELLEMVGEIVKRCCGSPLAASALGSVLRTKTTVKEWNAIASR…	MRVTTFNTFLLTLGTVAVVNAETGNKYIEKRAIDLSRERDPNFFDNADIPVPECFWFMFKNNVRQDAGTCYSSWKMDMKVGPNWVHIKSDDNCNLSGDFPPGWIVLGKKRPGF	0
MDFISSLIVGCAQVLCESMNMAERRGHKTDLRQAITDLETAIGDLKAIRDDLTLRIQQDGLEGRSCSNRAREWLSAVQVTETKTALLLVRFRRREQRTRMRRRYLSCFGCADYKLCKKVSAILKSIGELRERSEAIKTDGGSIQVTCREIPIKSVVGNTTMMEQVLEFLSEEEERGIIGVYGPGGVGKTTLMQSINNELITKGHQYDVLIWVQMSREFGECTIQQAVGARLGLSWDEKETGENRALKIYRALRQKRFLLLLDDVWEEIDLEKTGVPRPDRENKCKVMFTTRSIALCNNMGAEYKLRVEFLEKKHAWELFCSKVWRKDLLESSSIRRLAEIIVSKCGGLPLALITLGGAMAHRETEEEWIHASEVLTRFPAEMKGMNYVFALLKFSYDNL…	MRIGPLQPSIAHTAAPALPTHTSAISPTQVPHMPGNTPPLRERPRRRAGNMPPLVPLNDSAMTGKPALVALDSEFSEQRLAEVQARQITVQTLQGKLATHLAQAGTALKPDSIAARFAAGTLEPVYLDTAAFNAMSRGLPARARAAAGPVLIDAQQGRIIFNLQRAFAPGDTFSDAALAALGKQLNLSGHGLATPNWLQPAAGTPGRRKLQQAARYHGHEVPARDGGAGFFKANDHRLLEGKQVLLRNHQKSLVHNHYFEAPSTRAFGKDVMVHRGLFDNHAGIPENSLASIDHAYEQGYRNLELDVEVSSDGVPVLMHDFSIGRMAGDPQNRLVSQVPFAELREMPLVIRNPSDGNYVKTDQTIAGVEQMLEHVLKKPEPMSVALDCKENTGEAVAML…	0
MAASAALVFAGKSVATSAISFLVNKAFSYIDEYCKSENMDELKNRLLRAMPHIQAVFDVVNPELVREQSSGLDAWLWQLRDAVEAAEDAIDELEYYELEEKAKDQKVSEWGSPLGKMKHKFVRSFGPAINKTIKKISHRDTLKRLMKSVDDLDKAAVGVSDFLKLTDHLSGGSSTSSQQLMHNDRQTSSTSSATNFVGREKEKEQIIGWLANTSDELGETMVIKTNSIPIISVIGHGGMGKTALAQSICGQDEVVKHFKVIWTTISTSFDATSVTSKILEDATRVKPSSDHLEPLQRDLKEKLASINFLLVLDDVWEDKKRDEWEKLFAPLKELNTTGSKILLTTRMQSVADMAAKVMGVERDKFLTLQGLEDDKNLELFGHHAFSGLNPRDDAYLMLI…	MKINLSWKTYAVLSIVSLGGIHAMEDVPAELTGVSEGYTRFYRSSTASVILSGLVNVKWDNEQMTMPLFKWIGGEQAEELHFCVHIAHSSGRRLNSARTLGTVNSNMDQHWVEAYRSSGVTRCTIQDCHLFANDIPNFPDYIKIKLVPKT	0
MAYAALSSLIYTLQQLLKPNQSLVCRSCTQQHLQSIYHNLSALQLFLDDTTTKDIETLKVIEKRIRDVVYKAEDKVDSSLRNIILADCTENREGACKFFEEELLKVEKDVDSLRKEVMQIEFNKHGSRSAELTTILPSPEKSTIEEHTIVGMEDEYNTILDRLTAQTDELTVIPIFGMGGIGKTTLARKVYDDSSIRSRFDRHVWVTTSEEFNERRMLLEVVSSITTGSNQEKSDDQLMEIVYRGLKGRRFLIVIDDIWSTQAWDQMQRIFPNDDNKSRILLTTRLKYVADYVNSPDFPPHSKSFLSLDDSWNLFTEKVFNKDTCPPHLEETGKHIVQQCRGLPLSVVVVAGLVGKMDPTHDNWENVEENLNSFIGTVSERCQSILSLSYNYLPQYLRA…	MSYTVNSPSQLVYLSSAWADPTDLLNLCTNSLGNQFQTQQARTTVQQQFSDVWKPTPQAGVRFPASGFKVYRYNAVLDPLITALLGTFDTRNRIIEVENQQNPTTAETLDATRRVDDATVAIRSAINNLANELVRGTGMYNQTSFESMAGLTWTTTPPSG	0
MADVTFGAVKLVLGLIQDEARLLSGVREDLRFIMQEMESMNNVLRHLVANKGSAAADYQLRPWMKQIMELAFDSKNCVELYTQSGGGHCGWLPWTMVARHRVVTRIRELKIQAREISERQARYHIAGVAHAQQMDATTTIERWDASVPNQSRAWAGSSNNPSRRAILHDGWFGDYISVDEALSRLNPFTLDRYEVEPPALLDSDDEQQPRPQLNSDGGKEQPLAPQSDGRNKEQLPPPQSGGGNGIKQQQPLPPQSDGGDKEQPPPSLSDGSDKDQPLPPDCGVKRQLPPQSDGDDKQQPPPQLDGSDQPPPPQPDGGDTEQQPPQSDGGDKKQKHIRVVTISVQDGTDEAVAAEAVIERFKSRWARRGLWSQQLCLHVSVHRPPILSEITKVMVEKLK…	MKISALFSVAALLSQSMTVLGYLFYRCGNDYITERALINOINMEHKKLTGQGSSADSFPGGRATAEVTFWEPSISNPGTYLDIKVKFDIYRQMLSFEVSSSGKRIPCEGDYGVEIPEEDLEVSDEPYYAN	0
MAEAFIQVLLDNLTSFLKGELVLLFGFQDEFQRLSSMFSTIQAVLEDAQEKQLNNKPLENWLQKLNAATYEVDDILDEYKTKATRFSQSEYGRYHPKVIPFRHKVGKRMDQVMKKLKAIAEERKNFHLHEKIVERQAVRRETGSVLTEPQVYGRDKEKDEIVKILINNVSDAQHLSVLPILGMGGLGKTTLAQMVFNDQRVTEHFHSKIWICVSEDFDEKRLIKAIVESIEGRPLLGEMDLAPLQKKLQELLNGKRYLLVLDDVWNEDQQKWANLRAVLKVGASGASVLTTTRLEKVGSIMGTLQPYELSNLSQEDCWLLFMQRAFGHQEEINPNLVAIGKEIVKKSGGVPLAAKTLGGILCFKREERAWEHVRDSPIWNLPQDESSILPALRLSYHQL…	MRIGPSQLSVPLAATLATPTHAIPSAPANVPHQPGGNQPPGARPRRRAATLPPLMPLPDSAMTGMQALVALDGEFSEQRLVEVQSRQVTVQAAQSTLSKYLAQAGTARKTDSIAERFAAGTLQPVYLDSAAFTAMARGLSGRARAAAGPVLVDAKHGRIIFDLKRAFAAGDNFSDPARSALSRALDLPALGLATPEWLQPASSAQPRRKLQQAARYHGHEIPARDGGAAFFKANDHHLVAGKQALLRKHRKELIHENYFQAPSTRALGKDVMVHRGLFDNHAGIPENSLAAIDRAYEQGYRNLELDVEVSADGVPVLMHDFSIGRMTDDPQNRLVSQVPFAQLREMPLVIRNPVDGNFIKTDQTIAAVEQALEHALHKPEAMSVALDCKEDTAEAVAMV…	0
MEIGLAVGGAFLSSALNVLFDRLAPHGDLLNMFQKNKNDVRLLKKLKMTLVGLQVVLSDAENKQASNQHVSQWFNELRGAVDGAENLMELVNYEALRLKVEGRHQNLAETSNQQVSDLKLNLSDDYFLDIKEKLEETIETLEDLQKQIGDLGLQKHLDLGKKLETRTPSTSLVDESKILGRMIEKERLIDRLLSSDSNGENLTVVPIVGMGGVGKTTLAKIVYNDKKVKDHFDLKAWFCVSEAYDSFRITKGLLQEIGSFDLKDDNNLNQLQVKLKESLKGKRFLVVLDDLWNDDSDEWDDLKNLFVQGAMGSKILVTTRKEDVALMMGNGAINVETLSDEVSWDLFKQHSLKNRDPEEHPELEEVGKQIADKCKGLPLALKALAGILCRKSEVYEWKN…	MRLAIMLSATAVAINFATSSAIDQTKVLVYGTPAHYIHDSAGRRLLRKNEENEETSEERAPNFNLANLNEEMFNVAALTERADAKKLAKQLMGNDKLADAAYMWWQHNRVTLDQIDTFLKLASRKTQGAKYNQIYNSYMMHLGLTGY	0
MASALTGVMTSVINKLTALLGKEYMKLKGVQGEVEFMKDELSSMNALLHRLAEEDQHLDLQTKEWRNQVREMSYDIEDCIDDFMHHLGHTGIAESAGLVHRMAQLLKTLRVRHQIANQIEKLKARVEDASKRRLRYKLDERTFNLSTAGAIDPRLPSLYAESDGLVGIEQSRDVVIKLLTEGEGASSQKLKVISIVGPGGLGKTTLANEVFRKLESQFQCRAFVSLSQQPDVKKIVRNIYCQVSQQDYGSIDIWDEEKLIKATREFLTNKRYFVVIDDIWSTQAWKTIKCALFVNNCGSRIMTTTRNMAIAKSCCTPDHDRVFEIMPLNIDSSKSLFLKRIFGSKDVCIPQLDEVCYEILKKCGGSPLAIITIASLLANKANTKEEWERVCNSIGSTLQ…	MHYITPIILMSIGKFLGMILGAGSLVGAMTPHHQSNCNSPCLVFVTFTKKCDSCQFNTKFTNLMSCTSCRKSSVVYEECSTKGCPANWHKSTCQEPKFERGVLHSLCANCQKHTKATPTISCKNCKNSASTYPYCSSPECHRRW	0
MEIGLAVGGAFLSSALNVLFDRLAPHGDLLMFQKNKNDVRLLKKLKMTLVGLQVVLSDAENKQASNQHVSQWLNELRGAVDGAENLMEQVNYEALRLKVEGRHQNLAETNNQQVSDLKLNLSDDYFLDIKEKLEETIETLEDLQKQIGDLGLQKHLDLGKKLESRTPSTSLVDESKILGRMIEKERLIDRLLSSDSNGENLTVVPIVGMGGVGKTTLAKIVYNDKKVKDHFGLKAWFCVSEAYDAFRITKGLLQEIGSFDLKDDNNLNQLQVKLKESLKGKRFLVVLDDLWNDDCDEWDDLKNLFVQGAMGSKILVTTRKEDVALMMGNGAINVKTLSDEVSWDLFKQHSLKNRDPEEHPELEEVGKQIADKCKGLPLALKALAGILCRKSEVYEWKNV…	MGNVCVGGSRMSHQVYSPDRADTPPRSERNTPDRRQRAAGDAERTQSMRLQQKINDLKPYVRHARGPIKAYGQAALDRASGKKTSVSFAQLDATHLDAMVDVENKRNPGLNLRHFRDHNELIQAIQSCGPNSFRAIFPQTCPETRQTLKHHVMADVRLHQGGAPTIIITEPAVIVGARYQQLQRHNLTLEDLSESGVPLSQVAIIETQAQKTSDDCVMYSLNYAIKAHKKAAQFDDIHHGLQHGTLSTESESRARTTLGALEANSSYSVMHEGAHAAFGADVLPVDFYKHGASLTQAKQLMKRPDGRMAGRVNSEGHSEAENLVQRNQAFRVKRRELLDDETPSNTQFSASIDGFRLQEIKRVLAEEQR	0
MEIGLAVGSAVGGAFLNVLFDRLARRVELLKMFHDDGLLEKLENILLGLQIVLSDAENKQASDQLVRQWLNKLQSAVDSAENLMEQVNYEALKLKVEGQHQNLAETCNQQVFRFFSECCGRRLSDDFFLNIKEKLENTIKSLEELEKQIGRLGLQRYFDSGKKLETRTPSTSVVESDVFGRKNEIEKLIDHLMSKEASEKNMTVVPIVGMGGMGKTTLAKAAYNAEKVKNHFNLKAWFCVSEPYDAFRITKGLLQDMGSFDLNDDNNLNRLQVKLKEKLNGKRFLIVLDDVWNDNYNEWDDLRNIFVHGDIGSKIIVTTRKESVALMMSSGAINVGTLSDEASWALFKRHSLENKDPMEHPELEEVGKKIAAKCKGLPLALKTLAGLLRSESEVEGWRR…	MNPIHARFSSVEALRHSNVDIQAIKSEGQLEVNGKRYEIRAAADGSIAVLRPDQQSKADKFFKGAAHLIGGQSQRAQIAQVLNEKAAAVPRLDRMLGRRFDLEKGGSSAVGAAIKAADSRLTSKQTFASFQQWAEKAEALGRDTEIGIYMIYKRDTPDTTPMNAAEQEHYLETLQALDNKKNLIIRPQIHDDREEEELDLGRYIAEDRNARTGFFRMVPKDQRAPETNSGRLTIGVEPKYGAQLALAMATLMDKHKSVTQGKVVGPAKYGQQTDSAILYINGDLAKAVKLGEKLKKLSGIPPEGFVEHTPLSMQSTGLGLSYAESVEGQPSSHGQARTHVIMDALKGQGPMENRLKMALAERGYDPENPALRARN	0
MAEAFIQVLLDNLTSFLKGELTLLFGFQDEFQRLSSMFSTIQAVLEDAQEKQLNNKPLENWLQKLNAATYEVDDILDEYKTKATRFSQSEYGRYHPKVIPFRHKVGKRMDQVMKKLKAIAEERKNFHLHEKIVERQAVRRETGSVLTEPQVYGRDKEKDEIVKILINNVSDAQHLSVLPILGMGGLGKTTLAQMVFNDQRVTEHFHSKIWICVSEDFDEKRLIKAIVESIEGRPLLGEMDLAPLQKKLQELLNGKRYLLVLDDVWNEDQQKWANLRAVLKVGASGASVLTTTRLEKVGSIMGTLQPYELSNLSQEDCWLLFMQRAFGHQEEINPNLVAIGKEIVKKSGGVPLAAKTLGGILCFKREERAWEHVRDSPIWNLPQDESSILPALRLSYHQL…	MMHSIIFQTLLIITIVFSKVWGARSLVKIDWSGSEYTILGANHYEEPNTGAAAQFPGTMTVDDGRSPYIVRKLRNSSGKRFYVFTGHPQQPIVWNPHEEIEIQFNRKFLIAVLTEFEADSQVFNHFARRQHR	0
MAESFLFNIIERVLAKVSSVAVTEISLAWNVKTELRKLQSTLSTIKAVLLDANEQQAKNHEVRDWLEKLRDVVYDVDDVLDDLSTQLLLQIHFQKSLKKKVRKFFSSSNPIIYRFKIGRKVKEIRELLNEIADDRKSFHFTEHTCLNPVENICREQTHSFVRASDIIGRETDQENIVKQLIDARDEENISVIPIVGLGGLGKTTLVKLVYNYNTVVQNFDLRMWVSISEDFSLSKVIEKILRSATGESFGHLDMDQLQGHLSEVLRSKRYLLVLDDVWNEDQNKWTDLRELLMNCSKGSKIVVTTRSKMVALITGTVAPYYLGGLTDDACLLLFLKCAFVGEDKLLPNLVEIGKEIVKKCGGVPLAVKTLGRLLYMKTDENEWLRIRDNEIWEIEQKQS…	MKISALFSVAALLSQSMTVLGYLFYRCGNDYITERALINOINMEHKKLTGQGSSADSFPGGRATAEVTFWEPSISNPGTYLDIKVKFDIYRQMLSFEVSSSGKRIPCEGDYGVEIPEEDLEVSDEPYYAN	0
MASSSSSSRNWSYHVFPSFSGEDVRNTFLSHFLKELDRKLIISFKDNEIERSQSLDPELKHGIRNSRIAVVVFSKTYASSSWCLNELLEIVKCKKEFGQLVIPIFYNLDPSHVRKQTGDFGKIFEKTCRCKTVDEKIRWKEALTDVANILGYHIVTWDNEASMIEEIANDILGKMNISPSNDFEDLVGIEDHITKMSSLLHLESEEVRMVGIWGPSGIGKTTIARALFSRLSCQFQSSVFIDKVFISKSMEVYSGANLVDYNMKLHLQRAFLAEIFDKKDIKIHVGAMEKMVKHRKALIVIDDLDDQDVLDALAGQTQWFGSGSRIIVVTENKHFLRANRIDHIYKVCLPSNALALEMFCRSAFKKNSPPDDFLELSSEVALRAGNLPLGLNVLGSNLR…	MPYTVTSPSQLVYFGSVWADPITFIDLCTVALGNQFQTQNARTTVQQQFSDLFKTVPTRTNRFNDGENGFRVFRYNSTLDPLISALMNSFDTRNRIIEVDNPANPNTSEVASATQRVDDATVNIRACINNLMNELVRGTGMMNTASFETVSNLTWTTTTTT	0
MAYAALSSLIYTLEQLLKPNQSFVCRSSTQQNVESIHQNLCAMQLFLDDTTTKDIETLKVIEKRIRDVVYKAEDKVDSSLRNIILADCTENREGACKFFEEELLKVEKDVDSLRKEVMQIDFNKHGSRSGELARTGPSSQEKSTIEENTIVGMEDEYNTILDRLTAQTDELTVITIFGMGGIGKTTLARKVYDDSYIHSRFDKHAWITISEEYNQRQMLLQVVSSITTGSNGEMSDDQLMEIVYRGLKGRRFLIVIDDIWSTEAWDQMQRIFPNDNNKSRILLTTRLKYVADYVSCPDFPSHCKSFLSLDDSWNLFTEKVFKKDPCPPHLEETGKHIVQQCQGLPLSVVVVAGLVGKMDPTHDNWENVEENLNSFFGTVSERCQSILSLSYNYLPQYLR…	MSRICGALFRGSLTADHPTHTPEDSPQTVPSPRSSSAHSPEIQELRSLQETRPARLGARSQSRSSKHGLQQCSSSPSDESFRLHAELAAWCERVETKPSLLAKLGCCAAPPVVGDHREQRREAMERIMRCLDAGQAGTQLTLRDLNLSQLPPGLHRLAHLRDLDVADNVNLTRLPEDLSLCKHLERINADGCSIAALPSKIGALKNLSEISLAFNELRTLPDSIGQCSSLTTIVVPGCKINKLPASLANLTQLKKLDVAANIELSELSPHMNLDDVAVHSTQTRLGLMHRIFKAPTFDPETRQRLSYQASALRDRWAALSHHLSPQARARVDQMREGASTTLSSQDHKASAAWKTATEKVSSWAEEGAPITLDRIFKLNQLLLPEGDDDNDPIGGQLRK…	0
MAVYSVATGALAPVLSKLSALLGDEHLDLAERTRSDAMFIRSQLEAVHSLLLPRISWGMTGEEVDALCKDELMAEVRELSYDMDDAIDEFFLEEPMAGGDGGPFDELKTRVEDVSKRFSDSRRWRPPVEQHQPSLTAATVDCPPPHARFVHNMMDVSELVEMDKQHEKELIKLLEQGADTSIYASRWRIATPWHDKEQSTVVKVPEREWGFPDNRNSPFIWASDSFERLRSGSLCGDTLRLDGEGANIRKLLSTLRNKVGRAQLVQVEDKRKRVEEATKPCEFHEVKTICILGLPGAGKTTLAKLLYSHHSTTEQQFQHRAFVSLSPGANLTDTLTDILLQVGAYNDDATPYCGTGTPHQQYLIDNISAYLIGKKYLIIIDDVWHWEEWEVIRKSIPKN…	MSYSITTPSQFVYLSSAWADPIELINLCTNALGNQFQTQQARTVVQRQFSEVWKPSPQVTVRFPDSDFKVYRYNAVLDPLVTALLGAFDTRNRIIEVENQANPTTAETLDATRRVDDATVAIRSAINNLVVELIRGTGSYNRSSFESSSGLVWTSGPAT	0
MAPAVSASQGVIMRSLTSKLDSLLLQPPEPPPPAQPSSLRKGERKKILLLRGDLRHLLDDYYLLVEPPSDTAPPPDSTAACWAKEVRELSYDVDDFLDELTTQLLHHRGGGDGSSTAGAKKMISSMIARLRGELNRRRWIADEVTLFSARVKEAIRRQESYHLGRRTSSSRPREEVDDDDREDSAGNERRRFLSLTFGMDDAAVHGQLVGRDISMQKLVRWLADGEPKLKVASIVGSGGVGKTTLATEFYRLHGRRLDAPFDCRAFVRTPRKPDMTKILTDMLSQLRPQHQHQSSDVWEVDRLLETIRTHLQDKRYFIIIEDLWASSMWDIVSRGLPDNNSCSRILITTEIEPVALACCGYNSEHIIKIDPLGDDVSSQLFFSGVVGQGNEFPGHLTEV…	MRSFLYGVLAFAVLARSSAVAAFPIPDESRPLSKTSPDTVAPRSLRIEAQEVIQSGRGDGYGGFWKNVAQSTNKIVKRPDIKIGKLIEAAKKAKAKMTKS	0
MADAFLSFAVQKLGDFLIQQVSLRTNLRDEIEWLKNELLFIQSFLKDAELKQCVDHRVQQWVFEINSIANDAVAILETYSFEAGKAASHLKVCACICWKEKKFYNVAKEIQSLKQQIMDISRKRETYGITNINYNSGEGPSNQVTTLRRTTSYVDEQDYIFVGLQDVVQKLLAQLLKAEPRRSVLSIYGMGGLGKTTLARNLYNSPDILNSFPTRAWICVSQEYNTMDLLRNIIKSIQGRTKETLDLLERMTEGDLEIYLRDLLKERKYLVVVDDVWQREAWESLKRAFPDGKNGSRVIITTRKEGVAERADDRGFVHKLRFLSQEESWDLFRRKLLDVRAMVPEMESLAKDMVEKCRGLPLAIVVLSGLLSHKKGLNQWQKVKDHLWKNIKEDKSIEI…	MRSSTTFITIAFIAMQALGIAATQVTILKKGERITWVEVPKGESRVFNIRGKSVTVSVSDDGTPSISGSKYTVE	0
MAERVVTMAIGPLVSMLKDKASSYLLDQYKVMEGMEEQHKILKRKLPAILDVITDVEEQAMAQREGAKAWLQELRTVAYVANEVFDEFKYEALRREAKKNGHYIKLGFDVIKLFPTHNRVAFRYKMGRKLCLILQAVEVLIAEMQVFGFKYQPQPPVSKEWRHTDYVSIDPQEIASRSRHEDKKNIIGILVDEASNADLTVVPVVAMGGLGKTTLAQLIYNDPEIQKHFQLLLWVCVSDTFDVNSLAKSIVEASPNKNVDTDKPPLDRLQKLVSGQRYLLVLDDVWDNKELRKWERLKVCLQHGGMGSAVLTTTRDKRVSEIMGADRAAYNLNALEDHFIKEIIEARAFSSKKEKPIELVEVVDEIVKRCCGSPLAATALGSVLCTKTSVKEWKAVSSG…	MPVVSKAQAREVYEHSVLFHGTTLRSRRSIQRNGFRLENKSAGSITAYAGIQSNFDAAVASSSHHYFAEKKEVAKRFARMVSRHCGDRPALVRTIGVMNHFAIEEDPDAGTSCLRTNEDIPSSHVLGSKGSPAEGNARIFKGEMEADGHSISLEEAGDLLRAVQSDSDSDG	0
MAYAALSSLIYTLQQLLKPNQSLVCRSCTQQHLQSIYHNLSALQLFLDDTTTKDIETLKVIEKRIRDVVYKAEDKVDSSLRNIILADCTENREGACKFFEEELLKVEKDVDSLRKEVMQIEFNKHGSRSAELTTILPSPEKSTIEEHTIVGMEDEYNTILDRLTAQTDELTVIPIFGMGGIGKTTLARKVYDDSSIRSRFDRHVWVTTSEEFNERRMLLEVVSSITTGSNQEKSDDQLMEIVYRGLKGRRFLIVIDDIWSTQAWDQMQRIFPNDDNKSRILLTTRLKYVADYVNSPDFPPHSKSFLSLDDSWNLFTEKVFNKDTCPPHLEETGKHIVQQCRGLPLSVVVVAGLVGKMDPTHDNWENVEENLNSFIGTVSERCQSILSLSYNYLPQYLRA…	MRLSTIILAVSAVTLVAGVNALCEAANVDQAMVMPLTYANSVSEDLNNADGKRYLRSSENEERLGGANMFNIKKLEDALNDTTYAKTLFRRWKRSGVNEDTITTKFKNLQISLDENALELIQSYRIWLNAHATKTNPKLFDRAKIKKALEDGTYANVLYGRWKRYGFESDDVFKRFQRMGVNKDDNLYQVYKNYVTWLNVHHPLKKSTLTTPEAFLFYPSRIQRAKSDPAFAETLFAKWKSSGLDEGPVYKKLWDMGLKKDNAIYKLYTDYVLWLDKHFPLPAKATN	1
MAESFLFNIIERVLAKVSSVAVTEISLAWNVKTELRKLQSTLSTIKAVLLDANEQQAKNHEVRDWLEKLRDVVYDVDDVLDDLSTQLLLQIHFQKSLKKKVRKFFSSSNPIIYRFKIGRKVKEIRELLNEIADDRKSFHFTEHTCLNPVENICREQTHSFVRASDIIGRETDQENIVKQLIDARDEENISVIPIVGLGGLGKTTLVKLVYNYNTVVQNFDLRMWVSISEDFSLSKVIEKILRSATGESFGHLDMDQLQGHLSEVLRSKRYLLVLDDVWNEDQNKWTDLRELLMNCSKGSKIVVTTRSKMVALITGTVAPYYLGGLTDDACLLLFLKCAFVGEDKLLPNLVEIGKEIVKKCGGVPLAVKTLGRLLYMKTDENEWLRIRDNEIWEIEQKQS…	MRSSTTFITIAFIAMQALGIAATQVTILKKGERITWVEVPKGESRVFNIRGKSVTVSVSDDGTPSISGSKYTVE	0
MEGNGIMVSAATGAMNSLLAKLAALLEEDYQMHKGMKREIAFLKDELSSMNALLERLADTEAALDPQTKEWRSQVREMSYDIEDCIDEYTRQLRHGQPQRPGGNGIMGFFHGYVQKVKDLVGRHEIAEQIQELKARIVEAGHRRKRYKLDSAVNCKSNHVVPIDRRLPALFAELDALVGIDRPRDEIIKLLDDGEQRMKVVSIVGSGGLGKTTLANQVYQKIGEQFDCKAFVSLSQHPDMEMIFQTILYQVNDEVGRIRSGDKEQVISELRAFLKNKRYFIVIDDIWSAQAWNTIRYSLLENNCGSRILVTTRIGTVAKSCSSPCLNLVYELRVLSENDSKRLFFRRIFGSEDKCPHQLKDIAVEIVRKCGGLPLAIISMASLLTTKSYVRAEWFKVRD…	MHRPITAGHTTSRLILDQSKQISRTPSESSAQSALSQQASMSSPVLERSKSAPTLLTAAQRTMLAQVGACNAHLTSDENMAINELRLHKPRLPKDTWFFTDPNKDPDDVVTYTLGKQLQAEGFVHITDVVATLGDAEVRSQRAEMAKGVFNKLELHDVHVSRGRDYAMNSLQSKEHAKFLLEGHALRAGPGEIHRDSLQDMSRRLARAPHGVGIVVIAGMSDINALITTCPDMVRERVDDITIMGGVEPLKDADGFVQPDARAYNNATDMDAARSLYRKAQELGIPLRIVTKEAAYKTAVSPSFYEGIAGSGHPVGHYLRDVQKSALKGLWEGIQAGLLPGLDDSWFFRTFMPNAQIEVAQLDKNKESSFEDIWPKVTKLNLYDPLTLLASVPGAAKLL…	0
MEIGLAVGCAFLSSALNVLFDRLAPNGDLLKMFKRDKCDVRLLKKLKMTLRSLQIVLSDAENKQASNPSVRDWLNELRDAVESAENLIEEVNYEVLRLKVEGQHQNLGETSNQKVSDCNMCLSDDFFLNIKEKLEDTIETLEELEKQIGRLDLTKYLDSGKQETRESSTSVVDESDILGRQKEIEGLIDRLLSEDGKNLTVVPVVGMGGVGKTTLAKAVYNDEKVKNHFGFKAWICVSEPYDILRITKELLQEFGLMVDNNLNQLQVKLKEGLKGKKFLIVLDDVWNENYKEWDDLRNLFVQGDVGSKIIVTTRKESVALMMGCGAINVGTLSSEVSWALFKRHSFENRDPEEYSEFQEVGKQIANKCKGLPLALKTLAGILRSKFEVNEWRDILRSEI…	MLLAAAIVFLHIPALTMPAAEARQTAANIMHPVLDGEQNVLGKRSLRTDHMRVSNVEDREGDEERIFRRFTDWIKYLFNKMNPKQLHTYLGLDGLGETAYKHKNYPIYRMMSKKWRDKL	0
MVDAVVTVFLEKLLGALSEESRVFSEFRDKFETLQFELQLMRSFLKDAERLKRKNETFRCVMANLRELIYEAEDILADCQLQSRDDGLFSSGWFMCTNPFKLSFQYQTGKSLGEINRKIASIKQNIPSYLGVPLLNQLEPINAQNDQMPRRSSPVYDHTQVVGLEGDASKLKEWLFEADKGILAIGVVGMGGLGKTTIAQKVFNDRKIEERFDRRIWVSVSQNFSEEQIMRSMLRNLGDVSVGDDKGELLKKINEYLLGKRFLIVMDDVWGSDFTWWHTIYEALPKGNGSSIIITTRIEKVAQKMGVKKARSHWPKCLSKDDSWLLFQKIAFAADGGECKHPDLENVGKEIVEKCKGLPLAIKAVGGIMLCKPSHYHEWRRIADHFHDELAEDDNSVIA…	MRVLYITLISTTAALLYSHAFALTTKANADTTQTTTDISSALLAGVQDKDLAMRALRTGRSSGGNVEHKDHDEERWLSRVTNWIKYKRGKMNPKQLHTYLGLDGLGQSARDSSNFQKYLKKSAEWRNKH	0
MEIGLAVGGAFLSSALNVLFDRLAPHGDLLMFQKNKNDVRLLKKLKMTLVGLQVVLSDAENKQASNQHVSQWFNELRGAVDGAENLMELVNYEALRRKVEGRHQNLAETSNQQVSDRKLNLSDDYFLDIKEKLEETIETLEDLQKQIGDLGLQKHLDLGKKLETRTPSTSLVDESKILGRMIEKERLIDRLLSSDSNGENLTVVPIVGMGGVGKTTLAKIVYNDKKVKDHFDLKAWFCVSEAYDAFRITKGLLQEIGSFDLKDDNNLNQLQVKLKESLKGKRFLVVLDDLWNDDCDEWDDLKNLFVQGAMGSKILVTTRKEDVALMMGNGAINVETLSDEVSWDLFKQHSLKNRDPEEHPELEEVGKRIADKCKGLPLALKALAGILCRKSEVYEWKNV…	MHRPITAGHTTSRLILDQSKQISRTPSESSAQSALSQQASMSSPVLERSKSAPTLLTAAQRTMLAQVGACNAHLTSDENMAINELRLHKPRLPKDTWFFTDPNKDPDDVVTYTLGKQLQAEGFVHITDVVATLGDAEVRSQRAEMAKGVFNKLELHDVHVSRGRDYAMNSLQSKEHAKFLLEGHALRAGPGEIHRDSLQDMSRRLARAPHGVGIVVIAGMSDINALITTCPDMVRERVDDITIMGGVEPLKDADGFVQPDARAYNNATDMDAARSLYRKAQELGIPLRIVTKEAAYKTAVSPSFYEGIAGSGHPVGHYLRDVQKSALKGLWEGIQAGLLPGLDDSWFFRTFMPNAQIEVAQLDKNKESSFEDIWPKVTKLNLYDPLTLLASVPGAAKLL…	0
MVDAVVTVFLERLLNTLVEEGRVVNEFRDQFEKLQDELQLMQCFLKDADKQKRKNQTLHGIMAKLRELIYESEDILADCQLQSREDNLFSNGCLARIYPPNLHFQNQTGKRLRKIHEKITDIKQSIISYLGPSITNDMGRIDACNDQMPRWSSPVYDHTQVVGLEDDTKKIKDWLYNADVGILKIGIVGMGGLGKTTIAQMVFNDREIEDRFERRMWISVSQSFDEEQIMRSMLRTLGDASVGDDRGELLRKINQYLLGKRYLIVMDDVWSLDGNWWSRISEGLPKGNGSSVIITTRLVGVLRKMEVSEARMHQPDILNGNNSWLLFRKIAFAASGGDCTKPELEKIGKEIVQKCNGLPLAIKAIGGMLLYKSHYHEWKRIADNFRDELGENDDTVMPS…	MRPFQLLSAIAVFNSLKIVAGESYWDCKGIPILFRTVHAAVELAFTSQPGSISGYPSICRTTPLRTGPDERRQFPLTDTGARWQGGGITYYVEATRDKRHCEVFGTAGGVYKCTLVLRD	0
MAETVLSMARSLVGSAISKATSAAAHEASLLLGVQKDIWYIKDELKTMQAFLRAAEVMKKKDELLKVWAEQIRDLSYDIEDCLDEFKVHIESQNLFYQMVKLRKRHLIATQIRNLKSRVEEVSSRNSRYNLVKPISSSNEDDMDCYAEDIRNQSTSNVDETELVGFSDSKIRLLELISANVNNGPTKVICVVGMGGLGKTALSRKIFESKEDIGKNFPCNAWITVSQSFNRIELLKDMIRQFLGSNSLDQVLQELQGKMVVQIPHLSDYLRKKLKEKRYFVVLDDLWSLDAWNWINDIAFPKNNNKGSRIVVTTRDVGLAEKCTTTSLVYHLEHLQMNDAITLLLRKTNRTHEDMGTNKNMQKIVEQIVNKCGRLPLAILTIGAVLATKQVLEWEKFYK…	MVKCTPLLALTVIVSAGSDALSDPTVKRLAKLATINQAPATQSNSDSKRVLRASDVPDEVAAGESRSPKSLWPWEVEDKLAPLKEKLISTSADDLEAGGSANKNALPMIWRWLWQNQIETKKTPIDEISKEVQTAMDLISSQATHEELNKAGVSVSDYVKALRFTLSDIDVVNRGMEYNIHLGNK	0
MEAAAMAVTAATGALAPVLVKLAALLDDGECNLLEGSRSDAEFIRSELEAVHSLLTPNILGRMGDDDAACKDGLIAEVRELSYDLDDAVDDFLELNFEQRRSASPFGELKARVEERVSNRFSDWKLPAASLPPSSVHRRAGLPPPDAGLVGMHKRKEELIELLEQGSSDASRWRKRKPHVPLRIMGGEMQKIVFKIPMVDDKSRTKAMSLVASTVGVHSVAIAGDLRDQVVVVGDGIDSINLVSALRKKVGPAMFLEVSQVKEDVKEITAMLAPVKSICEFHEVKTICILGLPGGGKTTIARVLYHALGTQFQCRVFASISPSSSPSPNLTETLADIFAQAQLGVTDTLSTPYGGSGTGRALQQHLIDNISAFLLNKKYLIVIDDIWHWEEWEVIRKSI…	MSRICGALFRGSLTADHPTHTPEDSPQTVPSPRSSSAHSPEIQELRSLQETRPARLGARSQSRSSKHGLQQCSSSPSDESFRLHAELAAWCERVETKPSLLAKLGCCAAPPVVGDHREQRREAMERIMRCLDAGQAGTQLTLRDLNLSQLPPGLHRLAHLRDLDVADNVNLTRLPEDLSLCKHLERINADGCSIAALPSKIGALKNLSEISLAFNELRTLPDSIGQCSSLTTIVVPGCKINKLPASLANLTQLKKLDVAANIELSELSPHMNLDDVAVHSTQTRLGLMHRIFKAPTFDPETRQRLSYQASALRDRWAALSHHLSPQARARVDQMREGASTTLSSQDHKASAAWKTATEKVSSWAEEGAPITLDRIFKLNQLLLPEGDDDNDPIGGQLRK…	0
MEAAAMAVTAATGALAPVLVKLAALLDDGECNLLEGSRSDAEFIRSELEAVHSLLTPNILGRMGDDDAACKDGLIAEVRELSYDLDDAVDDFLELNFEQRRSASPFGELKARVEERVSNRFSDWKLPAASLPPSSVHRRAGLPPPDAGLVGMHKRKEELIELLEQGSSDASRWRKRKPHVPLRIMGGEMQKIVFKIPMVDDKSRTKAMSLVASTVGVHSVAIAGDLRDEVVVVGDGIDSINLVSALRKKVGHAELLQVSQVKEDVKEITAMLAPVKSICEFHEVKTICILGLPGGGKTTIARVLYHALGTQFQCRVFASISPSSSPSPNLTETLADIFAQAQLGVTDTLSTPYGGSGTGRALQQHLIDNISAFLLNKKYLIVIDDIWHWEEWEVIRKSI…	MKIAPVAINHSPLSREVPSHAATTQAKQTNLQSEAGDLDARKSSASSPETRALLATKTVLGRHKIEVPAFGGWFKKKSSKHETGGSSANADSSSVASDSTEKPLFRLTHVPYVSQGNERMGCWYACARMVGHSVEAGPRLGLPELYEGREGPAGLQDFSDVERFIHNEGLTRVDLPDNERFTHEELGALLYKHGPIIFGWKTPNDSWHMSVLTGVDKETSSITFHDPRQGPDLAMPLDYFNQRLAWQVPHAMLYR	0
MAASAALVFAGKSVATSAISFLVNKAFSYIDEYCKSENMDELKNRLLRAMPHIQAVFDVVNPELVREQSSGLDAWLWQLRDAVEAAEDAIDELEYYELEEKAKDQKVSEWGSPLGKMKHKFVRSFGPAINKTIKKISHRDTLKRLMKSVDDLDKAAVGVSDFLKLTDHLNGGSSTSSQQLMDNDRQTSSTSSATNFVGREKEKEQIIGWLANTSDELGETMVIKTNSIPIISVIGHGGMGKTALAQSICGQDEVVKHFKVIWTTISTSFDATSVTSKILEDAKRVKPSSDHLEPLQRDLKEKLASINFLLVLDDVWEDKKRDEWEKLFAPLKELNTTGSKILLTTRMQSVADMAAKVMGVERDKFLTLQGLEDDKNLKLFGHHAFSGLNPRDDAYLMVI…	MKINLSWKTYAVLSIVSLGGIHAMEDVPAELTGVSEGYTRFYRSSTASVILSGLVNVKWDNEQMTMPLFKWIGGEQAEELHFCVHIAHSSGRRLNSARTLGTVNSNMDQHWVEAYRSSGVTRCTIQDCHLFANDIPNFPDYIKIKLVPKT	0
MNIVTGAMGSLIPKLGELLMDEYKLHKRIKKDVEFLKKELESMHAALIKVGEVPRDQLDRQVKLWADEVRELSYNMEDVVDKFLVRVDGDGIQQPHDNSGRFKELNNKMIGLFKKGKNHHHIADAIKEIKEQLQEVAARRDRNKVVVPNPTKPIAIDPCLRALYAEARELVGIYGKRDEELMRLLSMSGDDASNKRLKKVSIVGFGGLGKTTLARAVYDKIKCDFDCCAFVPVGQNPDMKKVLRDIVIDLSNPHSDLAILDDKQLVKKLHDFLENKRYLVIIDDIWDEKLWEGINFAFSKRNNLGSRLIITSRDFDVSKSCCSSDDDSTYKMEPLSTDDSRRLFHKRIFPDASGCPSEFQQVSEDILKKCGGVPLALITIASALASGQRVKPKHEWDIM…	MLFKQCTALKFLIFILGFSIIAAQYVVDPGFGEIECMCGQIARLTQRPFDVECEATPSCSCDYRGDCPGPAAEYVYRCPTCGPRSHVGCFGVHQGTCEEVHPGIARVQYQNSDSESE	0
MAENEIEEMLEHLRRIKSGGDLDWLDILRIEELEMVLRVFRTFTKYNDVLLPDSLVELTKRAKLIGEILHRLFGRIPHKCKTNLNLERLESHLLEFFQGNTASLSHNYELNNFDLSKYMDCLENFLNDVLMMFLQKDRFFHSREQLAKHRSIKELKIVQKKIRFLKYIYAPEINGYVDYEKQECLENRIQFMTNTVGQYCLAVLDYVTEGKLNEENDNFSKPPYLLSLIVLVELEMKKIFHGEVKASKFTQSKTFKDKKLPKGFSHHLHNLLMYLRNKKLENFPNNIAAQNIDVAIEFLLVFLDADVSNHVINGNWLKEVLLKVGAIAGDILYVIQKLLPRSINKDETSNISLCSIQILEKTKDLKAQVETYYKSLKFTPSQFPTFGGLSFLNSLLRKL…	MKIVLPHLAIALLSIVAPALAVIFDCSGVIINGDVVRRVQATGNRASISKSSFIHGDSTRTYEYFDIHPNGQYSRDYTGFACFSDTSLPKPDVREHREDAWWPCSSSVI	0
MAYAALSSLIYTLQQLLKPNQSLVCRSSTQQHVQSIYHNLSALQLFLDDTTTKDIETLKVIEKRIRDVVYKAEDKVDSSLRNIILADCTENREGACKFFEEELLKVEKDVHSLSKEVMQIEFNKHGSRSAELTTILPSPEKSTIEEHTIVGMEDEYNTILDRLTAQTDELTVIPIFGMGGIGKTTLARKVYDDSSIRSRFDRHVWVTTSEEFNERRMLLEVVSSITTGSNQEKSDDQLMEIVYRGLKGRRFLIVIDDIWSTEAWDQMQRIFPNDDNKSRILLTTRLKYVADYVNSPDFPPHSKSFLSLDDSWNLFTEKVFNKDTCPPHLEETGKHIVQQCRGLPLSVVVVAGLVGKMDPTHDNWENVEENLNSFIGTVSERCQSILSLSYNYLPQYLRA…	MMHSIIFQTLLIITIVFSKVWGARSLVKIDWSGSEYTILGANHYEEPNTGAAAQFPGTMTVDDGRSPYIVRKLRNSSGKRFYVFTGHPQQPIVWNPHEEIEIQFNRKFLIAVLTEFEADSQVFNHFARRQHR	0
MASALTGVMTSVINKLTALLGKEYMKLKGVQGEVEFMKDELSSMNALLHRLAEEDQHLDLQTKEWRNQVREMSYDIEDCIDDFMHHLGHTGIAESAGLVHRMAQLLKTLRVRHQIANQIEKLKARVEDASKRRLRDVVIKLLTEGEGASSQKLKVISIVGPGGLGKTTLANEVFRKLESQFQCRAFVSLSQQPDVKKIVRNIYCQVSQQDYGSIDIWDEEKLIKATREFLTNKRYFVVIDDIWSTQAWKTIKCALFVNNCGSRIMTTTRNMAIAKSCCTPDHDRVFEIMPLNIDSSKSLFLKRIFGSKDVCIPQLDEVCYEILKKCGGSPLAIITIASLLANKANTKEEWERVCNSIGSTLQKDPDVEEMRRILSLSYDDLPQHLKTCLLYLSIFPEDY…	MKINLSWKTYAVLSIVSLGGIHAMEDVPAELTGVSEGYTRFYRSSTASVILSGLVNVKWDNEQMTMPLFKWIGGEQAEELHFCVHIAHSSGRRLNSARTLGTVNSNMDQHWVEAYRSSGVTRCTIQDCHLFANDIPNFPDYIKIKLVPKT	0
MVDAVLSVVLEKVFDFLAEEGRAFTEFGKQFQILKGNLLNIKEFINQVEKTKRNNNDLKETLNKLRDLIYESEDILDDCQSRNQTGKKNGASICFFLKDVQFKLPNSRRLKQINTEISNIQRNLEGFDRTLMRLNEQENNNTVSRWSSPLFIEDQIVGLDDDANKIIKWLQEWDRGYMIGIVGMGGLGKTTIAQIVYKRCEAMYEKRIWVSVSQDFKEKSIMRSILTSLGELSGEDDPSQLHIKIKQCLTGKNYLLVLDDVWKDGQWWENLQKGLPKENGSKIIITSRHEPTVKKMGVNESRIHKPKFLTKDESWSLLKKILTGEHLNPKLIDIGQEIAQRCAGLPLAIKAIGGIMQSRPSIDYWTQIAENFRQELESKDNPIDVSLQLSYNELPPYLK…	MWRLFLALIAATAILVHSPASALTTSTTGMTQTTPSLSVPVYVGKPSKDFSTRHLRIRHMKDDKVGDSEKNEERLIKTFESWVRYKLLQLHPKFRQVKLHPGRVFTLLGLDGLHEMAIYHPGWKRYVDYSQKWRSNNRLKRF	0
MRDITISISREENFVFLPRGTDYEAVQGNTRHIAFQGSKYCSKISFNWSIIRSLTMFAERPVELEHSVCSSQLRMLRVLDLRDAQFTITQNDVNNIVLLCHLKYLRIARYNNASYIYSLPKSIGRLDGRQTLDLDSTNISTLPTQITKLRSLRSLRCMKQYDFSSFTTCLTDTLCLPMIFTPSVSTSDRAEKIANLHLATKSFRSKSNGVKVPKGICRLRDLQILGVVDIRRTSSRVIKELGQLSKLRKLYVVTKGSTKLKCEILYTAIQKLYSLQSLHMDAVGCTGIGTLECLDSVSSPPPLLRTLRLNGSLEELPNWIERLTHLRKFYLLRTKLKEGKTMLILGALPNLMLLHFCHNAYLGEKLVFKTGAFPNLRTLVTFNLDQQRDIRFEDGSSPQ…	MRVTTFNTFLLTLGTVAVVNAETGNKYIEKRAIDLSRERDPNFFDHPGIPVPECFWFMFKNNVRQDAGTCYSSWKMDMKVGPNWVHIKSDDNCNLSGDFPPGWIVLGKKRPGF	1
MAASAALVFAGKSVATSAISFLVNKAFSYIDEYCKSENMDELKNRLLRAMPHIQAVFDVVNPELVREQSSGLDAWLWQLRDAVEAAEDAIDELEYYELEEKAKDQKVSEWGSPLGKMKHKFVRSFGPAINKTIKKISHRDTLKRLMKSVDDLDKAAVGVSDFLKLTDHLNGGSSTSSQQLMDNDRQTSSTSSATNFVGREKEKEQIIGWLANTSDELGETMVIKTNSIPIISVIGHGGMGKTALAQSICGQDEVVKHFKVIWTTISTSFDATSVTSKILEDATRVKPSSDHLEPLQRDLKEKLASINFLLVLDDVWEDKKRDEWEKLFAPLKELNTTGSKILLTTRMQSVADMAAKVMGVERDKFLTLQGLEDDKNLKLFGHHAFSGLNPRDDAYLMVI…	MLLAAAIVFLHIPALTMPAAEARQTAANIMHPVLDGEQNVLGKRSLRTDHMRVSNVEDREGDEERIFRRFTDWIKYLFNKMNPKQLHTYLGLDGLGETAYKHKNYPIYRMMSKKWRDKL	0
MADAFLSFAVQKLGDFLIQQVSLRTNLRDEIEWLKNELLFIQSFLKDAELKQCVDHRVQQWVFEINSIANDAVAILETYSFEAGKAASHLKVCACICWKEKKFYNVAKEIQSLKQQIMDISRKRETYGITNINYNSGEGPSNQVTTLRRTTSYVDEQDYIFVGLQDVVQKLLAQLLKAEPRRSVLSIYGMGGLGKTTLARNLYNSPDILNSFPTRAWICVSQEYNTMDLLRNIIKSIQGRTKETLDLLERMTEGDLEIYLRDLLKERKYLVVVDDVWQREAWESLKRAFPDGKNGSRVIITTRKEGVAERADDRGFVHKLRFLSQEESWDLFRRKLLDVRAMVPEMESLAKDMVEKCRGLPLAIVVLSGLLSHKKGLNQWQKVKDHLWKNIKEDKSIEI…	MRVTTFNTFLLTLGTVAVVNAETGNKYIEKRAIDLSRERDPNFFDNADIPVPECFWFMFKNNVRQDAGTCYSSWKMDMKVGPNWVHIKSDDNCNLSGDFPPGWIVLGKKRPGF	0
MVDAVVTVFLEKTLNILEEKGRTVSDYRKQLEDLQSKLKYMQSFLKDAERQKRTNETLRTLVADLRELVYEAEDILVDCQLADGDDGNEQRSSNAWLSRLHPARVPLQYKKSKRLQEINERITKIKSQPYFKFRTPSNVGRDNGTDRWSSPVYDHTQVVGLEGDKRKIKEWLFRSNDSQLLIMAFVGMGGLGKTTIAQEVFNDKEIEHRFERRIWVSVSQTFTEEQIMRSILRNLGDASVGDDIGTLLRKIQQYLLGKRYLIVMDDVWDKNLSWWDKIYQGLPRGQGGSVIVTTRSESVAKRVQARDDKTHRPELLSPDNSWLLFCNVAFAANDGTCERPELEDVGKEIVTKCKGLPLTIKAVGGLLLCKDHVYHEWRRIAEHFQDELRGNTSETDNVM…	MSRICGALFRGSLTADHPTHTPEDSPQTVPSPRSSSAHSPEIQELRSLQETRPARLGARSQSRSSKHGLQQCSSSPSDESFRLHAELAAWCERVETKPSLLAKLGCCAAPPVVGDHREQRREAMERIMRCLDAGQAGTQLTLRDLNLSQLPPGLHRLAHLRDLDVADNVNLTRLPEDLSLCKHLERINADGCSIAALPSKIGALKNLSEISLAFNELRTLPDSIGQCSSLTTIVVPGCKINKLPASLANLTQLKKLDVAANIELSELSPHMNLDDVAVHSTQTRLGLMHRIFKAPTFDPETRQRLSYQASALRDRWAALSHHLSPQARARVDQMREGASTTLSSQDHKASAAWKTATEKVSSWAEEGAPITLDRIFKLNQLLLPEGDDDNDPIGGQLRK…	1
MADAFLSFAVQKLGDFLIQKVSLRKSLRDEIRWLINELLFIRSFLRDAEQKQCGDQRVQQWVFEINSIANDAVAILETYSFEAGKGASRLKACACICRKEKKFYNVAEEIQSLKQRIMDISRKRETYGITNINYNSGERPSNQVTTLRRTTSYVDEQDYIFVGFQDVVQTLLAQLLKAEPRRSVLSIYGMGGLGKTTLARKLYTSPDILNSFPTRAWICVSQEYNTMDLLRTIIKSIQGCAKETLDLLEKMAEIDLENHLRDLLKECKYLVVVDDVWQREAWESLKRAFPDGKNGSRVIITTRKEDVAERVDNRGFVHKLRFLSQEESWDLFHRKLLDVRAMVPEMESLAKDMVEKCRGLPLAIVVLSGLLSHKKGLNQWQNVKDHLWKNIKEDKSIEI…	MKINLSWKTYAVLSIVSLGGIHAMEDVPAELTGVSEGYTRFYRSPTASVTLSGLVNVKWDNEQMTMPLFKWIGGEQAEELHFCVHIAHSIGPKLNLARTLGTVNSNMDQHWAQAHRHSGATRRTIQDFHLFANDIPNFPDYIKIKLVPKT	0
MAVYSVATGALAPVLSKLSALLGDEHSERTRSDAMFIRCQLEAVHSLLLPRINLGMTGEDVDALCKDELMAAVRELSYDIDDAIDDFFLEGGDGSPFDDELKTRVDDVSKRFSDSRYWRPPVEQHQPSLTAATVDSPPPHARFVHNMMDVSELVEMEQHLKELIKLLEQGADTSTYASRWRTATPWHDKEQSIVVKVPEREWGGPNHPFRWARDSFERFRSGSLFGDTLQLDGEGANIRKLLSTLRNKAGHAQLVQVEDKGKKVEETTTMPCEFHEVKTVCILGLPGAGKTTLAKLLYSHHSTTEQQFQYRAFVSVSPGANLTETLTDIFLQVGADNDATPYCGTGTPHQQCLIDNISAYLIAKKYLIIIDDVWRWEEWEVIRKSIPKNDLGSRIIMTT…	MQFSTIITVCLFTGLASANFVQCNHHLLYNGRHWGTIRKNAGWAVRFYEEKPNQPKRLVAICKNASPVHCNYLKCTNLAPGFSAGTSTDVLSSGTVGSIGNDPQAQRQ	0
MTNCEKDEEFVCISCVEEVRYSFVSHLSEALRRKGINNVVVDVDIDDLLFKESQAKIEKAGVSVMVLPGNCDPSEVWLDKFAKVLECQRNNKDQAVVSVLYGDSLLRDQWLSELDFRGLSRIHQSRKECSDSILVEEIVRDVYETHFYVGRIGIYSKLLEIENMVNKQPIGIRCVGIWGMPGIGKTTLAKAVFDQMSSAFDASCFIEDYDKSIHEKGLYCLLEEQLLPGNDATIMKLSSLRDRLNSKRVLVVLDDVRNALVGESFLEGFDWLGPGSLIIITSRDKQVFCLCGINQIYEVQGLNEKEARQLFLLSASIKEDMGEQNLQELSVRVINYANGNPLAISVYGRELKGKKKLSEMETAFLKLKRRPPFKIVDAFKSTYDTLSDNEKNIFLDIAC…	MKINLSWKTYAVLSIVSLGGIHAMEHVPAELTGVSEGYTRFYRSSTASVVLSGLVKVKWDNEQMTMPLFKWIGGEQAEELHFCVHIAHSSGPKLNRARTLGTVNSNMDQHWAQAYSHSGATRRTIQDCHLFENDIPNFPDYIKIKLVPKT	0
MAFSSASSSSSPQSSLYTGEWEYDVFLCFRGDDTRDGFTSHLLSALSDKKIRAFIDEKLEKTESIDELISILQRCPLSVVVFSERFADSIWCLEEVVTIAERMEKVGHRVLPVFYKVDPSDVKDKSHRTGPKRWMDALKAVAKCAGHTSQAIKIESELIKAVVETVQKQLIDMSPSINRNNLVAMGSRIFEVERLLAMDKLDDTCIIGLWGMGGVGKTTLAEACYDRVTSSNKGIKHLFIRNVNEMCEKHHGVDKIVHKLYSKLLDENNIDREDLNIAYRRERLSRLRVFVVLDNVETLEQLEKLALGYVFNLSKVFAAGSRIIITTRNKKVLQNAMAKIYNVECLNDKESIRLFSLHAFKQDRPQDNWMGKSRLATSYCKGNPLALKILGGALFDEDV…	MRFLFLLVAVALASAEAAESAAMIHEEAGVSSFKTLTGVNQIQRSLRVLLGADEERGVGGVSLKNILAPFKQTFQHPIAITAAALRELNDFKSLVNTVMKHYPKGLSEKAVQELRTAEEKRLTDYVFLGASDKNKLLREMDGVDEAKIASNLKSLTGRENQVLGEAGGRSVVCNVVMRPEAEGGGILLISSSKLDKLDFILPKGGLEKGEIAYKAAKREVLEEGGVR	0
MAYAALSSLIYTLQQLLKPNQSLVCRSCTQQHLQSIYHNLSALQLFLDDTTTKDIETLKVIEKRIRDVVYKAEDKVDSSLRNIILADCTENREGACKFFEEELLKVEKDVDSLRKEVMQIEFNKHGSRSAELTTILPSPEKSTIEEHTIVGMEDEYNTILDRLTAQTDELTVIPIFGMGGIGKTTLARKVYDDSSIRSRFDRHVWVTTSEEFNERRMLLEVVSSITTGSNQEKSDDQLMEIVYRGLKGRRFLIVIDDIWSTQAWDQMQRIFPNDDNKSRILLTTRLKYVADYVNSPDFPPHSKSFLSLDDSWNLFTEKVFNKDTCPPHLEETGKHIVQQCRGLPLSVVVVAGLVGKMDPTHDNWENVEENLNSFIGTVSERCQSILSLSYNYLPQYLRA…	MPYTVSSPNQLVYFGSVWADPIALIDLCTVSLGNQFQTQNARTTVQQQFSDLFKTVPTRTIRFSDGENGFRVFRYNSTLDPLITALLNSFDTRNRIIETENPANPNTAEIASATQRVDDATVSIRACINNLMNELARGTGMLNTVSFETISNLTWTTAATT	0
MADAVVQIFLERLLITLTEQTGYVNEFRDQFERLQSELQFMQSFLADADRLKRKRNSQTLRTFMAELRELIYEAEDILADCHLQSRDEDQLSNVWLTFLYPPNISFRYQTGKRLREINDKITKIKHNIASFLNVPLFTRTDTMDARNDQMSRWSCPVYDHTLVVGLEGDTRKIKDWLFEAEEGILAIGVVGMGGLGKTTIAQKVFNDREIENWFERRMWVSVSQTFTEEQIMRSMLRNLGDASAGDDRGELLRKINQYLLGKRYLIVMDDVWGEDLAWWRRIYEGLPKGKGSSIIITTRNGKVSQKMGVKKARMHFPKFLSEDDSWLLFRKIAFAATEGECQHPSLEGVGKEIVEKCKGLPLAIKAVGGMMLYKPPTYNEWRRTADNFRDELAENDDSV…	MKINLSWKTYAVLSIVSLGGIHAMEHVPAELTRVSEGYTRFYRSPTASVILSGLVKVKWDNEQMTMPLFKWIGGEQAEELHFCVHIAHSSGPKLNRARSLGTVNSNMDQHWAQAQRNSGATRRTIEGFHLFENDIPNFPDYIKIKLVPKT	0
MEIGLAVGCAFLSSALNVLFDRLAPNGDLLKMFKRDKCDVRLLKKLKMTLRSLQIVLSDAENKQASNPSVRDWLNELRDAVESAENLIEEVNYEVLRLKVEGQHQNLGETSNQKVSDCNMCLSDDFFLNIKEKLEDTIETLEELEKQIGRLDLTKYLDSGKQETRESSTSVVDESDILGRQKEIEGLIDRLLSEDGKNLTVVPVVGMGGVGKTTLAKAVYNDEKVKNHFGFKAWICVSEPYDILRITKELLQEFGLMVDNNLNQLQVKLKEGLKGKKFLIVLDDVWNENYKEWDDLRNLFVQGDVGSKIIVTTRKESVALMMGCGAINVGTLSSEVSWALFKRHSFENRDPEEYSEFQEVGKQIANKCKGLPLALKTLAGILRSKFEVNEWRDILRSEI…	MHYITPIILMSIGQFLDILLGAGGLVGAMTPHHQINCNSPYLTFPRLTAKCDSCQLHTKVTNLVSCTSCRKSSLVYEECSTKGCPANWHKSTCQEHKFKRGILHSRCENCQQHKKETQTISCKNCKNSASTFPYCSSPECHSRW	0
MADAFLSFAVQKLGDFLIQKVSLRKSLRDEIRWLINELLFIRSFLRDAEQKQCGDQRVQQWVFEINSIANDAVAILETYSFEAGKGASRLKACTCICRKEKKFYNVAEEIQSLKQRIMDISRKRETYGITNINNNAGEGPSNQVTKLRRTTSYVDEQDYIFVGFQDVVQTFLAQLLKAEPRRSVLSIYGMGGLGKTTLARKLYTSPDILNSFRTRAWICVSQEYNTMDLLRNIIKSIQGRTKETLDLLERMTEGDLEIYLRDLLKERKYLVVVDDVWQREAWESLKRSFPDGKNGSRVIITTRKEDVAERADDRGFVHKLRFLSQEESWDLFRRKLLDVRAMVPEMESLAKDMVEKCRGLPLAIVVLSGLLSHKKGLNQWQKVKDHLWKNIKEDKSIEI…	MSYTVNSPSQLVYLSSAWADPTDLLNLCTNSLGNQFQTQQARTTVQQQFSDVWKPTPQAGVRFPASGFKVYRYNAVLDPLITALLGTFDTRNRIIEVENQQNPTTAETLDATRRVDDATVAIRSAINNLANELVRGTGMYNQTSFESMAGLTWTTTPPSG	0
MTNCEKDEEFVCISCVEEVRYSFVSHLSEALRRKGINNVVVDVDIDDLLFKESQAKIEKAGVSVMVLPGNCDPSEVWLDKFAKVLECQRNNKDQAVVSVLYGDSLLRDQWLSELDFRGLSRIHQSRKECSDSILVEEIVRDVYETHFYVGRIGIYSKLLEIENMVNKQPIGIRCVGIWGMPGIGKTTLAKAVFDQMSSAFDASCFIEDYDKSIHEKGLYCLLEEQLLPGNDATIMKLSSLRDRLNSKRVLVVLDDVRNALVGESFLEGFDWLGPGSLIIITSRDKQVFCLCGINQIYEVQGLNEKEARQLFLLSASIKEDMGEQNLQELSVRVINYANGNPLAISVYGRELKGKKKLSEMETAFLKLKRRPPFKIVDAFKSTYDTLSDNEKNIFLDIAC…	MRVLYITLISTTAALLYSHAFALTTKANADTTQTTTDISSALLAGVQDKDLAMRALRTGRSSGGNVEHKDHDEERWLSRVTNWIKYKRGKMNPKQLHTYLGLDGLGQSARDSSNFQKYLKKSAEWRNKH	0
MEAALLSGFIKAILPRLFSLVDDKHKLHKGVKGDIDFLIKELRMIVGAIDDDLSLDHPAAAAVQTLCMEDLRELAHGIEDCIDGVLYRAARDQQQSPVRRAVQAPKKLQRNLQLAQQLQRLKRMAAEANQRKQRYTAAAPGQHGQVYSSAAAQVDEPWPSCSSASDPRIHEADLVGVDADREELLEQLAERQPEQLKVIAIVGFCGLGKTALAAEAYNRETGGGRFERHAWVCAGHRSAREVLGELLRRLDADGRSFHGDSDAGQLCVDIRQQLEKNRYFIVIDDIQTEDQWKSIKSAFPTDKDIGSRIVVTTTIQSVANACCSANGYLHKMSRLDKNCSKQLLSKKACPERYSHYKQPDSAAILKKCDGQPLALVTIGEFLQANGWPTGPNCEDLCNR…	MSRICGALFRGSLTADHPTHTPEDSPQTVPSPRSSSAHSPEIQELRSLQETRPARLGARSQSRSSKHGLQQCSSSPSDESFRLHAELAAWCERVETKPSLLAKLGCCAAPPVVGDHREQRREAMERIMRCLDAGQAGTQLTLRDLNLSQLPPGLHRLAHLRDLDVADNVNLTRLPEDLSLCKHLERINADGCSIAALPSKIGALKNLSEISLAFNELRTLPDSIGQCSSLTTIVVPGCKINKLPASLANLTQLKKLDVAANIELSELSPHMNLDDVAVHSTQTRLGLMHRIFKAPTFDPETRQRLSYQASALRDRWAALSHHLSPQARARVDQMREGASTTLSSQDHKASAAWKTATEKVSSWAEEGAPITLDRIFKLNQLLLPEGDDDNDPIGGQLRK…	0
MASSSSSSRNWSYHVFPSFSGEDVRNTFLSHFLKELDRKLIISFKDNEIERSQSLDPELKHGIRNSRIAVVVFSKTYASSSWCLNELLEIVKCKKEFGQLVIPIFYNLDPSHVRKQTGDFGKIFEKTCRCKTVDEKIRWKEALTDVANILGYHIVTWDNEASMIEEIANDILGKMNISPSNDFEDLVGIEDHITKMSSLLHLESEEVRMVGIWGPSGIGKTTIARALFSRLSCQFQSSVFIDKVFISKSMEVYSGANLVDYNMKLHLQRAFLAEIFDKKDIKIHVGAMEKMVKHRKALIVIDDLDDQDVLDALAGQTQWFGSGSRIIVVTENKHFLRANRIDHIYKVCLPSNALALEMFCRSAFKKNSPPDDFLELSSEVALRAGNLPLGLNVLGSNLR…	MRSFLYGVLAFAVLARSSAVAAFPIPDESRPLSKTSPDTVAPRSLRIEAQEVIQSGRGDGYGGFWKNVAQSTNKIVKRPDIKIGKLIEAAKKAKAKMTKS	0
MAEIAVLLVLKKIAIALAGETLSFAKPLLAKKSESVAALPDDMKLISNELELIRAFLKEIGRKGWKSEVIETWIGQVRRLAYDMEDTVDHFIYVVGTHDQMGSCWDYMKKIAKKPRRLVSLDEIASEIKKIKQELKQLSESRDRWTKPLDGGSGIPAGSYETEKEMYLPGHDYTISDEELAGIDENKQTLISSLKFEDPSLRIIAVWGMGGVGKSTLVNNVYKNEGSNFDCRAWVSISQSYRLEDIWKKMLTDLIGKDKIEFDLGTMDSAELREQLTKTLDKRQYLIILDDVWMANVFFKIKEVLVDNGLGSRVIITTRIEEVASLAKGSCKIKVEPLGVDDSWHVFCRKAFLKDENHICPPELRQCGINIVEKCDGLPLALVAIGSILSLRPKNVDEW…	MKNKTDIAGIAGLSTSHVSFDDAESKSVLDGSTQSTPEYKFQTPLDQLPARPAGPKSSNTTDAYIHESLPHSVPIAGASTSAVTHQQATQRKGTDEIYGLGSLPSAGPGRWEYLANPGNWHPERRKLHEKLLDQARSSALTLAESLESDGCQPTLFALRGNTATGKTRIATKKIPVLAAALKKTAGKGCVNPDVFKSSLAKSETGAKIFSSAQVHSESSFLADRFEGGLRSQKTGSGAIASIVVDKRLSREYEIDSYIQLAKETGRKVELCDIDAPLENSLVGVLQRKPEGEDPRPPYPVVSSGFVAVRSNRMYVIDRFIADPSLGNYRLFGTAEDGEKVMVASVIGGEFSVENAELYEKITSPQLSVTGDLADKVIDKELIDRLENNIADPERAAKTR…	1
MAPAVSASQGVIMRSLTSKLDSLLLQPPEPPPPAQPSSLRKGERKKILLLRGDLRHLLDDHYLLVEPPSDTAPPPDSTVACWAKEIRELSYDVDDFLDELTTQLLHHRGGGDGSSTAGAKKMISSMIARLRGELNRRRWIADEVTLFRARVKEAIRRHESYDLGRRTSSSRPRQEDDDDDREDSAGNERRRFLSLTFGMDDAAVHGQLVGRDISMQKLVRWLADGEPKLKVASVVGSGGVGKTTLATEFYRLHGRRLDAPFDCRAFVRTPRKPDMTKILTDMLSQLRPQHQHQSSDVWEVDRLLETIRTHLQDKKYFIIIEDLWASSMWDIVSRGLPDNNSCSRILITTEIEPVALACCGYNSEHIIKIDPLGDDVSSQLFFSGVVGQGNEFPGYLTEV…	MKVSHLTSPAPVVIEHQPRQSEKVSRDGDVIKPWSQLPAAAPSFGGCFGKSKKSRGYDSGSSSGSRSNAGFRLNHVPYVSQQNERMGCWYACTRMLGHSISSGPRLGLPELYDSSGPQGLQQREDVLRLMRNENLAEVSLPESRQFSANELGNLLCRHGPIMFGWQTPAGSWHMSVLTGIDKPNDAIIFHDPQRGPDLTMPLDSFNQRLAWRVPHAMLYSEN	0
MAYAALSSLIYTLEQLLKPNQSFVCRSSTQQNVESIHQNLCAMQLFLDDTTTKDIETLKVIEKRIRDVVYKAEDKVDSSLRNIILADCTENREGACKFFEEELLKVEKDVDSLRKEVMQIDFNKHGSRSGELARTGPSSQEKSTIEENTIVGMEDEYNTILDRLTAQTDELTVITIFGMGGIGKTTLARKVYDDSYIHSRFDKHAWITISEEYNQRQMLLQVVSSITTGSNGEMSDDQLMEIVYRGLKGRRFLIVIDDIWSTEAWDQMQRIFPNDNNKSRILLTTRLKYVADYVSCPDFPSHCKSFLSLDDSWNLFTEKVFKKDPCPPHLEETGKHIVQQCQGLPLSVVVVAGLVGKMDPTHDNWENVEENLNSFFGTVSERCQSILSLSYNYLPQYLR…	MHYITPIILMSIGQFLGILLGAGGLVGAMTPHHQSNCNSPSLTFPRFIGKCDSCQLHTKATNLVSCTSCRKSSLVYEECSTKGCPANWHKSTCQEPKFNRGILSCYCENCQQHTKEKQTISCKNCKNSATTFSHCSSPECHSRW	0
MEAAAVSASTGALNTLLPKLADLLLLVAGEHHSSRRAVEDGVEHLESELTSMRAALEKVSAAAAPPDQLDGQVRLWARDVRDMSYHIEDAIDTYLLREAAAAGRRRPPPPCCSFVVGLTSSARRRRRAIAAEIERIKKEVEEVSRRRERYRIDDHVVAVVDDAPVDRRLPALYANFASLVGVDASVEEVIKLLSMEGDQGAVMMRRKLKLIAIVGPGGIGKTTLANLVYQKLHGQFECQALVSVSQKPNVKAVLSSILCQVSQLKYENFSSWGEKEIIDKIRDVLKDISIFPEDYIIDRDDLIWRWIAEGFIQPKQGTILYEKGERYFDELINRNLIQPICIDVHGKAQACRVHDTILEFIAGLSIEENFVAILNGQCSTSDLPKRIYRLSLQNSKDDI…	MYHSKVGLLAVALVMQAILLCGCDASAMRYASGFQNNERQSSEQESYSRSAQSSEKSSSGYQMGEMASAGVGMSSGYGGSGYSSGGGYQQGVGYSGCDSDYSSGGIGGIVNTATGLASSVTGMAGGLGGGGGLADVGGVVNTVSGLADVGGLTNTVSGLADVGGVTNTVGGLVNGIAGGGAGGGLLGGVLGGGDGGCGGNCGGNCGGNCGGRGGGGGGLLGGILGGGSGGGRGARVSARVC	0
MAEAFIQVLLDNLTSFLKGELVLLFGFQDEFQRLSSMFSTIQAVLEDAQEKQLNNKPLENWLQKLNAATYEVDDILDEYKTKATRFSQSEYGRYHPKVIPFRHKVGKRMDQVMKKLKAIAEERKNFHLHEKIVERQAVRRETGSVLTEPQVYGRDKEKDEIVKILINNVSDAQHLSVLPILGMGGLGKTTLAQMVFNDQRVTEHFHSKIWICVSEDFDEKRLIKAIVESIEGRPLLGEMDLAPLQKKLQELLNGKRYLLVLDDVWNEDQQKWANLRAVLKVGASGASVLTTTRLEKVGSIMGTLQPYELSNLSQEDCWLLFMQRAFGHQEEINPNLVAIGKEIVKKSGGVPLAAKTLGGILCFKREERAWEHVRDSPIWNLPQDESSILPALRLSYHQL…	MMHSIIFQTLLIITIVFSKVWGARSLVKIDWSGSEYTILGANHYEEPNTGAAAQFPGTMTVDDGRSPYIVRKLRNSSGKRFYVFTGHPQQPIVWNPHEEIEIQFNRKFLIAVLTEFEADSQVFNHFARRQHR	0
MDAPASFSLGAMGPLLRKLDSLLVAPEIRLPKPLKEGIELLKEDLEEIGVSLVEHSVVDSPTHKARFWMDEVRDLSYHIEDCIDTMFSMRSGGDDGKPRSERRHKVGRAKIDGFSKKPKPCTRMARIAELRALVREASERLERYQLGDVCGSSSPVVFTADGRARPLHHGVSANLVGVDEFKTKLNRWLSDEEGPHLKVAAIVGPAGIGKTALATELYRDHRWQFECRAFVRASRKPDMQRLLGGILSQVQRRQRSSDAYADSTVQSLIDNLREHLQDRRYLIIIDGLWETAVWNIANSAFPDVNSFSRILITADIEQVALECCGYKYDYIMRMEPLGSLDSKKVFFNKVFGSEDQCPPELKEVSNTILEKCGGLPLAIISIAGLLGSQPENPVLWDYV…	MHFSTIFIPFALAALKVSAAPARFCVYYDGHLPATRVLLMYVRIGTTATITARGHEFEVEAKDQNCKVILTNGKQAPDWLAAEPY	1
MAADISSSAPRTSPYTGEWEYDVFLCFRGDTRHGFTSHLLSALSDKQIRTFIDHKLAKTESIDELISILQRCALSVVVFSEKFADSVWCLEEVVTIAERMKKVGHRVLPVFYKVDPFDVTDESRSYMATIDREYKARSSFLEDKKRWMDAVNAVANCAGHTSQAIKIESELIKAVVETVQKQLIDMSPSINRNNLVAMSSRIFEIERLLAMDKLDDTFIIGLWGMGGVGKTTLAEACYERVTSSNKGIKHLFVRNVNEICEKHHGVEKIVHKLYSKLLDENNIDREDLNIAYRRQRLSHLRVFVVLDNVETLEQLEQLALGYVFNLSKVFAAGSRIIITTRNKKVLQNAMAKIYNVECLNDKESIRLFSLHAFKQDRPQDNWTDKSHLATSYCKGNPLA…	MLFYSLLFFFHTVAISAFTNIGTFSHPVYDYNPIPNHIHGDLKRRAYIERYSQCSDSQASEIRAALKSCAELASWGYHAVKNDNRLFRLIFKTDSTDIQNWVQKNFNEIYKECNRDADEISLTCHDKNVYTCVREGVHNLAYALINEKEIVICPPFFNNPVNSREITAGNQDTVILHEMVHIILKEWKDYGCEWHGIHKLDSTESIKNPDSYAIFAQCARYKYC	0
MEGNGIMVSAATGAMNSLLAKLAALLEEDYQMHKGMKREIAFLKDELSSMNALLERLADTEAALDPQTKEWRSQVREMSYDIEDCIDEYTRQLRHGQPQRPGGNGIMGFFHGYVQKVKDLVGRHEIAEQIQELKARIVEAGHRRKRYKLDSAVNCKSNHVVPIDRRLPALFAELDALVGIDRPRDEIIKLLDDGEQRMKVVSIVGSGGLGKTTLANQVYQKIGEQFDCKAFVSLSQHPDMEMIFQTILYQVNDEVGRIRSGDKEQVISELRAFLKNKRYFIVIDDIWSAQAWNTIRYSLLENNCGSRILVTTRIGTVAKSCSSPCLNLVYELRVLSENDSKRLFFRRIFGSEDKCPHQLKDIAVEIVRKCGGLPLAIISMASLLTTKSYVRAEWFKVRD…	MKLLISIFIGFLAISTSQQEDVSTPAPNFPDFCSNPNLNKNAKVKACCDAVTKAANAGSYSGADGPVPDECTLKSCGRVCNRFFHKKGENRVTEMPESKTTESESSEECECGDSGDETTTGAQPTPRNVYPSGPEPSTSGGQVASHKPPAAPSTPHPGCHQPPAAPTTKPPRNPYPSGPEPTPKQPGYPQGRASTPKQPGYPQGPASPTPRNVYPSGPEPSTPGGKVASHKPPAAPSTPQPGYPQPPAAPTTKPPRNPYPSGPEPTPKQPAPSSPTPPSSAPSVPAPPSGQYPPGSNVTSNSLTVPPLYTTKETCLPLTPDMPGVVDQWLNKPKTGRFVWHALTNAHSYGGECGLGIQYPYHACVGRDLWSPVKKWVRSCLTDIPNHYIRNDQVCVNKC…	0
MEATALSVGKSVLNGALGYAKSAFAEEVALQLGIQKDHTFVADELEMMRSFMMEAHEEQDNSKVVKTWVKQVRDTAYDVEDSLQDFAVHLKRPSWWRFPRTLLERHRVAKQMKELRNKVEDVSQRNVRYHLIKGSAKATINSTEQSSVIATAIFGIDDARRAAKQDNQRVDLVQLINSEDQDLKVIAVWGTSGDMGQTTIIRMAYENPDVQIRFPCRAWVRVMHPFSPRDFVQSLVNQLHATQGVEALLEKEKTEQDLAKKFNGCVNDRKCLIVLNDLSTIEEWDQIKKCFQKCRKGSRIIVSSTQVEVASLCAGQESQASELKQLSADQTLYAFYDKGSQIIEDSVKPVSISDVAITSTNNHTVAHGEIIDDQSMDADEKKVARKSLTRIRTSVGASE…	MKLLGAASTGAITSFLLLVPAALGTQVYTCYRSQPLSKALIDDLARYATADQVYENDPGYGDRQVHKTHRFSKNKDATGSVDYLIQIVGPQNTIMVFEYSSHRWLECPLSEGMPRFNR	0
MDFISSLIVGCAQVLCESMNMAERRGHKTDLRQAITDLETAIGDLKAIRDDLTLRIQQDGLEGRSCSNRAREWLSAVQVTETKTALLLVRFRRREQRTRMRRRCLSCFGCADYKLCKKVSAILKSIGELRERSEAIKTDGGSIQVTCREIPIKSVVGNTTMMEQVLEFLSEEEERGIIGVYGPGGVGKTTLMQSINNELITKGHQYDVLIWVQMSREFGECTIQQAVGARLGLSWDEKETGENRALKIYRALRQKRFLLLLDDVWEEIDLEKTGVPRPDRENKCKVMFTTRSIALCNNMGAEYKLRVEFLEKKHAWELFCSKVWRKDLLESSSIRRLAEIIVSKCGGLPLALITLGGAMAHRETEEEWIHASEVLTRFPAEMKGMNYVFALLKFSYDNL…	MPYTINSPSQFVYLSSAYADPVQLINPCTNALGNQFQTQQARTTVQQQFADAWKPVPSMTVRFPASDFYVYRYNSTLAPLITALLNSFDTRNRIIEVDNQPAPNTTEIVNATQRVDDATVAIRASINNLANELVRGTGMFNQASFETASGLVWTTTPAT	0
MEGNGIMVSAATGAMNSLLAKLAALLEEDYQMHKGMKREIAFLKDELSSMNALLERLADTEAALDPQTKEWRSQVREMSYDIEDCIDEYTRQLRHGQPQRPGGNGIMGFFHGYVQKVKDLVGRHEIAEQIQELKARIVEAGHRRKRYKLDSAVNCKSNHVVPIDRRLPALFAELDALVGIDRPRDEIIKLLDDGEQRMKVVSIVGSGGLGKTTLANQVYQKIGEQFDCKAFVSLSQHPDMEMIFQTILYQVNDEVGRIRSGDKEQVISELRAFLKNKRYFIVIDDIWSAQAWNTIRYSLLENNCGSRILVTTRIGTVAKSCSSPCLNLVYELRVLSENDSKRLFFRRIFGSEDKCPHQLKDIAVEIVRKCGGLPLAIISMASLLTTKSYVRAEWFKVRD…	MPYTINSPSQFVYLSSAYADPVQLINPCTNALGNQFQTQQARTTVQQQFADAWKPVPSMTVRFPASDFYVYRYNSTLAPLITALLNSFDTRNRIIEVDNQPAPNTTEIVNATQRVDDATVAIRASINNLANELVRGTGMFNQASFETASGLVWTTTPAT	0
MAESFLFNIIERVLAKVSSIAVYEISLAWNVKTDLRKLQSTLSTIKAVLLDANEKQAKNHEVRDWLEKLRDVVYDVDDLMDDLSTQLLLQMHFQKSFGKKVRRFFSSSNPIIYRFKIGRRVKEIRELLNEIADDRKSFHFTEHNYLIPAENTSREQTHSFVRASDIIGRDADQENIVKQLIDSRNEENISVIPIVGLGGLGKTTLVKLVYNDNRVVQNFDLRMWVSISEDFSLRKIIEKILRSATGESFDHLDMDQLQGCLGNVLQLKRYLLVLDDVWNEDQHKWTDLRELLMNCARGSKIVVTTRSKMAALITGTVPPYYLEGLASDDCLSLFLKCAFGGQDNMFPNLVEIGKEIVKKCGGVPLAVKTLGRLLYTKTDENEWLQIRDNEIWEIEQKES…	MRPFQLLSAIAVFNSLKIVAGESYWDCKGIPILFRTVHAAVELAFTSQPGSISGYPSICRTTPLRTGPDERRQFPLTDTGARWQGGGITYYVEATRDKRHCEVFGTAGGVYKCTLVLRD	0
MDIVTGAISNLIPKLGELLTEEFKLHKGVKKNIEDLGKELESMNAALIKIGEVPREQLDSQDKLWADEVRELSYVIEDVVDKFLVQVDGIQSDDNNNKFKGLMKRTTELLRKVKHKHGIAHAIKDIQEQLQKVADRRDRNKVFVPHPTRPIAIDPCLRALYAEATELVGIYGKRDQDLMRLLSMEGDDASNKRLKKVSIVGFGGLGKTTLARAVYEKIKGDFDCRAFVPVGQNPDMKKVLRDILIDLGNPHSDLAMLDANQLIKKLHEFLENKRYLVIIDDIWDEKLWEGINFAFSNRNNLGSRLITTTRIVSVSNSCCSSDGDSVYQMEPLSVDDSRMLFYKRIFPDKNGCLNEFEQVSKDILKKCGGVPLAIITIASALAGDQKMKPKCEWDILLQS…	MLIMMGIPLRKIVLLSLIFGISIIPMMCEFLEDARDIQGFSRKSGSKLEEESDSSRDRQEKQAEAQKCTDISCNSNAQCSGQKCGDCLLEGNCSG	0
MELVVGASEATMRSLLGKLGNLLAQEYALISGVRGDIQYINDELASMQAFLRDLSVLPEGHYHDNRSKDWMKQIRDIAYDVEDCIDDFAHRLPQDSISDAKCSFLVTKMYELLTWWPRRDIASRIAELKVRAQQIADRRNRYGVNNPELHCDSSNRPRARSAAQDIAEYQVTKLQIIGIKEPVAMKTVMEDLEKWLTEPRPDNGRAVLSIVGFGGVGKTTIAMALYRKVSGKFGCRASVAVSQNYDQDAVLRSILNQVSNQEEAGSSTESSRDTTASREENTAEPGTKSTFIKLKKAPSLSLLGRNDDKTPVRQQETMDYVQLRQELKRRLGEKRYILLIDDIWSANTWLDVVIPFLPDEANNNSRIIVTTRFHAVGSTCSRGHKNVEATSSPRPGNNR…	MRVLYITLISTTAALLYSHAFALTTKANADTTQTTTDISSALLAGVQDKDLAMRALRTGRSSGGNVEHKDHDEERWLSRVTNWIKYKRGKMNPKQLHTYLGLDGLGQSARDSSNFQKYLKKSAEWRNKH	0
MEKRKDIEEANNSLVLFSALSKDIANVLIFLENEENQKALDKDQVEKLKLKMAFICTYVQLSYSDFEQFEDIMTRNRQEVENLLQSLLDDDVLTSLTSNMDDCISLYHRSYKSDAIMMDEQLDFLLLNLYHLSKHHAEKIFPGVTQYEVLQNVCGNIRDFHGLILNGCIKHEMVENVLPLFQLMAERVGHFLWEDQTDEDSRLSELDEDEHNDRDSRLFQLTHLLLKIVPTELEVMHICYTNLKASTSAEVGRFIKKLLETSPDILREYIIQLQEHMLTVIPPSTLGARNIHVMMEFLLLILSDMPKDFIHHDKLFDLLAHVGTLTREVSTLVRDLEEKLRNKEGNNQTNCATLDLLENIELLKKDLKHVYLKAPNSSQCCFPMSDGPLFMHLLHMHLN…	MPRALLAARSALEVVMRIAPLQPAATPTTALATPTQTSPTTPMEVPHVPGGNPPLGPRPRRQASMQPPLVPLNDSAMTGKQALVALDSEFSEQRLAEVQARQITVQALQSKLATHLAQAGIAPEKDSIAAKLAAGALQPVYLDRAAFKAMAKALPDCASAAAGPVLVDAQQGRIIFDLQRAFAPGDTFSDAAHTALRNALDLPGQGVENPDWLAAASQSHPARRKMQQTLKYHGHQIPAQHGGAGFYKPDDHRLLEGKATQLHEHLKQVVHENYLQAESTKSLGKDVMVHRGLYDFRNGIPENSLAAVDHAYAQGYRTVELDVQVSADGVPMMLHDFTVGRVLDDPDNPLVANTPFSQLHDQPLVIRNPVDGNFVQTTQRLSSIEEMLKHVVHTKPGMS…	0
MAERVVTMAIGPLVSMLKDKASSYLLDQYKVMEGMEEQHKILKRKLPAILDVITDVEEQAMAQREGAKAWLQELRTVAYVANEVFDEFKYEALRREAKKNGHYIKLGFDVIKLFPTHNRVAFRYKMGRKLCLILQAVEVLIAEMQVFGFKYQPQPPVSKEWRHTDYVSIDPQEIASRSRHEDKKNIIGILVDEASNADLTVVPVVAMGGLGKTTLAQLIYNDPEIQKHFQLLLWVCVSDTFDVNSLAKSIVEASPNKNVDTDKPPLARLQKLVSGQRYLLVLDDVWDNKELRKWERLKVCLQHGGMGSAVLTTTRDKRVAEIMGADRAAYNLNALEDHFIKEIIVDRAFSSENGKIPELLEMVGEIVKRCCGSPLAASALGSVLRTKTTVKEWNAIASR…	MKISALFSVAALLSQSMPVLGYLFYRCGNDHITERALINQISMEHKKLTGQGSSVDSFPGGRATAEVTFWEPSISNPGTYLDIKVKFNIYRQMLSFEVSSSGKIIPQEGDYGVEIPEEDLEVSDEPYYAN	1
MAETVLSMARSLVGSAISKAASAAANETSLLLGVEKDIWYIKDELKTMQAFLRAAELMKKKDELLKVWAEQIRDLSYDIEDSLDEFKVHIESQTLFRQLVKLRERHRIAIRIHNLKSRVEEVSSRNTRYSLVKPISSGTEIDMDSYAEDIRNQSARNVDEAELVGFSDSKKRLLEMIDTNANDGPAKVICVVGMGGLGKTALSRKIFESEEDIRKNFPCNAWITVSQSFHRIELLKDMIRQLLGPSSLDQLLQELQGKVVVQVHHLSEYLIEELKEKRYFVVLDDLWILHDWNWINEIAFPKNNKKGSRIVITTRNVDLAEKCATASLVYHLDFLQMNDAITLLLRKTNKNHEDMESNKNMQKMVERIVNKCGRLPLAILTIGAVLATKQVSEWEKFYE…	MLIMMGIPLRKIVLLSLIFGISIIPMMCEFLEDARDIQGFSRKSGSKLEEESDSSRDRQEKQAEAQKCTDISCNSNAQCSGQKCGDCLLEGNCSG	0
MAENEIEEMLEHLRRIKSGGDLDWFDILRIEELEMVLRVFRTFTKYHDVLLPDSLVKLTKMAKLTGEILHRVLGRIPHKCKTNLNLERLESHLLEFFQGNTASLSRNYELNDFDLSKYMDCLEKFLNDVLMMFLQKGRSCHSKRKLAIHRSIKELKIVQKKMRFLKYIYATEINGYVDYEKQECLEIRIQFMTNTVGQYCVAVLDYVAEGELNDENDNFSKPPYLLSLIVFVELEMKKLFHGEVKASKFTRSKTFKDKKLPKGFSHHLHNLLMYLRNKKLENFPNNIAAQNIDVAIEFLLVFLDADVSNHVINGNWLKEVLLKVGAIAGDILYVIQKLLPRSINKDETSNISLCSIQILEKTKDLKAQVETYYKSLKFTPSQFPTFGGLSFLDSLLRKL…	MWRLFLALIAATAILVHSPASALTTSTTGMTQTTPSLSVPVYVGKPSKDFSTRHLRIRHMKDDKVGDSEKNEERLIKTFESWVRYKLLQLHPKFRQVKLHPGRVFTLLGLDGLHEMAIYHPGWKRYVDYSQKWRSNNRLKRF	0
METSSISTVEDKPPQHQVFINFRGADLRRRFVSHLVTALKLNNINVFIDDYEDRGQPLDVLLKRIEESKIVLAIFSGNYTESVWCVRELEKIKDCTDEGTLVAIPIFYKLEPSTVRDLKGKFGDRFRSMAKGDERKKKWKEAFNLIPNIMGIIIDKKSVESEKVNEIVKAVKTALTGIPPEGSHNAVVGALGNSDAGTSSGDKKHETFGNEQRLKDLEEKLDRDKYKGTRIIGVVGMPGIGKTTLLKELYKTWQGKFSRHALIDQIRVKSKHLELDRLPQMLLGELSKLNNPHVDNLKDPYSQLHERKVLVVLDDVSKREQIDALREILDWIKEGKEGSRVVIATSDMSLTNGLVDDTYMVQNLNHRDSLQLFHYHAFIDDQANPQKKDFMKLSEGFVH…	MRVLYITLISTTAALLYSHAFALTTKANADTTQTTTDISSALLAGVQDKDLAMRALRTGRSSGGNVEHKDHDEERWLSRVTNWIKYKRGKMNPKQLHTYLGLDGLGQSARDSSNFQKYLKKSAEWRNKH	0
MADAFLSFAVQKLGDFLIQKVSLRKSLRDEIRWLINELLFIRSFLRDAEQKQCGDQRVQQWVFEINSIANDAVAILETYSFEAGKGASRLKACTCICRKEKKFYNVAEEIQSLKQRIMDISRKRETYGITNINYNSGERPSNQVTTLRRTTSYVDEQDYIFVGFQDVVQTLLAQLLKAEPRRSVLSIYGMGGLGKTTLARKLYTSPDILNSFPTRAWICVSQEYNTMDLLRTIIKSIQGCAKETLDLLEKMAEIDLENHLRDLLKECKYLVVVDDVWQREAWESLKRAFPDGKNGSRVIITTRKEDVAERVDHRGFVHKLRFLSQEESWDLFRRKLLDVRAMVPEMESLAKDMVEKCRGLPLAIVVLSGLLSHKKGLNQWQKVKDHLWKNIKEDKSIEI…	MSRICGALFRGSLTADHPTHTPEDSPQTVPSPRSSSAHSPEIQELRSLQETRPARLGARSQSRSSKHGLQQCSSSPSDESFRLHAELAAWCERVETKPSLLAKLGCCAAPPVVGDHREQRREAMERIMRCLDAGQAGTQLTLRDLNLSQLPPGLHRLAHLRDLDVADNVNLTRLPEDLSLCKHLERINADGCSIAALPSKIGALKNLSEISLAFNELRTLPDSIGQCSSLTTIVVPGCKINKLPASLANLTQLKKLDVAANIELSELSPHMNLDDVAVHSTQTRLGLMHRIFKAPTFDPETRQRLSYQASALRDRWAALSHHLSPQARARVDQMREGASTTLSSQDHKASAAWKTATEKVSSWAEEGAPITLDRIFKLNQLLLPEGDDDNDPIGGQLRK…	0
MNYCLPSSTLQTTTKRRLTLRRLCCKQLRKKTLVQTAEEEEANTTMADPVIGATVQVLLEKLISLTIEEVNSSRDFNKDLEMLTQNVSLIQAFIHDVETPQEKQQSVEQWLNRLERVAEDAQNVFDRFIYESLKTKVVRSPLKKVSGFFSHTAFKRKMSQKINNINKELTAINKVAKDLGLQSLMVPSRKILPIRETDSFVVASDIVGRDLDIAEIKEKILNMREEDIVLSTIPIVGMGGLGKTTVAKRIYNDEHMKQIFEKRIWLCLPEMSETKSFLEQILESLIERKIEVERRDIIVKKLQDELGGKKYLLVLDDLWCVDSTSWHEFIDTLRGINTSRGNCILVTTRRKQVASTVATDLHILGKLTEDHCWSIFKQKAFVDGRVPEELASMGNKIVK…	MKVSSANAGVPANSADNTSARPSQTNADTTPLGRRRRAPDDAPGSPPARRQRQDSPEDSAQTMFRRAGMTSLPPSPATSEHVPLLDNRPTLERMGVDHPLPGRTWYETGHTTASPADRTSTASAAQVASSSRSAGPATAARPQPTHTSAGQQATVDRLRTQVTGFLSGALGKLQALSARNMDPELAQFRVLDVDRAIMPLLIVAENARNPGLNLVPLHMDMAEDEEVRTQPPMAGSRHIAEFVASARPGRYRAVIDDGSHTRAADIRKDASGTSVIVVDPLRKEKDESAYVDYADNVNMEFGEHAKCAFIPVDIQKSFFDCRILSLSLALKMHDKDDAFAAFHETLRNGGDPSHHVSRAQQTEELGATLVLDGAPLVDARMMKHGQAASSVSRYLGNHP…	0
MAEAIVSVTVQKLGQLLLEEPLFLFGIGDQVKQLQDELKRLNCFLKDADEKQHESERVRNWVAGIREASYDAEDILEAFFLKAESRKQKGMKRVLRRLACILNEAVSLHSVGSEIREITSRLSKIAASMLDFGIKESMGREGLSLSDSLREQRQSFPYVVEHNLVGLEQSLEKLVNDLVSGGEKLRVTSICGMGGLGKTTLAKQIFHHHKVRRHFDRFAWVYVSQDCRRRHVWQDIFLNLSYKDENQRILSLRDEQLGEELHRFLKRNKCLIVLDDIWGKDAWDCLKHVFPHETGSEIILTTRNKEVALYADPRGVLHEPQLLTCEESWELLEKISLSGRENIEPMLVKKMEEIGKQIVVRCGGLPLAITVLGGLLATKSTWNEWQRVCENIKSYVSNG…	MQSPSIHRNTGSIIQPTVTPDARAATDLQERAEQPRQRSSHSLSSVGKRALKSVGKLFQKSKAPQQKAATPPTAKNVKTPPPASNVATPRNKARESGFSNSSPQNTHRAPKWILRNHPNQASSSGAQTHEIHPEAAPRKNLRVRFDLPQDRLERSPSYLDSDNPMTDEEAVANATRQFRSPDSHLQGSDGTRISMLATDPDQPSSSGSKIGDSDGPIPPREPMLWRSNGGRFELKDEKLVRNSEPQGSIQLDAKGKPDFSTFNTPGLAPLLDSILATPKQTYLAHQSKDGVHGHQLLQANGHFLHLAQDDSSLAVIRSSNEALLIEGKKPPAVKMEREDGNIHIDTASGRKTQELPGKAHIAHITNVLLSHDGERMRVHEDRLYQFDPISTRWKIPEGL…	1
MMLKEVESLSSQGFFDVVSEATPFADVDEIPFQPTIVGQEIMLEKAWNRLMEDGSGILGLYGMGGVGKTTLLTKINNKFSKIDDRFDVVIWVVVSRSSTVRKIQRDIAEKVGLGGMEWSEKNDNQIAVDIHNVLRRRKFVLLLDDIWEKVNLKAVGVPYPSKDNGCKVAFTTRSRDVCGRMGVDDPMEVSCLQPEESWDLFQMKVGKNTLGSHPDIPGLARKVARKCRGLPLALNVIGEAMACKRTVHEWCHAIDVLTSSAIDFSGMEDEILHVLKYSYDNLNGELMKSCFLYCSLFPEDYLIDKEGLVDYWISEGFINEKEGRERNINQGYEIIGTLVRACLLLEEERNKSNVKMHDVVREMALWISSDLGKQKEKCIVRAGVGLREVPKVKDWNTVR…	MRVLYITLISTTAALLYSHAFALTTKANADTTQTTTDISSALLAGVQDKDLAMRALRTGRSSGGNVEHKDHDEERWLSRVTNWIKYKRGKMNPKQLHTYLGLDGLGQSARDSSNFQKYLKKSAEWRNKH	0
MDVTVSAATGALAPVLVKLADLLKTEDRNLLGGSRRDAEFIRSELDAVKCSIHPSWDFDAACKADLLTEVRELSYDVDDAVDDLYLEPRGDEITNPFDEFKTRVEHLSKWKLPVTSRPPSSVHRREPGLLPASTELVGMDERKEELIKLLEQGVDRGSSDASRWRKGKPHFPLRISRRRMAPPFHIRIVIKVAMDSNKSRSKAMRLIASMRGVLSVTIVGDDRDQLVVFADDLDIIKLVTAIRKKVGYAELVQISENLEVVEETKTMPAAVNSTCEFDKVNTVCILGFAGGGKTTVAKELYDALGTKFQCRIFVSVSPIPSSPKTTEILADILQALGVTDTPSTPYGGTGTSNQQHIVDNISAFLVDKKYLIVIDDIWHWDEWEVIRKSIPKNDLGGRI…	MSYTVNSPSQLVYLSSAWADPTDLLNLCTNSLGNQFQTQQARTTVQQQFSDVWKPTPQAGVRFPASGFKVYRYNAVLDPLITALLGTFDTRNRIIEVENQQNPTTAETLDATRRVDDATVAIRSAINNLANELVRGTGMYNQTSFESMAGLTWTTTPPSG	0
MADQTLGAVGSLLGELGKAIKEETALLSGVEGDIQFIKDEMDSMNGFLVHVTKTTNHDDQLRAWMKQVRDITYVADDCIKLYMRDVVPEEKAGLRGCLLRRVPTVCKPYCPCLHRNLTTRDQLARRIHELKDRVREIGERRQRYDVKLPEGGDAAVQSSSPSVSQQDSKMKEKRDEFVCALEDGQPPFRDAVRRLSRDGALIRHRAAPALVHGIIKMLDDGAHAQIIKMLLRSLYAHPYGTKELEKLSSNLREGADVAKKVMLFCYSKLSVHYKSCLQYLTTFEDEESVSRTCLVRRWLAEGLVSKDQHHGLDEDDTSMEEAGERCFDELLFRGFLSPAPGHHFPRSGGLKLKCCILDASVKKFINDMARSENFVADVPTHLRHQLDIRRWARRPELPQ…	MKLLISIFIGFLAISTSQQEDVSTPAPNFPDFCSNPNLNKNAKVKACCDAVTKAANAGSYSGADGPVPDECTLKSCGRVCNRFFHKKGENRVTEMPESKTTESESSEECECGDSGDETTTGAQPTPRNVYPSGPEPSTSGGQVASHKPPAAPSTPHPGCHQPPAAPTTKPPRNPYPSGPEPTPKQPGYPQGRASTPKQPGYPQGPASPTPRNVYPSGPEPSTPGGKVASHKPPAAPSTPQPGYPQPPAAPTTKPPRNPYPSGPEPTPKQPAPSSPTPPSSAPSVPAPPSGQYPPGSNVTSNSLTVPPLYTTKETCLPLTPDMPGVVDQWLNKPKTGRFVWHALTNAHSYGGECGLGIQYPYHACVGRDLWSPVKKWVRSCLTDIPNHYIRNDQVCVNKC…	0
MRIYRCFIVIDDMWDKKSWGLIRCALQDSNHRSRVVVTTRVFEVATYVGDVYKTQPLSRNDSEKLLYTRIVQGEGKCLDSSLVEVCDKFLKKCGGVPLAIITIASLLANKPQEDWSEVYSTIVLGHGGNDDVENTRRILSLSYYDLPLHLKPCLLYLSIFPEDYYIEKNLLIWKWIAEGFVHEKQAPGVGLFELGEGYFNELINRSMIQPVEAEDKGYVDGCRVHDMVLDMICLLSFEENFVTVLDGSEKQESPRIKTRRLALQHRNFEENRHQLGNVGVDQLRSFVVSECDGITVESPSFHVLRVLALENHFSRNYYCKHILQHLGNLHHLRYLGLQNVRTSELPDEVGDLKFLQVLDLSGTGIQELPESVGLLTKLLSLRANEGTRVSAGSIVKLTS…	MTTPANTTQAVGSTTSTTTTTAGATPANSGLFTIPDGDFFSTAKAVVASNAVATNEDLAKIQEIWKDMKIPSDTMAQAAWDLVRHCADVGSSAQTEMIGTGPYSNGVSRARLAAAIKEVCTLRQFCKKYAPVVWNWMLTNNSPPANWQAQGFKPEHKFAAFDFFDGVTNPAAITPKEGLMRPPSEAEMNAAQTAAFVKITKARAQSNDFASLDAAVTRGRITGTTVAEAVVSLPPP	0
MEIGLAVGGAFLSSALNVLFDRLAPHGDLLNMFQKNKNDVRLLKKLKMTLVGLQVVLSDAENKQASNQHVSQWFNELRGAVDGAENLMELVNYEALRLKVEGRHQNLAETSNQQVSDRKLNLSDDYFLDIKEKLEETIETLEDLQKQIGDLGLQKHLDLGKKLETRTPSTSLVDESKILGRMIEKERLIDRLLSSDSNGENLTVVPIVGMGGVGKTTLAKIVYNDKKVKDHFDLKAWFCVSEAYDAFRITKGLLQEIGSFDLKDDNNLNQLQVKLKESLKGKRFLVVLDDLWNDDCDEWDDLKNLFVQGAMGSKILVTTRKEDVALMMGNGAINVETLSDEVSWDLFKQHSLKNRDPEEHPELEEVGKRIADKCKGLPLALKALAGILCRKSEVYEWKN…	MPKRNYDTAFSTPMSNVRRRLTFDTPLSLPATAGSVPASAKRRRWTNRPMWRKPRYYRLYRSPDVPRGCEGPCKVQSFEAKHDISHVGKVICVTDVTRGMGITHRVGKRFCVKSIWVTGKIWMDENIKTKNHTNTVMFKLVRDRRPFGTPQDFGQVFNMYDNEPSTATVKNDLRDRYQVVRKFQATVTGGQYASKEQATVSKFYRVNNYVVYNHQEAAKYENHTENALLLYMACTHASNPVYATLKIRIYFYDSISN	0
MASSSSSSSRNWSYHVFPSFSGEDVRNTFLSHFLKELDRKLIISFKDNEIERSQSLDPELKHGIRNSRIAVVVFSKTYASSSWCLNELLEIVKCKKEFGQLVIPIFYNLDPSHVRKQTGDFGKIFEKTCRNKTVDEKIRWKEALTDVANILGYHIVTWDNEASMIEEIANDILGKMNISPSNDFEDLVGIEDHITKMSSLLHLESEEVRMVGIWGPSGIGKTTISRALFSRLSCQFQSSVFIDKVFISKSMEVYSGANLVDYNMKLHLQRAFLAEIFDKKDIKIHVGAMEKMVKHRKALIVIDDLDDQDVLDALAGQTQWFGSGSRIIVVTENKHFLRANRIDHIYKVCLPSNALALEMFCRSAFKKNSPPDDFLELSSEVALRAGNLPLGLNVLGSNL…	MRVTTFNTFLLTLGTVAVVNAETGNKYIEKRAIDLSRERDPNFFDHPGIPVPECFWFMFKNNVRQDAGTCYSSWKMDMKVGPNWVHIKSDDNCNLSGDFPPGWIVLGKKRPGF	0
MAYAALSSLIYTLQQLLKPNQSLVCRSCTQQHLQSIYHNLSALQLFLDDTTTKDIETLKVIEKRIRDVVYKAEDKVDSSLRNIILADCTENREGACKFFEEELLKVEKDVDSLRKEVMQIEFNKHGSRSAELTTILPSPEKSTIEEHTIVGMEDEYNTILDRLTAQTDELTVIPIFGMGGIGKTTLARKVYDDSSIRSRFDRHVWVTTSEEFNERRMLLEVVSSITTGSNQEKSDDQLMEIVYRGLKGRRFLIVIDDIWSTQAWDQMQRIFPNDDNKSRILLTTRLKYVADYVNSPDFPPHSKSFLSLDDSWNLFTEKVFNKDTCPPHLEETGKHIVQQCRGLPLSVVVVAGLVGKMDPTHDNWENVEENLNSFIGTVSERCQSILSLSYNYLPQYLRA…	MMHSIIFQTLLIITIVFSKVWGARSLVKIDWSGSEYTILGANHYEEPNTGAAAQFPGTMTVDDGRSPYIVRKLRNSSGKRFYVFTGHPQQPIVWNPHEEIEIQFNRKFLIAVLTEFEADSQVFNHFARRQHR	0
MVDAVVTVFLERLLNTLVEEGRVVNEFRDQFEKLQDELQLMQCFLKDADKQKRKNQTLHGIMAKLRELIYESEDILADCQLQSREDNLFSNGCLARIYPPNLHFQNQTGKRLRKIHEKITDIKQSIISYLGPSITNDMGRIDACNDQMPRWSSPVYDHTQVVGLEDDTKKIKDWLYNADVGILKIGIVGMGGLGKTTIAQMVFNDREIEDRFERRMWISVSQSFDEEQIMRSMLRTLGDASVGDDRGELLRKINQYLLGKRYLIVMDDVWSLDGNWWSRISEGLPKGNGSSVIITTRLVGVLRKMEVSEARMHQPDILNGNNSWLLFRKIAFAASGGDCTKPELEKIGKEIVQKCNGLPLAIKAIGGMLLYKSHYHEWKRIADNFRDELGENDDTVMPS…	MKINLSWKTYAVLSIVSLGGIHAMEHVPAELTGVSEGYTRFYRSSTASVVLSGLVKVKWDNEQMTMPLFKWIGGEQAEELHFCVHIAHSSGPKLNRARTLGTVNSNMDQHWAQAYSHSGATRRTIQDCHLFENDIPNFPDYIKIKLVPKT	0
MAEAFIQVLLDNLTSFLKGELTLLFGFQDEFQRLSSMFSTIQAVLEDAQEKQLNNKPLENWLQKLNAATYEVDDILDEYKTKATRFSQSEYGRYHPKVIPFRHKVGKRMDQVMKKLKAIAEERKNFHLHEKIVERQAVRRETGSVLTEPQVYGRDKEKDEIVKILINNVSDAQHLSVLPILGMGGLGKTTLAQMVFNDQRVTEHFHSKIWICVSEDFDEKRLIKAIVESIEGRPLLGEMDLAPLQKKLQELLNGKRYLLVLDDVWNEDQQKWANLRAVLKVGASGASVLTTTRLEKVGSIMGTLQPYELSNLSQEDCWLLFMQRAFGHQEEINPNLVAIGKEIVKKSGGVPLAAKTLGGILCFKREERAWEHVRDSPIWNLPQDESSILPALRLSYHQL…	MRLAIMLSATAVAINFATSSAIDQTKVLVYGTPAHYIHDSAGRRLLRKNEENEETSEERAPNFNLANLNEEMFNVAALTERADAKKLAKQLMGNDKLADAAYMWWQHNRVTLDQIDTFLKLASRKTQGAKYNQIYNSYMMHLGLTGY	0
MAPAVSASQGVIMRSLTSKLDSLLLQPPEPPPPAQPSSLRKGERKKILLLRGDLRHLLDDYYLLVEPPSDTAPPPDSTAACWAKEVRELSYDVDDFLDELTTQLLHHRGGGDGSSTAGAKKMISSMIARLRGELNRRRWIADEVTLFSARVKEAIRRQESYHLGRRTSSSRPREEVDDDDREDSAGNERRRFLSLTFGMDDAAVHGQLVGRDISMQKLARWLADGEPKLKVASIVGSGGVGKTTLATEFYRLHGRRLDAPFDCRAFVRTPRKPDMTKILTDMLSQLRPQHQHQSSDVWEVDRLLETIRTHLQDKRYFIIIEDLWASSMWDIVSRGLPDNNSCSRILITTEIEPVALACCGYNSEHIIKIDPLGDDVSSQLFFSGVVGQGNEFPGHLTEV…	MRLAIMLSATAVAINFATSSAIDQTKVLVYGTPAHYIHDSAGRRLLRKNEENEETSEERAPNFNLANLNEEMFNVAALTERADAKKLAKQLMGNDKLADAAYMWWQHNRVTLDQIDTFLKLASRKTQGAKYNQIYNSYMMHLGLTGY	0
MEAAAMAVTAATGALAPVLVKLAALLDDGECNLLEGSRSDAEFIRSELEAVHSLLTPNILGRMGDDDAACKDGLIAEVRELSYDLDDAVDDFLELNFEQRRSASPFGELKARVEERVSNRFSDWKLPAASLPPSSVHRRAGLPPPDAGLVGMHKRKEELIELLEQGSSDASRWRKRKPHVPLRIMGGEMQKIVFKIPMVDDKSRTKAMSLVASTVGVHSVAIAGDLRDQVVVVGDGIDSINLVSALRKKVGPAMFLEVSQVKEDVKEITAMLAPVKSICEFHEVKTICILGLPGGGKTTIARVLYHALGTQFQCRVFASISPSSSPSPNLTETLADIFAQAQLGVTDTLSTPYGGSGTGRALQQHLIDNISAFLLNKKYLIVIDDIWHWEEWEVIRKSI…	MRSSTTFITIAFIAMQALGIAATQVTILKKGERITWVEVPKGESRVFNIRGKSVTVSVSDDGTPSISGSKYTVE	0
MAEAIVSVTVQKLGQLLLEEPLFLFGIGDQVKQLQDELKRLNCFLKDADEKQHESERVRNWVAGIREASYDAEDILEAFFLKAESRKQKGMKRVLRRLACILNEAVSLHSVGSEIREITSRLSKIAASMLDFGIKESMGREGLSLSDSLREQRQSFPYVVEHNLVGLEQSLEKLVNDLVSGGEKLRVTSICGMGGLGKTTLAKQIFHHHKVRRHFDRFAWVYVSQDCRRRHVWQDIFLNLSYKDENQRILSLRDEQLGEELHRFLKRNKCLIVLDDIWGKDAWDCLKHVFPHETGSEIILTTRNKEVALYADPRGVLHEPQLLTCEESWELLEKISLSGRENIEPMLVKKMEEIGKQIVVRCGGLPLAITVLGGLLATKSTWNEWQRVCENIKSYVSNG…	MKSFTHILGAFLAMVALVTGAALPEESQLDTRTITESQALSIARRQGACISLDIVPRRVDRAHQTNFQWVIREEGRTDWNPNNHVHVLIDAQTTEFDHRLTVEITNRSQRFGNAVILSRYAGDTNTGPIQDQIRIPVGTAEGRTAAFVSRCIRLPSLQGTWWWQLEN	0
MSGFTLVTLRWYYGGVLDLSSGQVVYSGGQVTEFLDVDVDRLSYFELRGYIKELGYTTTCTFSIKPPNSGILEDIHNDMDILDLSCSLEDRDIVEVYVKHLIDDAVVDPTLILLENVPHGYMEESGSTFNKVNEQSGVGEDPFTTFDTRSASTPTPSTTTSSPRSPFTTTTHSTTTAAPKSPSTKTPPTTTAAPRSPSTTTPVTAANPSIEDADDLVSGPVESDFLEKEGSDYSTEDSVESECGLVGDDDEDYGSDVHEEVRELRAEKRSFQRRKRKERVPVDTEEVPVGEAGADLGFDETQTGKISVEGRLGGDEPYFASSDDGSFEIDGDEFSDECVESERVHLPRTVKRRRRPSNQKIIHDPTAKKVVGQLGMVFADVNEFRRAVSKYAVQKRVQI…	MRSLLLTVLLNLVVLLATTGAVSSNLNTAVNYASTSKIRFLSTEYNADEKRSLRGDYNNEVTKEPNTSDEERAFSISKSAEYVKMVLYGFKLGFSPRTQSKTVLRYEDKLFTALYKSGETPRSLRTKHLDKASASVFFNRFKKWYDKNVGPS	0
MEKRKDNEEANNSLVLFSALSKDIADVLVFLENEENQKALDKDQVEKIKLKMAFICTYVQLSCSDFEQFEDIMTRKRQEVENLLQPLLDDDVFTSLTSNMDDCISLYHRSYKSDAIMMDEQLDFLLLNLYHLSKHHAEKIFPGVTQYEVLQNICGNIRDFHGLIVNGCIKHEMVENVLPLFQLMADRVGHFLWDDQTDEDSRLSELDEDEQNDRDSRLFKLAHLLLKIVPVELEVIHICYTNLKASTSAEVGLFIKQLLETSPDILREYLIPLQEHMVTVITPSTSGARNIHVMMEFLLLILSDMPKDFIHHDKLFDLLDRVGVLTREVSTLVRDLEEEPRNKEGNNQTNCATLDLLENIELLKKDLKHVYLKALDSSQCCFPMSDGPLFMHLLHIHLN…	MLFKQCTALKFLIFILGFSIIAAQYVVDPGFGEIECMCGQIARLTQRPFDVECEATPSCSCDYRGDCPGPAAEYVYRCPTCGPRSHVGCFGVHQGTCEEVHPGIARVQYQNSDSESE	0
MVDAITEFVVGKIGNYLIEEASMFMAVKEDLEELKTELTCIHGYLKDVEAREREDEVSKEWSKLVLDFAYDVEDVLDTYHLKLEERSQRRGLRRLTNKIGRKMDAYSIVDDIRILKRRILDITRKRETYGIGGLKEPQGGGNTSSLRVRQLRRARSVDQEEVVVGLEDDAKILLEKLLDYEEKNRFIISIFGMGGLGKTALARKLYNSRDVKERFEYRAWTYVSQEYKTGDILMRIIRSLGMTSGEELEKIRKFADEELEVYLHGLLEGKKYLVVVDDIWEREAWESLKRALPCNHEGSRVIITTRIKAVAEGVDGRFYAHKLRFLTFEESWELFEQRAFRNIQRNDEDLLKTGKEMVQKCRGLPLCIVVLAGLLSRKTPSEWNDVCNSLWRRLKDDSI…	GEEKWLYAQLYGNLKAVGKSESQLETKHVGKGQCPLFQLYLSTHKEAKEYFKPLMGAYAKSRLNRIAYAKDILSMQRKLKWAKLDVACLELAVEDVICDLHAVNFTTCEYITDEEQIFQSLNMKSAVGAMYRGKKRDYFETYTTEDKERILYESCLRLYTGKLGIWNGSIKAELRPMEKVQANKTRTFTAAPIDTLLAGKVCVDDFNNQFYSKHTIAPWSVGISKFSGGWDKLLRKLPDGWIYCSADGSRFDSSLTPYLINAVAQIRLAFMEKWDIGEQMIKNLYAEIIYTPILTADGTIVKKFKGNNSGQPSTVVDNTLMVLIAMRYSLRRLGMNYKDQIKRCVFFANGDDLIVAVRHEDEWVLDSLQAPFQELGLSYNFDDRTTNRSELWFMSHQGK…	0
MRDITISISREENFVFLPRGTDYEAVQGNTRHIAFQGSKYCSKISFNWSIIRSLTMFAERPVELEHSVCSSQLRMLRVLDLRDAQFTITQNDVNNIVLLCHLKYLRIARYNNASYIYSLPKSIGRLDGRQTLDLDSTNISTLPTQITKLRSLRSLRCMKQYDFSSFTTCLTDTLCLPMIFTPSVSTSDRAEKIANLHLATKSFRSKSNGVKVPKGICRLRDLQILGVVDIRRTSSRVIKELGQLSKLRKLYVVTKGSTKLKCEILYTAIQKLYSLQSLHMDAVGCTGIGTLECLDSVSSPPPLLRTLRLNGSLEELPNWIERLTHLRKFYLLRTKLKEGKTMLILGALPNLMLLHFCHNAYLGEKLVFKTGAFPNLRTLVTFNLDQQRDIRFEDGSSPQ…	MLFKQCTALKFLIFILGFSIIAAQYVVDPGFGEIECMCGQIARLTQRPFDVECEATPSCSCDYRGDCPGPAAEYVYRCPTCGPRSHVGCFGVHQGTCEEVHPGIARVQYQNSDSESE	0
MADAFLSFAVQKLGDFLIQQVSLRTNLRDEIEWLKNELLFIQSFLKDAELKQCVDHRVQQWVFEINSIANDAVAILETYSFEAGKAASHLKVCACICWKEKKFYNVAKEIQSLKQQIMDISRKRETYGITNINYNSGEGPSNQVTTLRRTTSYVDEQDYIFVGLQDVVQKLLAQLLKAEPRRSVLSIYGMGGLGKTTLARNLYNSPDILNSFPTRAWICVSQEYNTMDLLRNIIKSIQGRTKETLDLLERMTEGDLEIYLRDLLKERKYLVVVDDVWQREAWESLKRAFPDGKNGSRVIITTRKEGVAERADDRGFVHKLRFLSQEESWDLFRRKLLDVRAMVPEMESLAKDMVEKCRGLPLAIVVLSGLLSHKKGLNQWQKVKDHLWKNIKEDKSIEI…	MQFSTIITVCLFTGLASANFVQCNHHLLYNGRHWGTIRKNAGWAVRFYEEKPNQPKRLVAICKNASPVHCNYLKCTNLAPGFSAGTSTDVLSSGTVGSIGNDPQAQRQ	0
MVDAVVTVFLEKTLNILEEKGRTVSDYRKQLEDLQSELKYMQSFLKDAERQKRTNETLRTLVADLRELVYEAEDILVDCQLADGDDGNEQRSSNAWLSRLHPARVPLQYKKSKRLQEINERITKIKSQVEPYFEFITPSNVGRDNGTDRWSSPVYDHTQVVGLEGDKRKIKEWLFRSNDSQLLIMAFVGMGGLGKTTIAQEVFNDKEIEHRFERRIWVSVSQTFTEEQIMRSILRNLGDASVGDDIGTLLRKIQQYLLGKRYLIVMDDVWDKNLSWWDKIYQGLPRGQGGSVIVTTRSESVAKRVQARDDKTHRPELLSPDNSWLLFCNVAFAANDGTCERPELEDVGKEIVTKCKGLPLTIKAVGGLLLCKDHVYHEWRRIAEHFQDELRGNTSETDN…	MKISALFSVAALLSQSMPVLGYLFYRCGNDHITERALINQISMEHKKLTGQGSSVDSFPGGRATAEVTFWEPSISNPGTYLDIKVKFNIYRQMLSFEVSSSGKIIPQEGDYGVEIPEEDLEVSDEPYYAN	0
MAPAVIASQGVIMRSLTSKLDSLLLQPPEPPPPAQPSSLRKGERKKILLLRGDLRHLLDDYYLLVEPPSDTAPPPDSTAACWAKEVRELSYDVDDFLDELTTQLLHHRGGGDGSSTAGAKKMISSMIARLRGELNRRRWIADEVTLFRARVKEAIRRHESYHLGRRTSSSRPREEDDDDDREDSAGNERRRFLSLTFGMDDAAVHGQLVGRDISMQKLVRWLADGEPKLKVASIVGSGGVGKTTLATEFYRLHGRRLDAPFDCRAFVRTPRKPDMTKILTDMLSQLRPQHQHQSSDVWEVDRLLETIRTHLQDKRYFIIIEDLWASSMWDIVSRGLPDNNSCSRILITTEIEPVALACCGYNSEHIIKIDPLGDDVSSQLFFSGVVGQGNEFPGHLTEV…	MHINRTGSSQPSIELERFYSASQSLASSSVRELSPAEHANLQAITDYLKDHVFAAHKLPLSESAVDQDAVHAHNEQLDNIIDARARRLLDEGETPATIADTFAKAEKFDRMATTASTALRATPFAAASVLQYMQPAINKGDWLPTPLKPLTPFVSGALSGIMDQVGTTVMNRATGNLHYLSTPPEKLHDAMAASVKRHSPGVMRQAVDLGIAVQTYSARNAVRTVLAPALASRPAVQGAVDISVSAAGGLAANAGFGNRMHSVQARDHLRGGAFVLGIKDQEPKADLSEETDWLVAYNAIKSASYSGAALNAGKRVAGLPLDVATDGLKAVRSLVSATGLAQNGLALAGGFAGVGKLQEMATKNITDPATKAAVSQLTNMAASAGVFAAWTTAAVATDP…	0
MEHEQLLKYFDYYLTTISTKLAAGQLTDDRERHCFAFMEMELAAIVRSLRTPPTPSHGVDGHDRQTWLQELRRLASEIEHLMANHGEADHHPPTRFVLLRRATRCFRVRRRMGMDLYSQFQEEAHQLHLAAEDPCMCKHLRSHPPPPEGVAGGDHLVGIKGPAKKLLRWLMNAETSLQFMAIVGPIGVGKTALAMEVHSRVRCQPKYFEFCAIANLSRRREPVRTRLFLRSILSQITDLEESSSSHNSESETNEELAAHIWKHLQYKRYFILIDDISKDSDWGIINDAFPTNHCGSRILLTTRNELIANFCNSNYDGEVHTMKPLSDSNSDRLLRTKAFGSMDYCPPDNLKLLCEEISKICGGIPLYVTSMAEWLKQHQPQHESSAVPAEEQARLLLKR…	MRSLLLTVLLNLVVLLATTGAVSSNLNTAVNYASTSKIRFLSTEYNADEKRSLRGDYNNEVTKEPNTSDEERAFSISKSAEYVKMVLYGFKLGFSPRTQSKTVLRYEDKLFTALYKSGETPRSLRTKHLDKASASVFFNRFKKWYDKNVGPS	0
MEKRKDNEEANNSLVLFSALSKDIADVLVFLENEENQKALDKDQVEKLKLKMAFIYTYVQLSYSDFEQFEDIMTRKRQEVENLLQPLLDDDVLTSLTSNMDDCISLYKSDAIMMDEQLDFLLLNLYHLSKHRAKKMFPRLTQYEVLQNVCGNIRDFHGLIVNGCIKHEMVENVLPLFQLMAERVGHFLWEDQTDEDSDEDHQNDRDSRLFQLTHLLLKIVPTELEVMHICYTNLKASTSAEVGRFIKKLLETSPDILREYIIQLQGHMITVIHPSTSGARNIHVMMEFLLLILSDMPKDFIHHDKLFDLLAHVGVLTREVSTLVRDLEEKLRNKEGNNQTNCATLDLLENIELLKKDLKHVYLKAPDSSQCCFPMSDGPLFMHLLHMHLNDLLDSNAYS…	MKISALFSVAALLSQSMTVLGYLFYRCGNDYITERALINOINMEHKKLTGQGSSADSFPGGRATAEVTFWEPSISNPGTYLDIKVKFDIYRQMLSFEVSSSGKRIPCEGDYGVEIPEEDLEVSDEPYYAN	0
MVDAVVTVFLERLLNTLVEEGRVVNEFRDQFEKLQDELQLMQCFLKDADKQKRKNQTLHGIMAKLRELIYESEDILADCQLQSREDNLFSNGCLARIYPPNLHFQNQTGKRLRKIHEKITDIKQSIISYLGPSITNDMGRIDACNDQMPRWSSPVYDHTQVVGLEDDTKKIKDWLYNADVGILKIGIVGMGGLGKTTIAQMVFNDREIEDRFERRMWISVSQSFDEEQIMRSMLRTLGDASVGDDRGELLRKINQYLLGKRYLIVMDDVWSLDGNWWSRISEGLPKGNGSSVIITTRLVGVLRKMEVSEARMHQPDILNGNNSWLLFRKIAFAASGGDCTKPELEKIGKEIVQKCNGLPLAIKAIGGMLLYKSHYHEWKRIADNFRDELGENDDTVMPS…	MWSKSTIVTSAALLLFNQAALVAARNCRIWQDMGSVWQEVVVVTPPVTVDIITKRHGAFSLFVPVGCGIRDTGGALRATETDDPW	0
MELVVGASEATMKSLLGKLGNLLAQEYALISGIRGDIQYINDELASMQAFLRDLSNVPEGHSHGHRMKDWMKQIRDIAYDVEDCIDDFAHRLPQDSISDAKWSFLLTKIYELWTWWPRRVIASNIAQLKVRAQQIADRRSRYGVNNPEHLDSSSSARTRAVNYEIAEYQVTSPQIIGIKEPVGMKTVMEELEVWLTNPQAENGQAVLSIVGFGGVGKTTIATALYRKVSDKFQCRASVAVSQNYDQGKVLNSILSQVSNQEQGSSTTISEKKNLTSGAKSMLKTALSLLRGNCICQPENDGNPDNTPIRLQETTDDDQNPRKLEQLLAEKSYILLIDDIWSAETWESIRSILPKNNKGGRIIVTTRFQAVGSTCSPLETDRLHTVDFLTDDESQNLFNT…	MPRALLAARSALEVVMRIAPLQPAATPTTALATPTQTSPTTPMEVPHVPGGNPPLGPRPRRQASMQPPLVPLNDSAMTGKQALVALDSEFSEQRLAEVQARQITVQALQSKLATHLAQAGIAPEKDSIAAKLAAGALQPVYLDRAAFKAMAKALPDCASAAAGPVLVDAQQGRIIFDLQRAFAPGDTFSDAAHTALRNALDLPGQGVENPDWLAAASQSHPARRKMQQTLKYHGHQIPAQHGGAGFYKPDDHRLLEGKATQLHEHLKQVVHENYLQAESTKSLGKDVMVHRGLYDFRNGIPENSLAAVDHAYAQGYRTVELDVQVSADGVPMMLHDFTVGRVLDDPDNPLVANTPFSQLHDQPLVIRNPVDGNFVQTTQRLSSIEEMLKHVVHTKPGMS…	0
MAESFLFNIIERVLAKVSSVAVTEISLAWNVKTELRKLQSTLSTIKAVLLDANEQQAKNHEVRDWLEKLRDVVYDVDDVLDDLSTQLLLQIHFQKSLKKKVRKFFSSSNPIIYRFKIGRKVKEIRELLNEIADDRKSFHFTEHTCLNPVENICREQTHSFVRASDIIGRETDQENIVKQLIDARDEENISVIPIVGLGGLGKTTLVKLVYNYNTVVQNFDLRMWVSISEDFSLSKVIEKILRSATGESFGHLDMDQLQGHLSEVLRSKRYLLVLDDVWNEDQNKWTDLRELLMNCSKGSKIVVTTRSKMVALITGTVAPYYLGGLTDDACLLLFLKCAFVGEDKLLPNLVEIGKEIVKKCGGVPLAVKTLGRLLYMKTDENEWLRIRDNEIWEIEQKQS…	MPYTINSPSQFVYLSSAYADPVQLINPCTNALGNQFQTQQARTTVQQQFADAWKPVPSMTVRFPASDFYVYRYNSTLAPLITALLNSFDTRNRIIEVDNQPAPNTTEIVNATQRVDDATVAIRASINNLANELVRGTGMFNQASFETASGLVWTTTPAT	0
MASALTGVMTSVINKLTALLGKEYMKLKGVQGEVEFMKDELSSMNALLHRLAEEDQHLDLQTKEWRNQVREMSYDIEDCIDDFMHHLGHTGIAESAGLVHRMAQLLKTLRVRHQIANQIEKLKARVEDASKRRLRYKLDERTFNLSTAGAIDPRLPSLYAESDGLVGIEQSRDVVIKLLTEGEGASSQKLKVISIVGPGGLGKTTLANEVFRKLESQFQCRAFVSLSQQPDVKKIVRNIYCQVSQQDYGSIDIWDEEKLIKATREFLTNKRYFVVIDDIWSTQAWKTIKCALFVNNCGSRIMTTTRNMAIAKSCCTPDHDRVFEIMPLNIDSSKSLFLKRIFGSKDVCIPQLDEVCYEILKKCGGSPLAIITIASLLANKANTKEEWERVCNSIGSTLQ…	MKINLSWKTYAVLSIVSLGGIHAMEDVPAELTGVSEGYTRFYRSPTASVTLSGLVNVKWDNEQMTMPLFKWIGGEQAEELHFCVHIAHSIGPKLNLARTLGTVNSNMDQHWAQAHRHSGATRRTIQDFHLFANDIPNFPDYIKIKLVPKT	0
MSYLRDVATAVALLLDNLCCGRPNLNNDNEDTIQQTDSTSPVVDPSSSSQSMDSTSVVDAISDSTNPSASFPSVEYDVFLSFRGPDTRYQITDILYRFLCRSKIHTFKDDDELHKGEEIKVNLLRAIDQSKIYVPIISRGYADSKWCLMELAKIVRHQKLDTRQIIIPIFYMVDPKDVRHQTGPYRKAFQKHSTRYDEMTIRSWKNALNEVGALKGWHVKNNDEQGAIADEVSANIWSHISKENFILETDELVGIDDHVEVILEMLSLDSKSVTMVGLYGMGGIGKTTTAKAVYNKISSHFDRCCFVDNVRAMQEQKDGIFILQKKLVSEILRMDSVGFTNDSGGRKMIKERVSKSKILVVLDDVDEKFKFEDILGCPKDFDSGTRFIITSRNQNVLSR…	MKVSSANAGVPANSADNTSARPSQTNADTTPLGRRRRAPDDAPGSPPARRQRQDSPEDSAQTMFRRAGMTSLPPSPATSEHVPLLDNRPTLERMGVDHPLPGRTWYETGHTTASPADRTSTASAAQVASSSRSAGPATAARPQPTHTSAGQQATVDRLRTQVTGFLSGALGKLQALSAQNMDPELAQFRVLDVDRAIMPLLIVAENARNPGLNLVPLHMDMAEDEEVRTQPPMAGSRHIAEFVASARPGRYRAVIDDGSHTRAADIRKDASGTSVIVVDPLRKEKDENAYVDYADNVNMEFGEHAKCAFIPVDIQKSFFDCRILSLSLALKMHDKDDAFAAFHETLRNGGDPSHHVSRAQQTEELGATLVLDGAPLVDARMMKHGQAASSVSRYLENHP…	0
MEIGLAVGSAVGGAFLNVLFDRLARRVELLKMFHDDGLLEKLENILLGLQIVLSDAENKQASDQLVRQWLNKLQSAVDSAENLMEQVNYEALKLKVEGQHQNLAETCNQQVFRFFSECCGRRLSDDFFLNIKEKLENTIKSLEELEKQIGRLGLQRYFDSGKKLETRTPSTSVVESDVFGRKNEIEKLIDHLMSKEASEKNMTVVPIVGMGGMGKTTLAKAAYNAEKVKNHFNLKAWFCVSEPYDAFRITKGLLQDMGSFDLNDDNNLNRLQVKLKEKLNGKRFLIVLDDVWNDNYNEWDDLRNIFVHGDIGSKIIVTTRKESVALMMSSGAINVGTLSDEASWALFKRHSLENKDPMEHPELEEVGKKIAAKCKGLPLALKTLAGLLRSESEVEGWRR…	MPYTVSSPNQLVYFGSVWADPIALIDLCTVSLGNQFQTQNARTTVQQQFSDLFKTVPTRTIRFSDGENGFRVFRYNSTLDPLITALLNSFDTRNRIIETENPANPNTAEIASATQRVDDATVSIRACINNLMNELARGTGMLNTVSFETISNLTWTTAATT	1
MSYLREVATAVALLLPFILLNKFWRPNSKDSIVNDDDDSTSEVDAIPDSTNPSGSFPSVEYEVFLSFRGPDTREQFTDFLYHFLCRYKIHTFRDDDELRKGEEIGPNLLRAIDQSKIYVPIISSGYADSKWCLMELAEIVRRQEEDPRRIILPIFYMVDPSDVRHQTGCYKKAFRKHANKFDGQTIQNWKDALKKVGDLKGWHIGKNDKQGAIADEVLADIWSHISKENLILETDELVGIDDHITAVLEKLSLDSENVTMVGLYGMGGIGKTTTAKAVYNKISSCFDRCCFIDNIRETQDQKDGVVVLQKKLVYEILRIDSGSVGFNNDSGGRKMIKERVSRFKILVVLDDVDEKFKFEDMLGSPKDFISQSRFIITSRSMRVLGTLNENQCKLYEVGS…	MLFKQCTALKFLIFILGFSIIAAQYVVDPGFGEIECMCGQIARLTQRPFDVECEATPSCSCDYRGDCPGPAAEYVYRCPTCGPRSHVGCFGVHQGTCEEVHPGIARVQYQNSDSESE	0
MPTNSENKAEPQVHYSEYEHEHPHKLCSSALLSRQTDLIKMAEVLASGATGLITSLLGKLASLLGDEYTLLREVRGDVEFLQAELSGMDDLLVRLVEMEKNGHGTKKWRVKLRELAYEVEDGIDSFTHRLGSARDRAGFVRGFMKQLNLMVRHQVARQIQELRDQIEVECARQMRYTQLGGGGSSSIDAAVADQIDCRVKALYVDPDHQLVGMDGPVASIVELLTMEEDESSARQLRIVSIFGPGGLGKTTLANQVHRKIKGQFDYAALVSVSQRPIRDILTKIAPSVIPTDSSSSLDTCQLIEIVKDFLQDKRYLIVFDDIWSTKMWENLMSVLPRNNKKSRVITTTRMSNVASSRSPRSNGHIYGMESLNDADSKELFSKIIFDHKGKCPKALDEIA…	MKNKTDIAGIAGLSTSHVSFDDAESKSVLDGSTQSTPEYKFQTPLDQLPARPAGPKSSNTTDAYIHESLPHSVPIAGASTSAVTHQQATQRKGTDEIYGLGSLPSAGPGRWEYLANPGNWHPERRKLHEKLLDQARSSALTLAESLESDGCQPTLFALRGNTATGKTRIATKKIPVLAAALKKTAGKGCVNPDVFKSSLAKSETGAKIFSSAQVHSESSFLADRFEGGLRSQKTGSGAIASIVVDKRLSREYEIDSYIQLAKETGRKVELCDIDAPLENSLVGVLQRKPEGEDPRPPYPVVSSGFVAVRSNRMYVIDRFIADPSLGNYRLFGTAEDGEKVMVASVIGGEFSVENAELYEKITSPQLSVTGDLADKVIDKELIDRLENNIADPERAAKTR…	0
MSYLRDVATAVALLLDNLCCGRPNLNNDNEDTIQQTDSTSPVVDPSSSSQSMDSTSVVDAISDSTNPSASFPSVEYDVFLSFRGPDTRYQITDILYRFLCRSKIHTFKDDDELHKGEEIKVNLLRAIDQSKIYVPIISRGYADSKWCLMELAKIVRHQKLDTRQIIIPIFYMVDPKDVRHQTGPYRKAFQKHSTRYDEMTIRSWKNALNEVGALKGWHVKNNDEQGAIADEVSANIWSHISKENFILETDELVGIDDHVEVILEMLSLDSKSVTMVGLYGMGGIGKTTTAKAVYNKISSHFDRCCFVDNVRAMQEQKDGIFILQKKLVSEILRMDSVGFTNDSGGRKMIKERVSKSKILVVLDDVDEKFKFEDILGCPKDFDSGTRFIITSRNQNVLSR…	MKIVLPHLAIALLSIVAPALAVIFDCSGVIINGDVVRRVQATGNRASISKSSFIHGDSTRTYEYFDIHPNGQYSRDYTGFACFSDTSLPKPDVREHREDAWWPCSSSVI	0
MAPAVSASQGVIMRSLTSKLDSLLLQPPEPPPPAQPSSLRKGERKKILLLRGDLRHLLDDYYLLVEPPSDTAPPPDSTAACWAKEVRELSYDVDDFLDELTTQLLHHRGGGDGSSTASAKKMISSMIARLRGELNRRRWIADEVTLFRARVKEAIRRHESYHLGRRTSSSRPREEDDDDDREDSAGNERRRFLSLTFGMDDAAVHGQLVGRDISMQKLVRWLADGEPKLKVASIVGSGGVGKTTLATEFYRLHGRRLDAPFDCRAFVRTPRKPDMTKILTDMLSQLRPQHQHQSSDVWEVDRLLETIRTHLQDKRYFIIIEDLWASSMWDIVSRGLPDNNSCSRILITTEIEPVALACCGYNSEHIIKIDPLGDDVSSQLFFSGVVGQGNEFPGHLTEV…	MKIVLPHLAIALLSIVAPALAVIFDCSGVIINGDVVRRVQATGNRASISKSSFIHGDSTRTYEYFDIHPNGQYSRDYTGFACFSDTSLPKPDVREHREDAWWPCSSSVI	0
MASALTGVMTSVINKLTALLGKEYMKLKGVQGEVEFMKDELSSMNALLHRLAEEDQHLDLQTKEWRNQVREMSYDIEDCIDDFMHHLGHTGIAESAGLVHRMAQLLKTLRVRHQIANQIEKLKARVEDASKRRLRYKLDERTFNLSTAGAIDPRLPSLYAESDGLVGIEQSRDVVIKLLTEGEGASSQKLKVISIVGPGGLGKTTLANEVFRKLESQFQCRAFVSLSQQPDVKKIVRNIYCQVSQQDYGSIDIWDEEKLIKATREFLTNKRYFVVIDDIWSTQAWKTIKCALFVNNCGSRIMTTTRNMAIAKSCCTPDHDRVFEIMPLNIDSSKSLFLKRIFGSKDVCIPQLDEVCYEILKKCGGSPLAIITIASLLANKANTKEEWERVCNSIGSTLQ…	MWSKSTIVTSAALLLFNQAALVAARNCRIWQDMGSVWQEVVVVTPPVTVDIITKRHGAFSLFVPVGCGIRDTGGALRATETDDPW	0
MAESFLFNIIERVLAKVSSIAVYEISLAWNVKTDLRKLQSTLSTIKAVLLDANEKQAKNHEVRDWLEKLRDVVYDVDDLMDDLSTQLLLQMHFQKSFGKKVRRFFSSSNPIIYRFKIGRRVKEIRELLNEIADDRKSFHFTEHNYLIPAENTSREQTHSSVRASDIIGRDADQENIVKQLIDSHNEENISVIPIVGLGGLGKTTLVKLVYNDNRVVQNFDLRMWVSISEDFSLRKIIEKILRSATGESFDHLDMDQLQGCLGNVLRLKRYLLVLDDVWNEDQHKWTDLRELLMNCASGSKIVVTTRSKMAALITGTVPPYYLEGLASDDCLSLFLKCAFGGQDNMFPNLVEIGKEIVKKCGGVPLAVKTLGRLLYTKTDENEWLQIRDNEIWEIEQKES…	MHRPITAGHTTSRLILDQSKQISRTPSESSAQSALSQQASMSSPVLERSKSAPTLLTAAQRTMLAQVGACNAHLTSDENMAINELRLHKPRLPKDTWFFTDPNKDPDDVVTYTLGKQLQAEGFVHITDVVATLGDAEVRSQRAEMAKGVFNKLELHDVHVSRGRDYAMNSLQSKEHAKFLLEGHALRAGPGEIHRDSLQDMSRRLARAPHGVGIVVIAGMSDINALITTCPDMVRERVDDITIMGGVEPLKDADGFVQPDARAYNNATDMDAARSLYRKAQELGIPLRIVTKEAAYKTAVSPSFYEGIAGSGHPVGHYLRDVQKSALKGLWEGIQAGLLPGLDDSWFFRTFMPNAQIEVAQLDKNKESSFEDIWPKVTKLNLYDPLTLLASVPGAAKLL…	0
MVDAVVTVFLEKLLGALSEESRVFSEFRDKFETLQFELQLMRSFLKDAERLKRKNETFRCVMANLRELIYEAEDILADCQLQSRDDGLFSSGWFMCTNPFKLSFQYQTGKSLGEINRKIASIKQNIPSYLGVPLLNQLEPINAQNDQMPRRSSPVYDHTQVVGLEGDASKLKEWLFEADKGILAIGVVGMGGLGKTTIAQKVFNDRKIEERFDRRIWVSVSQNFSEEQIMRSMLRNLGDVSVGDDKGELLKKINEYLLGKRFLIVMDDVWGSDFTWWHTIYEALPKGNGSSIIITTRIEKVAQKMGVKKARSHWPKCLSKDDSWLLFQKIAFAADGGECKHPDLENVGKEIVEKCKGLPLAIKAVGGIMLCKPSHYHEWRRIADHFHDELAEDDNSVIA…	MRLAIMLSATAVAINFATSSAIDQTKVLVYGTPAHYIHDSAGRRLLRKNEENEETSEERAPNFNLANLNEEMFNVAALTERADAKKLAKQLMGNDKLADAAYMWWQHNRVTLDQIDTFLKLASRKTQGAKYNQIYNSYMMHLGLTGY	0
MADAFLSFAVQKLGDFLIQQVSLRTNLRDEIEWLKNELLFIQSFLKDAELKQCVDHRVQQWVFEINSIANDAVAILETYSFEAGKAASHLKVCACICWKEKKFYNVAKEIQSLKQQIMDISRKRETYGITNINYNSGEGPSNQVTTLRRTTSYVDEQDYIFVGLQDVVQTLLAELLKAEPRRSVLSIYGMGGLGKTTLARNLYNSLKSFPTRTWICVSQEYNTMDLLRNIIKSIQGRTKETLDLLERMTEGDLEIYLRDLLKERKYLVVVDDVWQREAWESLKRAFPDGKNGSRVIITTRKEGVAERADDRGFVHKLRFLSQEESWDLFRRKLLDVRAMVPEMESLAKDMVEKCRGLPLAIVVLSGLLSHKKGLNQWQKVKDHLWKNIKEDKSIEISNI…	MKSFTHILGAFLAMVALVTGAALPEESQLDTRTITESQALSIARRQGACISLDIVPRRVDRAHQTNFQWVIREEGRTDWNPNNHVHVLIDAQTTEFDHRLTVEITNRSQRFGNAVILSRYAGDTNTGPIQDQIRIPVGTAEGRTAAFVSRCIRLPSLQGTWWWQLEN	0
MAESFLFNIIERVLAKVSSIAVYEISLAWNVKTELRKLQSTLSTIKAVLLDANEQKAKNHEVRDWLEKLRDVVYDVDDLMDDLSTQLLLQMHFQKSFRKKVRRFFSSSNPIIYRFKIGRKVKEIRELLNEIADDRRNFHFTEHTYVIPAENTSREQTHSFVRASDIIGRDDDQENIVKQLIDSHDEENISVIPIVGLGGLGKTTLVKLVYNNNRVVQNFDLRMWVSISEDFSLSKVIEKILRSATGESFDHLDMDQLQCCLGEVLQQKRYLLVLDDVWNEDQHKWTDLRELLMNCSRGSKIVVTTRSKMVALITGTVPPYYLGGLANDDCLSLFLKCAFGGQDNLFPNLVEIGKEIVKKCGGVPLAVKTLGRLLYMKTDENEWLQIRDNEIWEIEQNKS…	MKIAPVAINHSPLSREVPSHAAPTQAKQTNLQSEAGDLDARKSSASSPETRALLATKTVLGRHKIEVPAFGGWFKKKSSKHETGGSSANADSSSVASDSTEKPLFRLTHVPYVSQGNERMGCWYACARMVGHSVEAGPRLGLPELYEGREGPAGLQDFSDVERFIHNEGLTRVDLPDNERFTHEELGALLYKHGPIIFGWKTPNDSWHMSVLTGVDKETSSITFHDPRQGPDLAMPLDYFNQRLAWQVPHAMLYR	0
MEAALLSGFIKAILPRLFSLVDDKHKLHKGVKGDIDFLIKELRMIVGAIDDDLSLDHPAAAAVQTLCMEDLRELAHGIEDCIDGVLYRAARDQQQSPVRRAVQAPKKLQRNLQLAQQLQRLKRMAAEANQRKQRYTAAAPGQHGQVYSSAAAQVDEPWPSCSSASDPRIHEADLVGVDADREELLEQLAERQPEQLKVIAIVGFCGLGKTALAAEAYNRETGGGRFERHAWVCAGHRSAREVLGELLRRLDADGRSFHGDSDAGQLCVDIRQQLEKNRYFIVIDDIQTEDQWKSIKSAFPTDKDIGSRIVVTTTIQSVANACCSANGYLHKMSRLDKNCSKQLLSKKACPERYSHYKQPDSAAILKKCDGQPLALVTIGEFLQANGWPTGPNCEDLCNR…	MPRALLAARSALEVVMRIAPLQPAATPTTALATPTQTSPTTPMEVPHVPGGNPPLGPRPRRQASMQPPLVPLNDSAMTGKQALVALDSEFSEQRLAEVQARQITVQALQSKLATHLAQAGIAPEKDSIAAKLAAGALQPVYLDRAAFKAMAKALPDCASAAAGPVLVDAQQGRIIFDLQRAFAPGDTFSDAAHTALRNALDLPGQGVENPDWLAAASQSHPARRKMQQTLKYHGHQIPAQHGGAGFYKPDDHRLLEGKATQLHEHLKQVVHENYLQAESTKSLGKDVMVHRGLYDFRNGIPENSLAAVDHAYAQGYRTVELDVQVSADGVPMMLHDFTVGRVLDDPDNPLVANTPFSQLHDQPLVIRNPVDGNFVQTTQRLSSIEEMLKHVVHTKPGMS…	0
MADVTFGAVKLVLGLIQDEARLLSGVREDLRFIMQEMESMNNVLRHLVANKGSAAADYQLRPWMKQIMELAFDSKNCVELYTQSGGGHCGWLPWTMVARHRVVTRIRELKIQAREISERQARYHIAGVAHAQQMDATTTIERWDASVPNQSRAWAGSSNNPSRRAILHDGWFGDYISVDEALSRLNPFTLDRYEVEPPALLDSDDEQQPRPQLNSDGGKEQPLAPQSDGRNKEQLPPPQSGGGNGIKQQQPLPPQSDGGDKEQPPPSLSDGSDKDQPLPPDCGVKRQLPPQSDGDDKQQPPPQLDGSDQPPPPQPDGGDTEQQPPQSDGGDKKQKHIRVVTISVQDGTDEAVAAEAVIERFKSRWARRGLWSQQLCLHVSVHRPPILSEITKVMVEKLK…	MRVTTFNTFLLTLGTVAVVNAETGNKYIEKRAIDLSRERDPNFFDHPGIPVPECFWFMFKNNVRQDAGTCYSSWKMDMKVGPNWVHIKSDDNCNLSGDFPPGWIVLGKKRPGF	1
MEKRKDNEETNNSLVLFSALSKDIADVLVYLENEENQKALDKDQVEKLKLKMAFICTYVQLSYSDFEQFEDIMTRKRQEVEKLLQPLLDDDVFTSLTSNMDDCISLYKSDAIMMDEQLDFLLLNLYHLSKHHAEKIFPGVTQYEVLQNVCGNLRDFHGLIVNGCIKHETVENVLPLFQLMAERVGHFLWEDQTDEDSRLSELDADEPNDRVSRLFKLAHLLLKIVPVELEVMHICYTNLKASTSAEVGLFIKQLLETSPDILREYLIHLQEHMVSVITPSTSGARNIHVMLEFLLIILSDMPKGFIHHDKLFDLLDRVGTLTRDVSTLVHDLEEKLRNKQGNDQTNRATLDLLKDIELLKEDLKHVYLKSPDSYQCFFPMSDGPLFMHMLHLHVNDLLD…	MKIGTQATSLAVLHNQESHAPQAPIAVRPEPAHAIPEIPLDLAIRPRTRGIHPFLAMTLGDKGCASSSGVSLEDDSHTQVSLSDFSVASRDVNHNNICAGLSTEWLVMSSDGDAESRMDHLDYNGEGQSRGSERHQVYNDALRAALSNDDEAPFFTASTAVIEDAGFSLRREPKTVHASGGSAQLGQTVAHDVAQSGRKHLLSLRFANVQGHAIACSCEGSQFKLFDPNLGEFQSSRSAAPQLIKGLIDHYNSLNYDVACVNEFRVS	0
MAPAVSASQGVIMRSLTSKLDSLLLQPPEPPPPAQPSSLRKGERKKILLLRGDLRHLLDDHYLLVEPPSDTAPPPDSTVACWAKEIRELSYDVDDFLDELTTQLLHHRGGGDGSSTAGAKKMISSMIARLRGELNRRRWIADEVTLFRARVKEAIRRHESYDLGRRTSSSRPRQEDDDDDREDSAGNERRRFLSLTFGMDDAAVHGQLVGRDISMQKLVRWLADGEPKLKVASVVGSGGVGKTTLATEFYRLHGRRLDAPFDCRAFVRTPRKPDMTKILTDMLSQLRPQHQHQSSDVWEVDRLLETIRTHLQDKKYFIIIEDLWASSMWDIVSRGLPDNNSCSRILITTEIEPVALACCGYNSEHIIKIDPLGDDVSSQLFFSGVVGQGNEFPGYLTEV…	MKINLSWKTYAVLSIVSLGGIHAMEDVPAELTGVSEGYTRFYRSPTASVTLSGLVNVKWDNEQMTMPLFKWIGGEQAEELHFCVHIAHSIGPKLNLARTLGTVNSNMDQHWAQAHRHSGATRRTIQDFHLFANDIPNFPDYIKIKLVPKT	0
MDVTVSAATGALAPVLVKLADLLKTEDRNLLGGSRRDAEFIRSELDAVKCSIHPSWDFDAACKADLLTEVRELSYDVDDAVDDLYLEPRGDEITNPFDEFKTRVEHLSKWKLPVTSRPPSSVHRREPGLLPASTELVGMDERKEELIKLLEQGVDRGSSDASRWRKGKPHFPLRISRRRMAPPFHIRIVIKVAMDSNKSRSKAMRLIASMRGVLSVTIVGDDRDQLVVFADDLDIIKLVTAIRKKVGYAELVQISENLEVVEETKTMPAAVNSTCEFDKVNTVCILGFAGGGKTTVAKELYDALGTKFQCRIFVSVSPIPSSPKTTEILADILQALGVTDTPSTPYGGTGTSNQQHIVDNISAFLVDKKYLIVIDDIWHWDEWEVIRKSIPKNDLGGRI…	MKIGTQATSLAVLHNQESHAPQAETAVRPEPAQAVPEIPSDLAIRPRARGIHPFLAMTLGDKGCASSSGVSLEEDSHTQASLSDFSVASRDVNHNNICAGLSTEWLVMSSDGDAESRMDHLDHNGEGQSSGTQRHQVYNDALAAALSNDDEAPFFTASTAVIEDAGFSLRREPKTVRTSGGSAQLGQTVADDVAQSGRKHLLSLRFANVQGHAIACSCEGSRFKLFDPNLGEFQSSRSAAPQLLKSLIDHYNSLNYDVACVNEFRVS	0
MAETVLSMARSLVGSAISKAASAAANETSLLLGVEKDIWYIKDELKTMQAFLRAAELMKKKDELLKVWAEQIRDLSYDIEDSLDEFKVHIESQTLFRQLVKLRERHRIAIRIHNLKSRVEEVSSRNTRYSLVKPISSGTEIDMDSYAEDIRNQSARNVDEAELVGFSDSKKRLLEMIDTNANDGPAKVICVVGMGGLGKTALSRKIFESEEDIRKNFPCNAWITVSQSFHRIELLKDMIRQLLGPSSLDQLLQELQGKVVVQVHHLSEYLIEELKEKRYFVVLDDLWILHDWNWINEIAFPKNNKKGSRIVITTRNVDLAEKCATASLVYHLDFLQMNDAITLLLRKTNKNHEDMESNKNMQKMVERIVNKCGRLPLAILTIGAVLATKQVSEWEKFYE…	MKIAPVAINHSPLSREVPSHAATTQAKQTNLQSEAGDLDARKSSASSPETRALLATKTVLGRHKIEVPAFGGWFKKKSSKHETGGSSANADSSSVASDSTEKPLFRLTHVPYVSQGNERMGCWYACARMVGHSVEAGPRLGLPELYEGREGPAGLQDFSDVERFIHNEGLTRVDLPDNERFTHEELGALLYKHGPIIFGWKTPNDSWHMSVLTGVDKETSSITFHDPRQGPDLAMPLDYFNQRLAWQVPHAMLYR	0
MNIVTGAMGSLIPKLGELLMEEYKLHKRIKKDVEFLRKELESMHVALIKVGEVSQDQLDRQVKLWADEVRELSYNMEDVVDKFLVRIDCDGIHQPHDNSGRFKELKNKMIGLFKKGKNHHRIADAVKEIKEQLQEVAARRDRNKVVVPNPTEPIAIDPCLRALYAEATELVGIYGKRDQELMRLLSMEGDDASKKRLKKVSIVGFGGLGKTTLARAVYEKIKGDFDCRAFVPVGQNPDMKKVLRDILIDLGNPHSDLAMLDANQLIKKLHAFLENKRYLVIIDDIWDEKLWEGINFAFSNRNNLGSRLITTTRIASVSNSCCSSDHDSVYQMEPLSVDDSRRLFYKRIFPFESGCPNEFEQVSEDILKKCGGVPLAIITIASALAGGQKVKPKCEWDVL…	MKVSSANAGVPASSADNTSARPSQTNANTTPLGRRRRAPDDAPGSPPARRQRQDSPEDSAQTMFRRAGMTSLPPSPATSEHVPLLDNRPTLERMGVDHPLPGRTWYETGHTTASLADRTSTASAAQVASSSRSAGPATAARPQPTRTSAGQQATVGRLRTQVTGFLSGALGKLQALSAQNMDPELAQFRVLDVDRAIMPLLIVAENARNPGLNLVPLHMDMAEDEEVRTQPPMAGSRHIAEFVASARPGRYRAVIDDGSHTRAADIRKDASGTSVIVVDPLRKEKDESAYVDYADNVNMEFGEHAKCAFIPVDIQKSFFDCRILSLSLALKMHDKDDAFAAFHETLRNGGDPSHHVSRAQQTEELGATLVLDGAPLVDARMMKHGQAASSVSRYLGNHP…	0
MEIGLAVGSAVGGAFLNVLFDRLARRVELLKMFHDDGLLEKLENILLGLQIVLSDAENKQASDQLVRQWLNKLQSAVDSAENLMEQVNYEALKLKVEGQHQNLAETCNQQVFRFFSECCGRRLSDDFFLNIKEKLENTIKSLEELEKQIGRLGLQRYFDSGKKLETRTPSTSVVESDVFGRKNEIEKLIDHLMSKEASEKNMTVVPIVGMGGMGKTTLAKAAYNAEKVKNHFNLKAWFCVSEPYDAFRITKGLLQDMGSFDLNDDNNLNRLQVKLKEKLNGKRFLIVLDDVWNDNYNEWDDLRNIFVHGDIGSKIIVTTRKESVALMMSSGAINVGTLSDEASWALFKRHSLENKDPMEHPELEEVGKKIAAKCKGLPLALKTLAGLLRSESEVEGWRR…	MPYTVTSPSQLVYFGSVWADPITFIDLCTVALGNQFQTQNARTTVQQQFSDLFKTVPTRTNRFNDGENGFRVFRYNSTLDPLISALMNSFDTRNRIIEVDNPANPNTSEVASATQRVDDATVNIRACINNLMNELVRGTGMMNTASFETVSNLTWTTTTTT	1
MAEAFIQVLLDNLTSFLKGELVLLFGFQDEFQRLSSMFSTIQAVLEDAQEKQLNNKPLENWLQKLNAATYEVDDILDEYKTKATRFSQSEYGRYHPKVIPFRHKVGKRMDQVMKKLKAIAEERKNFHLHEKIVERQAVRRETGSVLTEPQVYGRDKEKDEIVKILINNVSDAQHLSVLPILGMGGLGKTTLAQMVFNDQRVTEHFHSKIWICVSEDFDEKRLIKAIVESIEGRPLLGEMDLAPLQKKLQELLNGKRYLLVLDDVWNEDQQKWANLRAVLKVGASGASVLTTTRLEKVGSIMGTLQPYELSNLSQEDCWLLFMQRAFGHQEEINPNLVAIGKEIVKKSGGVPLAAKTLGGILCFKREERAWEHVRDSPIWNLPQDESSILPALRLSYHQL…	MKVSSANAGVPASSADNTSARPSQTNANTTPLGRRRRAPDDAPGSPPARRQRQDSPEDSAQTMFRRAGMTSLPPSPATSEHVPLLDNRPTLERMGVDHPLPGRTWYETGHTTASLADRTSTASAAQVASSSRSAGPATAARPQPTRTSAGQQATVGRLRTQVTGFLSGALGKLQALSAQNMDPELAQFRVLDVDRAIMPLLIVAENARNPGLNLVPLHMDMAEDEEVRTQPPMAGSRHIAEFVASARPGRYRAVIDDGSHTRAADIRKDASGTSVIVVDPLRKEKDESAYVDYADNVNMEFGEHAKCAFIPVDIQKSFFDCRILSLSLALKMHDKDDAFAAFHETLRNGGDPSHHVSRAQQTEELGATLVLDGAPLVDARMMKHGQAASSVSRYLGNHP…	0
MSYLREVATAVALLLPFILLNKFWRPNSKDSIVNDDDDSTSEVDAISDSTNPSGSFPSVEYEVFLSFRGPDTREQFTDFLYQSLRRYKIHTFRDDDELLKGKEIGPNLLRAIDQSKIYVPIISSGYADSKWCLMELAEIVRRQEEDPRRIILPIFYMVDPSDVRHQTGCYKKAFRKHANKFDGQTIQNWKDALKKVGDLKGWHIGKNDKQGAIADKVSADIWSHISKENLILETDELVGIDDHITAVLEKLSLDSENVTMVGLYGMGGIGKTTTAKAVYNKISSCFDCCCFIDNIRETQEKDGVVVLQKKLVSEILRIDSGSVGFNNDSGGRKTIKERVSRFKILVVLDDVDEKFKFEDMLGSPKDFISQSRFIITSRSMRVLGTLNENQCKLYEVGSM…	MMHSIIFQTLLIITIVFSQVWGARSLVKIDWSGSEYTILGANHYEEPNTGAAAQFPGTMTVDDGRSPYIVRKLRNSSGKRFYVFTGHPQQPIVWNPHEEIEIQFNRKFLIAILTEFEADSQVFNHFARRQHR	0
MAERVVTMAIGPLVSMLKDKASSYLLDQYKVMEGMEEQHKILKRKLPAILDVITDVEEQAMAQREGAKAWLQELRTVAYVANEVFDEFKYEALRREAKKNGHYIKLGFDVIKLFPTHNRVAFRYKMGRKLCLILQAVEVLIAEMQVFGFKYQPQPPVSKEWRHTDYVSIDPQEIASRSRHEDKKNIIGILVDEASNADLTVVPVVAMGGLGKTTLAQLIYNDPEIQKHFQLLLWVCVSDTFDVNSLAKSIVEASPNKNVDTDKPPLDRLQKLVSGQRYLLVLDDVWDNKELRKWERLKVCLQHGGMGSAVLTTTRDKRVSEIMGADRAAYNLNALEDHFIKEIIEARAFSSKKEKPIELVEVVDEIVKRCCGSPLAATALGSVLCTKTSVKEWKAVSSG…	MGNVCVGGSRMSHQVYSPDRADTPPRSERNTPDRRQRAAGDAERTQSMRLQQKINDLKPYVRHARGPIKAYGQAALDRASGKKTSVSFAQLDATHLDAMVDVENKRNPGLNLRHFRDHNELIQAIQSCGPNSFRAIFPQTCPETRQTLKHHVMADVRLHQGGAPTIIITEPAVIVGARYQQLQRHNLTLEDLSESGVPLSQVAIIETQAQKTSDDCVMYSLNYAIKAHKKAAQFDDIHHGLQHGTLSTESESRARTTLGALEANSSYSVMHEGAHAAFGADVLPVDFYKHGASLTQAKQLMKRPDGRMAGRVNSEGHSEAENLVQRNQAFRVKRRELLDDETPSNTQFSASIDGFRLQEIKRVLAEEQR	0
MEIGLAVGGAFLSSALNVLFDRLAPHGDLLNMFRKHKDHVQLLKKLEGILLGLQIVLSDAENKQASNRHVSRWFNKLQNAVDSAENLIEEVNYEVLRLKVEGQHQNLAETGNQQVSDLNLCLSDEFFLNIKDKLEDTIETLKDLQEQIGLLGLKEHFVSTKQETRAPSTSLVDDAGIFGRQNEIENLIGRLLSKDTKGKNLAVVPIVGMGGLGKTILAKAVYNDERVQKHFGLKAWFCVSEAYDALRITKGLLQEIDSFDLKVDDNLNQLQVRLKEKLNGKRFLVVLDDVWNDNYPEWDDLRNLFLQGDIGSKIIVTTRKESVALMMGGGAIYMGILSSEDSWALFKRHSLENMDPMGHPELEEVGKQIAAKCKGLPLALKTLAGMLRSKSEVEEWKRI…	MKINLSWKTYAVLSIVSLGGIHAMEDVPAELTGVSEGYTRFYRSPTASVTLSGLVNVKWDNEQMTMPLFKWIGGEQAEELHFCVHIAHSIGPKLNLARTLGTVNSNMDQHWAQAHRHSGATRRTIQDFHLFANDIPNFPDYIKIKLVPKT	0
MDIVTGAIAKLIPKLGELLVGEYKLHKGVRKNIEDLLKELNTMNAALIKIGEVPPDQLDSQDKLWGDEVRELSYVIEDVVDKFLVRVHGIEPDDNTNGFKGLVKRTTKLLKKVVDKHGIAHAIKDIKKELHEVAARRDRNKFDGIASTPTEAIDPRLHALYIEAAELVGIYGKRDQALMSLLSLEGDDASTKKLKKVSIVGFGGLGKTTLARAVYEKIKGDFGCHAFVPVGQNPDIKKVFRDILIDLRKSNSDPSNSNSDLVILDATQLIDKLREFLENKRYLVIIDDIWDEKLWRYINLAFSINNNLGSRLITTTRDFDVSKSCCSSADDSIYHMKPLCTNDSRRLFYKRVFADASGCPSEFEQVSKDILKKCGGVPLAIITIASALASGQQVKPKHE…	MKIGTQATSLAVLHNQESHAPQAPIAVRPEPAHAIPEIPLDLAIRPRTRGIHPFLAMTLGDKGCASSSGVSLEDDSHTQVSLSDFSVASRDVNHNNICAGLSTEWLVMSSDGDAESRMDHLDYNGEGQSRGSERHQVYNDALRAALSNDDEAPFFTASTAVIEDAGFSLRREPKTVHASGGSAQLGQTVAHDVAQSGRKHLLSLRFANVQGHAIACSCEGSQFKLFDPNLGEFQSSRSAAPQLIKGLIDHYNSLNYDVACVNEFRVS	0
MELVTGVMGSLLPKLGELLKDEYDLQRGLREKIKSLSRELESVHAVLRKVGAVPLDQLDELVKLWARDVRELSYDMEDIVDMFLVRFNDNHESDDPWVLRRLRKKMSKLFKKAKDRREIAGAIQSINEKLQEVSTRRARYRVDSFVTKPAGPVSIDPRLQALYKRSTELTGVDGPMDRIINMLSPRDDIHLSDKKKIISIVGFGGLGKTTLAKVVYDKLKPDFDCGAFVPVGQNPDMKKVLRDILIDLDKQKYKHSIIMKLNERQLIDEIKDLVEKKRCIVIIDDIWDKKSWELIRCALQDSNYGSRVVVTTRISEVATHVGCYVYKMEPLSHDDSEKLLYATIANAEGKCLARPSAVACEKILNKCDGVPLSIITIARLLANKPEEDWSEVYNSIGFG…	MTTPANTTQAVGSTTSTTTTTAGATPANSGLFTIPDGDFFSTAKAVVASNAVATNEDLAKIQEIWKDMKIPSDTMAQAAWDLVRHCADVGSSAQTEMIGTGPYSNGVSRARLAAAIKEVCTLRQFCKKYAPVVWNWMLTNNSPPANWQAQGFKPEHKFAAFDFFDGVTNPAAITPKEGLMRPPSEAEMNAAQTAAFVKITKARAQSNDFASLDAAVTRGRITGTTVAEAVVSLPPP	0
MDVTVSAATGALAPVLVKLADLLKTEDRNLLGGSRRDAEFIRSELDAVKCSIHPSWDFDAACKADLLTEVRELSYDVDDAVDDFNLEPRGDEITNPFDELKTRVEHLSKWKLPVTSRPPSSVHRREPGLLPASTELVGMDERKEELIKLLEQGVDRGSSDASRWRKGKPHFPLRISRRRMAPPFHIRIVIKVAMDSNKSRSKAMRLIASMRGVLSVMIVGDDRYELVVFADDLDIIKLVTAIRKKVGYAELVQISENLVVVEETKTMPAAVNSTCEFDKVNTVCILGFAGGGKTTVAKELYDALGTKFQCRIFVSVSPIPSSPKTTEILADILQALGVTDTPSTPYGGTGTSNQQHIVDNISAFLVDKKYLIVIDDIWHWDEWEVIRKSIPKNDLGGRI…	MRFLFLLVAVALASAEAAESAAMIHEEAGVSSFKTLTGVNQIQRSLRVLLGADEERGVGGVSLKNILAPFKQTFQHPIAITAAALRELNDFKSLVNTVMKHYPKGLSEKAVQELRTAEEKRLTDYVFLGASDKNKLLREMDGVDEAKIASNLKSLTGRENQVLGEAGGRSVVCNVVMRPEAEGGGILLISSSKLDKLDFILPKGGLEKGEIAYKAAKREVLEEGGVR	0
MAADISSSAPRTSPYTGEWEYDVFLCFRGDTRHGFTSHLLSALSDKQIRTFIDHKLAKTESIDELISILQRCALSVVVFSEKFADSEWCLEEVVTIAERMKKVGHRVLPVFYKVDPFDVTDEPRSYMATIDREYKARSSFLEDKKRWMDAVNAVANCAGHTSQAIKIESELIKAVVETVQKQLIDMSPSINRNNLVAMGSRIFEIERLLAMDKLDDTCIIGLWGMGGVGKTTLAEACYERVTSSNKGIKHLFVRNVNEICEKHHGVEKIVHKLYSKLLDENNIDREDLNIGYRRERLSRSRVFVVLDNVETLEQLEQLALGYVFNLSKVFAAGSRIIITTRNKKVLQNAMAKIYNVECLNNKESIRLFSLHAFKQDRPQDNWTDKSHLAISYCKGNPLA…	MKINLSWKTYAVLSIVSLGGIHAMEDVPAELTGVSEGYTRFYRSSTASVILSGLVNVKWDNEQMTMPLFKWIGGEQAEELHFCVHIAHSSGRRLNSARTLGTVNSNMDQHWVEAYRSSGVTRCTIQDCHLFANDIPNFPDYIKIKLVPKT	0
MAYAALSSLMYTLQQLLKPNQSFVCRYSTQQLVQSLYQNLTALQLFLDHTTTKDIETLKVIEKRIRDVVYKAEDKVDSSLRNIILADCTENREGACKFFEEELLKVEKDVDSLSKEVMQIEFNKHGCRSAELATTDPSSSGKSTIEEHTIVGMEDEYNTILDRLTAQTDELTVIPIFGMGGIGKTTLARKVYDDSSIRSRFDRHAWVTTSEEFNERRMLLEVVSSITTGSNQGKSDDQLMEIVYRSLKGRRFLIVIDDIWSTQAWDQMQRIFPNDDSKSRILLTTRLKYVADYVSSPDFPPHSKSFLSLDDSWNLFTEKVFNEDTCPPHLEETGKHIVQQCQGLPLSVVVVAGLVGKMDPTHDNWENVEENLNSFFGTVSERCHSILSLSYNYLPQYLR…	SDGWTCAGSDFDGDQVRGQARHWVGQQKTKFSEFHTHNDVPLCYFELGEGNQLTQSYTGFRAYCDEPGDVYNLRYLDVSSRTWVLCTHYDNDFESDYR	0
MEIGLAVGGAFLSSALNVLFDRLAPHGDLLNMFQKNKNDVRLLKKLKMTLVGLQVVLSDAENKQASNQHVSQWFNELRGAVDGAENLMELVNYEALRLKVEGRHQNLAETSNQQVSDLKLNLSDDYFLDIKEKLEETIETLEDLQKQIGDLGLQKHLDLGKKLETRTPSTSLVDESKILGRMIEKERLIDRLLSSDSNGENLTVVPIVGMGGVGKTTLAKIVYNDKKVKDHFDLKAWFCVSEAYDSFRITKGLLQEIGSFDLKDDNNLNQLQVKLKESLKGKRFLVVLDDLWNDDSDEWDDLKNLFVQGAMGSKILVTTRKEDVALMMGNGAINVETLSDEVSWDLFKQHSLKNRDPEEHPELEEVGKQIADKCKGLPLALKALAGILCRKSEVYEWKN…	MKINLSWKTYAVLSIVSLGGIHAMEHVPAELTGVSEGYTRFYRSSTASVILSGLVKVKWDNEQMTMPLFKWIGGEQAEELHFDVHIAHSSGRRLDRARTLGAVNSNMDQHWVEAYRSSGVTRCTIQDCHLFENDIPNFPDYIKIKLVPKT	0
MAYAAVTSLMRTIHQSMELTGCDLQPFYEKIESLRAILEKSCNIMGDHEGLTILEVEIAEVAYTTEDMVDSESRNVFLAQNLEERSRAMWEIFFVLEQALECIDSTVKQWMATSDSMKDLKPQTSSLVSLPEHAFEQPENIMVGYENEFEMMLDQLVRGGRELEVVSIVGMGGIGKTTLATKLYSDPCIMPRFDIRAKATVSQEYCVRNVLQGLLSSISDEPDDQLADRLQKHLKGRRYLVVIDDIWTTETWDDIKLCFPDCNNGSRILLTTRNVEVAEYASSGKPPHHMRLMNFEESWNLLYKKIFEKEGSYSPEFENIGKQIALKCGGLPLAITVIAGLLSKISKTLDEWQNVAENVSSVVSTDLEAQCMRVLALSYHHLPSHLKSCFLYFAIFAED…	MRLAYIFAVMAGALPYCNALHAAPGAKALNKIKTFPDFAAPSRMDGNRLLRRVDNEESETEEERGFNLKDTLKKLNPIKAAGKAKDKAKETEKITDADWKKLVEHLKIKGNKRS	0
MAASAALVFAGKSVATSAISFLVNKAFSYIDEYCKSENMDELKNRLLRAMPHIQAVFDVVNPELVREQSSGLDAWLWQLRDAVEAAEDAIDELEYYELEEKAKDQKVSEWGSPLGKMKHKFVRSFGPAINKTIKKISHRDTLKRLMKSVDDLDKAAVGVSDFLKLTDHLSGGSSTSSQQLMDNDRQTSSTSSATNFVGREKEKEQIIGWLANTSDELGETMVIKTNSIPIISVIGHGGMGKTALAQSICGQDEVVKHFKVIWTTISTSFDATSVTSKILEDATRVKPSSDHLEPLQRDLKEKLASINFLLVLDDVWEDKKRDEWEKLFAPLKELNTTGSKILLTTRMQSVADMAAKVMGVERDKFLTLQGLEDDKNLKLFGHHAFSGLNPRDDAYLMLI…	MKIVLPHLAIALLSIVAPALAVIFDCSGVIINGDVVRRVQATGNRASISKSSFIHGDSTRTYEYFDIHPNGQYSRDYTGFACFSDTSLPKPDVREHREDAWWPCSSSVI	0
MEKRKDNEEANNSLVLFSALSKDIADVLVFLENEENQKSLDKDEVENLKLKMAFICTYVQLSYSDFEQFEDIMTRKRQQVENLLQSLLDDDVLTSLTSNMDDCISLYHRSYKSDAIMMDEQLDFLLLNLYHLSKHHAEKIFPGVTQYEVLQNVCGNLRDFHGLIVNGCIKHEMVENVLPLFQLMAERVGHFLWEDKTDEDSDEDDQNDRDSRLFQLTHLLLKIVPTELEVMHICYTNLKASTSAEVGRFIKKLLETSPDILREYIIQLQEHMITVIRPSTSGARNIHVMMEFLLLILSDMPKDFIHHDKLFDLLAHVGVLTREVSTLVRDLEEKLRNKEGNNQTNCATLDLLENIELLKKDLKHVYLKAPDSSQCCFPMSDGPLFMHLLHMHLNDLLDS…	MSSSVYESIIQTRASVWGSTASGKAVVDSYWIHELGTGSQLVQTQLYSDSRSKSSFGYTAKVGDLPCEEEEILSQHVHIPIFDDIDFSINIDDSVLALSVCSNTVNANGVKHQGHLKVLSPAQLHSIGSTMNRSDITDRFQLQEKDIIPNDRYIEAANKGSLSCVKEHTYKIEMCYNQALGKVNVLSPNRNVHEWLYSFKPNFNQVESNNRTVNSLAVKSLLMSAENNIMPNSQAFVKASTDSHFKLSLWLRVPKVLKQISIQKLFKVAGDETNKTFYLSIACIPNHNSVETALNITVICKHQLPIRKCKAPFELSMMFSDLKEPYNIVHDPSYPQRIVHALLETHTSFAQVLCNNLQEDVIIYTLNNHELTPGKLDLGERTLNYSEDAYKRKYFLSKT…	0
MDFISSLIVGCAQVLCESMNMAERRGHKTDLRQAITDLETAIGDLKAIRDDLTLRIQQDGLEGRSCSNRAREWLSAVQVTETKTALLLVRFRRREQRTRMRRRYLSCFGCADYKLCKKVSAILKSIGELRERSEAIKTDGGSIQVTCREIPIKSVVGNTTMMEQVLEFLSEEEERGIIGVYGPGGVGKTTLMQSINNELITKGHQYDVLIWVQMSREFGECTIQQAVGARLGLSWDEKETGENRALKIYRALRQKRFLLLLDDVWEEIDLEKTGVPRPDRENKCKVMFTTRSIALCNNMGAEYKLRVEFLEKKHAWELFCSKVWRKDLLESSSIRRLAEIIVSKCGGLPLALITLGGAMAHRETEEEWIHASEVLTRFPAEMKGMNYVFALLKFSYDNL…	MLIMMGIPLRKIVLLSLIFGISIIPMMCEFLEDARDIQGFSRKSGSKLEEESDSSRDRQEKQAEAQKCTDISCNSNAQCSGQKCGDCLLEGNCSG	0
MAADISSSAPRTSPYTGEWEYDVFLCFRGDTRHGFTSHLLSALSDKQIRTFIDHKLAKTESIDELISILQRCALSVVVFSEKFADSVWCLEEVVTIAERMKKVGHRVLPVFYKVDPFDVTDESRSYMATIDREYKARSSFLEDKKRWMDAVNAVANCAGHTSQAIKIESELIKAVVETVQKQLIDMSPSINRNNLVAMSSRIFEIERLLAMDKLDDTFIIGLWGMGGVGKTTLAEACYERVTSSNKGIKHLFVRNVNEICEKHHGVEKIVHKLYSKLLDENNIDREDLNIAYRRQRLSHLRVFVVLDNVETLEQLEQLALGYVFNLSKVFAAGSRIIITTRNKKVLQNAMAKIYNVECLNDKESIRLFSLHAFKQDRPQDNWTDKSHLATSYCKGNPLA…	MLIMMGIPLRKIVLLSLIFGISIIPMMCEFLEDARDIQGFSRKSGSKLEEESDSSRDRQEKQAEAQKCTDISCNSNAQCSGQKCGDCLLEGNCSG	1
MTNCEKDEEFVCISCVEEVRYSFVSHLSEALRRKGINNVVVDVDIDDLLFKESQAKIEKAGVSVMVLPGNCDPSEVWLDKFAKVLECQRNNKDQAVVSVLYGDSLLRDQWLSELDFRGLSRIHQSRKECSDSILVEEIVRDVYETHFYVGRIGIYSKLLEIENMVNKQPIGIRCVGIWGMPGIGKTTLAKAVFDQMSSAFDASCFIEDYDKSIHEKGLYCLLEEQLLPGNDATIMKLNSLRDRLNSKRVLVVLDDVCNALVAESFLEGFDWLGPGSLIIITSRDKQVFRLCGINQIYEVQGLNEKEARQLFLLSASIKEDMGEQNLHELSVRVISYANGNPLAISVYGRELKGKKKLSEMETAFLKLKRRPPFKIVDAFKSSYDTLSDNEKNIFLDIAC…	MKISALFSVAALLSQSMPVLGYLFYRCGNDHITERALINQISMEHKKLTGQGSSVDSFPGGRATAEVTFWEPSISNPGTYLDIKVKFNIYRQMLSFEVSSSGKIIPQEGDYGVEIPEEDLEVSDEPYYAN	0
MELVTGVMGSLLPKLGELLKDEYDLQRGLREKIKSLSRELESVHAVLRKVGAVPLDQLDELVKLWARDVRELSYDMEDIVDMFLVRFNDNHESDDPWVLRRLRKKMSKLFKKAKDRREIAGAIQSINEKLQEVSTRRARYRVDSFVTKPAGPVSIDPRLQALYKRSTELTGVDGPMDRIINMLSPRDDIHLSDKKKIISIVGFGGLGKTTLAKVVYDKLKPDFDCGAFVPVGQNPDMKKVLRDILIDLDKQKYKHSIIMKLNERQLIDEIKDLVEKKRCIVIIDDIWDKKSWELIRCALQDSNYGSRVVVTTRISEVATHVGCYVYKMEPLSHDDSEKLLYATIANAEGKCLARPSAVACEKILNKCDGVPLSIITIARLLANKPEEDWSEVYNSIGFG…	MSYSITTPSQFVYLSSAWADPIELINLCTNALGNQFQTQQARTVVQRQFSEVWKPSPQVTVRFPDSDFKVYRYNAVLDPLVTALLGAFDTRNRIIEVENQANPTTAETLDATRRVDDATVAIRSAINNLVVELIRGTGSYNRSSFESSSGLVWTSGPAT	0
MAETVLSMARSLVGSAISKAASAAADETSLLLGVEKDIWYIKDELKTMQAFLRAAELMKKKDELLKVWAEQIRDLSYDIEDSLDEFKVHIESQTLFRQLVKLRERHRIAIRIHNLKSRVEEVSSRNTRYSLVKPISSGTEIDMDSYAEDIRNQSARNVDEAELVGFSDSKKRLLEMIDTNANDGPAKVICVVGMGGLGKTALSRKIFESEEDIRKNFPCNAWITVSQSFHRIELLKDMIRQLLGPSSLDQLLQELQGKVVVQVHHLSEYLIEELKEKRYFVVLDDLWILHDWNWINEIAFPKNNKKGSRIVITTRNVDLAEKCATASLVYHLDFLQMNDAITLLLRKTNKNHEDMESNKNMQKMVERIVNKCGRLPLAILTIGAVLATKQVSEWEKFYE…	MHYITPIILMSIGQFLDILLGAGGLVGAMTPHHQINCNSPYLTFPRLTAKCDSCQLHTKVTNLVSCTSCRKSSLVYEECSTKGCPANWHKSTCQEHKFKRGILHSRCENCQQHKKETQTISCKNCKNSASTFPYCSSPECHSRW	0
MADQTLGAVGSLLGELGKAIKEETALLSGVEGDIQFIKDEMDSMNGFLVHVTKTTNHDDQLRAWMKQVRDITYVADDCIKLYMRDVVPEEKAGLRGCLLRRVPTVCKPYCPCLHRNLTTRDQLARRIHELKDRVREIGERRQRYDVKLPEGGDAAVQSSSPSVSQQDSKMKEKRDEFVCALEDGQPPFRDAVRRLSRDGALIRHRAAPALVHGIIKMLDDGAHAQIIKMLLRSLYAHPYGTKELEKLSSNLREGADVAKKVMLFCYSKLSVHYKSCLQYLTTFEDEESVSRTCLVRRWLAEGLVSKDQHHGLDEDDTSMEEAGERCFDELLFRGFLSPAPGHHFPRSGGLKLKCCILDASVKKFINDMARSENFVADVPTHLRHQLDIRRWARRPELPQ…	MHFSTIFIPFALAALKVSAAPARFCVYYDGHLPATRVLLMYVRIGTTATITARGHEFEVEAKDQNCKVILTNGKQAPDWLAAEPY	0
MAPAVSASQGVIMRSLTSKLDSLLLQPPEPPPPAQPSSLRKGERKKILLLRGDLRHLLDDHYLLVEPPSDTAPPPDSTVACWAKEVRELSYDVDDFLDELTTQLLHHRGGGDGSSTAGAKKMISSMIARLRGELNRRRWIADEVTLFRARVKEAIRRHESYDLGRRTSSSRPREEDDDDDREDSAGNERRRFLSLTFGMDDAAVHGQLVGRDISMQKLVRWLADGEPKLKVASVVGSGGVGKTTLATEFYRLHGRRLDAPFDCRAFVRTPRKPDMTKILTDMLSQLRPQHQHQSSDVWEVDRLLETIRTHLQDKKYFIIIEDLWASSMWDIVSRGLPDNNSCSRILITTEIEPVALACCGYNSEHIIKIDPLGDDVSSQLFFSGVVGQGNEFPGYLTEV…	MKVSSANAGVPANSADNTSARPSQTNADTTPLGRRRRAPDDAPGSPPARRQRQDSPEDSAQTMFRRAGMTSLPPSPATSEHVPLLDNRPTLERMGVDHPLPGRTWYETGHTTASPADRTSTASAAQVASSSRSAGPATAARPQPTHTSAGQQATVDRLRTQVTGFLSGALGKLQALSAQNMDPELAQFRVLDVDRAIMPLLIVAENARNPGLNLVPLHMDMAEDEEVRTQPPMAGSRHIAEFVASARPGRYRAVIDDGSHTRAADIRKDASGTSVIVVDPLRKEKDENAYVDYADNVNMEFGEHAKCAFIPVDIQKSFFDCRILSLSLALKMHDKDDAFAAFHETLRNGGDPSHHVSRAQQTEELGATLVLDGAPLVDARMMKHGQAASSVSRYLENHP…	0
MELGTGAIGSLLPKLVEVLKEEYDLHKGVRKKIKHLSQELESMNAVLLKVGEVPPDQLDELVKLWAGDVRELSYDMEDVVDAFLVHIDGPEPLDTHMLRRFRKKMANFFNKCKHHHKIAGAIQDVNKKVEEVASRRDRYMVDNIIAKVTGPVTIDPRLQALYKKTTELVGIEKQSEKLVKILSLGDDVHASDEKMKIVSIVGFGGLGKTTLSKAVYDKHKLAFDCGAFVPVGRDPDMKKVLRDILIDFDYMNPNVMILDERQLINELRKLIQNKRFLFVIDDIWDKKSWELIRCALQHSNCGGRVVVTTRIFEVATHIGDIYKMQPLSRDDSEILLYSRINDGEDRFLDSLSTEACDKILKKCGGVPLAIITIASLLASKSGEDWSNVYNSIGFGERGN…	MGNVCVGGSRMSHQVYSPDRADTPPRSERNTPDRRQRAAGDAERTQSMRLQQKINDLKPYVRHARGPIKAYGQAALDRASGKKTSVSFAQLDATHLDAMVDVENKRNPGLNLRHFRDHNELIQAIQSCGPNSFRAIFPQTCPETRQTLKHHVMADVRLHQGGAPTIIITEPAVIVGARYQQLQRHNLTLEDLSESGVPLSQVAIIETQAQKTSDDCVMYSLNYAIKAHKKAAQFDDIHHGLQHGTLSTESESRARTTLGALEANSSYSVMHEGAHAAFGADVLPVDFYKHGASLTQAKQLMKRPDGRMAGRVNSEGHSEAENLVQRNQAFRVKRRELLDDETPSNTQFSASIDGFRLQEIKRVLAEEQR	0
MNIVTGAMGSLIPKLGELLMEEYKLHKRIKKDVEFLRKELESMHAALIKVGEVPRDQLDRQVKLWADEVRELSYNMEDVVDKFLVRVDVDGIQQPHDNSGRFKELKNKMIGLFKKGKNHHRIADAVKEIKEQLQEVAARRDRNKVVVPNPTEPITIDPCLRALYAEATELVGIYGKRDEELMRLLSMEGDDASNKRLKKVSIVGFGGLGKTTLARAVYEKIKVDFDCRAFVPVGQNPDMKKVLRDILIDLGNSHSDLAILDANQLTRKIHEFLENKRYLVIIDDIWDEKLWEGINFAFSTRNNLGSRLITTTRNFDVSKSCCLSADDSIYKMKPLSTDDSRRLFHKRIFPDASGCPSEFQQVSEDILKKCGGVPLAIITIASALASGQQMKPKHEWDIL…	MHTSTFLAALLAAASAVEAAQGSFRVPDIITPDWILHQARNNSLFTRWRPRSHFLAPAGWMNDPSGAFYDPATDLYHLQYQWHPNHANWGNVSWGHAVSKDLFHWKDIRDWRDDSSASLPSGRFENGPLSFFSGSSYPVNLNGKQDGTLLTFVTRLSDLPTSWLKPYKKNMEVQSMFRSKDAGQTWQELGPIIESPPKGWNVTGFRDPYVFPNPALDAIRGVGPHYYITLGSGIKGPNVPATFHGAARPGFLGPRMPLYAAPASDLRKWTFLGSLWESKPNASLGNPDITGAYGYNFETSGVFSLPIDKNAGNSLRNTAWFALMGTEGGNTTLHPHEHWAVWSRGHMAPTRGGGVKMTPTSSGAADWGITYAHTSFEDARRGNGNRRVMWGWANEDVNE…	0
MELVTGVMGSLLPKLGELLKDEYDLQRGLREKIKSLSRELESVHAVLRKVGAVPLDQLDELVKLWARDVRELSYDMEDIVDMFLVRFNDNHESDDPWVLRRLRKKMSKLFKKAKDRREIAGAIQSINEKLQEVSTRRARYRVDSFVTKPAGPVSIDPRLQALYKRSTELTGVDGPMDRIINMLSPRDDIHLSDKKKIISIVGFGGLGKTTLAKVVYDKLKPDFDCGAFVPVGQNPDMKKVLRDILIDLDKQKYKHSIIMKLNERQLIDEIKDLVEKKRCIVIIDDIWDKKSWELIRCALQDSNYGSRVVVTTRISEVATHVGCYVYKMEPLSHDDSEKLLYATIANAEGKCLARPSAVACEKILNKCDGVPLSIITIARLLANKPEEDWSEVYNSIGFG…	MRPFQLLSAIAVFNSLKIVAGESYWDCKGIPILFRTVHAAVELAFTSQPGSISGYPSICRTTPLRTGPDERRQFPLTDTGARWQGGGITYYVEATRDKRHCEVFGTAGGVYKCTLVLRD	0
MADAFLSFAVQKLGDFLIQKVSLRKSLRDEIRWLINELLFIRSFLRDAEQKQCGDQRVQQWVFEINSIANDAVAILETYSFEAGKGASRLKACACICRKEKKFYNVAEEIQSLKQRIMDISRKRETYGITNINYNSGERPSNQVTTLRRTTSYVDEQDYIFVGFQDVVQTLLAQLLKAEPRRSVLSIYGMGGLGKTTLARKLYTSPDILNSFPTRAWICVSQEYNTMDLLRTIIKSIQGCAKETLDLLEKMAEIDLENHLRDLLKECKYLVVVDDVWQREAWESLKRAFPDGKNGSRVIITTRKEDVAERVDNRGFVHKLRFLSQEESWDLFHRKLLDVRAMVPEMESLAKDMVEKCRGLPLAIVVLSGLLSHKKGLNQWQNVKDHLWKNIKEDKSIEI…	MKIGTQATSLAVLHNQESHAPQAETAVRPEPAQAVPEIPSDLAIRPRARGIHPFLAMTLGDKGCASSSGVSLEEDSHTQASLSDFSVASRDVNHNNICAGLSTEWLVMSSDGDAESRMDHLDHNGEGQSSGTQRHQVYNDALAAALSNDDEAPFFTASTAVIEDAGFSLRREPKTVRTSGGSAQLGQTVADDVAQSGRKHLLSLRFANVQGHAIACSCEGSRFKLFDPNLGEFQSSRSAAPQLLKSLIDHYNSLNYDVACVNEFRVS	0
MMLKEVESLSSQGFFDVVSEATPFADVDEIPFQPTIVGQEIMLEKAWNRLMEDGSGILGLYGMGGVGKTTLLTKINNKFSKIDDRFDVVIWVVVSRSSTVRKIQRDIAEKVGLGGMEWSEKNDNQIAVDIHNVLRRRKFVLLLDDIWEKVNLKAVGVPYPSKDNGCKVAFTTRSRDVCGRMGVDDPMEVSCLQPEESWDLFQMKVGKNTLGSHPDIPGLARKVARKCRGLPLALNVIGEAMACKRTVHEWCHAIDVLTSSAIDFSGMEDEILHVLKYSYDNLNGELMKSCFLYCSLFPEDYLIDKEGLVDYWISEGFINEKEGRERNINQGYEIIGTLVRACLLLEEERNKSNVKMHDVVREMALWISSDLGKQKEKCIVRAGVGLREVPKVKDWNTVR…	MPVVSKAQAREVYEHSVLFHGTTLRSRRSIQRNGFRLENKSAGSITAYAGIQSNFDAAVASSSHHYFAEKKEVAKRFARMVSRHCGDRPALVRTIGVMNHFAIEEDPDAGTSCLRTNEDIPSSHVLGSKGSPAEGNARIFKGEMEADGHSISLEEAGDLLRAVQSDSDSDG	0
MDAPASFSLGAMGPLLRKLDSLLVAPEIRLPKPLKEGIELLKEDLEEIGVSLVEHSVVDSPTHKARFWMDEVRDLSYHIEDCIDTMFSMRSGGDDGKPRSERRHKVGRAKIDGFSKKPKPCTRMARIAELRALVREASERLERYQLGDVCGSSSPVVFTADGRARPLHHGVSANLVGVDEFKTKLNRWLSDEEGPHLKVAAIVGPAGIGKTALATELYRDHRWQFECRAFVRASRKPDMQRLLGGILSQVQRRQRSSDAYADSTVQSLIDNLREHLQDRRYLIIIDGLWETAVWNIANSAFPDVNSFSRILITADIEQVALECCGYKYDYIMRMEPLGSLDSKKVFFNKVFGSEDQCPPELKEVSNTILEKCGGLPLAIISIAGLLGSQPENPVLWDYV…	MQSPSIHRNTGSIIQPTVTPDARAATDLQERAEQPRQRSSHSLSSVGKRALKSVGKLFQKSKAPQQKAATPPTAKNVKTPPPASNVATPRNKARESGFSNSSPQNTHRAPKWILRNHPNQASSSGAQTHEIHPEAAPRKNLRVRFDLPQDRLERSPSYLDSDNPMTDEEAVANATRQFRSPDSHLQGSDGTRISMLATDPDQPSSSGSKIGDSDGPIPPREPMLWRSNGGRFELKDEKLVRNSEPQGSIQLDAKGKPDFSTFNTPGLAPLLDSILATPKQTYLAHQSKDGVHGHQLLQANGHFLHLAQDDSSLAVIRSSNEALLIEGKKPPAVKMEREDGNIHIDTASGRKTQELPGKAHIAHITNVLLSHDGERMRVHEDRLYQFDPISTRWKIPEGL…	0
MREIAISKSKEENLVLRLEGGRRLHNHDTVRHLSITNSSEDRETDVGELKTTVDMSRIRSLTVFGEWRPFFISDKMRLLRVLDLEDTEGVRNHHIKQIGELLHLRYLSLRGCMHIAYLPDSLGNLRQLETLDVKDTFILRLPKTITNLRKLKYLRASIDLNVNEGITEKLPELMRNRLCIFTAALLLLCLACTTSSIGMLDDEINTRDVCTLGCCSFLPSIAMLLDGNGVVAPRGLRRLTALHTLGVVDISWESSVLQDLKKLTQLRKLEVTGVNKKNSKKFLSALAALSCLESLSLISKGKPGLWGCLDAEEKFSPPKDLKSLKLHGNLIELPKWIGKLNNLVKLKLSETGLKDHDAAIQVLGKLRNLTILCLPHKSFHSLEGGELNFSEGSFKSLVV…	SDGWTCAGSDFDGDQVRGQARHWVGQQKTKFSEFHTHNDVPLCYFELGEGNQLTQSYTGFRAYCDEPGDVYNLRYLDVSSRTWVLCTHYDNDFESDYR	0
MADIAFGAVNLVLGLIQDEARLLGRVREDLQFIMQEMESMNNVLRHIVANKGSTTAGDYQLRPWMKQVMELAFDSRNCVELYTQSGSARCGWLPWEMVARHRVVTRIRELKIRAREISERQARYGIAVSHHQLPVEVTTTMEPRDASVRPRNQRRTNAGSWNNPSRRAILEDGWYGDYGSVDEALSRLKPFTEYLYVEVKPPEELNSDDKQQPQPLLDGGNKHDDKEQPPPPVQPGGCVKLQPPLQSDGSDKQDDKDQPLPLPLPLQSDGGNKEQPPPLQSEGGNKEQPPPLQSEGGDKEQPPPLQSEGGDKEQPPPLQSEGGDKEQPPPLQSEGGGKEQPPPPQSGGGIKQQQQLPQSDGDDQQPLLPQSDGGDKQQHIRVVIISVQDGMDEAAVGET…	MGNVCVGGSRMSHQVYSPDRADTPPRSERNTPDRRQRAAGDAERTQSMRLQQKINDLKPYVRHARGPIKAYGQAALDRASGKKTSVSFAELDATHLDAMVDIENQRNPGLNLRHFRDHKELIQAFQSGGPNSFRAIFPQTSPLTGQTVKHHVMADVRLHQGGAPTIIITEPAVIVGDRYQQLQRHNLTLEDLSESGVPLSQVAIIETQAQKTNDDCVMYSLNYAIKAHKNAAQFDDIHHGLQHGTLSTESESRAQTTLGALEANLTYSVMHAHAAFGADVLPVDFYKHGASLTQAKQLMKRPDGRMAGRVNSEGHSEAENLVQRNQAFRVKRRELLDDEAPSNTQFSASIDGFRLQEIKRVLAEEQR	0
MREIAISKSKEENLVLRLEGGRRLHNHDTVRHLSITNSSEDRETDVGELKTTVDMSRIRSLTVFGEWRPFFISDKMRLLRVLDLEDTEGVRNHHIKQIGELLHLRYLSLRGCMHIAYLPDSLGNLRQLETLDVKDTFILRLPKTITNLRKLKYLRASIDLNVNEGITEKLPELMRNRLCIFTAALLLLCLACTTSSIGMLDDEINTRDVCTLGCCSFLPSIAMLLDGNGVVAPRGLRRLTALHTLGVVDISWESSVLQDLKKLTQLRKLEVTGVNKKNSKKFLSALAALSCLESLSLISKGKPGLWGCLDAEEKFSPPKDLKSLKLHGNLIELPKWIGKLNNLVKLKLSETGLKDHDAAIQVLGKLRNLTILCLPHKSFHSLEGGELNFSEGSFKSLVV…	MMHSIIFQTLLIITIVFSQVWGARSLVKIDWSGSEYTILGANHYEEPNTGAAAQFPGTMTVDDGRSPYIVRKLRNSSGKRFYVFTGHPQQPIVWNPHEEIEIQFNRKFLIAILTEFEADSQVFNHFARRQHR	0
MEIGLAVGGAFLSSALNVLFDRLAPHGDLLNMFQKNKNDVRLLKKLKMTLVGLQVVLSDAENKQASNQHVSQWFNELRGAVDGAENLMELVNYEALRLKVEGRHQNLAETSNQQVSDLKLNLSDDYFLDIKEKLEETIETLEDLQKQIGDLGLQKHLDLGKKLETRTPSTSLVDESKILGRMIEKERLIDRLLSSDSNGENLTVVPIVGMGGVGKTTLAKIVYNDKKVKDHFDLKAWFCVSEAYDSFRITKGLLQEIGSFDLKDDNNLNQLQVKLKESLKGKRFLVVLDDLWNDDSDEWDDLKNLFVQGAMGSKILVTTRKEDVALMMGNGAINVETLSDEVSWDLFKQHSLKNRDPEEHPELEEVGKQIADKCKGLPLALKALAGILCRKSEVYEWKN…	MPYTVTSPSQLVYFGSVWADPITFIDLCTVALGNQFQTQNARTTVQQQFSDLFKTVPTRTNRFNDGENGFRVFRYNSTLDPLISALMNSFDTRNRIIEVDNPANPNTSEVASATQRVDDATVNIRACINNLMNELVRGTGMMNTASFETVSNLTWTTTTTT	1
MVDALVSVFVERLLKALVTQSRIVFELKDQFEKLKSELQLMQSFLMDADRLKRKHQTLRTIIGSLRELVYEAEDILADCESRSKDEEQFVGRCTMCFSPSFSELPFLYQTGKRLREINQKVTDIKGNISSYLGVSFFGQTSTIAEAQNNQISRWSSSLYQHTQVVGLEEHTQKIKEWIFAANHGLLAVGIVGMGGLGKTTTAQRVFNDREVEDHFEKRMWVSVSQTFTVEQIMRSLLKNLGDGSVTDDKDELLHKIHQYLQGKRYLIVMDDVWSKDYSWWHCVSEGLPRGNGSSVIITTRIEEVARKMGVTEERTHSPKLLSEDNSWLLFRKIAFADTAGECTHPELASVGKEIVQKCKGLPLAIKAVGGIMLCKSPYLSEWRRIADNFREELVENDDS…	MKIVLPHLAIALLSIVAPALAVIFDCSGVIINGDVVRRVQATGNRASISKSSFIHGDSTRTYEYFDIHPNGQYSRDYTGFACFSDTSLPKPDVREHREDAWWPCSSSVI	0
MEIGLAVGCAFLSSALNVLFDRLAPNGDLLKMFKRDKCDVRLLKKLKMTLRSLQIVLSDAENKQASNPSVRDWLNELRDAVESAENLIEEVNYEVLRLKVEGQHQNLGETSNQKVSDCNMCLSDDFFLNIKEKLEDTIETLEELEKQIGRLDLTKYLDSGKQETRESSTSVVDESDILGRQKEIEGLIDRLLSEDGKNLTVVPVVGMGGVGKTTLAKAVYNDEKVKNHFGFKAWICVSEPYDILRITKELLQEFGLMVDNNLNQLQVKLKEGLKGKKFLIVLDDVWNENYKEWDDLRNLFVQGDVGSKIIVTTRKESVALMMGCGAINVGTLSSEVSWALFKRHSFENRDPEEYSEFQEVGKQIANKCKGLPLALKTLAGILRSKFEVNEWRDILRSEI…	GEEKWLYAQLYGNLKAVGKSESQLETKHVGKGQCPLFQLYLSTHKEAKEYFKPLMGAYAKSRLNRIAYAKDILSMQRKLKWAKLDVACLELAVEDVICDLHAVNFTTCEYITDEEQIFQSLNMKSAVGAMYRGKKRDYFETYTTEDKERILYESCLRLYTGKLGIWNGSIKAELRPMEKVQANKTRTFTAAPIDTLLAGKVCVDDFNNQFYSKHTIAPWSVGISKFSGGWDKLLRKLPDGWIYCSADGSRFDSSLTPYLINAVAQIRLAFMEKWDIGEQMIKNLYAEIIYTPILTADGTIVKKFKGNNSGQPSTVVDNTLMVLIAMRYSLRRLGMNYKDQIKRCVFFANGDDLIVAVRHEDEWVLDSLQAPFQELGLSYNFDDRTTNRSELWFMSHQGK…	0
MAPAVIASQGVIMRSLTSKLDSLLLQPPEPPPPAQPSSLRKGERKKILLLRGDLRHLLDDYYLLVEPPSDTAPPPDSTAACWAKEVRELSYDVDDFLDELTTQLLHHRGGGDGSSTAGAKKMISSMIARLRGELNRRRWIADEVTLFRARVKEAIRRHESYHLGRRTSSSRPREEDDDDDREDSAGNERRRFLSLTFGMDDAAVHGQLVGRDISMQKLVRWLADGEPKLKVASIVGSGGVGKTTLATEFYRLHGRRLDAPFDCRAFVRTPRKPDMTKILTDMLSQLRPQHQHQSSDVWEVDRLLETIRTHLQDKRYFIIIEDLWASSMWDIVSRGLPDNNSCSRILITTEIEPVALACCGYNSEHIIKIDPLGDDVSSQLFFSGVVGQGNEFPGHLTEV…	MPVVSKAQAREVYEHSVLFHGTTLRSRRSIQRNGFRLENKSAGSITAYAGIQSNFDAAVASSSHHYFAEKKEVAKRFARMVSRHCGDRPALVRTIGVMNHFAIEEDPDAGTSCLRTNEDIPSSHVLGSKGSPAEGNARIFKGEMEADGHSISLEEAGDLLRAVQSDSDSDG	0
MEAALLSGFIKAILPRLFSLVDDKHKLHKGVKGDIDFLIKELRMIVGAIDDDLSLDHPAAAAVQTLCMEDLRELAHGIEDCIDGVLYRAARDQQQSPVRRAVQAPKKLQRNLQLAQQLQRLKRMAAEANQRKQRYTAAAPGQHGQVYSSAAAQVDEPWPSCSSASDPRIHEADLVGVDADREELLEQLAERQPEQLKVIAIVGFCGLGKTALAAEAYNRETGGGRFERHAWVCAGHRSAREVLGELLRRLDADGRSFHGDSDAGQLCVDIRQQLEKNRYFIVIDDIQTEDQWKSIKSAFPTDKDIGSRIVVTTTIQSVANACCSANGYLHKMSRLDKNCSKQLLSKKACPERYSHYKQPDSAAILKKCDGQPLALVTIGEFLQANGWPTGPNCEDLCNR…	MRIGPSQLSVPLAATLATPTHAIPSAPANVPHQPGGNQPPGARPRRRAATLPPLMPLPDSAMTGMQALVALDGEFSEQRLVEVQSRQVTVQAAQSTLSKYLAQAGTARKTDSIAERFAAGTLQPVYLDSAAFTAMARGLSGRARAAAGPVLVDAKHGRIIFDLKRAFAAGDNFSDPARSALSRALDLPALGLATPEWLQPASSAQPRRKLQQAARYHGHEIPARDGGAAFFKANDHHLVAGKQALLRKHRKELIHENYFQAPSTRALGKDVMVHRGLFDNHAGIPENSLAAIDRAYEQGYRNLELDVEVSADGVPVLMHDFSIGRMTDDPQNRLVSQVPFAQLREMPLVIRNPVDGNFIKTDQTIAAVEQALEHALHKPEAMSVALDCKEDTAEAVAMV…	0
MAASAALVFAGKSVATSAISFLVNKAFSYIDEYCKSENMDELKNRLLRAMPHIQAVFDVVNPELVREQSSGLDAWLWQLRDAVEAAEDAIDELEYYELEEKAKDQKVSEWGSPLGKMKHKFVRSFGPAINKTIKKISHRDTLKRLMKSVDDLDKAAVGVSDFLKLTDHLSGGSSTSSQQLMHNDRQTSSTSSATNFVGREKEKEQIIGWLANTSDELGETMVIKTNSIPIISVIGHGGMGKTALAQSICGQDEVVKHFKVIWTTISTSFDATSVTSKILEDATRVKPSSDHLEPLQRDLKEKLASINFLLVLDDVWEDKKRDEWEKLFAPLKELNTTGSKILLTTRMQSVADMAAKVMGVERDKFLTLQGLEDDKNLELFGHHAFSGLNPRDDAYLMLI…	MKVSSANAGVPANSADNTSARPSQTNADTTPLGRRRRAPDDAPGSPPARRQRQDSPEDSAQTMFRRAGMTSLPPSPATSEHVPLLDNRPTLERMGVDHPLPGRTWYETGHTTASPADRTSTASAAQVASSSRSAGPATAARPQPTHTSAGQQATVDRLRTQVTGFLSGALGKLQALSAQNMDPELAQFRVLDVDRAIMPLLIVAENARNPGLNLVPLHMDMAEDEEVRTQPPMAGSRHIAEFVASARPGRYRAVIDDGSHTRAADIRKDASGTSVIVVDPLRKEKDENAYVDYADNVNMEFGEHAKCAFIPVDIQKSFFDCRILSLSLALKMHDKDDAFAAFHETLRNGGDPSHHVSRAQQTEELGATLVLDGAPLVDARMMKHGQAASSVSRYLENHP…	0
MRIYRCFIVIDDMWDKKSWGLIRCALQDSNHRSRVVVTTRVFEVATYVGDVYKTQPLSRNDSEKLLYTRIVQGEGKCLDSSLVEVCDKFLKKCGGVPLAIITIASLLANKPQEDWSEVYSTIVLGHGGNDDVENTRRILSLSYYDLPLHLKPCLLYLSIFPEDYYIEKNLLIWKWIAEGFVHEKQAPGVGLFELGEGYFNELINRSMIQPVEAEDKGYVDGCRVHDMVLDMICLLSFEENFVTVLDGSEKQESPRIKTRRLALQHRNFEENRHQLGNVGVDQLRSFVVSECDGITVESPSFHVLRVLALENHFSRNYYCKHILQHLGNLHHLRYLGLQNVRTSELPDEVGDLKFLQVLDLSGTGIQELPESVGLLTKLLSLRANEGTRVSAGSIVKLTS…	MKISALFSVAALLSQSMTVLGYLFYRCGNDHITERALINQISMEHKKLTGQGSSADSFPGGRATAEVTFWEPSISNPGTYLDIKVKFDIYRQMLSFEVSSSGKRIPCEGDYGVEIPEEDLEVSDEPYYAN	0
MEIGLAVGGAFLSSALNVLFDRLAPNSDLLKMFKRDKRDVRLLKKLRMTLLGLQAVLSDAENKQASNPYVSQWLNELQDAVDGAENLIEEVNYEVLRLKVEGQCQNLGETSNQQVSDCNLCLSDDFFLNIKEKLEETIETLEELEKQIGRLDLTKYLDSGKQETRESSTSVVDESDILGRQNEIEGLIDRLLSEDGKNLTVVPVVGMGGVGKTTLAKAVYNDEKVKNHFGFKAWICVSEPYDILRITKELLQEFGLMVDNNLNQLQVKLKESLKGKKFLIVLDDVWNENYKEWDDLRNLFVQGDVGSKIIVTTRKESVALMMGCGAINVGTLSSEVSWDLFKRHSFENRDPKEHPELEEIGIQIAYKCKGLPLALKALAGILRSKSEVDEWRHILRSEI…	MRFLFLLVAVALASAEAAESAAMIHEEAGVSSFNTLTGGNQIQRSLRVYLGANEERGVGGVKLENILTIFVQRAKAKLPQGFTAAALGNWKGFSRRVDTVMEHYPKGLSEKAIKELRTAETKRFTDYAMLGPSDKYNLLRPMQGVDEAMIAPNLVSLTGRKNQVLGDAGGRSVVCNVVMRSEAEGGGILLISSSKLDKQDFILPKGGLEKGEIAYGAAKREVLEEGGVRYRSDIFIFYRWSVLTLVMALQVKVKKLKELGVTLVGDKTYESFLMRSKKVYEQWSESRRLRVWVRECQSIEIPGETQLTVRLLFN	1
METSSISTVEDKPPQHQVFINFRGADLRRRFVSHLVTALKLNNINVFIDDYEDRGQPLDVLLKRIEESKIVLAIFSGNYTESVWCVRELEKIKDCTDEGTLVAIPIFYKLEPSTVRDLKGKFGDRFRSMAKGDERKKKWKEAFNLIPNIMGIIIDKKSVESEKVNEIVKAVKTALTGIPPEGSHNAVVGALGNSDAGTSSGDKKHETFGNEQRLKDLEEKLDRDKYKGTRIIGVVGMPGIGKTTLLKELYKTWQGKFSRHALIDQIRVKSKHLELDRLPQMLLGELSKLNNPHVDNLKDPYSQLHERKVLVVLDDVSKREQIDALREILDWIKEGKEGSRVVIATSDMSLTNGLVDDTYMVQNLNHRDSLQLFHYHAFIDDQANPQKKDFMKLSEGFVH…	MRIALLQPAATPTTALATPAHTSAITPMEVPQPPGGNPPLRARPRRQAAVLPPLVPLDDSAMTGKQALVALDGEFSEQRLAEVQAHQITLQAAQSALAKQLPQATPAPRPDSIAARFAAGTLQPVYLDTAAFDEMTASLPEHSRAAAGPVLVDAQQGRIVFDLGHAFAPGDTFSDAARTALRKALDLRAHGLETPGWLKPAAPTPAQPRRKLQQAARYHGHEVPARDGGAAFFKPNDHHLVAGKDALLRKHRKELVHDAYFQAPSTRALGKDVMVHRGLFDNHAGIPENSLAAIDRAYEHGYRNLELDVEVSADGVPVLMHDFSIGRMTDDPQNRLVSQVPFAQLREMPLVIRNPVDGNFIKTDQSIAAVEQALEHALQKPEAMSVALDCKEDTGEAVA…	0
MAPAVIASQGVIMRSLTSKLDSLLLQPPEPPPPAQPSSLRKGERKKILLLRGDLRHLLDDYYLLVEPPSDTAPPPDSTAACWAKEVRELSYDVDDFLDELTTQLLHHRGGGDGSSTAGAKKMISSMIARLRGELNRRRWIADEVTLFRARVKEAIRRHESYHLGRRTSSSRPREEDDDDDREDSAGNERRRFLSLTFGMDDAAVHGQLVGRDISMQKLVRWLADGEPKLKVASIVGSGGVGKTTLATEFYRLHGRRLDAPFDCRAFVRTPRKPDMTKILTDMLSQLRPQHQHQSSDVWEVDRLLETIRTHLQDKRYFIIIEDLWASSMWDIVSRGLPDNNSCSRILITTEIEPVALACCGYNSEHIIKIDPLGDDVSSQLFFSGVVGQGNEFPGHLTEV…	MKINLSWKTYAVLSIVSLGGIHAMEHVPAELTGVSEGYTRFYRSSTASVVLSGLVKVKWDNEQMTMPLFKWIGGEQAEELHFCVHIAHSSGPKLNRARTLGTVNSNMDQHWAQAYSHSGATRRTIQDCHLFENDIPNFPDYIKIKLVPKT	0
MTNCEKDEEFVCISCVEEVRYSFVSHLSEALRRKGINNVVVDVDIDDLLFKESQAKIEKAGVSVMVLPGNCDPSEVWLDKFAKVLECQRNNKDQAVVSVLYGDSLLRDQWLSELDFRGLSRIHQSRKECSDSILVEEIVRDVYETHFYVGRIGIYSKLLEIENMVNKQPIGIRCVGIWGMPGIGKTTLAKAVFDQMSSAFDASCFIEDYDKSIHEKGLYCLLEEQLLPGNDATIMKLSSLRDRLNSKRVLVVLDDVCNALVAESFLEGFDWLGPGSLIIITSRDKQVFRLCGINQIYEVQGLNEKEARQLFLLSASIMEDMGEQNLHELSVRVISYANGNPLAISVYGRELKGKKKLSEMETAFLKLKRRPPFKIVDAFKSSYDTLSDNEKNIFLDIAC…	MHINRTGSSQPSIELERFYSASQSLASSSVRELSPAEHANLQAITDYLKDHVFAAHKLPLSESAVDQDAVHAHNEQLDNIIDARARRLLDEGETPATIADTFAKAEKFDRMATTASTALRATPFAAASVLQYMQPAINKGDWLPTPLKPLTPFVSGALSGIMDQVGTTVMNRATGNLHYLSTPPEKLHDAMAASVKRHSPGVMRQAVDLGIAVQTYSARNAVRTVLAPALASRPAVQGAVDISVSAAGGLAANAGFGNRMHSVQARDHLRGGAFVLGIKDQEPKADLSEETDWLVAYNAIKSASYSGAALNAGKRVAGLPLDVATDGLKAVRSLVSATGLAQNGLALAGGFAGVGKLQEMATKNITDPATKAAVSQLTNMAASAGVFAAWTTAAVATDP…	0
MSYLREVATAVALLLPFILLNKFWRPNSKDSIVNDDDDSTSEVDAISDSTNPSGSFPSVEYEVFLSFRGPDTREQFTDFLYQSLRRYKIHTFRDDDELLKGKEIGPNLLRAIDQSKIYVPIISSGYADSKWCLMELAEIVRRQEEDPRRIILPIFYMVDPSDVRHQTGCYKKAFRKHANKFDGQTIQNWKDALKKVGDLKGWHIGKNDKQGAIADKVSADIWSHISKENLILETDELVGIDDHITAVLEKLSLDSENVTMVGLYGMGGIGKTTTAKAVYNKISSCFDCCCFIDNIRETQEKDGVVVLQKKLVSEILRIDSGSVGFNNDSGGRKTIKERVSRFKILVVLDDVDEKFKFEDMLGSPKDFISQSRFIITSRSMRVLGTLNENQCKLYEVGSM…	MHINRTGSSQPSIELERFYSASQSLASSSVRELSPAEHANLQAITDYLKDHVFAAHKLPLSESAVDQDAVHAHNEQLDNIIDARARRLLDEGETPATIADTFAKAEKFDRMATTASTALRATPFAAASVLQYMQPAINKGDWLPTPLKPLTPFVSGALSGIMDQVGTTVMNRATGNLHYLSTPPEKLHDAMAASVKRHSPGVMRQAVDLGIAVQTYSARNAVRTVLAPALASRPAVQGAVDISVSAAGGLAANAGFGNRMHSVQARDHLRGGAFVLGIKDQEPKADLSEETDWLVAYNAIKSASYSGAALNAGKRVAGLPLDVATDGLKAVRSLVSATGLAQNGLALAGGFAGVGKLQEMATKNITDPATKAAVSQLTNMAASAGVFAAWTTAAVATDP…	0
MEAAAMAVTAATGALAPVLVKLAALLDDGECNLLEGSRSDAEFIRSELEAVHSLLTPNILGRMGDDDAACKDGLIAEVRELSYDLDDAVDDFLELNFEQRRSASPFGELKARVEERVSNRFSDWKLPAASLPPSSVHRRAGLPPPDAGLVGMHKRKEELIELLEQGSSDASRWRKRKPHVPLRIMGGEMQKIVFKIPMVDDKSRTKAMSLVASTVGVHSVAIAGDLRDQVVVVGDGIDSINLVSALRKKVGPAMFLEVSQVKEDVKEITAMLAPVKSICEFHEVKTICILGLPGGGKTTIARVLYHALGTQFQCRVFASISPSSSPSPNLTETLADIFAQAQLGVTDTLSTPYGGSGTGRALQQHLIDNISAFLLNKKYLIVIDDIWHWEEWEVIRKSI…	MHINRTGSSQPSIELERFYSASQSLASSSVRELSPAEHANLQAITDYLKDHVFAAHKLPLSESAVDQDAVHAHNEQLDNIIDARARRLLDEGETPATIADTFAKAEKFDRMATTASTALRATPFAAASVLQYMQPAINKGDWLPTPLKPLTPFVSGALSGIMDQVGTTVMNRATGNLHYLSTPPEKLHDAMAASVKRHSPGVMRQAVDLGIAVQTYSARNAVRTVLAPALASRPAVQGAVDISVSAAGGLAANAGFGNRMHSVQARDHLRGGAFVLGIKDQEPKADLSEETDWLVAYNAIKSASYSGAALNAGKRVAGLPLDVATDGLKAVRSLVSATGLAQNGLALAGGFAGVGKLQEMATKNITDPATKAAVSQLTNMAASAGVFAAWTTAAVATDP…	0
MAERVVTMAIGPLVSMLKDKASSYLLDQYKVMEGMEEQHKILKRKLPAILDVITDVEEQAMAQREGAKAWLQELRTVAYVANEVFDEFKYEALRREAKKNGHYIKLGFDVIKLFPTHNRVAFRYKMGRKLCLILQAVEVLIAEMQVFGFKYQPQPPVSKEWRHTDYVSIDPQEIASRSRHEDKKNIIGILVDEASNADLTVVPVVAMGGLGKTTLAQLIYNDPEIQKHFQLLLWVCVSDTFDVNSLAKSIVEASPNKNVDTDKPPLDRLQKLVSGQRYLLVLDDVWDNKELRKWERLKVCLQHGGMGSAVLTTTRDKRVSEIMGADRAAYNLNALEDHFIKEIIEARAFSSKKEKPIELVEVVDEIVKRCCGSPLAATALGSVLCTKTSVKEWKAVSSG…	MRTFSLVSLAAILNYLTLPSAVGSGPVANASSYKCHDRVIGPVTLNDQIEKAYREALEAGTSPNGLRKGQKFGSRYFNVILKRGEENIKVDFFVGINYLKEIIYLQAYVQSVLLDCYPTTERPQLNIILH	0
MAASAALVFAGKSVATSAISFLVNKAFSYIDEYCKSENMDELKNRLLRAMPHIQAVFDVVNPELVREQSSGLDAWLWQLRDAVEAAEDAIDELEYYELEEKAKDQKVSEWGSPLGKMKHKFVRSFGPAINKTIKKISHRDTLKRLMKSVDDLDKAAVGVSDFLKLTDHLNGGSSTSSQQLMDNDRQTSSTSSATNFVGREKEKEQIIGWLANTSDELGETMVIKTNSIPIISVIGHGGMGKTALAQSICGQDEVVKHFKVIWTTISTSFDATSVTSKILEDATRVKPSSDHLEPLQRDLKEKLASINFLLVLDDVWEDKKRDEWEKLFAPLKELNTTGSKILLTTRMQSVADMAAKVMGVERDKFLTLQGLEDDKNLKLFGHHAFSGLNPRDDAYLMVI…	MSHHFGLRKIKLLILLFLQVHGSQCAMRNFAADRVHGVESVISGSKSSSNPMALSKSMDKPDTSDLVDSNVQAKNDGSRYEEDFTAKYSEQVDHVSKILKEIEEQEPGTIIIDHKAFPIQDKSPKQVVNFPFPKKMITESNSKDIREYLASTFPFEQQSTILDSVKSIAKVQIDDRKAFDLQLKFRQENLAELKDQIILSLGANNGNQNWQKLLDYTNKLDELSNTKISPEEFIEEIQKVLYKVKLESTSTSKLYSQFNLSIQDFALQIIHSKYKSNQISQNDLLKLITEDEMLKILAKTKVLTYKMKYFDSASKMGINKYISTEMMDLDWQFSHYKTFNDALKKNKASDSSYLGWLTHGYSIKYGLSPNNERSMFFQDGRKYAELYAFSKSPHRKIIP…	0
MAASAALVFAGKSVATSAISFLVNKAFSYIDEYCKSENMDELKNRLLRAMPHIQAVFDVVNPELVREQSSGLDAWLWQLRDAVEAAEDAIDELEYYELEEKAKDQKVSEWGSPLGKMKHKFVRSFGPAINKTIKKISHRDTLKRLMKSVDDLDKAAVGVSDFLKLTDHLNGGSSTSSQQLMDNDRQTSSTSSATNFVGREKEKEQIIGWLANTSDELGETMVIKTNSIPIISVIGHGGMGKTALAQSICGQDEVVKHFKVIWTTISTSFDATSVTSKILEDATRVKPSSDHLEPLQRDLKEKLASINFLLVLDDVWEDKKRDEWEKLFAPLKELNTTGSKILLTTRMQSVADMAAKVMGVERDKFLTLQGLEDDKNLKLFGHHAFSGLNPRDDAYLMVI…	MSHHFGLRKIKLLILLFLQVHGSQCAMRNFAADRVHGVESVISGSKSSSNPMALSKSMDKPDTSDLVDSNVQAKNDGSRYEEDFTAKYSEQVDHVSKILKEIEEQEPGTIIIDHKAFPIQDKSPKQVVNFPFPKKMITESNSKDIREYLASTFPFEQQSTILDSVKSIAKVQIDDRKAFDLQLKFRQENLAELKDQIILSLGANNGNQNWQKLLDYTNKLDELSNTKISPEEFIEEIQKVLYKVKLESTSTSKLYSQFNLSIQDFALQIIHSKYKSNQISQNDLLKLITEDEMLKILAKTKVLTYKMKYFDSASKMGINKYISTEMMDLDWQFSHYKTFNDALKKNKASDSSYLGWLTHGYSIKYGLSPNNERSMFFQDGRKYAELYAFSKSPHRKIIP…	0
MEIGLAVGGAFLSSALNVLFDRLAPHGDLLNMFQKNKNDVRLLKKLKMTLVGLQVVLSDAENKQASNQHVSQWFNELRGAVDGAENLMELVNYEALRLKVEGRHQNLAETSNQQVSDRKLNLSDDYFLDIKEKLEETIETLEDLQKQIGDLGLQKHLDLGKKLETRTPSTSLVDESKILGRMIEKERLIDRLLSSDSNGENLTVVPIVGMGGVGKTTLAKIVYNDKKVKDHFDLKAWFCVSEAYDAFRITKGLLQEIGSFDLKDDNNLNQLQVKLKESLKGKRFLVVLDDLWNDDCDEWDDLKNLFVQGAMGSKILVTTRKEDVALMMGNGAINVETLSDEVSWDLFKQHSLKNRDPEEHPELEEVGKRIADKCKGLPLALKALAGILCRKSEVYEWKN…	MRLAYIFAVMAGALPYCNALHAAPGAKALNKIKTFPDFAAPSRMDGNRLLRRVDNEESETEEERGFNLKDTLKKLNPIKAAGKAKDKAKETEKITDADWKKLVEHLKIKGNKRS	0
MGDFLWTFAVEEMLKKVLKVAREQAGLAWGFQKHLSKLQKWLLKAEAFLRNINTRKLHHDSVRMWVDDLRHLVYQADDLLDEIVYEHLRQKVQTRKMKKVCDFFSPSTNVLIFRLNMAKKMMTLIALLEKHYLEAAPLGLVGNENVRPEIDVISQYRETISELEDHKIVGRDVEVESIVKQVIDASNNQLTSILPIVGMGGLGKTTLAKLVFSHELVRQHFDKTVWVCVSEPFIVNKILLDILQSLKGGISNGGDSKEVLLRELQKEMLGQTYFLVLDDVWNENSFLWGELKYCLLKITGNSKNSIVVTTRSAEVAKIMGTCPGHLLSKLSDDHCWSLFKESANVYGLSMTSNLGIIQKELVKKIGGVPLVAQVLGRTVKFEGDVEKWEETLKSVLRIP…	MHYITPIILMSIGKFLGMILGAGSLVGAMTPHHQSNCNSPCLVFVTFTKKCDSCQFNTKFTNLMSCTSCRKSSVVYEECSTKGCPANWHKSTCQEPKFERGVLHSLCANCQKHTKATPTISCKNCKNSASTYPYCSSPECHRRW	0
MASSSSSSSRNWSYHVFPSFSGEDVRNTFLSHFLKELDRKLIISFKDNEIERSQSLDPELKHGIRNSRIAVVVFSKTYASSSWCLNELLEIVKCKKEFGQLVIPIFYNLDPSHVRKQTGDFGKIFEKTCRNKTVDEKIRWKEALTDVANILGYHIVTWDNEASMIEEIANDILGKMNISPSNDFEDLVGIEDHITKMSSLLHLESEEVRMVGIWGPSGIGKTTIARALFSRLSCQFQSSVFIDKVFISKSMEVYSGANLVDYNMKLHLQRAFLAEIFDKKDIKIHVGAMEKMVKHRKALIVIDDLDDQDVLDALADQTQWFGSGSRIIVVTENKHFLRANRIDHIYKVCLPSNALALEMFCRSAFKKNSPPDDFLELSSEVALRAGNLPLGLNVLGSNL…	MNPIHARFSSVEALRHSNVDIQAIKSEGQLEVNGKRYEIRAAADGSIAVLRPDQQSKADKFFKGAAHLIGGQSQRAQIAQVLNEKAAAVPRLDRMLGRRFDLEKGGSSAVGAAIKAADSRLTSKQTFASFQQWAEKAEALGRDTEIGIYMIYKRDTPDTTPMNAAEQEHYLETLQALDNKKNLIIRPQIHDDREEEELDLGRYIAEDRNARTGFFRMVPKDQRAPETNSGRLTIGVEPKYGAQLALAMATLMDKHKSVTQGKVVGPAKYGQQTDSAILYINGDLAKAVKLGEKLKKLSGIPPEGFVEHTPLSMQSTGLGLSYAESVEGQPSSHGQARTHVIMDALKGQGPMENRLKMALAERGYDPENPALRARN	1
MAMSLVGSAIRVASSASSQEMSMLIGVQNEIWFIKDELKTMQAFLRAAEVRKDQDELVKVWAEQVRDLAYDIEDCLQEFAVHVGHQSLSMQLIKLCHRHRIAVQIRNLKQRVEEVSNRNMRYNLIKSVPSSSTDDSQSNMELIRYQTAHYVNESELVGFDVPKKEILELVSSSENAEAQTIWIVGEGGLGKTTLAKKVYESSDVSSKFPCRAWITVSRSFNVKDLLKNMIKQLLGEDSLKKLLDEHKEVIVEKHNLTDHLNKGLRGRRYFLVLDDLWTTQAWDCIKPTSWGNNMEGSRVVVTTRNKNLAGGSSTSPVYCLKTLEKEDATKLLLRKTKRSLHDIEKDQMKEIFEKILKKCGGLPLAIITIGAVLEGKDIKEWEILYAQLPSELESNPIAE…	MQFSQILTVLFLGVSVSALPAGGLPGSPGSAVQRCHCPPRGSHAHGSLAAREEAPEAEGDAKISARYTCPNCHKTGKGCDDGWCQVEKTHW	1
MAEVAAISAKGAVDSLLGHISAVLVSEAQLLGRVRGDMQFIKDEMEMMNDLLMLLSTQHRHHLPWMKQATELARDTQDCIDQYVQCVAAGALPKGILGRLRQVSRLVLRLSVRHRLATQIQDIKVRICQVNDRRQAYDIAPITDPYGRIMRDIDIVFTDSRDAWSFSPSFDEPQADLKMSTVNELIGWLMEDQSAGLRIIPVTAVCVEASKVIAERVYKNSSITGLFDCQAWINVHGAESHVDILKDILSQVVLPLNKFKSDMDGCWNKEQLVEKIHCYLQGKIFLVVLHDVRDESIWSHIKLAFPDDCSARSAIIITPNNDEVTESFSLYKIFNPDTSGYVLTFFLERAIPLLKHQREDTLWPSVPCMLIHLEPQIFFMKMFLRYLYYKGSCYWLRVE…	MKINLSWKTYAVLSIVSLGGIHAMEHVPAELTGVSEGYTRFYRSSTASVVLSGLVKVKWDNEQMTMPLFKWIGGEQAEELHFCVHIAHSSGPKLNRARTLGTVNSNMDQHWAQAYSHSGATRRTIQDCHLFENDIPNFPDYIKIKLVPKT	0
MADAFLSFAVQKLGDFLIQQVSLRKNLRKEIEWLRNELLFIQSFLRDAELKQYGDQRVQQWVFEINSIANDVVAILETYTFEAGKGASRLKACACIYTKEKKFYNVAEEIQSLKQRIMDISRKRETYGITNINNNSGEGPSNQVRTLRRTTSYVDDQDYIFVGLQDVVQKLLAQLLKAEPRRTVLSIHGMGGLGKTTLARKLYNSSAILNSFPTRAWICVSQEYNTMDLLRNIIKSVQGRTKETLDLLERMTEGDLEIYLRDLLKERKYLVMVDDVWQKEAWDSLKRAFPDSKNGSRVIITTRKQDVAERADDIGFVHKLRFLSQEESWDLFRKKLLDVRSMVPEMENLAKDMVEKCRGLPLAIVVLSGLLSHKKGLNQWQKVKDHLWKNIKEDKSIEI…	GPPYCVFPGRRTSSTSFTTSFSTEPLGYARMLHRDPPYERAGNSGLNHRIYERSRVGGLRTVIDVAPPDGHQAIANYEIEVRRIPVATPNAAGDCFHTARLSTGSRGPATISWDADASYTYYLTISED	0
MREIAISKSKEENLVLRLEGGRRLHNHDTVRHLSITNSSEDRETDVGELKTTVDMSRIRSLTVFGEWRPFFISDKMRLLRVLDLEDTEGVRNHHIKQIGELLHLRYLSLRGCMHIAYLPDSLGNLRQLETLDVKDTFILRLPKTITNLRKLKYLRASIDLNVNEGITEKLPELMRNRLCIFTAALLLLCLACTTSSIGMLDDEINTRDVCTLGCCSFLPSIAMLLDGNGVVAPRGLRRLTALHTLGVVDISWESSVLQDLKKLTQLRKLEVTGVNKKNSKKFLSALAALSCLESLSLISKGKPGLWGCLDAEEKFSPPKDLKSLKLHGNLIELPKWIGKLNNLVKLKLSETGLKDHDAAIQVLGKLRNLTILCLPHKSFHSLEGGELNFSEGSFKSLVV…	MHYITPIILMSIGQFLDILLGAGGLVGAMTPHHQINCNSPYLTFPRLTAKCDSCQLHTKVTNLVSCTSCRKSSLVYEECSTKGCPANWHKSTCQEHKFKRGILHSRCENCQQHKKETQTISCKNCKNSASTFPYCSSPECHSRW	0
MEIGLAVGCAFLSSALNVLFDRLAPNGDLLKMFKRDKCDVRLLKKLKMTLRSLQIVLSDAENKQASNPSVRDWLNELRDAVDTAENLIEEVNYEVLRLKVEGQHQNLGETSNQKVCDCNLCLSDDFFLNIKEKLEDTIETLEELEKQIGRLDLTKYLDSGKQETRESSTSVVDESDILGRQKEIEGLIDRLLSEDGKNLTVVPVVGMGGVGKTTLAKAVYNDEKVKNHFGFKAWICVSEPYDILRITKELLQEFGLMVDNNLNQLQVKLKEGLKGKKFLIVLDDVWNENYKEWDDLRNLFVQGDVGSKIIVTTRKKSVALMMGCGAINVGTLSSEVSWDLFKRHSFENRDPEEYSEFQEVGKQIANKCKGLPLALKTLAGILRSKFEVNEWRDILRSEI…	MRIALLQPAATPTTALATPAHTSAITPMEVPQPPGGNPPLRARPRRQAAVLPPLVPLDDSAMTGKQALVALDGEFSEQRLAEVQAHQITLQAAQSALAKQLPQATPAPRPDSIAARFAAGTLQPVYLDTAAFDEMTASLPEHSRAAAGPVLVDAQQGRIVFDLGHAFAPGDTFSDAARTALRKALDLRAHGLETPGWLKPAAPTPAQPRRKLQQAARYHGHEVPARDGGAAFFKPNDHHLVAGKDALLRKHRKELVHDAYFQAPSTRALGKDVMVHRGLFDNHAGIPENSLAAIDRAYEHGYRNLELDVEVSADGVPVLMHDFSIGRMTDDPQNRLVSQVPFAQLREMPLVIRNPVDGNFIKTDQSIAAVEQALEHALQKPEAMSVALDCKEDTGEAVA…	0
MAESFLFNIIERVLAKVSSIAVYEISLAWNVKTDLRKLQSTLSTIKAVLLDANEKQAKNHEVRDWLEKLRDVVYDVDDLMDDLSTQLLLQMHFQKSFGKKVRRFFSSSNPIIYRFKIGRRVKEIRELLNEIADDRRSFHFTEHNYLIPAENTSREQTHSSVRASDIIGRDADQENIVKQLIDSHNEENISVIPIVGLGGLGKTTLVKLVYNDNRVVQNFDLRMWVSISEDFSLRKIIEKILRSATGESFDHLDMDQLQGCLGNVLQLKRYLLVLDDVWNEDQHKWTDLRELLMNCASGSKIVVTTRSKMAALITGTVPLYYLEGLASDDCLSLFLKCAFGGQDNMFPNLVEIGKEIVKKCGGVPLAVKTLGRLLYTKTDENEWLQIRDNEIWEIEQKES…	MKVSSANAGVPANSADNTSARPSQTNADTTPLGRRRRAPDDAPGSPPARRQRQDSPEDSAQTMFRRAGMTSLPPSPATSEHVPLLDNRPTLERMGVDHPLPGRTWYETGHTTASPADRTSTASAAQVASSSRSAGPATAARPQPTHTSAGQQATVDRLRTQVTGFLSGALGKLQALSAQNMDPELAQFRVLDVDRAIMPLLIVAENARNPGLNLVPLHMDMAEDEEVRTQPPMAGSRHIAEFVASARPGRYRAVIDDGSHTRAADIRKDASGTSVIVVDPLRKEKDENAYVDYADNVNMEFGEHAKCAFIPVDIQKSFFDCRILSLSLALKMHDKDDAFAAFHETLRNGGDPSHHVSRAQQTEELGATLVLDGAPLVDARMMKHGQAASSVSRYLENHP…	0
MVDAITEFVVGKIGNYLIEEASMFMAVKEDLEELKTELTCIHGYLKDVEAREREDEVSKEWSKLVLDFAYDVEDVLDTYHLKLEERSQRRGLRRLTNKIGRKMDAYSIVDDIRILKRRILDITRKRETYGIGGLKEPQGGGNTSSLRVRQLRRARSVDQEEVVVGLEDDAKILLEKLLDYEEKNRFIISIFGMGGLGKTALARKLYNSRDVKERFEYRAWTYVSQEYKTGDILMRIIRSLGMTSGEELEKIRKFADEELEVYLHGLLEGKKYLVVVDDIWEREAWESLKRALPCNHEGSRVIITTRIKAVAEGVDGRFYAHKLRFLTFEESWELFEQRAFRNIQRNDEDLLKTGKEMVQKCRGLPLCIVVLAGLLSRKTPSEWNDVCNSLWRRLKDDSI…	MWRLFLALIAATAILVHSPASALTTSTTGMTQTTPSLSVPVYVGKPSKDFSTRHLRIRHMKDDKVGDSEKNEERLIKTFESWVRYKLLQLHPKFRQVKLHPGRVFTLLGLDGLHEMAIYHPGWKRYVDYSQKWRSNNRLKRF	0
MGNFVCIEISGDQMLDRIIRCLCGKGYIRTLEKNLRALQREMEDLRATQHEVQNKVAREESRHQQRLEAVQVWLDRVNSIDIECKDLLSVSPVELQKLCLCGLCSKYVCSSYKYGKKVFLLLEEVKKLKSEGNFDEVSQPPPRSEVEERPTQPTIGQEEMLEKAWNRLMEDGVGIMGLHGMGGVGKTTLFKKIHNKFAEIGGTFDIVIWIVVSQSAKLSKLQEDIAEKLHLCDDLWKNKNESDKATDIHRVLKGKRFVLMLDDMWEKVDLEAIGIPYPSEVNKCKVAFTTRDQKVCGQMGDHKPMQVKCLKPEDAWELFKNKVGDNTLRSDPVIVELAREVAQKCRGLPLALNVIGETMASKTMVQEWEHAIDVLTRSAAEFSDMENNILPILKYSYDS…	MRLVHAVLLPGIIVFVSNGNLLHAHALHEDETGVTAGRQLRAAASEVFGLSRASFGLGKAQDPLDKFFSKIIFSGKPIETSYSAKGIHEKIIEAHDLHVSKSKNAPIQYASVMEYLKKTYPGPDIERIVSTLERHDEVGAKDLGAKLRDALDRQ	0
MAYAALSSLIYTLQQLFKPNQSFVCQSCCTQQHVQSLCQNLSALQLFLDDTTTKDIETLKVCNYLISYSSYIYSIIINLSSFNFKVIEKRIRDVVYKAEDKVDSSLRSIILADCTENKEGACKFFEEELLKVEKDVDSLSKEVMQINVNKHGSRSAELTTIPPSPEKSTNEEHTIVGMEDEYNTILDRLTAQTDELTVIPIFGMGGIGKTTLARKVYDDSSIRSRFDRHVWVTTSEEFNERRMLLEVVSSITTGSNQEKSDDQLMEIVYRGLKGRRFLIVIDDIWSTEAWDQMQRIFPNDDNKSRILLTTRLKYVADYVSSPDFPPHSKSFLSLDDSWNLFTEKVFNKDTCPPHLEETGKHIVQQCRGLPLSVVVVAGLVGKMDPTHDNWENVEENLNS…	MRSFLYGVLAFAVLARSSAVAAFPIPDESRPLSKTSPDTVAPRSLRIEAQEVIQSGRGDGYGGFWKNVAQSTNKIVKRPDIKIGKLIEAAKKAKAKMTKS	0
MELVVGASEATMKSLLGKLGNLLAQEYALISGVRGDIQYINDELASMQAFLRDLSTVPEGHSHGHRMKDWMKQIRDIAYDVEDCIDDFAHRLPQDSISAAKCSFLLTKIYELWTWWPRRDIASNIAELKVRAQQIADRRNRYGVNNPEHGDSSNSTRTHVAAYDIAEYQVTSPQIIGTKEPVGMTDVMDQLEGWLTSPQAEKGRAVLSIVGFGGVGKTTIATALYSKVSGKFQCRASVSVSQNYDQDTVLRSILNQVSNQEQGSSITFSDKKTPTPGTKSTLKTALSLLGRYCTCQPGNNGSPDKTQMTPETMDYQLLLQELKKRLNEKSYILLIDDIWSAKTWESIIAFLPENNKASKIIVTSRFQAVGSTCSASGTDRLHTVGYLTDNESKKLFKTS…	MHFSTIFIPFALAALKVSAAPARFCVYYDGHLPATRVLLMYVRIGTTATITARGHEFEVEAKDQNCKVILTNGKQAPDWLAAEPY	0
MTNCEKDEEFVCISCVEEVRYSFVSHLSEALRRKGINNVVVDVDIDDLLFKESQAKIEKAGVSVMVLPGNCDPSEVWLDKFAKVLECQRNNKDQAVVSVLYGDSLLRDQWLSELDFRGLSRIHQSRKECSDSILVEEIVRDVYETHFYVGRIGIYSKLLEIENMVNKQPIGIRCVGIWGMPGIGKTTLAKAVFDQMSSAFDASCFIEDYDKSIHEKGLYCLLEEQLLPGNDATIMKLNSLRDRLNSKRVLVVLDDVCNALVAESFLEGFDWLGPGSLIIITSRDKQVFRLCGINQIYEVQGLNEKEARQLFLLSASIKEDMGEQNLHELSVRVISYANGNPLAISVYGRELKGKKKLSEMETAFLKLKRRPPFKIVDAFKSSYDTLSDNEKNIFLDIAC…	MKLLISIFIGFLAISTSQQEDVSTPAPNFPDFCSNPNLNKNAKVKACCDAVTKAANAGSYSGADGPVPDECTLKSCGRVCNRFFHKKGENRVTEMPESKTTESESSEECECGDSGDETTTGAQPTPRNVYPSGPEPSTSGGQVASHKPPAAPSTPHPGCHQPPAAPTTKPPRNPYPSGPEPTPKQPGYPQGRASTPKQPGYPQGPASPTPRNVYPSGPEPSTPGGKVASHKPPAAPSTPQPGYPQPPAAPTTKPPRNPYPSGPEPTPKQPAPSSPTPPSSAPSVPAPPSGQYPPGSNVTSNSLTVPPLYTTKETCLPLTPDMPGVVDQWLNKPKTGRFVWHALTNAHSYGGECGLGIQYPYHACVGRDLWSPVKKWVRSCLTDIPNHYIRNDQVCVNKC…	0
MEAAAMAVTAATGALAPVLVKLAALLDDGECNLLEGSRSDAEFIRSELEAVHSLLTPNILGRMGDDDAACKDGLIAEVRELSYDLDDAVDDFLELNFEQRRSASPFGELKARVEERVSNRFSDWKLPAASLPPSSVHRRAGLPPPDAGLVGMHKRKEELIELLEQGSSDASRWRKRKPHVPLRIMGGEMQKIVFKIPMVDDKSRTKAMSLVASTVGVHSVAIAGDLRDQVVVVGDGIDSINLVSALRKKVGPAMFLEVSQVKEDVKEITAMLAPVKSICEFHEVKTICILGLPGGGKTTIARVLYHALGTQFQCRVFASISPSSSPSPNLTETLADIFAQAQLGVTDTLSTPYGGSGTGRALQQHLIDNISAFLLNKKYLIVIDDIWHWEEWEVIRKSI…	MMHSIIFQTLLIITIVFSKVWGARSLVKIDWSGSEYTILGANHYEEPNTGAAAQFPGTMTVDDGRSPYIVRKLRNSSGKRFYVFTGHPQQPIVWNPHEEIEIQFNRKFLIAVLTEFEADSQVFNHFARRQHR	0
MELVVGASEATMKSLLGKLGNLLAQEYALISGIRGDIQYINDELASMQAFLRDLSNVPEGHSHGHRMKDWMKQIRDIAYDVEDCIDDFAHRLPQDSISDAKWSFLLTKIYELWTWWPRRVIASNIAQLKVRAQQIADRRSRYGVNNPEHLDSSSSARTRAVNYEIAEYQVTSPQIIGIKEPVGMKTVMEELEVWLTNPQAENGQAVLSIVGFGGVGKTTIATALYRKVSDKFQCRASVAVSQNYDQGKVLNSILSQVSNQEQGSSTTISEKKNLTSGAKSMLKTALSLLRGNCICQPENDGNPDNTPIRLQETTDDDQNPRKLEQLLAEKSYILLIDDIWSAETWESIRSILPKNNKGGRIIVTTRFQAVGSTCSPLETDRLHTVDFLTDDESQNLFNT…	MRVTTFNTFLLTLGTVAVVNAETGNKYIEKRAIDLSRERDPNFFDNADIPVPECFWFMFKNNVRQDAGTCYSSWKMDMKVGPNWVHIKSDDNCNLSGDFPPGWIVLGKKRPGF	0
MAPAVIASQGVIMRSLTSKLDSLLLQPPEPPPPAQPSSLRKGERKKILLLRGDLRHLLDDYYLLVEPPSDTAPPPDSTAACWAKEVRELSYDVDDFLDELTTQLLHHRGGGDGSSTAGAKKMISSMIARLRGELNRRRWIADEVTLFRARVKEAIRRHESYHLGRRTSSSRPREEDDDDDREDSAGNERRRFLSLTFGMDDAAVHGQLVGRDISMQKLVRWLADGEPKLKVASIVGSGGVGKTTLATEFYRLHGRRLDAPFDCRAFVRTPRKPDMTKILTDMLSQLRPQHQHQSSDVWEVDRLLETIRTHLQDKRYFIIIEDLWASSMWDIVSRGLPDNNSCSRILITTEIEPVALACCGYNSEHIIKIDPLGDDVSSQLFFSGVVGQGNEFPGHLTEV…	MLLAAAIVFLHIPALTMPAAEARQTAANIMHPVLDGEQNVLGKRSLRTDHMRVSNVEDREGDEERIFRRFTDWIKYLFNKMNPKQLHTYLGLDGLGETAYKHKNYPIYRMMSKKWRDKL	0
MEIGLAVGGAFLSSALNVLFDRLAPHGDLLMFQKNKNDVRLLKKLKMTLVGLQVVLSDAENKQASNQHVSQWLNELRGAVDGAENLMEQVNYEALRLKVEGRHQNLAETNNQQVSDLKLNLSDDYFLDIKEKLEETIETLEDLQKQIGDLGLQKHLDLGKKLETRTPSTSLVDESKILGRMIEKERLIDRLLSSDSNGENLTVVPIVGMGGVGKTTLAKIVYNDKKVKDHFGLKAWFCVSEAYDAFRITKGLLQEIGSFDLKDDNNLNQLQVKLKESLKGKRFLVVLDDLWNDDCDEWDDLKNLFVQGAMGSKILVTTRKEDVALMMGNGAINVKTLSDEVSWDLFKQHSLKNRDPEEHPELEEVGKQIADKCKGLPLALKALAGILCRKSEVYEWKNV…	MKIGTQATSLAVLHNQESHAPQAPIAVRPEPAHAIPEIPLDLAIRPRTRGIHPFLAMTLGDKGCASSSGVSLEDDSHTQVSLSDFSVASRDVNHNNICAGLSTEWLVMSSDGDAESRMDHLDYNGEGQSRGSERHQVYNDALRAALSNDDEAPFFTASTAVIEDAGFSLRREPKTVHASGGSAQLGQTVAHDVAQSGRKHLLSLRFANVQGHAIACSCEGSQFKLFDPNLGEFQSSRSAAPQLIKGLIDHYNSLNYDVACVNEFRVS	0
MTNCEKDEEFVCISCVEEVRYSFVSHLSEALRRKGINNVVVDVDIDDLLFKESQAKIEKAGVSVMVLPGNCDPSEVWLDKFAKVLECQRNNKDQAVVSVLYGDSLLRDQWLSELDFRGLSRIHQSRKECSDSILVEEIVRDVYETHFYVGRIGIYSKLLEIENMVNKQPIGIRCVGIWGMPGIGKTTLAKAVFDQMSSAFDASCFIEDYDKSIHEKGLYCLLEEQLLPGNDATIMKLSSLRDRLNSKRVLVVLDDVRNALVGESFLEGFDWLGPGSLIIITSRDKQVFCLCGINQIYEVQGLNEKEARQLFLLSASIKEDMGEQNLQELSVRVINYANGNPLAISVYGRELKGKKKLSEMETAFLKLKRRPPFKIVDAFKSTYDTLSDNEKNIFLDIAC…	MKINLSWKTYAVLSIVSLGGIHAMEHVPAELTRVSEGYTRFYRSPTASVILSGLVKVKWDNEQMTMPLFKWIGGEQAEELHFCVHIAHSSGPKLNRARSLGTVNSNMDQHWAQAQRNSGATRRTIEGFHLFENDIPNFPDYIKIKLVPKT	0
MEIGLAVGGAFLSSASNVLFDRLAPNGDLLKMFKRDKRDVRLLKKLKMTLLGLQAVLSDAENKQASNPYVSQWLNELQDAVDGAKNLIEEVNYEVLRLKVEGQHQNLGETSNQQVSDCNLCLSDDFFLNIKEKLEDTIETLEELEKQIGRLDLTKYLDSGKQETRESSTSVVDESDILGRQNEIEGLIDRLLSEDGKKLTVVPIVGMAGIGKTTLARAVYNDEKVKNHFGLKAWICVSEPYDILRITKELLQEFDLKVDNNLNKRQVKLKESLKGKKFLIVLDDVWNENYKEWDDLRNIFVQGDVGSKIIVTTRKESVASMMGCGAIKVGTLSSEVSWDLFKRHSFENRDPEEHPELEEIGIQIAHKCKGLPLALKTLAGILRSKFEVNEWRDILRSEI…	MMMISTKSKLRNIFLLLAIANVNFCVKGHPMNSAKLAEEVKDGVNQPEFDRGFLRPFGAKMKFLKPDQVQKLSTDDLITYMAEKDKNVRDLAIKLRDAKQDSTKNGTPEIKQKYDKAYEKTKAAAEKLVSEESLTRDALLELTEEQYVEKAALFDKDVYRNNLQRQTYERLLRSETDVSYREVARTFIAREGEPALNAKIERLALTLENNADTRSKLDYLAIAADFLKNQANLHADDPELNLYKAETKAREIKANRAMKEALEGADKLFERNKILKSPDMRYKSAGFQAFIDKMMAWLSKIMTTKSYIKSLAKP	0
MNYCLPSSTLQTTTKRRLTLRRLCCKQLRKKTLVQTAEEEEANTTMADPVIGATVQVLLEKLISLTIEEVNSSRDFNKDLEMLTQNVSLIQAFIHDVETPQEKQQSVEQWLNRLERVAEDAQNVFDRFIYESLKTKVVRSPLKKVSGFFSHTAFKRKMSQKINNINKELTAINKVAKDLGLQSLMVPSRKILPIRETDSFVVASDIVGRDLDIAEIKEKILNMREEDIVLSTIPIVGMGGLGKTTVAKRIYNDEHMKQIFEKRIWLCLPEMSETKSFLEQILESLIERKIEVERRDIIVKKLQDELGGKKYLLVLDDLWCVDSTSWHEFIDTLRGINTSRGNCILVTTRRKQVASTVATDLHILGKLTEDHCWSIFKQKAFVDGRVPEELASMGNKIVK…	MKVSSANAGVPANSADNTSARPSQTNADTTPLGRRRRAPDDAPGSPPARRQRQDSPEDSAQTMFRRAGMTSLPPSPATSEHVPLLDNRPTLERMGVDHPLPGRTWYETGHTTASPADRTSTASAAQVASSSRSAGPATAARPQPTHTSAGQQATVDRLRTQVTGFLSGALGKLQALSARNMDPELAQFRVLDVDRAIMPLLIVAENARNPGLNLVPLHMDMAEDEEVRTQPPMAGSRHIAEFVASARPGRYRAVIDDGSHTRAADIRKDASGTSVIVVDPLRKEKDESAYVDYADNVNMEFGEHAKCAFIPVDIQKSFFDCRILSLSLALKMHDKDDAFAAFHETLRNGGDPSHHVSRAQQTEELGATLVLDGAPLVDARMMKHGQAASSVSRYLGNHP…	0
MAENEIEEMLEHLRRIKSGGDLDWFDIFGIEELETVLRVFRTFTKYHDVLLPDSLVELTKRAKLIGEILHRVLGRIPHKCKTNLNLERLESHLMEFFRGNTASLSHNYELNDFDLSKYMDCLEIFLNDVLMMFLQKGRSCHSKRKLAIHRSIKELKIVQKKMRFLKYIYATEINGYVDYEKQECLETRIQFMTNTVGQYCLAVLDYVAEGELNEENDNFSKPPYLLSLIVFVELEMKKIFHGEVKASKFTQSKTFKDKKLPKGFSHHLHNLLMYLRNKKLENFPNNIAAQNIDVAIEFLLVFLDADVSNHVINGNWLKEVLLKVGAIAGDILYVIQKLLPRSINKLDETSDISLCSIQILEKTKDLKAQVETYYKSLKFTPSQFPTFGGLSFLDSLLRK…	MVKCTPLLALTVIVSAGSDALSDPTVKRLAKLATINQAPATQSNSDSKRVLRASDVPDEVAAGESRSPKSLWPWEVEDKLAPLKEKLISTSADDLEAGGSANKNALPMIWRWLWQNQIETKKTPIDEISKEVQTAMDLISSQATHEELNKAGVSVSDYVKALRFTLSDIDVVNRGMEYNIHLGNK	0
MADAFLSFAVQKLGDFLIQQVSLRTNLRDEIEWLKNELLFIQSFLKDAELKQCVDHRVQQWVFEINSIANDAVAILETYSFEAGKAASHLKVCACICWKEKKFYNVAKEIQSLKQQIMDISRKRETYGITNINYNSGEGPSNQVTTLRRTTSYVDEQDYIFVGLQDVVQTLLAELLKAEPRRSVLSIYGMGGLGKTTLARNLYNSLKSFPTRTWICVSQEYNTMDLLRNIIKSIQGRTKETLDLLERMTEGDLEIYLRDLLKERKYLVVVDDVWQREAWESLKRAFPDGKNGSRVIITTRKEGVAERADDRGFVHKLRFLSQEESWDLFRRKLLDVRAMVPEMESLAKDMVEKCRGLPLAIVVLSGLLSHKKGLNQWQKVKDHLWKNIKEDKSIEISNI…	MRFLFLLVAVALASAEAAESAAMIHEEAGVSSFNTLTGGNQIQRSLRVYLGANEERGVGGVKLENILTIFVQRAKAKLPQGFTAAALGNWKGFSRRVDTVMEHYPKGLSEKAIKELRTAETKRFTDYAMLGPSDKYNLLRPMQGVDEAMIAPNLVSLTGRKNQVLGDAGGRSVVCNVVMRSEAEGGGILLISSSKLDKQDFILPKGGLEKGEIAYGAAKREVLEEGGVRYRSDIFIFYRWSVLTLVMALQVKVKKLKELGVTLVGDKTYESFLMRSKKVYEQWSESRRLRVWVRECQSIEIPGETQLTVRLLFN	0
MAYAALSSLIYTLEQLLKPNQSFVCRSSTQQNVESIHQNLCAMQLFLDDTTTKDIETLKVIEKRIRDVVYKAEDKVDSSLRNIILADCTENREGACKFFEEELLKVEKDVDSLRKEVMQIDFNKHGSRSGELARTGPSSQEKSTIEENTIVGMEDEYNTILDRLTAQTDELTVITIFGMGGIGKTTLARKVYDDSYIHSRFDKHAWITISEEYNQRQMLLQVVSSITTGSNGEMSDDQLMEIVYRGLKGRRFLIVIDDIWSTEAWDQMQRIFPNDNNKSRILLTTRLKYVADYVSCPDFPSHCKSFLSLDDSWNLFTEKVFKKDPCPPHLEETGKHIVQQCQGLPLSVVVVAGLVGKMDPTHDNWENVEENLNSFFGTVSERCQSILSLSYNYLPQYLR…	MKINLSWKTYAVLSIVSLGGIHAMEHVPAELTRVSEGYTRFYRSPTASVILSGLVKVKWDNEQMTMPLFKWIGGEQAEELHFDVHIAHSSGPKLNRARTLGTVNSNMDQHWAQAHRNSGASRRTIQDCHLFENDIPNFPDYIKIKLVPKT	0
MDFISSLIVGCAQVLCESMNMAERRGHKTDLRQAITDLETAIGDLKAIRDDLTLRIQQDGLEGRSCSNRAREWLSAVQVTETKTALLLVRFRRREQRTRMRRRYLSCFGCADYKLCKKVSAILKSIGELRERSEAIKTDGGSIQVTCREIPIKSVVGNTTMMEQVLEFLSEEEERGIIGVYGPGGVGKTTLMQSINNELITKGHQYDVLIWVQMSREFGECTIQQAVGARLGLSWDEKETGENRALKIYRALRQKRFLLLLDDVWEEIDLEKTGVPRPDRENKCKVMFTTRSIALCNNMGAEYKLRVEFLEKKHAWELFCSKVWRKDLLESSSIRRLAEIIVSKCGGLPLALITLGGAMAHRETEEEWIHASEVLTRFPAEMKGMNYVFALLKFSYDNL…	MRSLLLTVLLNLVVLLATTGAVSSNLNTAVNYASTSKIRFLSTEYNADEKRSLRGDYNNEVTKEPNTSDEERAFSISKSAEYVKMVLYGFKLGFSPRTQSKTVLRYEDKLFTALYKSGETPRSLRTKHLDKASASVFFNRFKKWYDKNVGPS	0
MAEAFIQVLLDNLTSFLKGELVLLFGFQDEFQRLSSMFSTIQAVLEDAQEKQLNNKPLENWLQKLNAATYEVDDILDEYKTKATRFSQSEYGRYHPKVIPFRHKVGKRMDQVMKKLKAIAEERKNFHLHEKIVERQAVRRETGSVLTEPQVYGRDKEKDEIVKILINNVSDAQHLSVLPILGMGGLGKTTLAQMVFNDQRVTEHFHSKIWICVSEDFDEKRLIKAIVESIEGRPLLGEMDLAPLQKKLQELLNGKRYLLVLDDVWNEDQQKWANLRAVLKVGASGASVLTTTRLEKVGSIMGTLQPYELSNLSQEDCWLLFMQRAFGHQEEINPNLVAIGKEIVKKSGGVPLAAKTLGGILCFKREERAWEHVRDSPIWNLPQDESSILPALRLSYHQL…	GPPYCVFPGRRTSSTSFTTSFSTEPLGYARMLHRDPPYERAGNSGLNHRIYERSRVGGLRTVIDVAPPDGHQAIANYEIEVRRIPVATPNAAGDCFHTARLSTGSRGPATISWDADASYTYYLTISED	0
MAASAALVFAGKSVATSAISFLVNKAFSYIDEYCKSENMDELKNRLLRAMPHIQAVFDVVNPELVREQSSGLDAWLWQLRDAVEAAEDAIDELEYYELEEKAKDQKVSEWGSPLGKMKHKFVRSFGPAINKTIKKISHRDTLKRLMKSVDDLDKAAVGVSDFLKLTDHLSGGSSTSSQQLMDNDRQTSSTSSATNFVGREKEKEQIIGWLANTSDELGETMVIKTNSIPIISVIGHGGMGKTALAQSICGQDEVVKHFKVIWTTISTSFDATSVTSKILEDATRVKPSSDHLEPLQRDLKEKLASINFLLVLDDVWEDKKRDEWEKLFAPLKELNTTGSKILLTTRMQSVADMAAKVMGVERDKFLTLQGLEDDKNLKLFGHHAFSGLNPRDDAYLMLI…	MKLLGAASTGAITSFLLLVPAALGTQVYTCYRSQPLSKALIDDLARYATADQVYENDPGYGDRQVHKTHRFSKNKDATGSVDYLIQIVGPQNTIMVFEYSSHRWLECPLSEGMPRFNR	0
MELVVGASEATMKSLLGKLGNLLAQEYALISGVRGDIQYINDELASMQAFLRDLSTVPEGHSHGHRMKDWMKQIRDIAYDVEDCIDDFAHRLPQDSISAAKCSFLLTKIYELWTWWPRRDIASNIAELKVRAQQIADRRNRYGVNNPEHGDSSNSTRTHVAAYDIAEYQVTSPQIIGTKEPVGMTDVMDQLEGWLTSPQAEKGRAVLSIVGFGGVGKTTIATALYSKVSGKFQCRASVSVSQNYDQDTVLRSILNQVSNQEQGSSITFSDKKTPTPGTKSTLKTALSLLGRYCTCQPGNNGSPDKTQMTPETMDYQLLLQELKKRLNEKSYILLIDDIWSAKTWESIIAFLPENNKASKIIVTSRFQAVGSTCSASGTDRLHTVGYLTDNESKKLFKTS…	MKLLISIFIGFLAISTSQQEDVSTPAPNFPDFCSNPNLNKNAKVKACCDAVTKAANAGSYSGADGPVPDECTLKSCGRVCNRFFHKKGENRVTEMPESKTTESESSEECECGDSGDETTTGAQPTPRNVYPSGPEPSTPGGKVASHKPPAAPSTPQPGYPQPPAAPTTKPPRNPYPSGPEPTPKQPAPSSPTPPSSAPSVPAPPSGQYPPGSNVTSNSLTVPPLYTTKETCLPLTPDMPGVVDQWLNKPKTGRFVWHALTNAHSYGGECGLGIQYPYHACVGRDLWSPVKKWVRSCLTDIPNHYIRNDQVCVNKCVKIEYKNKTLIMPIMDETDYLKPYELDISEPAFKYLEMNPNAGWCTATVTYIRCEKLGN	0
MTNCEKDEEFVCISCVEEVRYSFVSHLSEALRRKGINNVVVDVDIDDLLFKESQAKIEKAGVSVMVLPGNCDPSEVWLDKFAKVLECQRNNKDQAVVSVLYGDSLLRDQWLSELDFRGLSRIHQSRKECSDSILVEEIVRDVYETHFYVGRIGIYSKLLEIENMVNKQPIGIRCVGIWGMPGIGKTTLAKAVFDQMSSAFDASCFIEDYDKSIHEKGLYCLLEEQLLPGNDATIMKLSSLRDRLNSKRVLVVLDDVRNALVGESFLEGFDWLGPGSLIIITSRDKQVFCLCGINQIYEVQGLNEKEARQLFLLSASIKEDMGEQNLQELSVRVINYANGNPLAISVYGRELKGKKKLSEMETAFLKLKRRPPFKIVDAFKSTYDTLSDNEKNIFLDIAC…	MSYSITSPSQFVFLSSVWADPIELLNVCTNSLGSQFQTQQARTTVQQQFSEVWKPFPQSTVRFPGDVYKVYRYNAVLDPLITALLGTFDTRNRIIEVKNQQSPTTAETLDATRRVDDATVAIRSAINNLVNELVRGTGLYNQNTFESMSGLVWTSAPAS	0
MNYCLPSSTLQTTTKRRLTLRRLCCKQLRKKTLVQTAEEEEANTTMADPVIGATVQVLLEKLISLTIEEVNSSRDFNKDLEMLTQNVSLIQAFIHDVETPQEKQQSVEQWLNRLERVAEDAQNVFDRFIYESLKTKVVRSPLKKVSGFFSHTAFKRKMSQKINNINKELTAINKVAKDLGLQSLMVPSRKILPIRETDSFVVASDIVGRDLDIAEIKEKILNMREEDIVLSTIPIVGMGGLGKTTVAKRIYNDEHMKQIFEKRIWLCLPEMSETKSFLEQILESLIERKIEVERRDIIVKKLQDELGGKKYLLVLDDLWCVDSTSWHEFIDTLRGINTSRGNCILVTTRRKQVASTVATDLHILGKLTEDHCWSIFKQKAFVDGRVPEELASMGNKIVK…	MSHHFGLRKIKLLILLFLQVHGSQCAMRNFAADRVHGVESVISGSKSSSNPMALSKSMDKPDTSDLVDSNVQAKNDGSRYEEDFTAKYSEQVDHVSKILKEIEEQEPGTIIIDHKAFPIQDKSPKQVVNFPFPKKMITESNSKDIREYLASTFPFEQQSTILDSVKSIAKVQIDDRKAFDLQLKFRQENLAELKDQIILSLGANNGNQNWQKLLDYTNKLDELSNTKISPEEFIEEIQKVLYKVKLESTSTSKLYSQFNLSIQDFALQIIHSKYKSNQISQNDLLKLITEDEMLKILAKTKVLTYKMKYFDSASKMGINKYISTEMMDLDWQFSHYKTFNDALKKNKASDSSYLGWLTHGYSIKYGLSPNNERSMFFQDGRKYAELYAFSKSPHRKIIP…	0
MAERVVTMAIGPLVSMLKDKASSYLLDQYKVMEGMEEQHKILKRKLPAILDVITDVEEQAMAQREGAKAWLQELRTVAYVANEVFDEFKYEALRREAKKNGHYIKLGFDVIKLFPTHNRVAFRYKMGRKLCLILQAVEVLIAEMQVFGFKYQPQPPVSKEWRHTDYVSIDPQEIASRSRHEDKKNIIGILVDEASNADLTVVPVVAMGGLGKTTLAQLIYNDPEIQKHFQLLLWVCVSDTFDVNSLAKSIVEASPNKNVDTDKPPLDRLQKLVSGQRYLLVLDDVWDNKELRKWERLKVCLQHGGMGSAVLTTTRDKRVSEIMGADRAAYNLNALEDHFIKEIIEARAFSSKKEKPIELVEVVDEIVKRCCGSPLAATALGSVLCTKTSVKEWKAVSSG…	MKISALFSVAALLSQSMTVLGYLFYRCGNDHITERALINQISMEHKKLTGQGSSADSFPGGRATAEVTFWEPSISNPGTYLDIKVKFDIYRQMLSFEVSSSGKRIPCEGDYGVEIPEEDLEVSDEPYYAN	1
MAESFLFNIIERVLAKVSSVAVTEISLAWNVKTELRKLQSTLSTIKAVLLDANEQQAKNHEVRDWLEKLRDVVYDVDDVLDDLSTQLLLQIHFQKSLKKKVRKFFSSSNPIIYRFKIGRKVKEIRELLNEIADDRKSFHFTEHTCLNPVENICREQTHSFVRASDIIGRETDQENIVKQLIDARDEENISVIPIVGLGGLGKTTLVKLVYNYNTVVQNFDLRMWVSISEDFSLSKVIEKILRSATGESFGHLDMDQLQGHLSEVLRSKRYLLVLDDVWNEDQNKWTDLRELLMNCSKGSKIVVTTRSKMVALITGTVAPYYLGGLTDDACLLLFLKCAFVGEDKLLPNLVEIGKEIVKKCGGVPLAVKTLGRLLYMKTDENEWLRIRDNEIWEIEQKQS…	MKIAPVAINHSPLSREVPSHAATTQAKQTNLQSEAGDLDARKSSASSPETRALLATKTVLGRHKIEVPAFGGWFKKKSSKHETGGSSANADSSSVASDSTEKPLFRLTHVPYVSQGNERMGCWYACARMVGHSVEAGPRLGLPELYEGREGPAGLQDFSDVERFIHNEGLTRVDLPDNERFTHEELGALLYKHGPIIFGWKTPNDSWHMSVLTGVDKETSSITFHDPRQGPDLAMPLDYFNQRLAWQVPHAMLYR	1
MEAALLSGFIKAILPRLFSLVDDKHKLHKGVKGDIDFLIKELRMIVGAIDDDLSLDHPAAAAVQTLCMEDLRELAHGIEDCIDGVLYRAARDQQQSPVRRAVQAPKKLQRNLQLAQQLQRLKRMAAEANQRKQRYTAAAPGQHGQVYSSAAAQVDEPWPSCSSASDPRIHEADLVGVDADREELLEQLAERQPEQLKVIAIVGFCGLGKTALAAEAYNRETGGGRFERHAWVCAGHRSAREVLGELLRRLDADGRSFHGDSDAGQLCVDIRQQLEKNRYFIVIDDIQTEDQWKSIKSAFPTDKDIGSRIVVTTTIQSVANACCSANGYLHKMSRLDKNCSKQLLSKKACPERYSHYKQPDSAAILKKCDGQPLALVTIGEFLQANGWPTGPNCEDLCNR…	MRIALLQPAATPTTALATPAHTSAITPMEVPQPPGGNPPLRARPRRQAAVLPPLVPLDDSAMTGKQALVALDGEFSEQRLAEVQAHQITLQAAQSALAKQLPQATPAPRPDSIAARFAAGTLQPVYLDTAAFDEMTASLPEHSRAAAGPVLVDAQQGRIVFDLGHAFAPGDTFSDAARTALRKALDLRAHGLETPGWLKPAAPTPAQPRRKLQQAARYHGHEVPARDGGAAFFKPNDHHLVAGKDALLRKHRKELVHDAYFQAPSTRALGKDVMVHRGLFDNHAGIPENSLAAIDRAYEHGYRNLELDVEVSADGVPVLMHDFSIGRMTDDPQNRLVSQVPFAQLREMPLVIRNPVDGNFIKTDQSIAAVEQALEHALQKPEAMSVALDCKEDTGEAVA…	0
MNIVTGAMGSLIPKLGELLMDEYKLHKRIKKDVEFLKKELESMHAALIKVGEVPRDQLDRQVKLWADEVRELSYNMEDVVDKFLVRVDGDGIQQPHDNSGRFKELKNKMIGLFKKGRNHHRIADAIKEIKEQLQEVAARRDRNKVAVPNPMEPITIDPCLRALYAEATELVGIYGKRDEELMRLLSMEGDDASNKRLKKVSIVGFGGLGKTTLARAVYDKIKGDFDCRAFVPVGQNPDMKKVLRDILIDLGNPHSDLAILDDKQLVKKLHDFLENKRYLVIIDDIWDEMLWEGINFAFSNRNNLGSRLITTTRNFDVSKSCCLSADDSIYKMKPLSTDDSRRLFHKRIFPDAGGCPSEFQQVSEDILKKCGGVPLAIITIASALASGQHVKPKHEWDIL…	MRTFSLVSLAAILNYLTLPSAVGSGPVANASSYKCHDRVIGPVTLNDQIEKAYREALEAGTSPNGLRKGQKFGSRYFNVILKRGEENIKVDFFVGINYLKEIIYLQAYVQSVLLDCYPTTERPQLNIILH	0
MAPAVSASQGVIMRSLTSKLDSLLLQPPEPPPPAQPSSLRKGERKKILLLRGDLRHLLDDYYLLVEPPSDTAPPPDSTAACWAKEVRELSYDVDDFLDELTTQLLHHRGGGDGSSTAGAKKMISSMIARLRGELNRRRWIADEVTLFSARVKEAIRRQESYHLGRRTSSSRPREEVDDDDREDSAGNERRRFLSLTFGMDDAAVHGQLVGRDISMQKLVRWLADGEPKLKVASIVGSGGVGKTTLATEFYRLHGRRLDAPFDCRAFVRTPRKPDMTKILTDMLSQLRPQHQHQSSDVWEVDRLLETIRTHLQDKRYFIIIEDLWASSMWDIVSRGLPDNNSCSRILITTEIEPVALACCGYNSEHIIKIDPLGDDVSSQLFFSGVVGQGNEFPGHLTEV…	MWSKSTIVTSAALLLFNQAALVAARNCRIWQDMGSVWQEVVVVTPPVTVDIITKRHGAFSLFVPVGCGIRDTGGALRATETDDPW	0
MAPAVSASQGVIMRSLTSKLDSLLLQPPEPPPPAQPSSLRKGERKKILLLRGDLRHLLDDHYLLVEPPSDTAPPPDSTVACWAKEVRELSYDVDDFLDELTTQLLHHRGGGDGSSTAGAKKMISSMIARLRGELNRRRWIADEVTLFRARVKEAIRRHESYDLGRRTSSSRPREEDDDDDREDSAGNERRRFLSLTFGMDDAAVHGQLVGRDISMQKLVRWLADGEPKLKVASVVGSGGVGKTTLATEFYRLHGRRLDAPFDCRAFVRTPRKPDMTKILTDMLSQLRPQHQHQSSDVWEVDRLLETIRTHLQDKKYFIIIEDLWASSMWDIVSRGLPDNNSCSRILITTEIEPVALACCGYNSEHIIKIDPLGDDVSSQLFFSGVVGQGNEFPGYLTEV…	GPPYCVFPGRRTSSTSFTTSFSTEPLGYARMLHRDPPYERAGNSGLNHRIYERSRVGGLRTVIDVAPPDGHQAIANYEIEVRRIPVATPNAAGDCFHTARLSTGSRGPATISWDADASYTYYLTISED	0
MELVVGASEATMKSLLGKLGNLLAQEYALISGIRGDIQYINDELASMQAFLRDLSNVPEGHSHGHRMKDWMKQIRDIAYDVEDCIDDFAHRLPQDSISDAKWSFLLTKIYELWTWWPRRVIASNIAQLKVRAQQIADRRSRYGVNNPEHLDSSSSARTRAVNYEIAEYQVTSPQIIGIKEPVGMKTVMEELEVWLTNPQAENGQAVLSIVGFGGVGKTTIATALYRKVSEKFQCRASVAVSQNYDQGKVLNSILSQVSNQEQGSSTTISEKKNLTSGAKSMLKTALSLLRGNCICQPENDGNPDNTPIRLQETTDDDQNPRKLEQLLAEKSYILLIDDIWSAETWESIRSILPKNNKGGRIIVTTRFQAVGSTCSPLETDRLHTVDFLTDDESQNLFNT…	MKISALFSVAALLSQSMTVLGYLFYRCGNDHITERALINQISMEHKKLTGQGSSADSFPGGRATAEVTFWEPSISNPGTYLDIKVKFDIYRQMLSFEVSSSGKRIPCEGDYGVEIPEEDLEVSDEPYYAN	0
MAPAVSASQGVIMRSLTSKLDSLLLQPPEPPPPAQPSSLRKGERKKILLLRGDLRHLLDDYYLLVEPPSDTAPPPDSTAACWAKEVRELSYDVDDFLDELTTQLLHHRGGGDGSSTAGAKKMISSMIARLRGELNRRRWIADEVTLFSARVKEAIRRQESYHLGRRTSSSRPREEVDDDDREDSAGNERRRFLSLTFGMDDAAVHGQLVGRDISMQKLVRWLADGEPKLKVASIVGSGGVGKTTLATEFYRLHGRRLDAPFDCRAFVRTPRKPDMTKILTDMLSQLRPQHQHQSSDVWEVDRLLETIRTHLQDKRYFIIIEDLWASSMWDIVSRGLPDNNSCSRILITTEIEPVALACCGYNSEHIIKIDPLGDDVSSQLFFSGVVGQGNEFPGHLTEV…	MKIGTQATSLAVLHNQESHAPQAPIAVRPEPAHAIPEIPLDLAIRPRTRGIHPFLAMTLGDKGCASSSGVSLEDDSHTQVSLSDFSVASRDVNHNNICAGLSTEWLVMSSDGDAESRMDHLDYNGEGQSRGSERHQVYNDALRAALSNDDEAPFFTASTAVIEDAGFSLRREPKTVHASGGSAQLGQTVAHDVAQSGRKHLLSLRFANVQGHAIACSCEGSQFKLFDPNLGEFQSSRSAAPQLIKGLIDHYNSLNYDVACVNEFRVS	0
MTNCEKDEEFVCISCVEEVRYSFVSHLSEALRRKGINNVVVGVDSDDLLFKESQAKIEKAGVSVMVLPGNCDPSDVWLDKFAKVLECQRNNKDQAVVPVLYGDSLLRDQWLSELDFKGLSRIHQSRKECSDSILVEEIVRDVYETHFYVGRIGIYSKLLEIENMVNKQPIGIRCVGIWGMPGIGKTTLAKAVFDQMSSAFDASCFIEDYDKSIHEKGLYCLLEEQLLPGNDATIMKLSSLRDRLNSKRVLVVLDDVRNALVGESFLEGFDWLGPGSLIIITSRDKQVFCLCGINQIYEVQGLNEKEARQLFLLSASIKEDMGEQNLQELSVRVINYANGNPLAINVYGRELKGKKKLSEMETAFLKLKRRPPFKIVDAFKSTYDTLSDNEKNIFLDIAC…	SDGWTCAGSDFDGDQVRGQARHWVGQQKTKFSEFHTHNDVPLCYFELGEGNQLTQSYTGFRAYCDEPGDVYNLRYLDVSSRTWVLCTHYDNDFESDYR	0
MNIVTGAMGSLIPKLGELLMDEYKLHKRIKKDVEFLKKELESMHAALIKVGEVPRDQLDRQVKLWADEVRELSYNMEDVVDKFLVRVDGDGIQQPHDNSGRFKELKNKMIGLFKKGRNHHRIADAIKEIKEQLQEVAARRDRNKVAVPNPMEPITIDPCLRALYAEATELVGIYGKRDEELMRLLSMEGDDASNKRLKKVSIVGFGGLGKTTLARAVYDKIKGDFDCRAFVPVGQNPDMKKVLRDILIDLGNPHSDLAILDDKQLVKKLHDFLENKRYLVIIDDIWDEMLWEGINFAFSNRNNLGSRLITTTRNFDVSKSCCLSADDSIYKMKPLSTDDSRRLFHKRIFPDAGGCPSEFQQVSEDILKKCGGVPLAIITIASALASGQHVKPKHEWDIL…	MHYITPIILMSIGKFLGMILGAGSLVGAMTPHHQSNCNSPCLVFVTFTKKCDSCQFNTKFTNLMSCTSCRKSSVVYEECSTKGCPANWHKSTCQEPKFERGVLHSLCANCQKHTKATPTISCKNCKNSASTYPYCSSPECHRRW	0
MAEAFIQVLLDNLTSFLKGELVLLFGFQDEFQRLSSMFSTIQAVLEDAQEKQLNNKPLENWLQKLNAATYEVDDILDEYKTKATRFSQSEYGRYHPKVIPFRHKVGKRMDQVMKKLKAIAEERKNFHLHEKIVERQAVRRETGSVLTEPQVYGRDKEKDEIVKILINNVSDAQHLSVLPILGMGGLGKTTLAQMVFNDQRVTEHFHSKIWICVSEDFDEKRLIKAIVESIEGRPLLGEMDLAPLQKKLQELLNGKRYLLVLDDVWNEDQQKWANLRAVLKVGASGASVLTTTRLEKVGSIMGTLQPYELSNLSQEDCWLLFMQRAFGHQEEINPNLVAIGKEIVKKSGGVPLAAKTLGGILCFKREERAWEHVRDSPIWNLPQDESSILPALRLSYHQL…	MKVSSANAGVPASSADNTSARPSQTNADTTPLGRRRRAPDDAPGSPPARRQRQDSPEDSAQTMFRRAGMTSLPPSPATSEHVPLLDNRPTLERMGVDHPLPGRTWYETGHTTASLADRTSTASAAQVASSSRSAGPATAARPQPTRTSAGQQATVGRLRTQVTGFLSGALGKLQALSAQNMDPELAQFRVLDVDRAIMPLLIVAENARNPGLNLVPLHMDMAEDEEVRTQPPMAGSRHIAEFVASARPGRYRAVIDDGSHTRAADIRKDASGTSVIVVDPLRKEKDESAYVDYADNVNMEFGEHAKCAFIPVDIQKSFFDCRILSLSLALKMHDKDDAFAAFHETLRNGGDPSHHVSRAQQTEELGATLVLDGAPLVDARMMKHGQAASSVSRYLGNHP…	0
MAEAFIQVLLDNLTSFLKGELTLLFGFQDEFQRLSSMFSTIQAVLEDAQEKQLNNKPLENWLQKLNAATYEVDDILDEYKTKATRFSQSEYGRYHPKVIPFRHKVGKRMDQVMKKLKAIAEERKNFHLHEKIVERQAVRRETGSVLTEPQVYGRDKEKDEIVKILINNVSDAQHLSVLPILGMGGLGKTTLAQMVFNDQRVTEHFHSKIWICVSEDFDEKRLIKAIVESIEGRPLLGEMDLAPLQKKLQELLNGKRYLLVLDDVWNEDQQKWANLRAVLKVGASGASVLTTTRLEKVGSIMGTLQPYELSNLSQEDCWLLFMQRAFGHQEEINPNLVAIGKEIVKKSGGVPLAAKTLGGILCFKREERAWEHVRDSPIWNLPQDESSILPALRLSYHQL…	MLLAAAIVFLHIPALTMPAAEARQTAANIMHPVLDGEQNVLGKRSLRTDHMRVSNVEDREGDEERIFRRFTDWIKYLFNKMNPKQLHTYLGLDGLGETAYKHKNYPIYRMMSKKWRDKL	0
MAESFLFNIIERVLAKVSSIAVYEISLAWNVKTDLRKLQSTLSTIKAVLLDANEKQAKNHEVRDWLEKLRDVVYDVDDLMDDLSTQLLLQMHFQKSFGKKVRRFFSSSNPIIYRFKIGRRVKEIRELLNEIADDRKSFHFTEHNYLIPAENTSREQTHSSVRASDIIGRDADQENIVKQLIDSHNEENISVIPIVGLGGLGKTTLVKLVYNDNRVVQNFDLRMWVSISEDFSLRKIIEKILRSATGESFDHLDMDQLQGCLGNVLRLKRYLLVLDDVWNEDQHKWTDLRELLMNCASGSKIVVTTRSKMAALITGTVPPYYLEGLASDDCLSLFLKCAFGGQDNMFPNLVEIGKEIVKKCGGVPLAVKTLGRLLYTKTDENEWLQIRDNEIWEIEQKES…	MKINLSWKTYAVLSIVSLGGIHAMEDVPAELTGVSEGYTRFYRSPTASVTLSGLVNVKWDNEQMTMPLFKWIGGEQAEELHFCVHIAHSIGPKLNLARTLGTVNSNMDQHWAQAHRHSGATRRTIQDFHLFANDIPNFPDYIKIKLVPKT	0
MNIVTGAMGSLIPKLGELLMDEYKLHKRIKKDVEFLKKELESMHAALIKVGEVPRDQLDRQVKLWADEVRELSYNMEDVVDKFLVRVDGDGIQQPHDNSGRFKELKNKMIGLFKKGRNHHRIADAIKEIKEQLQEVAARRDRNKVAVPNPMEPITIDPCLRALYAEATELVGIYGKRDEELMRLLSMEGDDASNKRLKKVSIVGFGGLGKTTLARAVYDKIKGDFDCRAFVPVGQNPDMKKVLRDILIDLGNPHSDLAILDDKQLVKKLHDFLENKRYLVIIDDIWDEMLWEGINFAFSNRNNLGSRLITTTRNFDVSKSCCLSADDSIYKMKPLSTDDSRRLFHKRIFPDAGGCPSEFQQVSEDILKKCGGVPLAIITIASALASGQHVKPKHEWDIL…	MSYSITSPSQFVFLSSVWADPIELLNVCTNSLGSQFQTQQARTTVQQQFSEVWKPFPQSTVRFPGDVYKVYRYNAVLDPLITALLGTFDTRNRIIEVKNQQSPTTAETLDATRRVDDATVAIRSAINNLVNELVRGTGLYNQNTFESMSGLVWTSAPAS	0
MEIGLAVGSAVGGAFLNVLFDRLARRVELLKMFHDDGLLEKLENILLGLQIVLSDAENKQASDQLVRQWLNKLQSAVDSAENLMEQVNYEALKLKVEGQHQNLAETCNQQVFRFFSECCGRRLSDDFFLNIKEKLENTIKSLEELEKQIGRLGLQRYFDSGKKLETRTPSTSVVESDVFGRKNEIEKLIDHLMSKEASEKNMTVVPIVGMGGMGKTTLAKAAYNAEKVKNHFNLKAWFCVSEPYDAFRITKGLLQDMGSFDLNDDNNLNRLQVKLKEKLNGKRFLIVLDDVWNDNYNEWDDLRNIFVHGDIGSKIIVTTRKESVALMMSSGAINVGTLSDEASWALFKRHSLENKDPMEHPELEEVGKKIAAKCKGLPLALKTLAGLLRSESEVEGWRR…	MRIGPSQLSVPLAATLATPTHAIPSAPANVPHQPGGNQPPGARPRRRAATLPPLMPLPDSAMTGMQALVALDGEFSEQRLVEVQSRQVTVQAAQSTLSKYLAQAGTARKTDSIAERFAAGTLQPVYLDSAAFTAMARGLSGRARAAAGPVLVDAKHGRIIFDLKRAFAAGDNFSDPARSALSRALDLPALGLATPEWLQPASSAQPRRKLQQAARYHGHEIPARDGGAAFFKANDHHLVAGKQALLRKHRKELIHENYFQAPSTRALGKDVMVHRGLFDNHAGIPENSLAAIDRAYEQGYRNLELDVEVSADGVPVLMHDFSIGRMTDDPQNRLVSQVPFAQLREMPLVIRNPVDGNFIKTDQTIAAVEQALEHALHKPEAMSVALDCKEDTAEAVAMV…	0
MSEAIALAMSKIKTCLETEASFKNAMFKLSKKDKLVKELLEKIKQIEEQLDITNDFIQEQISTVNLGDPLDESWIATVRRLAFIVEDVMEKYLYYAHQLQEEGSQKHPVKRSSYVDVFNKVGQVMDKINYHIGHLLSIREQSKLAPQLVPYSPYPDSEGQPELIGTNGPFNVLLKFLKHGEDEAVLQPKVLSMLGIGGIGKTALVSKVYRMLREEFQRHASVTVSKMPDMKRVLFDVLDQIGLRKYPTSLNENQVIAQIGQDLKDKRYLIVIDDLWDMQHWKTIKDALPDANYGSRLIVTTRLNNIAETCSSGQHDLTYKVMPLAHQDSRTLFLKEILGHEGSCSDAPVFDEILKMFGGMPSALKCIGSFLRNKLVTTESQKIMMSSLHSELENFPSWQ…	MHYITPIILMSIGKFLGMILGAGSLVGAMTPHHQSNCNSPCLVFVTFTKKCDSCQFNTKFTNLMSCTSCRKSSVVYEECSTKGCPANWHKSTCQEPKFERGVLHSLCANCQKHTKATPTISCKNCKNSASTYPYCSSPECHRRW	0
MRIYRCFIVIDDMWDKKSWGLIRCALQDSNHRSRVVVTTRVFEVATYVGDVYKTQPLSRNDSEKLLYTRIVQGEGKCLDSSLVEVCDKFLKKCGGVPLAIITIASLLANKPQEDWSEVYSTIVLGHGGNDDVENTRRILSLSYYDLPLHLKPCLLYLSIFPEDYYIEKNLLIWKWIAEGFVHEKQAPGVGLFELGEGYFNELINRSMIQPVEAEDKGYVDGCRVHDMVLDMICLLSFEENFVTVLDGSEKQESPRIKTRRLALQHRNFEENRHQLGNVGVDQLRSFVVSECDGITVESPSFHVLRVLALENHFSRNYYCKHILQHLGNLHHLRYLGLQNVRTSELPDEVGDLKFLQVLDLSGTGIQELPESVGLLTKLLSLRANEGTRVSAGSIVKLTS…	MSSSVYESIIQTRASVWGSTASGKAVVDSYWIHELGTGSQLVQTQLYSDSRSKSSFGYTAKVGDLPCEEEEILSQHVHIPIFDDIDFSINIDDSVLALSVCSNTVNANGVKHQGHLKVLSPAQLHSIGSTMNRSDITDRFQLQEKDIIPNDRYIEAANKGSLSCVKEHTYKIEMCYNQALGKVNVLSPNRNVHEWLYSFKPNFNQVESNNRTVNSLAVKSLLMSAENNIMPNSQAFVKASTDSHFKLSLWLRVPKVLKQISIQKLFKVAGDETNKTFYLSIACIPNHNSVETALNITVICKHQLPIRKCKAPFELSMMFSDLKEPYNIVHDPSYPQRIVHALLETHTSFAQVLCNNLQEDVIIYTLNNHELTPGKLDLGERTLNYSEDAYKRKYFLSKT…	0
MAERVVTMAIGPLVSMLKDKASSYLLDQYKVMEGMEEQHKILKRKLPAILDVITDVEEQAMAQREGAKAWLQELRTVAYVANEVFDEFKYEALRREAKKNGHYIKLGFDVIKLFPTHNRVAFRYKMGRKLCLILQAVEVLIAEMQVFGFKYQPQPPVSKEWRHTDYVSIDPQEIASRSRHEDKKNIIGILVDEASNADLTVVPVVAMGGLGKTTLAQLIYNDPEIQKHFQLLLWVCVSDTFDVNSLAKSIVEASPNKNVDTDKPPLDRLQKLVSGQRYLLVLDDVWDNKELRKWERLKVCLQHGGMGSAVLTTTRDKRVSEIMGADRAAYNLNALEDHFIKEIIEARAFSSKKEKPIELVEVVDEIVKRCCGSPLAATALGSVLCTKTSVKEWKAVSSG…	MGNVCVGGSRMSHQVYSPDRADTPPRSERNTPDRRQRAAGDAERTQSMRLQQKINDLKPYVRHARGPIKAYGQAALDRASGKKTSVSFAQLDATHLDAMVDVENKRNPGLNLRHFRDHNELIQAIQSCGPNSFRAIFPQTCPETRQTLKHHVMADVRLHQGGAPTIIITEPAVIVGARYQQLQRHNLTLEDLSESGVPLSQVAIIETQAQKTSDDCVMYSLNYAIKAHKKAAQFDDIHHGLQHGTLSTESESRARTTLGALEANSSYSVMHEGAHAAFGADVLPVDFYKHGASLTQAKQLMKRPDGRMAGRVNSEGHSEAENLVQRNQAFRVKRRELLDDETPSNTQFSASIDGFRLQEIKRVLAEEQR	0
MTNCEKDEEFVCISCVEEVRYSFVSHLSEALRRKGINNVVVGVDSDDLLFKESQAKIEKAGVSVMVLPGNCDPSDVWLDKFAKVLECQRNNKDQAVVPVLYGDSLLRDQWLSELDFKGLSRIHQSRKECSDSILVEEIVRDVYETHFYVGRIGIYSKLLEIENMVNKQPIGIRCVGIWGMPGIGKTTLAKAVFDQMSSAFDASCFIEDYDKSIHEKGLYCLLEEQLLPGNDATIMKLSSLRDRLNSKRVLVVLDDVRNALVGESFLEGFDWLGPGSLIIITSRDKQVFCLCGINQIYEVQGLNEKEARQLFLLSASIKEDMGEQNLQELSVRVINYANGNPLAINVYGRELKGKKKLSEMETAFLKLKRRPPFKIVDAFKSTYDTLSDNEKNIFLDIAC…	MKIVLPHLAIALLSIVAPALAVIFDCSGVIINGDVVRRVQATGNRASISKSSFIHGDSTRTYEYFDIHPNGQYSRDYTGFACFSDTSLPKPDVREHREDAWWPCSSSVI	0
MAYAALSSLIYTLQQLLKPNQSLVCRSSTQQHVQSIYHNLSALQLFLDDTTTKDIETLKVIEKRIRDVVYKAEDKVDSSLRNIILADCTENREGACKFFEEELLKVEKDVHSLSKEVMQIEFNKHGSRSAELTTILPSPEKSTIEEHTIVGMEDEYNTILDRLTAQTDELTVIPIFGMGGIGKTTLARKVYDDSSIRSRFDRHVWVTTSEEFNERRMLLEVVSSITTGSNQEKSDDQLMEIVYRGLKGRRFLIVIDDIWSTEAWDQMQRIFPNDDNKSRILLTTRLKYVADYVNSPDFPPHSKSFLSLDDSWNLFTEKVFNKDTCPPHLEETGKHIVQQCRGLPLSVVVVAGLVGKMDPTHDNWENVEENLNSFIGTVSERCQSILSLSYNYLPQYLRA…	MKINLSWKTYAVLSIVSLGGIHAMEHVPAELTRVSEGYTRFYRSPTASVILSGLVKVKWDNEQMTMPLFKWIGGEQAEELHFDVHIAHSSGPKLNRARTLGTVNSNMDQHWAQAHRNSGASRRTIQDCHLFENDIPNFPDYIKIKLVPKT	0
MEIVTAILSPVAEHLMILPVARQIGYLFYYRRNIRSLENENKKLEGIRSGVQHRKDAEWRNLQVMPPHVENWLKDVNETTAEVAVLLRRRAEVERGCFYGWCPNLKSRHSLSRKAKKIEQAMIGLQDEGTRYAPSSCPAPLAVTVIHSDEFDSRKQKEEEVMTALKDEGITIVGICGMGGVGKTTLAEKVRARAKQERLFDYVVVLTISQQQPDIKKIQREIAEGVGLSLEGDDLLERGDRLRSRLMQKDSRVLVILDDVWKKVDLKRVGIPSGSDRNYWCKVILTTRLRDVCDDMEAKKKVHVEILCENEAWLLFRQKAGNSADDLSLPDIAEAVAKECKGLPLAIVTVAGALKGKTKRSWEDALLELKKAAPRNIRGVLADVYQPLKISYNHLGSDE…	MMMISTKSKLRNIFLLLAIANVNFCVKGHPMNSAKLAEEVKDGVNQPEFDRGFLRPFGAKMKFLKPDQVQKLSTDDLITYMAEKDKNVRDLAIKLRDAKQDSTKNGTPEIKQKYDKAYEKTKAAAEKLVSEESLTRDALLELTEEQYVEKAALFDKDVYRNNLQRQTYERLLRSETDVSYREVARTFIAREGEPALNAKIERLALTLENNADTRSKLDYLAIAADFLKNQANLHADDPELNLYKAETKAREIKANRAMKEALEGADKLFERNKILKSPDMRYKSAGFQAFIDKMMAWLSKIMTTKSYIKSLAKP	0
MEIGLAVGGAFLSSALNVLFDRLAPHGDLLNMFQKNKNDVRLLKKLKMTLVGLQVVLSDAENKQASNQHVSQWFNELRGAVDGAENLMELVNYEALRRKVEGRHQNLAETSNQQVSDRKLNLSDDYFLDIKEKLEETIETLEDLQKQIGDLGLQKHLDLGKKLETRTPSTSLVDESKILGRMIEKERLIDRLLSSDSNGENLTVVPIVGMGGVGKTTLAKIVYNDKKVKDHFDLKAWFCVSEAYDAFRITKGLLQEIGSFDLKDDNNLNQLQVKLKESLKGKRFLVVLDDLWNDDCDEWDDLKNLFVQGAMGSKILVTTRKEDVALMMGNGAINVETLSDEVSWDLFKQHSLKNRDPEEHPELEEVGKRIADKCKGLPLALKALAGILCRKSEVYEWKN…	MPKRNYDTAFSTPMSNVRRRLTFDTPLSLPATAGSVPASAKRRRWTNRPMWRKPRYYRLYRSPDVPRGCEGPCKVQSFEAKHDISHVGKVICVTDVTRGMGITHRVGKRFCVKSIWVTGKIWMDENIKTKNHTNTVMFKLVRDRRPFGTPQDFGQVFNMYDNEPSTATVKNDLRDRYQVVRKFQATVTGGQYASKEQATVSKFYRVNNYVVYNHQEAAKYENHTENALLLYMACTHASNPVYATLKIRIYFYDSISN	0
MEKRKDNEEANNSLVLFSALNKDIADVLVFLENEENQKSLDKDEVENLKLKMAFICTYVQLSYSNFEQFEDIMTRKRQEVENLLQPLLDDDVLTSLTSNMDDCISLYHRSYKSDATMMDEQLDFLLLNLYHLSKHHAEKIFPEVTQYEVLQNVCGNIRDFHGLIVNGCIKHETVENVLPLFQLMAERVGHFLWEDQIDEDSDEDDQNDRDSRLFQLLLKIVPTEMEVMHICYTNLKASTSAEVGRFIKKLLETSPDILREYIIQLQEHMITVIHPSTSGARNIHVMMEFLLLILSDMPKDFIHHDKLFDLLAHVGVLTREVSTLVRDLEEKLRNKEGNNQTNCATLDLLENIELLKKDLKHVYLKAPDSSQCCFPMSDGPLFMHLLHMHLNDLLDSNAY…	MKINLSWKTYAVLSIVSLGGIHAMEHVPAELTGVSEGYTRFYRSSTASVVLSGLVKVKWDNEQMTMPLFKWIGGEQAEELHFCVHIAHSSGPKLNRARTLGTVNSNMDQHWAQAYSHSGATRRTIQDCHLFENDIPNFPDYIKIKLVPKT	0
MDFISSLIVGCAQVLCESMNMAERRGHKTDLRQAITDLETAIGDLKAIRDDLTLRIQQDGLEGRSCSNRAREWLSAVQVTETKTALLLVRFRRREQRTRMRRRYLSCFGCADYKLCKKVSAILKSIGELRERSEAIKTDGGSIQVTCREIPIKSVVGNTTMMEQVLEFLSEEEERGIIGVYGPGGVGKTTLMQSINNELITKGHQYDVLIWVQMSREFGECTIQQAVGARLGLSWDEKETGENRALKIYRALRQKRFLLLLDDVWEEIDLEKTGVPRPDRENKCKVMFTTRSIALCNNMGAEYKLRVEFLEKKHAWELFCSKVWRKDLLESSSIRRLAEIIVSKCGGLPLALITLGGAMAHRETEEEWIHASEVLTRFPAEMKGMNYVFALLKFSYDNL…	MPRALLAARRIFEVIMRIGPLQPSVAHTAAPALPTHISTISPTQVPDMPGNTPPLRERPRRRAGNMPPLVPLNGSAMTGRPALVALDSEFSEQRLAEVQARQITVQTLQTKLATHLAQAGTAPKPDSIAARFAAGTLEPVYLDTAAFNAMSRGLPARARAAAGPVLIDAQQGRIIFNLQRAFAPGDTFSDAALAALGKQLNLSGHGLATPNWLQPAAGTPGRRKLQQAARYHGHEVPARDGGAGFFKANDHRLLEGKQALLRNHRKSLVHDHYFEAPSTRAFGKDVMVHRGLFDNHAGIPENSLASIDHAYEQGYRNLELDVEVSADGVPVLMHDFSIGRMAGDPQNRLVSQVPFAELREMPLVIRNPSDGNYVKTDQTIAGVEQMLEHVLKKPEPMSV…	0
MASSSSSSSRNWSYHVFPSFSGEDVRNTFLSHFLKELDRKLIISFKDNEIERSQSLDPELKHGIRNSRIAVVVFSKTYASSSWCLNELLEIVKCKKEFGQLVIPIFYNLDPSHVRKQTGDFGKIFEKTCRNKTVDEKIRWKEALTDVANILGYHIVTWDNEASMIEEIANDILGKMNISPSNDFEDLVGIEDHITKMSSLLHLESEEVRMVGIWGPSGIGKTTIARALFSRLSCQFQSSVFIDKVFISKSMEVYSGANLVDYNMKLHLQRAFLAEIFDKKDIKIHVGAMEKMVKHRKALIVIDDLDDQDVLDALADQTQWFGSGSRIIVVTENKHFLRANRIDHIYKVCLPSNALALEMFCRSAFKKNSPPDDFLELSSEVALRAGNLPLGLNVLGSNL…	MWSKSTIVTSAALLLFNQAALVAARNCRIWQDMGSVWQEVVVVTPPVTVDIITKRHGAFSLFVPVGCGIRDTGGALRATETDDPW	0
MVDAVVTVFLEKLLGALSEESRVFSEFRDKFETLQFELQLMRSFLKDAERLKRKNETFRCVMANLRELIYEAEDILADCQLQSRDDGLFSSGWFMCTNPFKLSFQYQTGKSLGEINRKIASIKQNIPSYLGVPLLNQLEPINAQNDQMPRRSSPVYDHTQVVGLEGDASKLKEWLFEADKGILAIGVVGMGGLGKTTIAQKVFNDRKIEERFDRRIWVSVSQNFSEEQIMRSMLRNLGDVSVGDDKGELLKKINEYLLGKRFLIVMDDVWGSDFTWWHTIYEALPKGNGSSIIITTRIEKVAQKMGVKKARSHWPKCLSKDDSWLLFQKIAFAADGGECKHPDLENVGKEIVEKCKGLPLAIKAVGGIMLCKPSHYHEWRRIADHFHDELAEDDNSVIA…	MWRLFLALIAATAILVHSPASALTTSTTGMTQTTPSLSVPVYVGKPSKDFSTRHLRIRHMKDDKVGDSEKNEERLIKTFESWVRYKLLQLHPKFRQVKLHPGRVFTLLGLDGLHEMAIYHPGWKRYVDYSQKWRSNNRLKRF	0
MAYAALSSLIYTLQQLFKPNQSFVCQSCCTQQHVQSLCQNLSALQLFLDDTTTKDIETLKVCNYLISYSSYIYSIIINLSSFNFKVIEKRIRDVVYKAEDKVDSSLRSIILADCTENKEGACKFFEEELLKVEKDVDSLSKEVMQINVNKHGSRSAELTTIPPSPEKSTNEEHTIVGMEDEYNTILDRLTAQTDELTVIPIFGMGGIGKTTLARKVYDDSSIRSRFDRHVWVTTSEEFNERRMLLEVVSSITTGSNQEKSDDQLMEIVYRGLKGRRFLIVIDDIWSTEAWDQMQRIFPNDDNKSRILLTTRLKYVADYVSSPDFPPHSKSFLSLDDSWNLFTEKVFNKDTCPPHLEETGKHIVQQCRGLPLSVVVVAGLVGKMDPTHDNWENVEENLNS…	MGNVCVGGSRMSHQVYSPDRADTPPRSERNTPDRRQRAAGDAERTQSMRLQQKINDLKPYVRHARGPIKAYGQAALDRASGKKTSVSFAELDATHLDAMVDIENQRNPGLNLRHFRDHKELIQAFQSGGPNSFRAIFPQTSPLTGQTVKHHVMADVRLHQGGAPTIIITEPAVIVGDRYQQLQRHNLTLEDLSESGVPLSQVAIIETQAQKTNDDCVMYSLNYAIKAHKNAAQFDDIHHGLQHGTLSTESESRAQTTLGALEANLTYSVMHAHAAFGADVLPVDFYKHGASLTQAKQLMKRPDGRMAGRVNSEGHSEAENLVQRNQAFRVKRRELLDDEAPSNTQFSASIDGFRLQEIKRVLAEEQR	0
METSSISTVEDKPPQHQVFINFRGADLRRRFVSHLVTALKLNNINVFIDDYEDRGQPLDVLLKRIEESKIVLAIFSGNYTESVWCVRELEKIKDCTDEGTLVAIPIFYKLEPSTVRDLKGKFGDRFRSMAKGDERKKKWKEAFNLIPNIMGIIIDKKSVESEKVNEIVKAVKTALTGIPPEGSHNAVVGALGNSNAGTSSGDKKHETFGNEQRLKDLEEKLDRDKYKGTRIIGVVGMPGIGKTTLLKELYKTWQGKFSRHALIDQIRVKSKHLELDRLPQMLLGELSKLNNPHVDNLKDPYSQLHERKVLVVLDDVSKREQIDALREILDWIKEGKEGSRVVIATSDMSLTNGLVDDTYMVQNLNHRDSLQLFHYHAFIDDQANPQKKDFMKLSEGFVH…	MKINLSWKTYAVLSIVSLGGIHAMEHVPAELTRVSEGYTRFYRSPTASVILSGLVKVKWDNEQMTMPLFKWIGGEQAEELHFCVHIAHSSGPKLNRARSLGTVNSNMDQHWAQAQRNSGATRRTIEGFHLFENDIPNFPDYIKIKLVPKT	0
MVDAVVTVFLEKLLGALSEESRVFSEFRDKFETLQFELQLMRSFLKDAERLKRKNETFRCVMANLRELIYEAEDILADCQLQSRDDGLFSSGWFMCTNPFKLSFQYQTGKSLGEINRKIASIKQNIPSYLGVPLLNQLEPINAQNDQMPRRSSPVYDHTQVVGLEGDASKLKEWLFEADKGILAIGVVGMGGLGKTTIAQKVFNDRKIEERFDRRIWVSVSQNFSEEQIMRSMLRNLGDVSVGDDKGELLKKINEYLLGKRFLIVMDDVWGSDFTWWHTIYEALPKGNGSSIIITTRIEKVAQKMGVKKARSHWPKCLSKDDSWLLFQKIAFAADGGECKHPDLENVGKEIVEKCKGLPLAIKAVGGIMLCKPSHYHEWRRIADHFHDELAEDDNSVIA…	MHYITPIILMSIGKFLGMILGAGSLVGAMTPHHQSNCNSPCLVFVTFTKKCDSCQFNTKFTNLMSCTSCRKSSVVYEECSTKGCPANWHKSTCQEPKFERGVLHSLCANCQKHTKATPTISCKNCKNSASTYPYCSSPECHRRW	0
MAELTAGAVSSLLGLIRNAELMMSGRAKEDMQFIKDEMDSINGTLMYLTENKASHDDQVRAWMKQVRDIAYVADDCIMLYRRDLTPPEPGFWPWLRHVPTWLSTVPTRHRLAKKIHELKDRVREVGERRQRYGVVGEIPTKNAASSSGHGSQTAPSSDAAAATAAADARADEEDDDQNHAATATVVDGRPDRRRALEPRTLEDYCCENLHKWLKEFNTKRGSMVPFIAVEAPRPEDAAAVSSIVSYVAAEAAGFNPAVWVNLPLLHAEFDLPLEPWEILCYILGELKPRSQPVQAQGSRDQRKQKQEEGAKDDKAMGSDDDDDNLQSQASDEKWQVFDEMWEEIEKRNFDDRIEQLKTKIDSIKDKKTTNEIEKTVRSQEKVNLNALVYNKPLGILFLA…	MRVTTFNTFLLTLGTVAVVNAETGNKYIEKRAIDLSRERDPNFFDNADIPVPECFWFMFKNNVRQDAGTCYSSWKMDMKVGPNWVHIKSDDNCNLSGDFPPGWIVLGKKRPGF	0
MAESFLFNIIERVLAKVSSIAVYEISLAWNVKTDLRKLQSTLSTIKAVLLDANEKQAKNHEVRDWLEKLRDVVYDVDDLMDDLSTQLLLQMHFQKSFGKKVRRFFSSSNPIIYRFKIGRRVKEIRELLNEIADDRKSFHFTEHNYLIPAENTSREQTHSFVRASDIIGRDADQENIVKQLIDSRNEENISVIPIVGLGGLGKTTLVKLVYNDNRVVQNFDLRMWVSISEDFSLRKIIEKILRSATGESFDHLDMDQLQGCLGNVLQLKRYLLVLDDVWNEDQHKWTDLRELLMNCARGSKIVVTTRSKMAALITGTVPPYYLEGLASDDCLSLFLKCAFGGQDNMFPNLVEIGKEIVKKCGGVPLAVKTLGRLLYTKTDENEWLQIRDNEIWEIEQKES…	MRFLFLLVAVALASAEAAESAAMIHEEAGVSSFNTLTGGNQIQRSLRVYLGANEERGVGGVKLENILTIFVQRAKAKLPQGFTAAALGNWKGFSRRVDTVMEHYPKGLSEKAIKELRTAETKRFTDYAMLGPSDKYNLLRPMQGVDEAMIAPNLVSLTGRKNQVLGDAGGRSVVCNVVMRSEAEGGGILLISSSKLDKQDFILPKGGLEKGEIAYGAAKREVLEEGGVRYRSDIFIFYRWSVLTLVMALQVKVKKLKELGVTLVGDKTYESFLMRSKKVYEQWSESRRLRVWVRECQSIEIPGETQLTVRLLFN	0
MADVTFGAVKLVLGLIQDEARLLSGVREDLRFIMQEMESMNNVLRHLVANKGSAAADYQLRPWMKQIMELAFDSKNCVELYTQSGGGHCGWLPWTMVARHRVVTRIRELKIQAREISERQARYHIAGVAHAQQMDATTTIERWDASVPNQSRAWAGSSNNPSRRAILHDGWFGDYISVDEALSRLNPFTLDRYEVEPPALLDSDDEQQPRPQLNSDGGKEQPLAPQSDGRNKEQLPPPQSGGGNGIKQQQPLPPQSDGGDKEQPPPSLSDGSDKDQPLPPDCGVKRQLPPQSDGDDKQQPPPQLDGSDQPPPPQPDGGDTEQQPPQSDGGDKKQKHIRVVTISVQDGTDEAVAAEAVIERFKSRWARRGLWSQQLCLHVSVHRPPILSEITKVMVEKLK…	MRVLCLALMATATVLVQSPASGLTTTVADTAQTATSILTPVLAGEPNKHVATRSLRTHPIDDSDDGEERLLNGMTDFFKYHAGKMSPEQLYKYLNLKGLGQEAYKHKNYASYIKKSKKWWKNQ	0
MVDAITEFVVGKIGNYLIEEASMFMAVKEDLEELKTELTCIHGYLKDVEAREREDEVSKEWSKLVLDFAYDVEDVLDTYHLKLEERSQRRGLRRLTNKIGRKMDAYSIVDDIRILKRRILDITRKRETYGIGGLKEPQGGGNTSSLRVRQLRRARSVDQEEVVVGLEDDAKILLEKLLDYEEKNRFIISIFGMGGLGKTALARKLYNSRDVKERFEYRAWTYVSQEYKTGDILMRIIRSLGMTSGEELEKIRKFADEELEVYLHGLLEGKKYLVVVDDIWEREAWESLKRALPCNHEGSRVIITTRIKAVAEGVDGRFYAHKLRFLTFEESWELFEQRAFRNIQRNDEDLLKTGKEMVQKCRGLPLCIVVLAGLLSRKTPSEWNDVCNSLWRRLKDDSI…	MRLVHAVLLPGIIVFVSNGNLLHAHALHEDETGVTAGRQLRAAASEVFGLSRASFGLGKAQDPLDKFFSKIIFSGKPIETSYSAKGIHEKIIEAHDLHVSKSKNAPIQYASVMEYLKKTYPGPDIERIVSTLERHDEVGAKDLGAKLRDALDRQ	1
MADAFLSFAVQKLGDFLIQKVSLRKSLRDEIRWLINELLFIRSFLRDAEQKQCGDQRVQQWVFEINSIANDAVAILETYSFEAGKGASRLKACACICRKEKKFYNVAEEIQSLKQRIMDISRKRETYGITNINYNSGERPSNQVTTLRRTTSYVDEQDYIFVGFQDVVQTLLAQLLKAEPRRSVLSIYGMGGLGKTTLARKLYTSPDILNSFPTRAWICVSQEYNTMDLLRTIIKSIQGCAKETLDLLEKMAEIDLENHLRDLLKECKYLVVVDDVWQREAWESLKRAFPDGKNGSRVIITTRKEDVAERVDNRGFVHKLRFLSQEESWDLFHRKLLDVRAMVPEMESLAKDMVEKCRGLPLAIVVLSGLLSHKKGLNQWQNVKDHLWKNIKEDKSIEI…	MHYITPIILMSIGQFLGILLGAGGLVGAMTPHHQSNCNSPSLTFPRFIGKCDSCQLHTKATNLVSCTSCRKSSLVYEECSTKGCPANWHKSTCQEPKFNRGILSCYCENCQQHTKEKQTISCKNCKNSATTFSHCSSPECHSRW	0
MAADISSSAPRTSPYTGEWEYDVFLCFRGDTRHGFTSHLLSALSDKQIRTFIDHKLAKTESIDELISILQRCALSVVVFSEKFADSVWCLEEVVTIAERMKKVGHRVLPVFYKVDPFDVTDESRSYMATIDREYKARSSFLEDKKRWMDAVNAVANCAGHTSQAIKIESELIKAVVETVQKQLIDMSPSINRNNLVAMSSRIFEIERLLAMDKLDDTFIIGLWGMGGVGKTTLAEACYERVTSSNKGIKHLFVRNVNEICEKHHGVEKIVHKLYSKLLDENNIDREDLNIAYRRQRLSHLRVFVVLDNVETLEQLEQLALGYVFNLSKVFAAGSRIIITTRNKKVLQNAMAKIYNVECLNDKESIRLFSLHAFKQDRPQDNWTDKSHLATSYCKGNPLA…	MKVSSANAGVPANSADNTSARPSQTNADTTPLGRRRRAPDDAPGSPPARRQRQDSPEDSAQTMFRRAGMTSLPPSPATSEHVPLLDNRPTLERMGVDHPLPGRTWYETGHTTASPADRTSTASAAQVASSSRSAGPATAARPQPTHTSAGQQATVDRLRTQVTGFLSGALGKLQALSAQNMDPELAQFRVLDVDRAIMPLLIVAENARNPGLNLVPLHMDMAEDEEVRTQPPMAGSRHIAEFVASARPGRYRAVIDDGSHTRAADIRKDASGTSVIVVDPLRKEKDENAYVDYADNVNMEFGEHAKCAFIPVDIQKSFFDCRILSLSLALKMHDKDDAFAAFHETLRNGGDPSHHVSRAQQTEELGATLVLDGAPLVDARMMKHGQAASSVSRYLENHP…	0
MASALTGVMTSVINKLTALLGKEYMKLKGVQGEVEFMKDELSSMNALLHRLAEEDQHLDLQTKEWRNQVREMSYDIEDCIDDFMHHLGHTGIAESAGLVHRMAQLLKTLRVRHQIANQIEKLKARVEDASKRRLRDVVIKLLTEGEGASSQKLKVISIVGPGGLGKTTLANEVFRKLESQFQCRAFVSLSQQPDVKKIVRNIYCQVSQQDYGSIDIWDEEKLIKATREFLTNKRYFVVIDDIWSTQAWKTIKCALFVNNCGSRIMTTTRNMAIAKSCCTPDHDRVFEIMPLNIDSSKSLFLKRIFGSKDVCIPQLDEVCYEILKKCGGSPLAIITIASLLANKANTKEEWERVCNSIGSTLQKDPDVEEMRRILSLSYDDLPQHLKTCLLYLSIFPEDY…	MLLAAAIVFLHIPALTMPAAEARQTAANIMHPVLDGEQNVLGKRSLRTDHMRVSNVEDREGDEERIFRRFTDWIKYLFNKMNPKQLHTYLGLDGLGETAYKHKNYPIYRMMSKKWRDKL	0
MASSSSSSRNWSYHVFPSFSGEDVRNTFLSHFLKELDRKLIISFKDNEIERSQSLDPELKHGIRNSRIAVVVFSKTYASSSWCLNELLEIVKCKKEFGQLVIPIFYNLDPSHVRKQTGDFGKIFEKTCRCKTVDEKIRWKEALTDVANILGYHIVTWDNEASMIEEIANDILGKMNISPSNDFEDLVGIEDHITKMSSLLHLESEEVRMVGIWGPSGIGKTTIARALFSRLSCQFQSSVFIDKVFISKSMEVYSGANLVDYNMKLHLQRAFLAEIFDKKDIKIHVGAMEKMVKHRKALIVIDDLDDQDVLDALAGQTQWFGSGSRIIVVTENKHFLRANRIDHIYKVCLPSNALALEMFCRSAFKKNSPPDDFLELSSEVALRAGNLPLGLNVLGSNLR…	MHYITPIILMSIGKFLGMILGAGSLVGAMTPHHQSNCNSPCLVFVTFTKKCDSCQFNTKFTNLMSCTSCRKSSVVYEECSTKGCPANWHKSTCQEPKFERGVLHSLCANCQKHTKATPTISCKNCKNSASTYPYCSSPECHRRW	0
MEIGLAVGGAFLSSALNVLFDRLAPNGDLLNMFRKHQDHVKLLKKLEDILLGLQIVLSDAENKQASNRHVSQWFNKLQSAVEGAENLIEEFNYEALRLKVEGQHQNLAETSNQQVSDLNLCLSDDFFLNIKEKLEETIETLEVLEKQIGRLGLKEHFISTKQDTRTPSTSLLDDSGVFGRQNEIENLIGRLFSMDTKGKNLAVVPIVGMGGLGKTTLAKAAYNDERVQKHFVLKAWFCVSEVYDAFTITKGLLQEIGSFDLKVDHNLNQLQVKLKEKLNGKRFLVVLDDVWNDNYNEWDDLRNIFVQGDIGSKIIVTTRKDSVALMMGNEQISMGNLSTEASWSLFQRHAFENMDPMGHPELEEVGRQIAAKCKGLPLALKTLAGMLRSKSEVEEWKCI…	MVKCTPLLALTVIVSAGSDALSDPTVKRLAKLATINQAPATQSNSDSKRVLRASDVPDEVAAGESRSPKSLWPWEVEDKLAPLKEKLISTSADDLEAGGSANKNALPMIWRWLWQNQIETKKTPIDEISKEVQTAMDLISSQATHEELNKAGVSVSDYVKALRFTLSDIDVVNRGMEYNIHLGNK	0
MRDITISISREENFVFLPRGTDYEAVQGNTRHIAFQGSKYCSKISFNWSIIRSLTMFAERPVELEHSVCSSQLRMLRVLDLRDAQFTITQNDVNNIVLLCHLKYLRIARYNNASYIYSLPKSIGRLDGRQTLDLDSTNISTLPTQITKLRSLRSLRCMKQYDFSSFTTCLTDTLCLPMIFTPSVSTSDRAEKIANLHLATKSFRSKSNGVKVPKGICRLRDLQILGVVDIRRTSSRVIKELGQLSKLRKLYVVTKGSTKLKCEILYTAIQKLYSLQSLHMDAVGCTGIGTLECLDSVSSPPPLLRTLRLNGSLEELPNWIERLTHLRKFYLLRTKLKEGKTMLILGALPNLMLLHFCHNAYLGEKLVFKTGAFPNLRTLVTFNLDQQRDIRFEDGSSPQ…	MGNVCVGGSRMSHQVYSPDRADTPPRSERNTPDRRQRAAGDAERTQSMRLQQKINDLKPYVRHARGPIKAYGQAALDRASGKKTSVSFAQLDATHLDAMVDVENKRNPGLNLRHFRDHNELIQAIQSCGPNSFRAIFPQTCPETRQTLKHHVMADVRLHQGGAPTIIITEPAVIVGARYQQLQRHNLTLEDLSESGVPLSQVAIIETQAQKTSDDCVMYSLNYAIKAHKKAAQFDDIHHGLQHGTLSTESESRARTTLGALEANSSYSVMHEGAHAAFGADVLPVDFYKHGASLTQAKQLMKRPDGRMAGRVNSEGHSEAENLVQRNQAFRVKRRELLDDETPSNTQFSASIDGFRLQEIKRVLAEEQR	0
MEIGLAVGSAVGGAFLNVLFDRLARRVELLKMFHDDGLLEKLENILLGLQIVLSDAENKQASDQLVRQWLNKLQSAVDSAENLMEQVNYEALKLKVEGQHQNLAETCNQQVFRFFSECCGRRLSDDFFLNIKEKLENTIKSLEELEKQIGRLGLQRYFDSGKKLETRTPSTSVVESDVFGRKNEIEKLIDHLMSKEASEKNMTVVPIVGMGGMGKTTLAKAAYNAEKVKNHFNLKAWFCVSEPYDAFRITKGLLQDMGSFDLNDDNNLNRLQVKLKEKLNGKRFLIVLDDVWNDNYNEWDDLRNIFVHGDIGSKIIVTTRKESVALMMSSGAINVGTLSDEASWALFKRHSLENKDPMEHPELEEVGKKIAAKCKGLPLALKTLAGLLRSESEVEGWRR…	MSHHFGLRKIKLLILLFLQVHGSQCAMRNFAADRVHGVESVISGSKSSSNPMALSKSMDKPDTSDLVDSNVQAKNDGSRYEEDFTAKYSEQVDHVSKILKEIEEQEPGTIIIDHKAFPIQDKSPKQVVNFPFPKKMITESNSKDIREYLASTFPFEQQSTILDSVKSIAKVQIDDRKAFDLQLKFRQENLAELKDQIILSLGANNGNQNWQKLLDYTNKLDELSNTKISPEEFIEEIQKVLYKVKLESTSTSKLYSQFNLSIQDFALQIIHSKYKSNQISQNDLLKLITEDEMLKILAKTKVLTYKMKYFDSASKMGINKYISTEMMDLDWQFSHYKTFNDALKKNKASDSSYLGWLTHGYSIKYGLSPNNERSMFFQDGRKYAELYAFSKSPHRKIIP…	0
MEIGLAVGGAFLSSALNVLFDRLAPHGDLLMFQKNKNDVRLLKKLKMTLVGLQVVLSDAENKQASNQHVSQWFNELRGAVDGAENLMELVNYEALRRKVEGRHQNLAETSNQQVSDRKLNLSDDYFLDIKEKLEETIETLEDLQKQIGDLGLQKHLDLGKKLETRTPSTSLVDESKILGRMIEKERLIDRLLSSDSNGENLTVVPIVGMGGVGKTTLAKIVYNDKKVKDHFDLKAWFCVSEAYDAFRITKGLLQEIGSFDLKDDNNLNQLQVKLKESLKGKRFLVVLDDLWNDDCDEWDDLKNLFVQGAMGSKILVTTRKEDVALMMGNGAINVETLSDEVSWDLFKQHSLKNRDPEEHPELEEVGKRIADKCKGLPLALKALAGILCRKSEVYEWKNV…	MRSSTTFITIAFIAMQALGIAATQVTILKKGERITWVEVPKGESRVFNIRGKSVTVSVSDDGTPSISGSKYTVE	0
MAERVVTMAIGPLVSMLKDKASSYLLDQYKVMEGMEEQHKILKRKLPAILDVITDVEEQAMAQREGAKAWLQELRTVAYVANEVFDEFKYEALRREAKKNGHYIKLGFDVIKLFPTHNRVAFRYKMGRKLCLILQAVEVLIAEMQVFGFKYQPQPPVSKEWRHTDYVSIDPQEIASRSRHEDKKNIIGILVDEASNADLTVVPVVAMGGLGKTTLAQLIYNDPEIQKHFQLLLWVCVSDTFDVNSLAKSIVEASPNKNVDTDKPPLDRLQKLVSGQRYLLVLDDVWDNKELRKWERLKVCLQHGGMGSAVLTTTRDKRVSEIMGADRAAYNLNALEDHFIKEIIEARAFSSKKEKPIELVEVVDEIVKRCCGSPLAATALGSVLCTKTSVKEWKAVSSG…	MRVTTFNTFLLTLGTVAVVNAETGNKYIEKRAIDLSRERDPNFFDNADIPVPECFWFMFKNNVRQDAGTCYSSWKMDMKVGPNWVHIKSDDNCNLSGDFPPGWIVLGKKRPGF	0
MAERVVTMAIGPLVSMLKDKASSYLLDQYKVMEGMEEQHKILKRKLPAILDVITDVEEQAMAQREGAKAWLQELRTVAYVANEVFDEFKYEALRREAKKNGHYIKLGFDVIKLFPTHNRVAFRYKMGRKLCLILQAVEVLIAEMQVFGFKYQPQPPVSKEWRHTDYVSIDPQEIASRSRHEDKKNIIGILVDEASNADLTVVPVVAMGGLGKTTLAQLIYNDPEIQKHFQLLLWVCVSDTFDVNSLAKSIVEASPNKNVDTDKPPLDRLQKLVSGQRYLLVLDDVWDNKELRKWERLKVCLQHGGMGSAVLTTTRDKRVSEIMGADRAAYNLNALEDHFIKEIIEARAFSSKKEKPIELVEVVDEIVKRCCGSPLAATALGSVLCTKTSVKEWKAVSSG…	MKVSSANAGVPANSADNTSARPSQTNADTTPLGRRRRAPDDAPGSPPARRQRQDSPEDSAQTMFRRAGMTSLPPSPATSEHVPLLDNRPTLERMGVDHPLPGRTWYETGHTTASPADRTSTASAAQVASSSRSAGPATAARPQPTHTSAGQQATVDRLRTQVTGFLSGALGKLQALSARNMDPELAQFRVLDVDRAIMPLLIVAENARNPGLNLVPLHMDMAEDEEVRTQPPMAGSRHIAEFVASARPGRYRAVIDDGSHTRAADIRKDASGTSVIVVDPLRKEKDESAYVDYADNVNMEFGEHAKCAFIPVDIQKSFFDCRILSLSLALKMHDKDDAFAAFHETLRNGGDPSHHVSRAQQTEELGATLVLDGAPLVDARMMKHGQAASSVSRYLGNHP…	0
MADAFLSFAVQKLGDFLIQKVSLRKSLRDEIRWLINELLFIRSFLRDAEQKQCGDQRVQQWVFEINSIANDAVAILETYSFEAGKGASRLKACACICRKEKKFYNVAEEIQSLKQRIMDISRKRETYGITNINYNSGERPSNQVTTLRRTTSYVDEQDYIFVGFQDVVQTLLAQLLKAEPRRSVLSIYGMGGLGKTTLARKLYTSPDILNSFPTRAWICVSQEYNTMDLLRTIIKSIQGCAKETLDLLEKMAEIDLENHLRDLLKECKYLVVVDDVWQREAWESLKRAFPDGKNGSRVIITTRKEDVAERVDNRGFVHKLRFLSQEESWDLFHRKLLDVRAMVPEMESLAKDMVEKCRGLPLAIVVLSGLLSHKKGLNQWQNVKDHLWKNIKEDKSIEI…	MGNVCVGGSRMSHQVYSPDRADTPPRSERNTPDRRQRAAGDAERTQSMRLQQKINDLKPYVRHARGPIKAYGQAALDRASGKKTSVSFAQLDATHLDAMVDVENKRNPGLNLRHFRDHNELIQAIQSCGPNSFRAIFPQTCPETRQTLKHHVMADVRLHQGGAPTIIITEPAVIVGARYQQLQRHNLTLEDLSESGVPLSQVAIIETQAQKTSDDCVMYSLNYAIKAHKKAAQFDDIHHGLQHGTLSTESESRARTTLGALEANSSYSVMHEGAHAAFGADVLPVDFYKHGASLTQAKQLMKRPDGRMAGRVNSEGHSEAENLVQRNQAFRVKRRELLDDETPSNTQFSASIDGFRLQEIKRVLAEEQR	0
MEAAAMAVTAATGALAPVLVKLAALLDDGECNLLEGSRSDAEFIRSELEAVHSLLTPNILGRMGDDDAACKDGLIAEVRELSYDLDDAVDDFLELNFEQRRSASPFGELKARVEEHVSNRFSDWKLPAASLPPSSVHRRAGLPPPDAELVGMDKRMEELTKLLEQGSNDASRWRKRKPHFPLRKTGLKQKIVIKVAMEGNNCRSKAMALVASTGGVDSVALVGDLRDKIEVVGYGIDPIKLISALRKKVGDAELLQVSQANKDVKETTPMLAPVKSICEFHKVKTVCILGLPGGGKTTVARELYDALGTHFPCRVFVSVSPSSSPSPNLTKTLADIFAQAQLGVTDTLSTSYGGSGTGRALQQHLIDNISAFLLNKKYLIVIDDIWHWEEWEVIRKSIP…	MKVSSANAGVPANSADNTSARPSQTNADTTPLGRRRRAPDDAPGSPPARRQRQDSPEDSAQTMFRRAGMTSLPPSPATSEHVPLLDNRPTLERMGVDHPLPGRTWYETGHTTASPADRTSTASAAQVASSSRSAGPATAARPQPTHTSAGQQATVDRLRTQVTGFLSGALGKLQALSARNMDPELAQFRVLDVDRAIMPLLIVAENARNPGLNLVPLHMDMAEDEEVRTQPPMAGSRHIAEFVASARPGRYRAVIDDGSHTRAADIRKDASGTSVIVVDPLRKEKDESAYVDYADNVNMEFGEHAKCAFIPVDIQKSFFDCRILSLSLALKMHDKDDAFAAFHETLRNGGDPSHHVSRAQQTEELGATLVLDGAPLVDARMMKHGQAASSVSRYLGNHP…	0
MNIVTGAMGSLIPKLGELLMEEYKLHKRIKKDVEFLRKELESMHAALIKVGEVPRDQLDRQVKLWADEVRELSYNMEDVVDKFLVRVDVDGIQQPHDNSGRFKELKNKMIGLFKKGKNHHRIADAVKEIKEQLQEVAARRDRNKVVVPNPTEPITIDPCLRALYAEATELVGIYGKRDEELMRLLSMEGDDASNKRLKKVSIVGFGGLGKTTLARAVYEKIKVDFDCRAFVPVGQNPDMKKVLRDILIDLGNSHSDLAILDANQLTRKIHEFLENKRYLVIIDDIWDEKLWEGINFAFSTRNNLGSRLITTTRNFDVSKSCCLSADDSIYKMKPLSTDDSRRLFHKRIFPDASGCPSEFQQVSEDILKKCGGVPLAIITIASALASGQQMKPKHEWDIL…	MLIMMGIPLRKIVLLSLIFGISIIPMMCEFLEDARDIQGFSRKSGSKLEEESDSSRDRQEKQAEAQKCTDISCNSNAQCSGQKCGDCLLEGNCSG	0
MAPAVSASQGVIMRSLTSKLDSLLLQPPEPPPPAQPSSLRKGERKKILLLRGDLRHLLDDHYLLVEPPSDTAPPPDSTVACWAKEIRELSYDVDDFLDELTTQLLHHRGGGDGSSTAGAKKMISSMIARLRGELNRRRWIADEVTLFRARVKEAIRRHESYDLGRRTSSSRPRQEDDDDDREDSAGNERRRFLSLTFGMDDAAVHGQLVGRDISMQKLVRWLADGEPKLKVASVVGSGGVGKTTLATEFYRLHGRRLDAPFDCRAFVRTPRKPDMTKILTDMLSQLRPQHQHQSSDVWEVDRLLETIRTHLQDKKYFIIIEDLWASSMWDIVSRGLPDNNSCSRILITTEIEPVALACCGYNSEHIIKIDPLGDDVSSQLFFSGVVGQGNEFPGYLTEV…	MRPFQLLSAIAVFNSLKIVAGESYWDCKGIPILFRTVHAAVELAFTSQPGSISGYPSICRTTPLRTGPDERRQFPLTDTGARWQGGGITYYVEATRDKRHCEVFGTAGGVYKCTLVLRD	0
MADAFLSFAVQKLGDFLIQQVSLRTNLRDEIEWLKNELLFIQSFLKDAELKQCVDHRVQQWVFEINSIANDAVAILETYSFEAGKAASHLKVCACICWKEKKFYNVAKEIQSLKQQIMDISRKRETYGITNINYNSGEGPSNQVTTLRRTTSYVDEQDYIFVGLQDVVQTLLAELLKAEPRRSVLSIYGMGGLGKTTLARNLYNSLKSFPTRTWICVSQEYNTMDLLRNIIKSIQGRTKETLDLLERMTEGDLEIYLRDLLKERKYLVVVDDVWQREAWESLKRAFPDGKNGSRVIITTRKEGVAERADDRGFVHKLRFLSQEESWDLFRRKLLDVRAMVPEMESLAKDMVEKCRGLPLAIVVLSGLLSHKKGLNQWQKVKDHLWKNIKEDKSIEISNI…	MKVSSANAGVPANSADNTSARPSQTNADTTPLGRRRRAPDDAPGSPPARRQRQDSPEDSAQTMFRRAGMTSLPPSPATSEHVPLLDNRPTLERMGVDHPLPGRTWYETGHTTASPADRTSTASAAQVASSSRSAGPATAARPQPTHTSAGQQATVDRLRTQVTGFLSGALGKLQALSARNMDPELAQFRVLDVDRAIMPLLIVAENARNPGLNLVPLHMDMAEDEEVRTQPPMAGSRHIAEFVASARPGRYRAVIDDGSHTRAADIRKDASGTSVIVVDPLRKEKDESAYVDYADNVNMEFGEHAKCAFIPVDIQKSFFDCRILSLSLALKMHDKDDAFAAFHETLRNGGDPSHHVSRAQQTEELGATLVLDGAPLVDARMMKHGQAASSVSRYLGNHP…	0
MAERVVTMAIGPLVSMLKDKASSYLLDQYKVMEGMEEQHKILKRKLPAILDVITDVEEQAMAQREGAKAWLQELRTVAYVANEVFDEFKYEALRREAKKNGHYIKLGFDVIKLFPTHNRVAFRYKMGRKLCLILQAVEVLIAEMQVFGFKYQPQPPVSKEWRHTDYVSIDPQEIASRSRHEDKKNIIGILVDEASNADLTVVPVVAMGGLGKTTLAQLIYNDPEIQKHFQLLLWVCVSDTFDVNSLAKSIVEASPNKNVDTDKPPLDRLQKLVSGQRYLLVLDDVWDNKELRKWERLKVCLQHGGMGSAVLTTTRDKRVSEIMGADRAAYNLNALEDHFIKEIIEARAFSSKKEKPIELVEVVDEIVKRCCGSPLAATALGSVLCTKTSVKEWKAVSSG…	MRSLLLTVLLNLVVLLATTGAVSSNLNTAVNYASTSKIRFLSTEYNADEKRSLRGDYNNEVTKEPNTSDEERAFSISKSAEYVKMVLYGFKLGFSPRTQSKTVLRYEDKLFTALYKSGETPRSLRTKHLDKASASVFFNRFKKWYDKNVGPS	0
MVDAVVTVFLERLLNTLVEEGRVVNEFRDQFEKLQDELQLMQCFLKDADKQKRKNQTLHGIMAKLRELIYESEDILADCQLQSREDNLFSNGCLARIYPPNLHFQNQTGKRLRKIHEKITDIKQSIISYLGPSITNDMGRIDACNDQMPRWSSPVYDHTQVVGLEDDTKKIKDWLYNADVGILKIGIVGMGGLGKTTIAQMVFNDREIEDRFERRMWISVSQSFDEEQIMRSMLRTLGDASVGDDRGELLRKINQYLLGKRYLIVMDDVWSLDGNWWSRISEGLPKGNGSSVIITTRLVGVLRKMEVSEARMHQPDILNGNNSWLLFRKIAFAASGGDCTKPELEKIGKEIVQKCNGLPLAIKAIGGMLLYKSHYHEWKRIADNFRDELGENDDTVMPS…	MKLLISIFIGFLAISTSQQEDVSTPAPNFPDFCSNPNLNKNAKVKACCDAVTKAANAGSYSGADGPVPDECTLKSCGRVCNRFFHKKGENRVTEMPESKTTESESSEECECGDSGDETTTGAQPTPRNVYPSGPEPSTPGGKVASHKPPAAPSTPQPGYPQPPAAPTTKPPRNPYPSGPEPTPKQPAPSSPTPPSSAPSVPAPPSGQYPPGSNVTSNSLTVPPLYTTKETCLPLTPDMPGVVDQWLNKPKTGRFVWHALTNAHSYGGECGLGIQYPYHACVGRDLWSPVKKWVRSCLTDIPNHYIRNDQVCVNKCVKIEYKNKTLIMPIMDETDYLKPYELDISEPAFKYLEMNPNAGWCTATVTYIRCEKLGN	0
MEIGLAVGGAFLSSALNVLFDRLAPNGDLLNMFRKHQDHVKLLKKLEDILLGLQIVLSDAENKQASNRHVSQWFNKLQSAVEGAENLIEEFNYEALRLKVEGQHQNLAETSNQQVSDLNLCLSDDFFLNIKEKLEETIETLEVLEKQIGRLGLKEHFISTKQDTRTPSTSLLDDSGVFGRQNEIENLIGRLFSMDTKGKNLAVVPIVGMGGLGKTTLAKAAYNDERVQKHFVLKAWFCVSEVYDAFTITKGLLQEIGSFDLKVDHNLNQLQVKLKEKLNGKRFLVVLDDVWNDNYNEWDDLRNIFVQGDIGSKIIVTTRKDSVALMMGNEQISMGNLSTEASWSLFQRHAFENMDPMGHPELEEVGRQIAAKCKGLPLALKTLAGMLRSKSEVEEWKCI…	MKINLSWKTYAVLSIVSLGGIHAMEDVPAELTGVSEGYTRFYRSSTASVILSGLVNVKWDNEQMTMPLFKWIGGEQAEELHFCVHIAHSSGRRLNSARTLGTVNSNMDQHWVEAYRSSGVTRCTIQDCHLFANDIPNFPDYIKIKLVPKT	0
MVDAVVTVFLERLLNTLVEEGRVVNEFRDQFEKLQDELQLMQCFLKDADKQKRKNQTLHGIMAKLRELIYESEDILADCQLQSREDNLFSNGCLARIYPPNLHFQNQTGKRLRKIHEKITDIKQSIISYLGPSITNDMGRIDACNDQMPRWSSPVYDHTQVVGLEDDTKKIKDWLYNADVGILKIGIVGMGGLGKTTIAQMVFNDREIEDRFERRMWISVSQSFDEEQIMRSMLRTLGDASVGDDRGELLRKINQYLLGKRYLIVMDDVWSLDGNWWSRISEGLPKGNGSSVIITTRLVGVLRKMEVSEARMHQPDILNGNNSWLLFRKIAFAASGGDCTKPELEKIGKEIVQKCNGLPLAIKAIGGMLLYKSHYHEWKRIADNFRDELGENDDTVMPS…	MKSFTHILGAFLAMVALVTGAALPEESQLDTRTITESQALSIARRQGACISLDIVPRRVDRAHQTNFQWVIREEGRTDWNPNNHVHVLIDAQTTEFDHRLTVEITNRSQRFGNAVILSRYAGDTNTGPIQDQIRIPVGTAEGRTAAFVSRCIRLPSLQGTWWWQLEN	0
MEIGLAVGGAFLSSALNVLFDRLAPHGDLLNMFRKHKDHVQLLKKLEGILLGLQIVLSDAENKQASNRHVSRWFNKLQNAVDSAENLIEEVNYEVLRLKVEGQHQNLAETGNQQVSDLNLCLSDEFFLNIKDKLEDTIETLKDLQEQIGLLGLKEHFVSTKQETRAPSTSLVDDAGIFGRQNEIENLIGRLLSKDTKGKNLAVVPIVGMGGLGKTILAKAVYNDERVQKHFGLKAWFCVSEAYDALRITKGLLQEIDSFDLKVDDNLNQLQVRLKEKLNGKRFLVVLDDVWNDNYPEWDDLRNLFLQGDIGSKIIVTTRKESVALMMGGGAIYMGILSSEDSWALFKRHSLENMDPMGHPELEEVGKQIAAKCKGLPLALKTLAGMLRSKSEVEEWKRI…	MPRALLAARSALEVVMRIAPLQPAATPTTALATPTQTSPTTPMEVPHVPGGNPPLGPRPRRQASMQPPLVPLNDSAMTGKQALVALDSEFSEQRLAEVQARQITVQALQSKLATHLAQAGIAPEKDSIAAKLAAGALQPVYLDRAAFKAMAKALPDCASAAAGPVLVDAQQGRIIFDLQRAFAPGDTFSDAAHTALRNALDLPGQGVENPDWLAAASQSHPARRKMQQTLKYHGHQIPAQHGGAGFYKPDDHRLLEGKATQLHEHLKQVVHENYLQAESTKSLGKDVMVHRGLYDFRNGIPENSLAAVDHAYAQGYRTVELDVQVSADGVPMMLHDFTVGRVLDDPDNPLVANTPFSQLHDQPLVIRNPVDGNFVQTTQRLSSIEEMLKHVVHTKPGMS…	0
MPTNSENKAEPQVHYSEYEHEHPHKLCSSALLSRQTDLIKMAEVLASGATGLITSLLGKLASLLGDEYTLLREVRGDVEFLQAELSGMDDLLVRLVEMEKNGHGTKKWRVKLRELAYEVEDGIDSFTHRLGSARDRAGFVRGFMKQLNLMVRHQVARQIQELRDQIEVECARQMRYTQLGGGGSSSIDAAVADQIDCRVKALYVDPDHQLVGMDGPVASIVELLTMEEDESSARQLRIVSIFGPGGLGKTTLANQVHRKIKGQFDYAALVSVSQRPIRDILTKIAPSVIPTDSSSSLDTCQLIEIVKDFLQDKRYLIVFDDIWSTKMWENLMSVLPRNNKKSRVITTTRMSNVASSRSPRSNGHIYGMESLNDADSKELFSKIIFDHKGKCPKALDEIA…	MRIGPSQLSVPLAATLATPTHAIPSAPANVPHQPGGNQPPGARPRRRAATLPPLMPLPDSAMTGMQALVALDGEFSEQRLVEVQSRQVTVQAAQSTLSKYLAQAGTARKTDSIAERFAAGTLQPVYLDSAAFTAMARGLSGRARAAAGPVLVDAKHGRIIFDLKRAFAAGDNFSDPARSALSRALDLPALGLATPEWLQPASSAQPRRKLQQAARYHGHEIPARDGGAAFFKANDHHLVAGKQALLRKHRKELIHENYFQAPSTRALGKDVMVHRGLFDNHAGIPENSLAAIDRAYEQGYRNLELDVEVSADGVPVLMHDFSIGRMTDDPQNRLVSQVPFAQLREMPLVIRNPVDGNFIKTDQTIAAVEQALEHALHKPEAMSVALDCKEDTAEAVAMV…	0
MAYAALSSLIYTLQQLLKPNQSLVCRSCTQQHLQSIYHNLSALQLFLDDTTTKDIETLKVIEKRIRDVVYKAEDKVDSSLRNIILADCTENREGACKFFEEELLKVEKDVDSLRKEVMQIEFNKHGSRSAELTTILPSPEKSTIEEHTIVGMEDEYNTILDRLTAQTDELTVIPIFGMGGIGKTTLARKVYDDSSIRSRFDRHVWVTTSEEFNERRMLLEVVSSITTGSNQEKSDDQLMEIVYRGLKGRRFLIVIDDIWSTQAWDQMQRIFPNDDNKSRILLTTRLKYVADYVNSPDFPPHSKSFLSLDDSWNLFTEKVFNKDTCPPHLEETGKHIVQQCRGLPLSVVVVAGLVGKMDPTHDNWENVEENLNSFIGTVSERCQSILSLSYNYLPQYLRA…	SDGWTCAGSDFDGDQVRGQARHWVGQQKTKFSEFHTHNDVPLCYFELGEGNQLTQSYTGFRAYCDEPGDVYNLRYLDVSSRTWVLCTHYDNDFESDYR	0
MEIGLAVGGAFLSSALNVLFDRLAPNGDLLNMFRKHKDHVRLLKKLKMTLRGLQIVLSDAENKQASNPSVRDWLNELRDAVDSAENLIEEVNYQVLRLKVEGQHQNLAETGNQQVSDLNLCLSDEFFLNIKDKLEDTIETLKDLQEQIGLLGLKEYFGSTKQETRKPSTSVDDESDIFGRQREIEDLIDRLLSEDASGKKLTVVPIVGMGGLGKTTLAKAVYNNERVKNHFGLKAWCCVSEPYDALRITKGLLQEIGKFDSNDVYNNLNQLQVKLKESLKGKKFLIVLDDVWNDNYNEWDDLRNIFVQGDIGCKIIVTTRKESVALMMGNEQISMNNLPTEASWSLFKTHAFENMDPMGHSELEEVGKQISAKCKGLPLALKTLAGMLRSKSDVEEWTR…	MKVSSANAGVPASSADNTSARPSQTNANTTPLGRRRRAPDDAPGSPPARRQRQDSPEDSAQTMFRRAGMTSLPPSPATSEHVPLLDNRPTLERMGVDHPLPGRTWYETGHTTASLADRTSTASAAQVASSSRSAGPATAARPQPTRTSAGQQATVGRLRTQVTGFLSGALGKLQALSAQNMDPELAQFRVLDVDRAIMPLLIVAENARNPGLNLVPLHMDMAEDEEVRTQPPMAGSRHIAEFVASARPGRYRAVIDDGSHTRAADIRKDASGTSVIVVDPLRKEKDESAYVDYADNVNMEFGEHAKCAFIPVDIQKSFFDCRILSLSLALKMHDKDDAFAAFHETLRNGGDPSHHVSRAQQTEELGATLVLDGAPLVDARMMKHGQAASSVSRYLGNHP…	0
MEKRKDIEEANNSLVLFSALSKDIANVLIFLENEENQKALDKDQVEKLKLKMAFICTYVQLSYSDFEQFEDIMTRNRQEVENLLQSLLDDDVLTSLTSNMDDCISLYHRSYKSDAIMMDEQLDFLLLNLYHLSKHHAEKIFPGVTQYEVLQNVCGNIRDFHGLILNGCIKHEMVENVLPLFQLMAERVGHFLWEDQTDEDSRLSELDEDEHNDRDSRLFQLTHLLLKIVPTELEVMHICYTNLKASTSAEVGRFIKKLLETSPDILREYIIQLQEHMLTVIPPSTLGARNIHVMMEFLLLILSDMPKDFIHHDKLFDLLAHVGTLTREVSTLVRDLEEKLRNKEGNNQTNCATLDLLENIELLKKDLKHVYLKAPNSSQCCFPMSDGPLFMHLLHMHLN…	MHINRTGSSQPSIELERFYSASQSLASSSVRELSPAEHANLQAITDYLKDHVFAAHKLPLSESAVDQDAVHAHNEQLDNIIDARARRLLDEGETPATIADTFAKAEKFDRMATTASTALRATPFAAASVLQYMQPAINKGDWLPTPLKPLTPFVSGALSGIMDQVGTTVMNRATGNLHYLSTPPEKLHDAMAASVKRHSPGVMRQAVDLGIAVQTYSARNAVRTVLAPALASRPAVQGAVDISVSAAGGLAANAGFGNRMHSVQARDHLRGGAFVLGIKDQEPKADLSEETDWLVAYNAIKSASYSGAALNAGKRVAGLPLDVATDGLKAVRSLVSATGLAQNGLALAGGFAGVGKLQEMATKNITDPATKAAVSQLTNMAASAGVFAAWTTAAVATDP…	0
MDVTVSAATGALAPVLVKLADLLKTEDRNLLGGSRRDAEFIRSELDAVKCSIHPSWDFDAACKADLLTEVRELSYDVDDAVDDLYLEPRGDEITNPFDEFKTRVEHLSKWKLPVTSRPPSSVHRREPGLLPASTELVGMDERKEELIKLLEQGVDRGSSDASRWRKGKPHFPLRISRRRMAPPFHIRIVIKVAMDSNKSRSKAMRLIASMRGVLSVTIVGDDRDQLVVFADDLDIIKLVTAIRKKVGYAELVQISENLEVVEETKTMPAAVNSTCEFDKVNTVCILGFAGGGKTTVAKELYDALGTKFQCRIFVSVSPIPSSPKTTEILADILQALGVTDTPSTPYGGTGTSNQQHIVDNISAFLVDKKYLIVIDDIWHWDEWEVIRKSIPKNDLGGRI…	MRLAYIFAVMAGALPYCNALHAAPGAKALNKIKTFPDFAAPSRMDGNRLLRRVDNEESETEEERGFNLKDTLKKLNPIKAAGKAKDKAKETEKITDADWKKLVEHLKIKGNKRS	0
MELVVGASEATMKSLLGKLGNLLAQEYALISGIRGDIQYINDELASMQAFLRDLSNVPEGHSHGHRMKDWMKQIRDIAYDVEDCIDDFAHRLPQDSISDAKWSFLLTKIYELWTWWPRRVIASNIAQLKVRAQQIADRRSRYGVNNPEHLDSSSSARTRAVNYEIAEYQVTSPQIIGIKEPVGMKTVMEELEVWLTNPQAENGQAVLSIVGFGGVGKTTIATALYRKVSEKFQCRASVAVSQNYDQGKVLNSILSQVSNQEQGSSTTISEKKNLTSGAKSMLKTALSLLRGNCICQPENDGNPDNTPIRLQETTDDDQNPRKLEQLLAEKSYILLIDDIWSAETWESIRSILPKNNKGGRIIVTTRFQAVGSTCSPLETDRLHTVDFLTDDESQNLFNT…	MPRALLAARSALEVVMRIAPLQPAATPTTALATPTQTSPTTPMEVPHVPGGNPPLGPRPRRQASMQPPLVPLNDSAMTGKQALVALDSEFSEQRLAEVQARQITVQALQSKLATHLAQAGIAPEKDSIAAKLAAGALQPVYLDRAAFKAMAKALPDCASAAAGPVLVDAQQGRIIFDLQRAFAPGDTFSDAAHTALRNALDLPGQGVENPDWLAAASQSHPARRKMQQTLKYHGHQIPAQHGGAGFYKPDDHRLLEGKATQLHEHLKQVVHENYLQAESTKSLGKDVMVHRGLYDFRNGIPENSLAAVDHAYAQGYRTVELDVQVSADGVPMMLHDFTVGRVLDDPDNPLVANTPFSQLHDQPLVIRNPVDGNFVQTTQRLSSIEEMLKHVVHTKPGMS…	0
MEKRKDNEEANNSLESFSALRKDAANVLDFLERLKNEEDQKAVDVDLIESLKLKLTFICTYVQLSYSDLEKFEDIMTRKRQEVENLLQPILDDDGKDVGCKYVLTSLAGNMDDCISLYHRSKSDATMMDEQLGFLLLNLSHLSKHRAEKMFPGVTQYEVLQNVCGNIRDFHGLIVNCCIKHEMVENVLSLFQLMAERVGRFLWEDQADEDSQLSELDEDDQNDKDPQLFKLAHLLLKIVPTELEVMHICYKTLKASTSTEIGRFIKKLLETSPDILREYLIHLQEHMITVITPNTSGARNIHVMMEFLLIILSDMPPKDFIHHDKLFDLLARVVALTREVSTLVRDLEEKLRIKESTDETNCATLKFLENIELLKEDLKHVYLKVPDSSQYCFPMSDGP…	MHRPITAGHTTSRLILDQSKQISRTPSESSAQSALSQQASMSSPVLERSKSAPTLLTAAQRTMLAQVGACNAHLTSDENMAINELRLHKPRLPKDTWFFTDPNKDPDDVVTYTLGKQLQAEGFVHITDVVATLGDAEVRSQRAEMAKGVFNKLELHDVHVSRGRDYAMNSLQSKEHAKFLLEGHALRAGPGEIHRDSLQDMSRRLARAPHGVGIVVIAGMSDINALITTCPDMVRERVDDITIMGGVEPLKDADGFVQPDARAYNNATDMDAARSLYRKAQELGIPLRIVTKEAAYKTAVSPSFYEGIAGSGHPVGHYLRDVQKSALKGLWEGIQAGLLPGLDDSWFFRTFMPNAQIEVAQLDKNKESSFEDIWPKVTKLNLYDPLTLLASVPGAAKLL…	0
MEIVTAILSPVAEHLMILPVARQIGYLFYYRRNIRSLENENKKLEGIRSGVQHRKDAEWRNLQVMPPHVENWLKDVNETTAEVAVLLRRRAEVERGCFYGWCPNLKSRHSLSRKAKKIEQAMIGLQDEGTRYAPSSCPAPLAVTVIHSDEFDSRKQKEEEVMTALKDEGITIVGICGMGGVGKTTLAEKVRARAKQERLFDYVVVLTISQQQPDIKKIQREIAEGVGLSLEGDDLLERGDRLRSRLMQKDSRVLVILDDVWKKVDLKRVGIPSGSDRNYWCKVILTTRLRDVCDDMEAKKKVHVEILCENEAWLLFRQKAGNSADDLSLPDIAEAVAKECKGLPLAIVTVAGALKGKTKRSWEDALLELKKAAPRNIRGVLADVYQPLKISYNHLGSDE…	MLFKQCTALKFLIFILGFSIIAAQYVVDPGFGEIECMCGQIARLTQRPFDVECEATPSCSCDYRGDCPGPAAEYVYRCPTCGPRSHVGCFGVHQGTCEEVHPGIARVQYQNSDSESE	0
MTNCEKDEEFVCISCVEEVRYSFVSHLSEALRRKGINNVVVDVDIDDLLFKESQAKIEKAGVSVMVLPGNCDPSEVWLDKFAKVLECQRNNKDQAVVSVLYGDSLLRDQWLSELDFRGLSRIHQSRKECSDSILVEEIVRDVYETHFYVGRIGIYSKLLEIENMVNKQPIGIRCVGIWGMPGIGKTTLAKAVFDQMSSAFDASCFIEDYDKSIHEKGLYCLLEEQLLPGNDATIMKLNSLRDRLNSKRVLVVLDDVCNALVAESFLEGFDWLGPGSLIIITSRDKQVFRLCGINQIYEVQGLNEKEARQLFLLSASIKEDMGEQNLHELSVRVISYANGNPLAISVYGRELKGKKKLSEMETAFLKLKRRPPFKIVDAFKSSYDTLSDNEKNIFLDIAC…	MKVSSANAGVPANSADNTSARPSQTNADTTPLGRRRRAPDDAPGSPPARRQRQDSPEDSAQTMFRRAGMTSLPPSPATSEHVPLLDNRPTLERMGVDHPLPGRTWYETGHTTASPADRTSTASAAQVASSSRSAGPATAARPQPTHTSAGQQATVDRLRTQVTGFLSGALGKLQALSARNMDPELAQFRVLDVDRAIMPLLIVAENARNPGLNLVPLHMDMAEDEEVRTQPPMAGSRHIAEFVASARPGRYRAVIDDGSHTRAADIRKDASGTSVIVVDPLRKEKDESAYVDYADNVNMEFGEHAKCAFIPVDIQKSFFDCRILSLSLALKMHDKDDAFAAFHETLRNGGDPSHHVSRAQQTEELGATLVLDGAPLVDARMMKHGQAASSVSRYLGNHP…	1
MAFSSASSSSSPQSSLYTGEWEYDVFLCFRGDDTRDGFTSHLLSALSDKKIRAFIDEKLEKTESIDELISILQRCPLSVVVFSERFADSIWCLEEVVTIAERMEKVGHRVLPVFYKVDPSDVKDKSHRTGPKRWMDALKAVAKCAGHTSQAIKIESELIKAVVETVQKQLIDMSPSINRNNLVAMGSRIFEVERLLAMDKLDDTCIIGLWEMGGVGKTTLAEACYDRVTSSNKGIKHLFVRNVNEICEKHHGVEKIVHKLYSKLLDENNIDREDLNIGYRRERLSRSRVFVVLDNVETLEQLALGYVFNLSKVFAAGSRIIITTRNKKVLQNAMAKIYNVECLNDEESTRLFSLHAFKQDRPQDNWMGKSRLATSYCKGNPLALKILGGALYGEDIHYW…	MTTPANTTQAVGSTTSTTTTTAGATPANSGLFTIPDGDFFSTAKAVVASNAVATNEDLAKIQEIWKDMKIPSDTMAQAAWDLVRHCADVGSSAQTEMIGTGPYSNGVSRARLAAAIKEVCTLRQFCKKYAPVVWNWMLTNNSPPANWQAQGFKPEHKFAAFDFFDGVTNPAAITPKEGLMRPPSEAEMNAAQTAAFVKITKARAQSNDFASLDAAVTRGRITGTTVAEAVVSLPPP	0
MEGNGIMVSAATGAMNSLLAKLAALLEEDYQMHKGMKREIAFLKDELSSMNALLERLADTEAALDPQTKEWRSQVREMSYDIEDCIDEYTRQLRHGQPQRPGGNGIMGFFHGYVQKVKDLVGRHEIAEQIQELKARIVEAGHRRKRYKLDSAVNCKSNHVVPIDRRLPALFAELDALVGIDRPRDEIIKLLDDGEQRMKVVSIVGSGGLGKTTLANQVYQKIGEQFDCKAFVSLSQHPDMEMIFQTILYQVNDEVGRIRSGDKEQVISELRAFLKNKRRIFGSEDKCPHQLKDIAVEIVRKCGGLPLAIISMASLLTTKSYVRAEWFKVRDSIGSGIEKNSDVEEMNMILSLSYYDLPHHLRTCLLYLSMFPEDYVVNRDYLVRRWVAEGFIKANGGRT…	MVKCTPLLALTVIVSAGSDALSDPTVKRLAKLATINQAPATQSNSDSKRVLRASDVPDEVAAGESRSPKSLWPWEVEDKLAPLKEKLISTSADDLEAGGSANKNALPMIWRWLWQNQIETKKTPIDEISKEVQTAMDLISSQATHEELNKAGVSVSDYVKALRFTLSDIDVVNRGMEYNIHLGNK	0
MAYAALSSLIYTLQQLLKPNQSLVCRSCTQQHLQSIYHNLSALQLFLDDTTTKDIETLKVIEKRIRDVVYKAEDKVDSSLRNIILADCTENREGACKFFEEELLKVEKDVDSLRKEVMQIEFNKHGSRSAELTTILPSPEKSTIEEHTIVGMEDEYNTILDRLTAQTDELTVIPIFGMGGIGKTTLARKVYDDSSIRSRFDRHVWVTTSEEFNERRMLLEVVSSITTGSNQEKSDDQLMEIVYRGLKGRRFLIVIDDIWSTQAWDQMQRIFPNDDNKSRILLTTRLKYVADYVNSPDFPPHSKSFLSLDDSWNLFTEKVFNKDTCPPHLEETGKHIVQQCRGLPLSVVVVAGLVGKMDPTHDNWENVEENLNSFIGTVSERCQSILSLSYNYLPQYLRA…	MKISALFSVAALLSQSMPVLGYLFYRCGNDHITERALINQISMEHKKLTGQGSSVDSFPGGRATAEVTFWEPSISNPGTYLDIKVKFNIYRQMLSFEVSSSGKIIPQEGDYGVEIPEEDLEVSDEPYYAN	0
MEMVTNILSPVAEHLIIPPVVRQIGYLFYYRRNIRSLDEESNKLENIRSGVNQRVEAARRNLQVISPNVEAWLTSVDTTTADVAVVMGGRTEVERGCIYGWCPTLKSRYLLSRRAKKITLEVTKLQKEGNEYAVFCYPVPADEIEAIPSNTNEEFVSRKQKEEEVMTALKDEEITIVGICGMGGVGKTSLAEKVRARAKQERLFNDVVMVTVSQQQDLKRIQGEIAGEVGLTSLQGDNLLSRGDQLRARLMQEGSRVLVILDDVWEALDDLEKLGIPTGSNHNYQCKVALTTRRQDVCDAMKAQKTVDVVILSDEEAWVLFRQKAGYSADDPSLSEVAKEVAKECKGLPLAIVIVAGALKTKTKPSWDDALVELRKASPKNIPRVLTKVYQPLKTSYDH…	MSSSVYESIIQTRASVWGSTASGKAVVDSYWIHELGTGSQLVQTQLYSDSRSKSSFGYTAKVGDLPCEEEEILSQHVHIPIFDDIDFSINIDDSVLALSVCSNTVNANGVKHQGHLKVLSPAQLHSIGSTMNRSDITDRFQLQEKDIIPNDRYIEAANKGSLSCVKEHTYKIEMCYNQALGKVNVLSPNRNVHEWLYSFKPNFNQVESNNRTVNSLAVKSLLMSAENNIMPNSQAFVKASTDSHFKLSLWLRVPKVLKQISIQKLFKVAGDETNKTFYLSIACIPNHNSVETALNITVICKHQLPIRKCKAPFELSMMFSDLKEPYNIVHDPSYPQRIVHALLETHTSFAQVLCNNLQEDVIIYTLNNHELTPGKLDLGERTLNYSEDAYKRKYFLSKT…	1
MAYAALSSLIYTLQQLLKPNQSLVCRSCTQQHLQSIYHNLSALQLFLDDTTTKDIETLKVIEKRIRDVVYKAEDKVDSSLRNIILADCTENREGACKFFEEELLKVEKDVDSLRKEVMQIEFNKHGSRSAELTTILPSPEKSTIEEHTIVGMEDEYNTILDRLTAQTDELTVIPIFGMGGIGKTTLARKVYDDSSIRSRFDRHVWVTTSEEFNERRMLLEVVSSITTGSNQEKSDDQLMEIVYRGLKGRRFLIVIDDIWSTQAWDQMQRIFPNDDNKSRILLTTRLKYVADYVNSPDFPPHSKSFLSLDDSWNLFTEKVFNKDTCPPHLEETGKHIVQQCRGLPLSVVVVAGLVGKMDPTHDNWENVEENLNSFIGTVSERCQSILSLSYNYLPQYLRA…	MMHSIIFQTLLIITIVFSQVWGARSLVKIDWSGSEYTILGANHYEEPNTGAAAQFPGTMTVDDGRSPYIVRKLRNSSGKRFYVFTGHPQQPIVWNPHEEIEIQFNRKFLIAILTEFEADSQVFNHFARRQHR	0
MSYLREVATAVALLLPFILLNKFWRPNSKDSIVNDDDDSTSEVDAISDSTNPSGSFPSVEYEVFLSFRGPDTREQFTDFLYQSLRRYKIHTFRDDDELLKGKEIGPNLLRAIDQSKIYVPIISSGYADSKWCLMELAEIVRRQEEDPRRIILPIFYMVDPSDVRHQTGCYKKAFRKHANKFDGQTIQNWKDALKKVGDLKGWHIGKNDKQGAIADKVSADIWSHISKENLILETDELVGIDDHITAVLEKLSLDSENVTMVGLYGMGGIGKTTTAKAVYNKISSCFDCCCFIDNIRETQEKDGVVVLQKKLVSEILRIDSGSVGFNNDSGGRKTIKERVSRFKILVVLDDVDEKFKFEDMLGSPKDFISQSRFIITSRSMRVLGTLNENQCKLYEVGSM…	MKINLSWKTYAVLSIVSLGGIHAMEHVPAELTGVSEGYTRFYRSSTASVVLSGLVKVKWDNEQMTMPLFKWIGGEQAEELHFCVHIAHSSGPKLNRARTLGTVNSNMDQHWAQAYSHSGATRRTIQDCHLFENDIPNFPDYIKIKLVPKT	1
MVDAVLSVVLEKVFDFLAEEGRAFTEFGKQFQILKGNLLNIKEFINQVEKTKRNNNDLKETLNKLRDLIYESEDILDDCQSRNQTGKKNGASICFFLKDVQFKLPNSRRLKQINTEISNIQRNLEGFDRTLMRLNEQENNNTVSRWSSPLFIEDQIVGLDDDANKIIKWLQEWDRGYMIGIVGMGGLGKTTIAQIVYKRCEAMYEKRIWVSVSQDFKEKSIMRSILTSLGELSGEDDPSQLHIKIKQCLTGKNYLLVLDDVWKDGQWWENLQKGLPKENGSKIIITSRHEPTVKKMGVNESRIHKPKFLTKDESWSLLKKILTGEHLNPKLIDIGQEIAQRCAGLPLAIKAIGGIMQSRPSIDYWTQIAENFRQELESKDNPIDVSLQLSYNELPPYLK…	MSHHFGLRKIKLLILLFLQVHGSQCAMRNFAADRVHGVESVISGSKSSSNPMALSKSMDKPDTSDLVDSNVQAKNDGSRYEEDFTAKYSEQVDHVSKILKEIEEQEPGTIIIDHKAFPIQDKSPKQVVNFPFPKKMITESNSKDIREYLASTFPFEQQSTILDSVKSIAKVQIDDRKAFDLQLKFRQENLAELKDQIILSLGANNGNQNWQKLLDYTNKLDELSNTKISPEEFIEEIQKVLYKVKLESTSTSKLYSQFNLSIQDFALQIIHSKYKSNQISQNDLLKLITEDEMLKILAKTKVLTYKMKYFDSASKMGINKYISTEMMDLDWQFSHYKTFNDALKKNKASDSSYLGWLTHGYSIKYGLSPNNERSMFFQDGRKYAELYAFSKSPHRKIIP…	0
MAPAVSASQGVIMRSLTSKLDSLLLQPPEPPPPAQPSSLRKGERKKILLLRGDLRHLLDDYYLLVEPPSDTAPPPDSTAACWAKEVRELSYDVDDFLDELTTQLLHHRGGGDGSSTAGAKKMISSMIARLRGELNRRRWIADEVTLFSARVKEAIRRQESYHLGRRTSSSRPREEVDDDDREDSAGNERRRFLSLTFGMDDAAVHGQLVGRDISMQKLARWLADGEPKLKVASIVGSGGVGKTTLATEFYRLHGRRLDAPFDCRAFVRTPRKPDMTKILTDMLSQLRPQHQHQSSDVWEVDRLLETIRTHLQDKRYFIIIEDLWASSMWDIVSRGLPDNNSCSRILITTEIEPVALACCGYNSEHIIKIDPLGDDVSSQLFFSGVVGQGNEFPGHLTEV…	MRLVHAVLLPGIIVFVSNGNLLHAHALHEDETGVTAGRQLRAAASEVFGLSRASFGLGKAQDPLDKFFSKIIFSGKPIETSYSAKGIHEKIIEAHDLHVSKSKNAPIQYASVMEYLKKTYPGPDIERIVSTLERHDEVGAKDLGAKLRDALDRQ	0
MTNCEKDEEFVCISCVEEVRYSFVSHLSEALRRKGINNVVVGVDSDDLLFKESQAKIEKAGVSVMVLPGNCDPSDVWLDKFAKVLECQRNNKDQAVVPVLYGDSLLRDQWLSELDFKGLSRIHQSRKECSDSILVEEIVRDVYETHFYVGRIGIYSKLLEIENMVNKQPIGIRCVGIWGMPGIGKTTLAKAVFDQMSSAFDASCFIEDYDKSIHEKGLYCLLEEQLLPGNDATIMKLSSLRDRLNSKRVLVVLDDVRNALVGESFLEGFDWLGPGSLIIITSRDKQVFCLCGINQIYEVQGLNEKEARQLFLLSASIKEDMGEQNLQELSVRVINYANGNPLAINVYGRELKGKKKLSEMETAFLKLKRRPPFKIVDAFKSTYDTLSDNEKNIFLDIAC…	MSRICGALFRGSLTADHPTHTPEDSPQTVPSPRSSSAHSPEIQELRSLQETRPARLGARSQSRSSKHGLQQCSSSPSDESFRLHAELAAWCERVETKPSLLAKLGCCAAPPVVGDHREQRREAMERIMRCLDAGQAGTQLTLRDLNLSQLPPGLHRLAHLRDLDVADNVNLTRLPEDLSLCKHLERINADGCSIAALPSKIGALKNLSEISLAFNELRTLPDSIGQCSSLTTIVVPGCKINKLPASLANLTQLKKLDVAANIELSELSPHMNLDDVAVHSTQTRLGLMHRIFKAPTFDPETRQRLSYQASALRDRWAALSHHLSPQARARVDQMREGASTTLSSQDHKASAAWKTATEKVSSWAEEGAPITLDRIFKLNQLLLPEGDDDNDPIGGQLRK…	0
MVDAITEFVVGKIGNYLIEEASMFMAVKEDLEELKTELTCIHGYLKDVEAREREDEVSKEWSKLVLDFAYDVEDVLDTYHLKLEERSQRRGLRRLTNKIGRKMDAYSVVDDIKILKRRILDITRKRETYGIGGLKEPQGGGNTSSLRVRQLRRARSVDQEEVVVGLADDAKILLEKLLDYDEKNRFIISIFGMGGLGKTALARKLYNSGDVKRRFEYRAWTYVSQEYKTGDILMRIIKSLGMTSGEELEKIRMFAEEELEVYLHGLLEGKKYLVVVDDIWEREAWESLKRALPCNHEGSRVIITTRIKAVAEGLDGRFYAHKLRFLTFEESWELFEQRAFRNIQRKDEDLLKTGKEMVQKCRGLPLCIVVLAGLLSRKTPSEWNDVCNSLWRRLKDDSI…	MQLSKITFAIALYAIGIAALPTPASLNGNTEVATISDVKLEARSDTTYHKCSKCGYGSDDSDAYFNHKCN	0
MGDFLWTFAVEEMLKKVLKVAREQAGLAWGFQKHLSKLQKWLLKAEAFLRNINTRKLHHDSVRMWVDDLRHLVYQADDLLDEIVYEHLRQKVQTRKMKKVCDFFSPSTNVLIFRLNMAKKMMTLIALLEKHYLEAAPLGLVGNENVRPEIDVISQYRETISELEDHKIVGRDVEVESIVKQVIDASNNQLTSILPIVGMGGLGKTTLAKLVFSHELVRQHFDKTVWVCVSEPFIVNKILLDILQSLKGGISNGGDSKEVLLRELQKEMLGQTYFLVLDDVWNENSFLWGELKYCLLKITGNSKNSIVVTTRSAEVAKIMGTCPGHLLSKLSDDHCWSLFKESANVYGLSMTSNLGIIQKELVKKIGGVPLVAQVLGRTVKFEGDVEKWEETLKSVLRIP…	MKINLSWKTYAVLSIVSLGGIHAMEHVPAELTRVSEGYTRFYRSPTASVILSGLVKVKWDNEQMTMPLFKWIGGEQAEELHFDVHIAHSSGPKLNRARTLGTVNSNMDQHWAQAHRNSGASRRTIQDCHLFENDIPNFPDYIKIKLVPKT	0
MEATALSVGKSVLNGALGYAKSAFAEEVALQLGIQKDHTFVADELEMMRSFMMEAHEEQDNSKVVKTWVKQVRDTAYDVEDSLQDFAVHLKRPSWWRFPRTLLERHRVAKQMKELRNKVEDVSQRNVRYHLIKGSAKATINSTEQSSVIATAIFGIDDARRAAKQDNQRVDLVQLINSEDQDLKVIAVWGTSGDMGQTTIIRMAYENPDVQIRFPCRAWVRVMHPFSPRDFVQSLVNQLHATQGVEALLEKEKTEQDLAKKFNGCVNDRKCLIVLNDLSTIEEWDQIKKCFQKCRKGSRIIVSSTQVEVASLCAGQESQASELKQLSADQTLYAFYDKGSQIIEDSVKPVSISDVAITSTNNHTVAHGEIIDDQSMDADEKKVARKSLTRIRTSVGASE…	MRTFSLVSLAAILNYLTLPSAVGSGPVANASSYKCHDRVIGPVTLNDQIEKAYREALEAGTSPNGLRKGQKFGSRYFNVILKRGEENIKVDFFVGINYLKEIIYLQAYVQSVLLDCYPTTERPQLNIILH	0
MVDAVVSTVLERLLGLLGEGGRIVLEYQDQFELMQTQLRLIQGFLRDVDRRRRKVHTLRAITDELREVIYEAEDIMAACTNAGLQATTWAGSCLPPCASLAKFPSLFQTGRQLREINSKIRQITERLMPFSSQALALRNSRDEFTSDVGRWSSPVLDQTKIVGLEREVAKIKGWLFGANSGVTTIGIVGMGGLGKTTAAQKVFGDKEVEDHFQKILWVSVSQTFTEEEIMRSILKNLGDAGIGDDRSELLRKIHQYLQGKHYLIVFDDVWSVQSGWWERLSNGLPKENKSCIIITTRNEEVARRMGAVEGRIHRPSLLSMEDSWSLFCKAASGGADNISSDPRLREVGMEIVQKCGGLPLAIRAVGGMMFCLPSSVAEWRRIADNFRDELAQNDDLVMA…	MKIAPVAINHSPLSREVPSHAATTQAKQTNLQSEAGDLDARKSSASSPETRALLATKTVLGRHKIEVPAFGGWFKKKSSKHETGGSSANADSSSVASDSTEKPLFRLTHVPYVSQGNERMGCWYACARMVGHSVEAGPRLGLPELYEGREGPAGLQDFSDVERFIHNEGLTRVDLPDNERFTHEELGALLYKHGPIIFGWKTPNDSWHMSVLTGVDKETSSITFHDPRQGPDLAMPLDYFNQRLAWQVPHAMLYR	0
MAPAVSASQGVIMRSLTSKLDSLLLQPPEPPPPAQPSSLRKGERKKILLLRGDLRHLLDDYYLLVEPPSDTAPPPDSTAACWAKEVRELSYDVDDFLDELTTQLLHHRGGGDGSSTAGAKKMISSMIARLRGELNRRRWIADEVTLFSARVKEAIRRQESYHLGRRTSSSRPREEVDDDDREDSAGNERRRFLSLTFGMDDAAVHGQLVGRDISMQKLVRWLADGEPKLKVASIVGSGGVGKTTLATEFYRLHGRRLDAPFDCRAFVRTPRKPDMTKILTDMLSQLRPQHQHQSSDVWEVDRLLETIRTHLQDKRYFIIIEDLWASSMWDIVSRGLPDNNSCSRILITTEIEPVALACCGYNSEHIIKIDPLGDDVSSQLFFSGVVGQGNEFPGHLTEV…	MPKRNYDTAFSTPMSNVRRRLTFDTPLSLPATAGSVPASAKRRRWTNRPMWRKPRYYRLYRSPDVPRGCEGPCKVQSFEAKHDISHVGKVICVTDVTRGMGITHRVGKRFCVKSIWVTGKIWMDENIKTKNHTNTVMFKLVRDRRPFGTPQDFGQVFNMYDNEPSTATVKNDLRDRYQVVRKFQATVTGGQYASKEQATVSKFYRVNNYVVYNHQEAAKYENHTENALLLYMACTHASNPVYATLKIRIYFYDSISN	0
MREIAISKSKEENLVLRLEGGRRLHNHDTVRHLSITNSSEDRETDVGELKTTVDMSRIRSLTVFGEWRPFFISDKMRLLRVLDLEDTEGVRNHHIKQIGELLHLRYLSLRGCMHIAYLPDSLGNLRQLETLDVKDTFILRLPKTITNLRKLKYLRASIDLNVNEGITEKLPELMRNRLCIFTAALLLLCLACTTSSIGMLDDEINTRDVCTLGCCSFLPSIAMLLDGNGVVAPRGLRRLTALHTLGVVDISWESSVLQDLKKLTQLRKLEVTGVNKKNSKKFLSALAALSCLESLSLISKGKPGLWGCLDAEEKFSPPKDLKSLKLHGNLIELPKWIGKLNNLVKLKLSETGLKDHDAAIQVLGKLRNLTILCLPHKSFHSLEGGELNFSEGSFKSLVV…	MQLSKITFAIALYAIGIAALPTPASLNGNTEVATISDVKLEARSDTTYHKCSKCGYGSDDSDAYFNHKCN	0
MEIGLAVGGAFLSSASNVLFDRLAPNGDLLKMFKRDKRDVRLLKKLKMTLLGLQAVLSDAENKQASNPYVSQWLNELQDAVDGAKNLIEEVNYEVLRLKVEGQHQNLGETSNQQVSDCNLCLSDDFFLNIKEKLEDTIETLEELEKQIGRLDLTKYLDSGKQETRESSTSVVDESDILGRQNEIEGLIDRLLSEDGKKLTVVPIVGMAGIGKTTLARAVYNDEKVKNHFGLKAWICVSEPYDILRITKELLQEFDLKVDNNLNKRQVKLKESLKGKKFLIVLDDVWNENYKEWDDLRNIFVQGDVGSKIIVTTRKESVASMMGCGAIKVGTLSSEVSWDLFKRHSFENRDPEEHPELEEIGIQIAHKCKGLPLALKTLAGILRSKFEVNEWRDILRSEI…	MKSFTHILGAFLAMVALVTGAALPEESQLDTRTITESQALSIARRQGACISLDIVPRRVDRAHQTNFQWVIREEGRTDWNPNNHVHVLIDAQTTEFDHRLTVEITNRSQRFGNAVILSRYAGDTNTGPIQDQIRIPVGTAEGRTAAFVSRCIRLPSLQGTWWWQLEN	0
MEAAAMAVTAATGALAPVLVKLAALLDDGECNLLEGSRSDAEFIRSELEAVHSLLTPNILGRMGDDDAACKDGLIAEVRELSYDLDDAVDDFLELNFEQRRSASPFGELKARVEEHVSNRFSDWKLPAASLPPSSVHRRAGLPPPDAELVGMDKRMEELTKLLEQGSNDASRWRKRKPHFPLRKTGLKQKIVIKVAMEGNNCRSKAMALVASTGGVDSVALVGDLRDKIEVVGYGIDPIKLISALRKKVGDAELLQVSQANKDVKETTPMLAPVKSICEFHKVKTVCILGLPGGGKTTVARELYDALGTHFPCRVFVSVSPSSSPSPNLTKTLADIFAQAQLGVTDTLSTSYGGSGTGRALQQHLIDNISAFLLNKKYLIVIDDIWHWEEWEVIRKSIP…	MGNVCVGGSRMSHQVYSPDRADTPPRSERNTPDRRQRAAGDAERTQSMRLQQKINDLKPYVRHARGPIKAYGQAALDRASGKKTSVSFAELDATHLDAMVDIENQRNPGLNLRHFRDHKELIQAFQSGGPNSFRAIFPQTSPLTGQTVKHHVMADVRLHQGGAPTIIITEPAVIVGDRYQQLQRHNLTLEDLSESGVPLSQVAIIETQAQKTNDDCVMYSLNYAIKAHKNAAQFDDIHHGLQHGTLSTESESRAQTTLGALEANLTYSVMHAHAAFGADVLPVDFYKHGASLTQAKQLMKRPDGRMAGRVNSEGHSEAENLVQRNQAFRVKRRELLDDEAPSNTQFSASIDGFRLQEIKRVLAEEQR	0
MQAAASLSTGLLDAVLRKLGEMLADEYELQTGAKDGIRYIREELESMQTALERVSRVPPDQLDEEVKRWARKMREMSYNIEDTIDSFMLHVGDSDADDESGICACVRTISMLPWRYKSQRDIAAEINRIKEEVDEVSKRRERYKVDSIFVAPASYDPRLLALYEDKEKLVGIDHSTDEIIKLLSMEGEGASEQKLKLVSIVGPGGMGKTTLANAVYKKLEEQFDCTAFVSVSLQPDVKNILSGLLRQVTASKVKDDLEKDEDEDKDKDKGYVSVRLLPK	MSHHFGLRKIKLLILLFLQVHGSQCAMRNFAADRVHGVESVISGSKSSSNPMALSKSMDKPDTSDLVDSNVQAKNDGSRYEEDFTAKYSEQVDHVSKILKEIEEQEPGTIIIDHKAFPIQDKSPKQVVNFPFPKKMITESNSKDIREYLASTFPFEQQSTILDSVKSIAKVQIDDRKAFDLQLKFRQENLAELKDQIILSLGANNGNQNWQKLLDYTNKLDELSNTKISPEEFIEEIQKVLYKVKLESTSTSKLYSQFNLSIQDFALQIIHSKYKSNQISQNDLLKLITEDEMLKILAKTKVLTYKMKYFDSASKMGINKYISTEMMDLDWQFSHYKTFNDALKKNKASDSSYLGWLTHGYSIKYGLSPNNERSMFFQDGRKYAELYAFSKSPHRKIIP…	0
MDIVTGAIANLIPKLGELLTKEYKLHKDVEKDIKDLQKELQSMNAALIKIGEVPRDKLDRQDKLWAEEVRELSYIIEDVVDKFLVRVHGIQPHDNTNGFKGLMKKTSELLKKVKDKHGIAHAIKDIKKQLEEVAARRDRNKVVVPNPTEPITIDPCLRALYAEATELVGIYGKRDQELMRLLSMEGDDASNKRLKKVSIVGFGGLGKTTLARTVYDKIKCDFDCCAFVPVGQNPDMKKVLRDILIDLGNPHSDLAILDDKQLVKKLHDFLGNKRYLVIIDDIWDEKLWEGINFAFSKSNNLGSRLITTTRDFDVSKSCCSSDDDSTYKMEPLSIDDSRRLFHKRIFPDASRCPSEFQQVSEDILKKCGGVPLALITIASALASGQRVKPKHEWDIMLQS…	MRSFLYGVLAFAVLARSSAVAAFPIPDESRPLSKTSPDTVAPRSLRIEAQEVIQSGRGDGYGGFWKNVAQSTNKIVKRPDIKIGKLIEAAKKAKAKMTKS	0
METSSISTVEDKPPQHQVFINFRGADLRRRFVSHLVTALKLNNINVFIDDYEDRGQPLDVLLKRIEESKIVLAIFSGNYTESVWCVRELEKIKDCTDEGTLVAIPIFYKLEPSTVRDLKGKFGDRFRSMAKGDERKKKWKEAFNLIPNIMGIIIDKKSVESEKVNEIVKAVKTALTGIPPEGSHNAVVGALGNSNAGTSSGDKKHETFGNEQRLKDLEEKLDRDKYKGTRIIGVVGMPGIGKTTLLKELYKTWQGKFSRHALIDQIRVKSKHLELDRLPQMLLGELSKLNNPHVDNLKDPYSQLHERKVLVVLDDVSKREQIDALREILDWIKEGKEGSRVVIATSDMSLTNGLVDDTYMVQNLNHRDSLQLFHYHAFIDDQANPQKKDFMKLSEGFVH…	MKLLISIFIGFLAISTSQQEDVSTPAPNFPDFCSNPNLNKNAKVKACCDAVTKAANAGSYSGADGPVPDECTLKSCGRVCNRFFHKKGENRVTEMPESKTTESESSEECECGDSGDETTTGAQPTPRNVYPSGPEPSTSGGQVASHKPPAAPSTPHPGCHQPPAAPTTKPPRNPYPSGPEPTPKQPGYPQGRASTPKQPGYPQGPASPTPRNVYPSGPEPSTPGGKVASHKPPAAPSTPQPGYPQPPAAPTTKPPRNPYPSGPEPTPKQPAPSSPTPPSSAPSVPAPPSGQYPPGSNVTSNSLTVPPLYTTKETCLPLTPDMPGVVDQWLNKPKTGRFVWHALTNAHSYGGECGLGIQYPYHACVGRDLWSPVKKWVRSCLTDIPNHYIRNDQVCVNKC…	0
MAADISSSAPRTSPYTGEWEYDVFLCFRGDTRHGFTSHLLSALSDKQIRTFIDHKLAKTESIDELISILQRCALSVVVFSEKFADSEWCLEEVVTIAERMKKVGHRVLPVFYKVDPFDVTDEPRSYMATIDREYKARSSFLEDKKRWMDAVNAVANCAGHTSQAIKIESELIKAVVETVQKQLIDMSPSINRNNLVAMGSRIFEIERLLAMDKLDDTCIIGLWGMGGVGKTTLAEACYERVTSSNKGIKHLFVRNVNEICEKHHGVEKIVHKLYSKLLDENNIDREDLNIGYRRERLSRSRVFVVLDNVETLEQLEQLALGYVFNLSKVFAAGSRIIITTRNKKVLQNAMAKIYNVECLNNKESIRLFSLHAFKQDRPQDNWTDKSHLAISYCKGNPLA…	MRVLYITLISTTAALLYSHAFALTTKANADTTQTTTDISSALLAGVQDKDLAMRALRTGRSSGGNVEHKDHDEERWLSRVTNWIKYKRGKMNPKQLHTYLGLDGLGQSARDSSNFQKYLKKSAEWRNKH	0
MAETVLSMARSLVGSAISKAASAAANETSLLLGVEKDIWYIKDELKTMQAFLRAAELMKKKDELLKVWAEQIRDLSYDIEDSLDEFKVHIESQTLFRQLVKLRERHRIAIRIHNLKSRVEEVSSRNTRYSLVKPISSGTEIDMDSYAEDIRNQSARNVDEAELVGFSDSKKRLLEMIDTNANDGPAKVICVVGMGGLGKTALSRKIFESEEDIRKNFPCNAWITVSQSFHRIELLKDMIRQLLGPSSLDQLLQELQGKVVVQVHHLSEYLIEELKEKRYFVVLDDLWILHDWNWINEIAFPKNNKKGSRIVITTRNVDLAEKCATASLVYHLDFLQMNDAITLLLRKTNKNHEDMESNKNMQKMVERIVNKCGRLPLAILTIGAVLATKQVSEWEKFYE…	MQFSQILTVLFLGVSVSALPAGGLPGSPGSAVQRCHCPPRGSHAHGSLAAREEAPEAEGDAKISARYTCPNCHKTGKGCDDGWCQVEKTHW	1
MEKRKDIEEANNSLVLFSALSKDIANVLIFLENEENQKALDKDQVEKLKLKMAFICTYVQLSYSDFEQFEDIMTRNRQEVENLLQSLLDDDVLTSLTSNMDDCISLYHRSYKSDAIMMDEQLDFLLLNLYHLSKHHAEKIFPGVTQYEVLQNVCGNIRDFHGLILNGCIKHEMVENVLPLFQLMAERVGHFLWEDQTDEDSRLSELDEDEHNDRDSRLFQLTHLLLKIVPTELEVMHICYTNLKASTSAEVGRFIKKLLETSPDILREYIIQLQEHMLTVIPPSTLGARNIHVMMEFLLLILSDMPKDFIHHDKLFDLLAHVGTLTREVSTLVRDLEEKLRNKEGNNQTNCATLDLLENIELLKKDLKHVYLKAPNSSQCCFPMSDGPLFMHLLHMHLN…	MRTFSLVSLAAILNYLTLPSAVGSGPVANASSYKCHDRVIGPVTLNDQIEKAYREALEAGTSPNGLRKGQKFGSRYFNVILKRGEENIKVDFFVGINYLKEIIYLQAYVQSVLLDCYPTTERPQLNIILH	0
MVGLGVGVGTGALGSVIGKLTTLLGDEYTMLKRVRKDIAFLQRELRRMQILVDTLADMEELDELAKDWKGNMRDLSYDMEECIDRFMLRLGNGDARPRFVKKTARRLKTLFERHGIGSQIKDLKARVAEEGERRQRLKLDDYIVNQSRPVVIDPRLAAFHGVAKGLVAIDGRRDKVISWLMEESKELKVVAIVGGGGLGKTTLAMEIYRKIGGDYQCRASVSVSRTLDLEKLLKDVLSQIDEAEFSKCQSERWEKDQLIRHIQLILTEKRYFLVIDDLWKVQDWEFIKAAFPDNYNGSRIIATTRIANVARSCCSNSSGQLYQMLPLNDFDSRRLFFKRIFDSESLCPSQLEKVSARILKKCGGMPLAIITIASLLANKPPSAAEWERLQDSIGAGLSY…	MKLLGAASTGAITSFLLLVPAALGTQVYTCYRSQPLSKALIDDLARYATADQVYENDPGYGDRQVHKTHRFSKNKDATGSVDYLIQIVGPQNTIMVFEYSSHRWLECPLSEGMPRFNR	0
MEIAMGAIGSLLPKLGELLIGEITLEKKVRKGIESLITELKLMQAVLSKVSKVPADQLDEGVKIWAGNVKELSYQMEDIVDAFMVRVGDGGESTNPKNRVKKILKKVKKLFKNGKDLHRISAALEEVVLQAKQLAELRQRYEQEMRDTSANTSVDPRMMALYTDVTELVGIEETRDKLINMLTEGDDWSKHPLKTISIVGFGGLGKTTLAKAAYDKIKVQFDCGAFVSVSRNPEMKKVLKDILYGLDKVKYENIHNAARDEKYLIDDIIEFLNDKRYLIVIDDIWNEKAWELIKCAFSKKSPGSRLITTTRNVSVSEACCSSEDDIYRMEPLSNDVSRTLFCKRIFSQEEGCPQELLKVSEEILKKCGGVPLAIITIASLLANKGHIKAKDEWYALLSS…	MKINLSWKTYAVLSIVSLGGIHAMEHVPAELTGVSEGYTRFYRSSTASVVLSGLVKVKWDNEQMTMPLFKWIGGEQAEELHFCVHIAHSSGPKLNRARTLGTVNSNMDQHWAQAYSHSGATRRTIQDCHLFENDIPNFPDYIKIKLVPKT	0
MVGAEMLVAAAVSQVARKINDIVGVAQGEVKLCCNFSDDLEGIKDTLVYLETLLKNAENNSFGSDRANLRHWLGQIKSLAYDIEDIVDGYYSSKEQFDGGSYAQKGSLFCSLSNPMLLKGSMVYKMKSKREMLQQSQQLPNQYHFLSYINSAVHYFEEKQTTSYRNTDIAIVGRDADLDHLMDLLMQNSAEELCIIPIVGPVGFGKTSLAQLVFNDTRTEVFSFRIWVHVSMGNINLEKIGRDIVSQTTEKIEGNMQLQSIKNAVQRVLNKYSCLIIIDSLWGKDEEVNELKQMLLTGRHTESKIIVTTHSNKVAKLISTVPLYKLAALSEDDCLKIFSQRAMTGPGDPLFREYGEEIVRRCEGTPLVANFLGSVVNAQRQRREIWQAAKDKEMWKIEE…	MMHSIIFQTLLIITIVFSQVWGARSLVKIDWSGSEYTILGANHYEEPNTGAAAQFPGTMTVDDGRSPYIVRKLRNSSGKRFYVFTGHPQQPIVWNPHEEIEIQFNRKFLIAILTEFEADSQVFNHFARRQHR	0
MAFSSASSSSSPQSSLYTGEWEYDVFLCFRGDDTRDGFTSHLLSALSDKKIRAFIDEKLEKTESIDELISILQRCPLSVVVFSERFADSIWCLEEVVTIAERMEKVGHRVLPVFYKVDPSDVKDKSHRTGPKRWMDALKAVAKCAGHTSQAIKIESELIKAVVETVQKQLIDMSPSINRNNLVAMGSRIFEVERLLAMDKLDDTCIIGLWEMGGVGKTTLAEACYDRVTSSNKGIKHLFVRNVNEICEKHHGVEKIVHKLYSKLLDENNIDREDLNIGYRRERLSRSRVFVVLDNVETLEQLALGYVFNLSKVFAAGSRIIITTRNKKVLQNAMAKIYNVECLNDEESTRLFSLHAFKQDRPQDNWMGKSRLATSYCKGNPLALKILGGALYGEDIHYW…	MSYSITSPSQFVFLSSVWADPIELLNVCTNSLGSQFQTQQARTTVQQQFSEVWKPFPQSTVRFPGDVYKVYRYNAVLDPLITALLGTFDTRNRIIEVKNQQSPTTAETLDATRRVDDATVAIRSAINNLVNELVRGTGLYNQNTFESMSGLVWTSAPAS	0
MSYLREVATAVALLLPFILLNKFWRPNSKDSIVNDDDDSTSEVDAISDSTNPSGSFPSVEYEVFLSFRGPDTREQFTDFLYQSLRRYKIHTFRDDDELLKGKEIGPNLLRAIDQSKIYVPIISSGYADSKWCLMELAEIVRRQEEDPRRIILPIFYMVDPSDVRHQTGCYKKAFRKHANKFDGQTIQNWKDALKKVGDLKGWHIGKNDKQGAIADKVSADIWSHISKENLILETDELVGIDDHITAVLEKLSLDSENVTMVGLYGMGGIGKTTTAKAVYNKISSCFDCCCFIDNIRETQEKDGVVVLQKKLVSEILRIDSGSVGFNNDSGGRKTIKERVSRFKILVVLDDVDEKFKFEDMLGSPKDFISQSRFIITSRSMRVLGTLNENQCKLYEVGSM…	MKINLSWKTYAVLSIVSLGGIHAMEDVPAELTGVSEGYTRFYRSPTASVTLSGLVNVKWDNEQMTMPLFKWIGGEQAEELHFCVHIAHSIGPKLNLARTLGTVNSNMDQHWAQAHRHSGATRRTIQDFHLFANDIPNFPDYIKIKLVPKT	1
MEIGLAVGGAFLSSALNVLFDRLAPHGDLLMFQKNKNDVRLLKKLKMTLVGLQVVLSDAENKQASNQHVSQWLNELRGAVDGAENLMEQVNYEALRLKVEGRHQNLAETNNQQVSDLKLNLSDDYFLDIKEKLEETIETLEDLQKQIGDLGLQKHLDLGKKLETRTPSTSLVDESKILGRMIEKERLIDRLLSSDSNGENLTVVPIVGMGGVGKTTLAKIVYNDKKVKDHFGLKAWFCVSEAYDAFRITKGLLQEIGSFDLKDDNNLNQLQVKLKESLKGKRFLVVLDDLWNDDCDEWDDLKNLFVQGAMGSKILVTTRKEDVALMMGNGAINVKTLSDEVSWDLFKQHSLKNRDPEEHPELEEVGKQIADKCKGLPLALKALAGILCRKSEVYEWKNV…	MPYTINSPSQFVYLSSAYADPVQLINPCTNALGNQFQTQQARTTVQQQFADAWKPVPSMTVRFPASDFYVYRYNSTLAPLITALLNSFDTRNRIIEVDNQPAPNTTEIVNATQRVDDATVAIRASINNLANELVRGTGMFNQASFETASGLVWTTTPAT	1
MAASAALVFAGKSVATSAISFLVNKAFSYIDEYCKSENMDELKNRLLRAMPHIQAVFDVVNPELVREQSSGLDAWLWQLRDAVEAAEDAIDELEYYELEEKAKDQKVSEWGSPLGKMKHKFVRSFGPAINKTIKKISHRDTLKRLMKSVDDLDKAAVGVSDFLKLTDHLSGGSSTSSQQLMHNDRQTSSTSSATNFVGREKEKEQIIGWLANTSDELGETMVIKTNSIPIISVIGHGGMGKTALAQSICGQDEVVKHFKVIWTTISTSFDATSVTSKILEDATRVKPSSDHLEPLQRDLKEKLASINFLLVLDDVWEDKKRDEWEKLFAPLKELNTTGSKILLTTRMQSVADMAAKVMGVERDKFLTLQGLEDDKNLELFGHHAFSGLNPRDDAYLMLI…	MRIGPSQLSVPLAATLATPTHAIPSAPANVPHQPGGNQPPGARPRRRAATLPPLMPLPDSAMTGMQALVALDGEFSEQRLVEVQSRQVTVQAAQSTLSKYLAQAGTARKTDSIAERFAAGTLQPVYLDSAAFTAMARGLSGRARAAAGPVLVDAKHGRIIFDLKRAFAAGDNFSDPARSALSRALDLPALGLATPEWLQPASSAQPRRKLQQAARYHGHEIPARDGGAAFFKANDHHLVAGKQALLRKHRKELIHENYFQAPSTRALGKDVMVHRGLFDNHAGIPENSLAAIDRAYEQGYRNLELDVEVSADGVPVLMHDFSIGRMTDDPQNRLVSQVPFAQLREMPLVIRNPVDGNFIKTDQTIAAVEQALEHALHKPEAMSVALDCKEDTAEAVAMV…	0
MAENEIEEMLEHLRRIKSGGDLDWFDILRIEELEMVLRVFRTFTKYHDVLLPDSLVKLTKMAKLTGEILHRVLGRIPHKCKTNLNLERLESHLLEFFQGNTASLSRNYELNDFDLSKYMDCLEKFLNDVLMMFLQKGRSCHSKRKLAIHRSIKELKIVQKKMRFLKYIYATEINGYVDYEKQECLEIRIQFMTNTVGQYCVAVLDYVAEGELNDENDNFSKPPYLLSLIVFVELEMKKLFHGEVKASKFTRSKTFKDKKLPKGFSHHLHNLLMYLRNKKLENFPNNIAAQNIDVAIEFLLVFLDADVSNHVINGNWLKEVLLKVGAIAGDILYVIQKLLPRSINKDETSNISLCSIQILEKTKDLKAQVETYYKSLKFTPSQFPTFGGLSFLDSLLRKL…	GEEKWLYAQLYGNLKAVGKSESQLETKHVGKGQCPLFQLYLSTHKEAKEYFKPLMGAYAKSRLNRIAYAKDILSMQRKLKWAKLDVACLELAVEDVICDLHAVNFTTCEYITDEEQIFQSLNMKSAVGAMYRGKKRDYFETYTTEDKERILYESCLRLYTGKLGIWNGSIKAELRPMEKVQANKTRTFTAAPIDTLLAGKVCVDDFNNQFYSKHTIAPWSVGISKFSGGWDKLLRKLPDGWIYCSADGSRFDSSLTPYLINAVAQIRLAFMEKWDIGEQMIKNLYAEIIYTPILTADGTIVKKFKGNNSGQPSTVVDNTLMVLIAMRYSLRRLGMNYKDQIKRCVFFANGDDLIVAVRHEDEWVLDSLQAPFQELGLSYNFDDRTTNRSELWFMSHQGK…	0
MAASAALVFAGKSVATSAISFLVNKAFSYIDEYCKSENMDELKNRLLRAMPHIQAVFDVVNPELVREQSSGLDAWLWQLRDAVEAAEDAIDELEYYELEEKAKDQKVSEWGSPLGKMKHKFVRSFGPAINKTIKKISHRDTLKRLMKSVDDLDKAAVGVSDFLKLTDHLSGGSSTSSQQLMHNDRQTSSTSSATNFVGREKEKEQIIGWLANTSDELGETMVIKTNSIPIISVIGHGGMGKTALAQSICGQDEVVKHFKVIWTTISTSFDATSVTSKILEDATRVKPSSDHLEPLQRDLKEKLASINFLLVLDDVWEDKKRDEWEKLFAPLKELNTTGSKILLTTRMQSVADMAAKVMGVERDKFLTLQGLEDDKNLELFGHHAFSGLNPRDDAYLMLI…	MSYSITSPSQFVFLSSVWADPIELLNVCTNSLGSQFQTQQARTTVQQQFSEVWKPFPQSTVRFPGDVYKVYRYNAVLDPLITALLGTFDTRNRIIEVKNQQSPTTAETLDATRRVDDATVAIRSAINNLVNELVRGTGLYNQNTFESMSGLVWTSAPAS	0
MAMSLVGSAIRVASSASSQEMSMLIGVQNEIWFIKDELKTMQAFLRAAEVRKDQDELVKVWAEQVRDLAYDIEDCLQEFAVHVGHQSLSMQLIKLCHRHRIAVQIRNLKQRVEEVSNRNMRYNLIKSVPSSSTDDSQSNMELIRYQTAHYVNESELVGFDVPKKEILELVSSSENAEAQTIWIVGEGGLGKTTLAKKVYESSDVSSKFPCRAWITVSRSFNVKDLLKNMIKQLLGEDSLKKLLDEHKEVIVEKHNLTDHLNKGLRGRRYFLVLDDLWTTQAWDCIKPTSWGNNMEGSRVVVTTRNKNLAGGSSTSPVYCLKTLEKEDATKLLLRKTKRSLHDIEKDQMKEIFEKILKKCGGLPLAIITIGAVLEGKDIKEWEILYAQLPSELESNPIAE…	MLLAAAIVFLHIPALTMPAAEARQTAANIMHPVLDGEQNVLGKRSLRTDHMRVSNVEDREGDEERIFRRFTDWIKYLFNKMNPKQLHTYLGLDGLGETAYKHKNYPIYRMMSKKWRDKL	0
MADAFLSFAVQKLGDFLIQQVSLRTNLRDEIEWLKNELLFIQSFLKDAELKQCVDHRVQQWVFEINSIANDAVAILETYSFEAGKAASHLKVCACICWKEKKFYNVAKEIQSLKQQIMDISRKRETYGITNINYNSGEGPSNQVTTLRRTTSYVDEQDYIFVGLQDVVQTLLAELLKAEPRRSVLSIYGMGGLGKTTLARNLYNSLKSFPTRTWICVSQEYNTMDLLRNIIKSIQGRTKETLDLLERMTEGDLEIYLRDLLKERKYLVVVDDVWQREAWESLKRAFPDGKNGSRVIITTRKEGVAERADDRGFVHKLRFLSQEESWDLFRRKLLDVRAMVPEMESLAKDMVEKCRGLPLAIVVLSGLLSHKKGLNQWQKVKDHLWKNIKEDKSIEISNI…	MHINRTGSSQPSIELERFYSASQSLASSSVRELSPAEHANLQAITDYLKDHVFAAHKLPLSESAVDQDAVHAHNEQLDNIIDARARRLLDEGETPATIADTFAKAEKFDRMATTASTALRATPFAAASVLQYMQPAINKGDWLPTPLKPLTPFVSGALSGIMDQVGTTVMNRATGNLHYLSTPPEKLHDAMAASVKRHSPGVMRQAVDLGIAVQTYSARNAVRTVLAPALASRPAVQGAVDISVSAAGGLAANAGFGNRMHSVQARDHLRGGAFVLGIKDQEPKADLSEETDWLVAYNAIKSASYSGAALNAGKRVAGLPLDVATDGLKAVRSLVSATGLAQNGLALAGGFAGVGKLQEMATKNITDPATKAAVSQLTNMAASAGVFAAWTTAAVATDP…	0
MADAVVSVFLEKLVNALAEEHQTVIEFQEQFERMKRQLQLMQSFLKDADRMKRKNQTLHTIMKDLRELVYDAEDILADCQTRLDEETEVAGNCLICFSPTEIPFLSHTGKRLKEINKKIGEIEIDMRSYLTLLPVSQTSAEDYRNEVQRWTSPIFDQTQIVGLEEDAMKIKGWLFQANDELNAIGIVGMGGLGKTTTAQKVFNDREVEDHFDRRMWVSVSQTFSEEEIMRSMLKNLGDASLGDSRGELLNKIHQYLLGKRYLIVMDDVWSLENGWWARLCYGLPKGNGSGIIITTRIEEVARKMGVVKGRIHQPSLLSKELSWLLFSKIAFAGSRGECQYPELEDIGKEMVEKCGGLPLAIKAVGGMMLCKSPSFDEWRRIADNFRDELAENDDSVMAS…	MRVTTFNTFLLTLGTVAVVNAETGNKYIEKRAIDLSRERDPNFFDHPGIPVPECFWFMFKNNVRQDAGTCYSSWKMDMKVGPNWVHIKSDDNCNLSGDFPPGWIVLGKKRPGF	0
MAYAAVTSLMRTIHQSMELTGCDLQPFYEKLKSLRAILEKSCNIMGDHEGLTILEVEIIEVAYTTEDMVDSESRNVFLARNVGKRSRAMWGIFFVLEQALECIDSTVKQWMATSDSMKDLKPQTSSLVSLPEHDVEQPENIMVGRENEFEMMLDQLARGGRELEVVSIVGMGGIGKTTLAAKLYSDPYIMSRFDIRAKATVSQEYCVRNVLLGLLSLTSDEPDYQLADQLQKHLKGRRYLVVIDDIWTTEAWDDIKLCFPDCDNGSRILLTTRNVEVAEYASSGKPPHHMRLMNFDESWNLLHKKIFEKEGSYSPEFENIGKQIALKCGGLPLAITLIAGLLSKISKTLDEWQNVAENVRSVVSTDLEAKCMRVLALSYHHLPSHLKPCFLYFAIFAED…	MKLLGAASTGAITSFLLLVPAALGTQVYTCYRSQPLSKALIDDLARYATADQVYENDPGYGDRQVHKTHRFSKNKDATGSVDYLIQIVGPQNTIMVFEYSSHRWLECPLSEGMPRFNR	0
METSSISTVEDKPPQHQVFINFRGADLRRRFVSHLVTALKLNNINVFIDDYEDRGQPLDVLLKRIEESKIVLAIFSGNYTESVWCVRELEKIKDCTDEGTLVAIPIFYKLEPSTVRDLKGKFGDRFRSMAKGDERKKKWKEAFNLIPNIMGITIDKKSVESEKVNEIVKAVKTALTGIPPEGSHNAVVGALGNSNAGTSSGDKKHETFGNEQRLKDLEEKLDRDKYKGTRIIGVVGMPGIGKTTLLKELYKTWQGKFSRHALIDQIRVKSKHLELDRLPQMLLGELSKLNNPHVDNLKDPYSQLHERKVLVVLDDVSKREQIDALREILDWIKEGKEGSRVVIATSDMSLTNGLVDDTYMVQNLNHRDSLQLFHYHAFIDDQANPQKKDFMKLSEGFVH…	MRPFQLLSAIAVFNSLKIVAGESYWDCKGIPILFRTVHAAVELAFTSQPGSISGYPSICRTTPLRTGPDERRQFPLTDTGARWQGGGITYYVEATRDKRHCEVFGTAGGVYKCTLVLRD	0
MAVYSVATGALAPVLSKLSALLGDEHLDLAERTRSDAMFIRSQLEAVHSLLLPRISWGMTGEEVDALCKDELMAEVRELSYDMDDAIDEFFLEEPMAGGDGGPFDELKTRVEDVSKRFSDSRRWRPPVEQHQPSLTAATVDCPPPHARFVHNMMDVSELVEMDKQHEKELIKLLEQGADTSIYASRWRIATPWHDKEQSTVVKVPEREWGFPDNRNSPFIWASDSFERLRSGSLCGDTLRLDGEGANIRKLLSTLRNKVGRAQLVQVEDKRKRVEEATKPCEFHEVKTICILGLPGAGKTTLAKLLYSHHSTTEQQFQHRAFVSLSPGANLTDTLTDILLQVGAYNDDATPYCGTGTPHQQYLIDNISAYLIGKKYLIIIDDVWHWEEWEVIRKSIPKN…	MKNKTDIAGIAGLSTSHVSFDDAESKSVLDGSTQSTPEYKFQTPLDQLPARPAGPKSSNTTDAYIHESLPHSVPIAGASTSAVTHQQATQRKGTDEIYGLGSLPSAGPGRWEYLANPGNWHPERRKLHEKLLDQARSSALTLAESLESDGCQPTLFALRGNTATGKTRIATKKIPVLAAALKKTAGKGCVNPDVFKSSLAKSETGAKIFSSAQVHSESSFLADRFEGGLRSQKTGSGAIASIVVDKRLSREYEIDSYIQLAKETGRKVELCDIDAPLENSLVGVLQRKPEGEDPRPPYPVVSSGFVAVRSNRMYVIDRFIADPSLGNYRLFGTAEDGEKVMVASVIGGEFSVENAELYEKITSPQLSVTGDLADKVIDKELIDRLENNIADPERAAKTR…	0
MEKRKDNEEANNSLVLFSALSKDIADVLVFLENEENQKALDKDQVEKIKLKMAFICTYVQLSCSDFEQFEDIMTRKRQEVENLLQPLLDDDVFTSLTSNMDDCISLYHRSYKSDAIMMDEQLDFLLLNLYHLSKHHAEKIFPGVTQYEVLQNICGNIRDFHGLIVNGCIKHEMVENVLPLFQLMADRVGHFLWDDQTDEDSRLSELDEDEQNDRDSRLFKLAHLLLKIVPVELEVIHICYTNLKASTSAEVGLFIKQLLETSPDILREYLIPLQEHMVTVITPSTSGARNIHVMMEFLLLILSDMPKDFIHHDKLFDLLDRVGVLTREVSTLVRDLEEEPRNKEGNNQTNCATLDLLENIELLKKDLKHVYLKALDSSQCCFPMSDGPLFMHLLHIHLN…	MKSFTHILGAFLAMVALVTGAALPEESQLDTRTITESQALSIARRQGACISLDIVPRRVDRAHQTNFQWVIREEGRTDWNPNNHVHVLIDAQTTEFDHRLTVEITNRSQRFGNAVILSRYAGDTNTGPIQDQIRIPVGTAEGRTAAFVSRCIRLPSLQGTWWWQLEN	0
MEIGLAVGGAFLSSALNVLFDRLAPNSDLLKMFKRDKRDVRLLKKLRMTLLGLQAVLSDAENKQASNPYVSQWLNELQDAVDGAENLIEEVNYEVLRLKVEGQCQNLGETSNQQVSDCNLCLSDDFFLNIKEKLEETIETLEELEKQIGRLDLTKYLDSGKQETRESSTSVVDESDILGRQNEIEGLIDRLLSEDGKNLTVVPVVGMGGVGKTTLAKAVYNDEKVKNHFGFKAWICVSEPYDILRITKELLQEFGLMVDNNLNQLQVKLKESLKGKKFLIVLDDVWNENYKEWDDLRNLFVQGDVGSKIIVTTRKESVALMMGCGAINVGTLSSEVSWDLFKRHSFENRDPKEHPELEEIGIQIAYKCKGLPLALKALAGILRSKSEVDEWRHILRSEI…	MRFLFLLVAVALASAEAAESAAMIHEEAGVSSFKTLTGVNQIQRSLRVLLGADEERGVGGVSLKNILAPFKQTFQHPIAITAAALRELNDFKSLVNTVMKHYPKGLSEKAVQELRTAEEKRLTDYVFLGASDKNKLLREMDGVDEAKIASNLKSLTGRENQVLGEAGGRSVVCNVVMRPEAEGGGILLISSSKLDKLDFILPKGGLEKGEIAYKAAKREVLEEGGVR	1
MELVVGASEATMKSLLGKLGNLLAQEYALISGIRGDIQYINDELASMQAFLRDLSNVPEGHSHGHRMKDWMKQIRDIAYDVEDCIDDFAHRLPQDSISDAKWSFLLTKIYELWTWWPRRVIASNIAQLKVRAQQIADRRSRYGVNNPEHLDSSSSARTRAVNYEIAEYQVTSPQIIGIKEPVGMKTVMEELEVWLTNPQAENGQAVLSIVGFGGVGKTTIATALYRKVSDKFQCRASVAVSQNYDQGKVLNSILSQVSNQEQGSSTTISEKKNLTSGAKSMLKTALSLLRGNCICQPENDGNPDNTPIRLQETTDDDQNPRKLEQLLAEKSYILLIDDIWSAETWESIRSILPKNNKGGRIIVTTRFQAVGSTCSPLETDRLHTVDFLTDDESQNLFNT…	MKINLSWKTYAVLSIVSLGGIHAMEHVPAELTGVSEGYTRFYRSSTASVVLSGLVKVKWDNEQMTMPLFKWIGGEQAEELHFCVHIAHSSGPKLNRARTLGTVNSNMDQHWAQAYSHSGATRRTIQDCHLFENDIPNFPDYIKIKLVPKT	0
MELVVGASEATMKSLLGKLGNLLAQEYALISGVRGDIQYINDELASMQAFLRDLSTVPEGHSHGHRMKDWMKQIRDIAYDVEDCIDDFAHRLPQDSISAAKCSFLLTKIYELWTWWPRRDIASNIAELKVRAQQIADRRNRYGVNNPEHGDSSNSTRTHVAAYDIAEYQVTSPQIIGTKEPVGMTDVMDQLEGWLTSPQAEKGRAVLSIVGFGGVGKTTIATALYSKVSGKFQCRASVSVSQNYDQDTVLRSILNQVSNQEQGSSITFSDKKTPTPGTKSTLKTALSLLGRYCTCQPGNNGSPDKTQMTPETMDYQLLLQELKKRLNEKSYILLIDDIWSAKTWESIIAFLPENNKASKIIVTSRFQAVGSTCSASGTDRLHTVGYLTDNESKKLFKTS…	MQLSKITFAIALYAIGIAALPTPASLNGNTEVATISDVKLEARSDTTYHKCSKCGYGSDDSDAYFNHKCN	0
MLTSSSHHGRSYDVFLSFRGEDTRKTFVGHLFNALIEKGIHTFMDDKELKRGKSISSELMKAIGESRFAVVVFSKNYASSTWCLEELVKILEIHEKFELIVVPVFYDVDPSTVRKQNGEYAVCFTKFEANLVDDRDKVLRWREALTKVANISGHDLRNTYNGDESKCIQQILKDIFDKFCFSISITNRDLVGIESQIKKLSSLLRMDLKGVRLVGIWGMGGVGKTTAARALFNRYYQNFESACFLEDVKEYLQHHTLLYLQKTLLSKLLKVEFVDCTDTEEMCVILKRRLCSKKVLVVLDDVNHNDQLDKLVGAEDWFGSGSRIVITTRDMKLLKNHDVHETYEIKVLEKDEAIELFNLHAFKRSSPEKEFKELLNLVVDYTGGLPLALKVLGSLLYKE…	MLLAAAIVFLHIPALTMPAAEARQTAANIMHPVLDGEQNVLGKRSLRTDHMRVSNVEDREGDEERIFRRFTDWIKYLFNKMNPKQLHTYLGLDGLGETAYKHKNYPIYRMMSKKWRDKL	0
MDAPASFSLGAMGPLLRKLDSLLVAPEIRLPKPLKEGIELLKEDLEEIGVSLVEHSVVDSPTHKARFWMDEVRDLSYHIEDCIDTMFSMRSGGDDGKPRSERRHKVGRAKIDGFSKKPKPCTRMARIAELRALVREASERLERYQLGDVCGSSSPVVFTADGRARPLHHGVSANLVGVDEFKTKLNRWLSDEEGPHLKVAAIVGPAGIGKTALATELYRDHRWQFECRAFVRASRKPDMQRLLGGILSQVQRRQRSSDAYADSTVQSLIDNLREHLQDRRYLIIIDGLWETAVWNIANSAFPDVNSFSRILITADIEQVALECCGYKYDYIMRMEPLGSLDSKKVFFNKVFGSEDQCPPELKEVSNTILEKCGGLPLAIISIAGLLGSQPENPVLWDYV…	MRLAYIFAVMAGALPYCNALHAAPGAKALNKIKTFPDFAAPSRMDGNRLLRRVDNEESETEEERGFNLKDTLKKLNPIKAAGKAKDKAKETEKITDADWKKLVEHLKIKGNKRS	0
MTNCEKDEEFVCISCVEEVRYSFVSHLSEALRRKGINNVVVDVDIDDLLFKESQAKIEKAGVSVMVLPGNCDPSEVWLDKFAKVLECQRNNKDQAVVSVLYGDSLLRDQWLSELDFRGLSRIHQSRKECSDSILVEEIVRDVYETHFYVGRIGIYSKLLEIENMVNKQPIGIRCVGIWGMPGIGKTTLAKAVFDQMSSAFDASCFIEDYDKSIHEKGLYCLLEEQLLPGNDATIMKLSSLRDRLNSKRVLVVLDDVCNALVAESFLEGFDWLGPGSLIIITSRDKQVFRLCGINQIYEVQGLNEKEARQLFLLSASIMEDMGEQNLHELSVRVISYANGNPLAISVYGRELKGKKKLSEMETAFLKLKRRPPFKIVDAFKSSYDTLSDNEKNIFLDIAC…	MYHSKVGLLAVALVMQAILLCGCDASAMRYASGFQNNERQSSEQESYSRSAQSSEKSSSGYQMGEMASAGVGMSSGYGGSGYSSGGGYQQGVGYSGCDSDYSSGGIGGIVNTATGLASSVTGMAGGLGGGGGLADVGGVVNTVSGLADVGGLTNTVSGLADVGGVTNTVGGLVNGIAGGGAGGGLLGGVLGGGDGGCGGNCGGNCGGNCGGRGGGGGGLLGGILGGGSGGGRGARVSARVC	0
MSIHSLYGWFLFSFFSFSLGRPRKLSAGVQCLISTYCVCLTHTLQCLQELTIAAKSTEDKMELVVGASEATMRSLLGKLGNLLAQEYALISGVRGDIQYINDELASMQAFLRDLSVLPEGHYHDNRSKDWMKQIRDIAYDVEDCIDDFAHRLPQDSISDAKCSFLVTKMYELLTWWPRRDIASRIAELKVRAQQIADRRNRYGVNNPELHCDSSNRPRARSAAQDIAEYQVTKLQIIGIKEPVAMKTVMEDLEKWLTEPRPDNGRAVLSIVGFGGVGKTTIAMALYRKVSGKFGCRASVAVSQNYDQDAVLRSILNQVSNQEEAGSSTESSRDTTASREENTAEPGTKSTFIKLKKAPSLSLLGRNDDKTPVRQQETMDYVQLRQELKRRLGEKRYILL…	MRIGPSQLSVPLAATLATPTHAIPSAPANVPHQPGGNQPPGARPRRRAATLPPLMPLPDSAMTGMQALVALDGEFSEQRLVEVQSRQVTVQAAQSTLSKYLAQAGTARKTDSIAERFAAGTLQPVYLDSAAFTAMARGLSGRARAAAGPVLVDAKHGRIIFDLKRAFAAGDNFSDPARSALSRALDLPALGLATPEWLQPASSAQPRRKLQQAARYHGHEIPARDGGAAFFKANDHHLVAGKQALLRKHRKELIHENYFQAPSTRALGKDVMVHRGLFDNHAGIPENSLAAIDRAYEQGYRNLELDVEVSADGVPVLMHDFSIGRMTDDPQNRLVSQVPFAQLREMPLVIRNPVDGNFIKTDQTIAAVEQALEHALHKPEAMSVALDCKEDTAEAVAMV…	0
METSSISTVEDKPPQHQVFINFRGADLRRRFVSHLVTALKLNNINVFIDDYEDRGQPLDVLLKRIEESKIVLAIFSGNYTESVWCVRELEKIKDCTDEGTLVAIPIFYKLEPSTVRDLKGKFGDRFRSMAKGDERKKKWKEAFNLIPNIMGIIIDKKSVESEKVNEIVKAVKTALTGIPPEGSHNAVVGALGNSDAGTSSGDKKHETFGNEQRLKDLEEKLDRDKYKGTRIIGVVGMPGIGKTTLLKELYKTWQGKFSRHALIDQIRVKSKHLELDRLPQMLLGELSKLNNPHVDNLKDPYSQLHERKVLVVLDDVSKREQIDALREILDWIKEGKEGSRVVIATSDMSLTNGLVDDTYMVQNLNHRDSLQLFHYHAFIDDQANPQKKDFMKLSEGFVH…	MKIGTQATSLAVLHNQESHAPQAETAVRPEPAQAVPEIPSDLAIRPRARGIHPFLAMTLGDKGCASSSGVSLEEDSHTQASLSDFSVASRDVNHNNICAGLSTEWLVMSSDGDAESRMDHLDHNGEGQSSGTQRHQVYNDALAAALSNDDEAPFFTASTAVIEDAGFSLRREPKTVRTSGGSAQLGQTVADDVAQSGRKHLLSLRFANVQGHAIACSCEGSRFKLFDPNLGEFQSSRSAAPQLLKSLIDHYNSLNYDVACVNEFRVS	0
MVDAITEFVVGKIGNYLIEEASMFMAVKEDLEELKTELTCIHGYLKDVEAREREDEVSKEWSKLVLDFAYDVEDVLDTYHLKLEERSQRRGLRRLTNKIGRKMDAYSIVDDIRILKRRILDITRKRETYGIGGLKEPQGGGNTSSLRVRQLRRARSVDQEEVVVGLEDDAKILLEKLLDYEEKNRFIISIFGMGGLGKTALARKLYNSRDVKERFEYRAWTYVSQEYKTGDILMRIIRSLGMTSGEELEKIRKFADEELEVYLHGLLEGKKYLVVVDDIWEREAWESLKRALPCNHEGSRVIITTRIKAVAEGVDGRFYAHKLRFLTFEESWELFEQRAFRNIQRNDEDLLKTGKEMVQKCRGLPLCIVVLAGLLSRKTPSEWNDVCNSLWRRLKDDSI…	MHYITPIILMSIGQFLDILLGAGGLVGAMTPHHQINCNSPYLTFPRLTAKCDSCQLHTKVTNLVSCTSCRKSSLVYEECSTKGCPANWHKSTCQEHKFKRGILHSRCENCQQHKKETQTISCKNCKNSASTFPYCSSPECHSRW	0
MEIGLAVGGAFLSSALNVLFDRLAPHGDLLMFQKNKNDVRLLKKLKMTLVGLQVVLSDAENKQASNQHVSQWFNELRGAVDGAENLMELVNYEALRRKVEGRHQNLAETSNQQVSDRKLNLSDDYFLDIKEKLEETIETLEDLQKQIGDLGLQKHLDLGKKLETRTPSTSLVDESKILGRMIEKERLIDRLLSSDSNGENLTVVPIVGMGGVGKTTLAKIVYNDKKVKDHFDLKAWFCVSEAYDAFRITKGLLQEIGSFDLKDDNNLNQLQVKLKESLKGKRFLVVLDDLWNDDCDEWDDLKNLFVQGAMGSKILVTTRKEDVALMMGNGAINVETLSDEVSWDLFKQHSLKNRDPEEHPELEEVGKRIADKCKGLPLALKALAGILCRKSEVYEWKNV…	MSYTVNSPSQLVYLSSAWADPTDLLNLCTNSLGNQFQTQQARTTVQQQFSDVWKPTPQAGVRFPASGFKVYRYNAVLDPLITALLGTFDTRNRIIEVENQQNPTTAETLDATRRVDDATVAIRSAINNLANELVRGTGMYNQTSFESMAGLTWTTTPPSG	1
MEAAAMAVTAATGALAPVLVKLAALLDDGECNLLEGSRSDAEFIRSELEAVHSLLTPNILGRMGDDDAACKDGLIAEVRELSYDLDDAVDDFLELNFEQRRSASPFGELKARVEERVSNRFSDWKLPAASLPPSSVHRRAGLPPPDAGLVGMHKRKEELIELLEQGSSDASRWRKRKPHVPLRIMGGEMQKIVFKIPMVDDKSRTKAMSLVASTVGVHSVAIAGDLRDEVVVVGDGIDSINLVSALRKKVGPAMFLEVSQAKEDVKEITAMLAPVKSICEFHEVKTICILGLPGGGKTTIARVLYHALGTQFQCRVFASISPSSSPSPNLTETLADIFAQAQLGVTDTLSTPYGGSGTGRALQQHLIDNISAFLLNKKYLIVIDDIWHWEEWEVIRKSI…	MPKRNYDTAFSTPMSNVRRRLTFDTPLSLPATAGSVPASAKRRRWTNRPMWRKPRYYRLYRSPDVPRGCEGPCKVQSFEAKHDISHVGKVICVTDVTRGMGITHRVGKRFCVKSIWVTGKIWMDENIKTKNHTNTVMFKLVRDRRPFGTPQDFGQVFNMYDNEPSTATVKNDLRDRYQVVRKFQATVTGGQYASKEQATVSKFYRVNNYVVYNHQEAAKYENHTENALLLYMACTHASNPVYATLKIRIYFYDSISN	0
MAERVVTMAIGPLVSMLKDKASSYLLDQYKVMEGMEEQHKILKRKLPAILDVITDVEEQAMAQREGAKAWLQELRTVAYVANEVFDEFKYEALRREAKKNGHYIKLGFDVIKLFPTHNRVAFRYKMGRKLCLILQAVEVLIAEMQVFGFKYQPQPPVSKEWRHTDYVSIDPQEIASRSRHEDKKNIIGILVDEASNADLTVVPVVAMGGLGKTTLAQLIYNDPEIQKHFQLLLWVCVSDTFDVNSLAKSIVEASPNKNVDTDKPPLARLQKLVSGQRYLLVLDDVWDNKELRKWERLKVCLQHGGMGSAVLTTTRDKRVAEIMGADRAAYNLNALEDHFIKEIIVDRAFSSENGKIPELLEMVGEIVKRCCGSPLAASALGSVLRTKTTVKEWNAIASR…	MKISALFSVAALLSQSMTVLGYLFYRCGNDYITERALINOINMEHKKLTGQGSSADSFPGGRATAEVTFWEPSISNPGTYLDIKVKFDIYRQMLSFEVSSSGKRIPCEGDYGVEIPEEDLEVSDEPYYAN	1
MGELQVSSAHSAVDSLLGRLIRILEDEARLLGGVRGDVQFIKDEMESINGFLLHVLHLDRPDHQLQGWTRQVKDLARDCDNCVDVYMQRLAGSGSGGRARRLLRLLLTLPARRRIATRIRELKSRACDVGERRRRYGVVVPRTRNNAAAAAAARRGGQRGLAKRQLSEAGGGDHHADASSAGNTTKQDHRRRALLEEETPANLFAGETDTLAGWLLAAADEHRRPKVISIIRPDDEELVAAAIDPVKRALDDPRILELFQIRQWHSGQSHPGWVYQDMMTQILPMIQHMHRALGGMVSDYDKRNKRRYTRLKKKKKRIVVSNFSRKNLGSKGNKFPVGTTFDEVKEFIGGTASDKEEEEEEEEEGFLQAAAMEVHEGFAMDVAKIISETMASEMGFHQG…	MMMISTKSKLRNIFLLLAIANVNFCVKGHPMNSAKLAEEVKDGVNQPEFDRGFLRPFGAKMKFLKPDQVQKLSTDDLITYMAEKDKNVRDLAIKLRDAKQDSTKNGTPEIKQKYDKAYEKTKAAAEKLVSEESLTRDALLELTEEQYVEKAALFDKDVYRNNLQRQTYERLLRSETDVSYREVARTFIAREGEPALNAKIERLALTLENNADTRSKLDYLAIAADFLKNQANLHADDPELNLYKAETKAREIKANRAMKEALEGADKLFERNKILKSPDMRYKSAGFQAFIDKMMAWLSKIMTTKSYIKSLAKP	0
MEHEQLLKYFDYYLTTISTKLAAGQLTDDRERHCFAFMEMELAAIVRSLRTPPTPSHGVDGHDRQTWLQELRRLASEIEHLMANHGEADHHPPTRFVLLRRATRCFRVRRRMGMDLYSQFQEEAHQLHLAAEDPCMCKHLRSHPPPPEGVAGGDHLVGIKGPAKKLLRWLMNAETSLQFMAIVGPIGVGKTALAMEVHSRVRCQPKYFEFCAIANLSRRREPVRTRLFLRSILSQITDLEESSSSHNSESETNEELAAHIWKHLQYKRYFILIDDISKDSDWGIINDAFPTNHCGSRILLTTRNELIANFCNSNYDGEVHTMKPLSDSNSDRLLRTKAFGSMDYCPPDNLKLLCEEISKICGGIPLYVTSMAEWLKQHQPQHESSAVPAEEQARLLLKR…	MHRPITAGHTTSRLILDQSKQISRTPSESSAQSALSQQASMSSPVLERSKSAPTLLTAAQRTMLAQVGACNAHLTSDENMAINELRLHKPRLPKDTWFFTDPNKDPDDVVTYTLGKQLQAEGFVHITDVVATLGDAEVRSQRAEMAKGVFNKLELHDVHVSRGRDYAMNSLQSKEHAKFLLEGHALRAGPGEIHRDSLQDMSRRLARAPHGVGIVVIAGMSDINALITTCPDMVRERVDDITIMGGVEPLKDADGFVQPDARAYNNATDMDAARSLYRKAQELGIPLRIVTKEAAYKTAVSPSFYEGIAGSGHPVGHYLRDVQKSALKGLWEGIQAGLLPGLDDSWFFRTFMPNAQIEVAQLDKNKESSFEDIWPKVTKLNLYDPLTLLASVPGAAKLL…	0
MAYAALSSLIYTLQQLLKPNQSLVCRSSTQQHVQSIYHNLSALQLFLDDTTTKDIETLKVIEKRIRDVVYKAEDKVDSSLRNIILADCTENREGACKFFEEELLKVEKDVHSLSKEVMQIEFNKHGSRSAELTTILPSPEKSTIEEHTIVGMEDEYNTILDRLTAQTDELTVIPIFGMGGIGKTTLARKVYDDSSIRSRFDRHVWVTTSEEFNERRMLLEVVSSITTGSNQEKSDDQLMEIVYRGLKGRRFLIVIDDIWSTEAWDQMQRIFPNDDNKSRILLTTRLKYVADYVNSPDFPPHSKSFLSLDDSWNLFTEKVFNKDTCPPHLEETGKHIVQQCRGLPLSVVVVAGLVGKMDPTHDNWENVEENLNSFIGTVSERCQSILSLSYNYLPQYLRA…	MHRPITAGHTTSRLILDQSKQISRTPSESSAQSALSQQASMSSPVLERSKSAPTLLTAAQRTMLAQVGACNAHLTSDENMAINELRLHKPRLPKDTWFFTDPNKDPDDVVTYTLGKQLQAEGFVHITDVVATLGDAEVRSQRAEMAKGVFNKLELHDVHVSRGRDYAMNSLQSKEHAKFLLEGHALRAGPGEIHRDSLQDMSRRLARAPHGVGIVVIAGMSDINALITTCPDMVRERVDDITIMGGVEPLKDADGFVQPDARAYNNATDMDAARSLYRKAQELGIPLRIVTKEAAYKTAVSPSFYEGIAGSGHPVGHYLRDVQKSALKGLWEGIQAGLLPGLDDSWFFRTFMPNAQIEVAQLDKNKESSFEDIWPKVTKLNLYDPLTLLASVPGAAKLL…	0
MEAALLSGFIKAILPRLFSLVNDKLNLHKGVKGDIDFLIKELRMIVGAIDDDLSVEHGAAAAAAAVQTLCMEDLRELAHGIEDCIDGVLYRAAREQRRSSSLLPRTVRATKKLLQTNQHLAQELQRLKRMVEEANQRKQRYTAAAPGQHGQVYSSAAAQVDEPWPSCSSASDPRIHEADLVGVDADRAELLEQLAERQPEQLKVIAIVGFCGLGKTALAAEAYNRETRGGRFERHAWVCAAHRSAREVLGELLRRIDAACHGDSDAGQLCVDIRQQLEKKRYFIVIDDIQTEDQWKSIKSAFPTDKDIGSRIVVTTTIQSVANACCSANGYLHKMSRLDKNCSKQLLSKKACPERYSHYKQPDSAAILKKCDGQPLALVTIGEFLQANGWPTGPNCEDL…	MKVSSANAGVPANSADNTSARPSQTNADTTPLGRRRRAPDDAPGSPPARRQRQDSPEDSAQTMFRRAGMTSLPPSPATSEHVPLLDNRPTLERMGVDHPLPGRTWYETGHTTASPADRTSTASAAQVASSSRSAGPATAARPQPTHTSAGQQATVDRLRTQVTGFLSGALGKLQALSAQNMDPELAQFRVLDVDRAIMPLLIVAENARNPGLNLVPLHMDMAEDEEVRTQPPMAGSRHIAEFVASARPGRYRAVIDDGSHTRAADIRKDASGTSVIVVDPLRKEKDENAYVDYADNVNMEFGEHAKCAFIPVDIQKSFFDCRILSLSLALKMHDKDDAFAAFHETLRNGGDPSHHVSRAQQTEELGATLVLDGAPLVDARMMKHGQAASSVSRYLENHP…	0
MAEIAVLLVLKKIAIALAGETLSFAKPLLAKKSESVAALPDDMKLISNELELIRAFLKEIGRKGWKSEVIETWIGQVRRLAYDMEDTVDHFIYVVGTHDQMGSCWDYMKKIAKKPRRLVSLDEIASEIKKIKQELKQLSESRDRWTKPLDGGSGIPAGSYETEKEMYLPGHDYTISDEELAGIDENKQTLISSLKFEDPSLRIIAVWGMGGVGKSTLVNNVYKNEGSNFDCRAWVSISQSYRLEDIWKKMLTDLIGKDKIEFDLGTMDSAELREQLTKTLDKRQYLIILDDVWMANVFFKIKEVLVDNGLGSRVIITTRIEEVASLAKGSCKIKVEPLGVDDSWHVFCRKAFLKDENHICPPELRQCGINIVEKCDGLPLALVAIGSILSLRPKNVDEW…	MKVSSANAGVPASSADNTSARPSQTNADTTPLGRRRRAPDDAPGSPPARRQRQDSPEDSAQTMFRRAGMTSLPPSPATSEHVPLLDNRPTLERMGVDHPLPGRTWYETGHTTASLADRTSTASAAQVASSSRSAGPATAARPQPTRTSAGQQATVGRLRTQVTGFLSGALGKLQALSAQNMDPELAQFRVLDVDRAIMPLLIVAENARNPGLNLVPLHMDMAEDEEVRTQPPMAGSRHIAEFVASARPGRYRAVIDDGSHTRAADIRKDASGTSVIVVDPLRKEKDESAYVDYADNVNMEFGEHAKCAFIPVDIQKSFFDCRILSLSLALKMHDKDDAFAAFHETLRNGGDPSHHVSRAQQTEELGATLVLDGAPLVDARMMKHGQAASSVSRYLGNHP…	0
MEMVTNILSPVAEHLIIPPVVRQIGYLFYYRRNIRSLDEESNKLENIRSGVNQRVEAARRNLQVISPNVEAWLTSVDTTTADVAVVMGGRTEVERGCIYGWCPTLKSRYLLSRRAKKITLEVTKLQKEGNEYAVFCYPVPADEIEAIPSNTNEEFVSRKQKEEEVMTALKDEEITIVGICGMGGVGKTSLAEKVRARAKQERLFNDVVMVTVSQQQDLKRIQGEIAGEVGLTSLQGDNLLSRGDQLRARLMQEGSRVLVILDDVWEALDDLEKLGIPTGSNHNYQCKVALTTRRQDVCDAMKAQKTVDVVILSDEEAWVLFRQKAGYSADDPSLSEVAKEVAKECKGLPLAIVIVAGALKTKTKPSWDDALVELRKASPKNIPRVLTKVYQPLKTSYDH…	MLLAAAIVFLHIPALTMPAAEARQTAANIMHPVLDGEQNVLGKRSLRTDHMRVSNVEDREGDEERIFRRFTDWIKYLFNKMNPKQLHTYLGLDGLGETAYKHKNYPIYRMMSKKWRDKL	0
MAERVVTMAIGPLVSMLKDKASSYLLDQYKVMEGMEEQHKILKRKLPAILDVITDVEEQAMAQREGAKAWLQELRTVAYVANEVFDEFKYEALRREAKKNGHYIKLGFDVIKLFPTHNRVAFRYKMGRKLCLILQAVEVLIAEMQVFGFKYQPQPPVSKEWRHTDYVSIDPQEIASRSRHEDKKNIIGILVDEASNADLTVVPVVAMGGLGKTTLAQLIYNDPEIQKHFQLLLWVCVSDTFDVNSLAKSIVEASPNKNVDTDKPPLARLQKLVSGQRYLLVLDDVWDNKELRKWERLKVCLQHGGMGSAVLTTTRDKRVAEIMGADRAAYNLNALEDHFIKEIIVDRAFSSENGKIPELLEMVGEIVKRCCGSPLAASALGSVLRTKTTVKEWNAIASR…	MTTPANTTQAVGSTTSTTTTTAGATPANSGLFTIPDGDFFSTAKAVVASNAVATNEDLAKIQEIWKDMKIPSDTMAQAAWDLVRHCADVGSSAQTEMIGTGPYSNGVSRARLAAAIKEVCTLRQFCKKYAPVVWNWMLTNNSPPANWQAQGFKPEHKFAAFDFFDGVTNPAAITPKEGLMRPPSEAEMNAAQTAAFVKITKARAQSNDFASLDAAVTRGRITGTTVAEAVVSLPPP	0
MAESFLFNIIERVLAKVSSIAVYEISLAWNVKTDLRKLQSTLSTIKAVLLDANEKQAKNHEVRDWLEKLRDVVYDVDDLMDDLSTQLLLQMHFQKSFGKKVRRFFSSSNPIIYRFKIGRRVKEIRELLNEIADDRKSFHFTEHNYLIPAENTSREQTHSFVRASDIIGRDADQENIVKQLIDSRNEENISVIPIVGLGGLGKTTLVKLVYNDNRVVQNFDLRMWVSISEDFSLRKIIEKILRSATGESFDHLDMDQLQGCLGNVLQLKRYLLVLDDVWNEDQHKWTDLRELLMNCARGSKIVVTTRSKMAALITGTVPPYYLEGLASDDCLSLFLKCAFGGQDNMFPNLVEIGKEIVKKCGGVPLAVKTLGRLLYTKTDENEWLQIRDNEIWEIEQKES…	GEEKWLYAQLYGNLKAVGKSESQLETKHVGKGQCPLFQLYLSTHKEAKEYFKPLMGAYAKSRLNRIAYAKDILSMQRKLKWAKLDVACLELAVEDVICDLHAVNFTTCEYITDEEQIFQSLNMKSAVGAMYRGKKRDYFETYTTEDKERILYESCLRLYTGKLGIWNGSIKAELRPMEKVQANKTRTFTAAPIDTLLAGKVCVDDFNNQFYSKHTIAPWSVGISKFSGGWDKLLRKLPDGWIYCSADGSRFDSSLTPYLINAVAQIRLAFMEKWDIGEQMIKNLYAEIIYTPILTADGTIVKKFKGNNSGQPSTVVDNTLMVLIAMRYSLRRLGMNYKDQIKRCVFFANGDDLIVAVRHEDEWVLDSLQAPFQELGLSYNFDDRTTNRSELWFMSHQGK…	0
MEMVTNILSPVAEHLIIPPVVRQIGYLFYYRRNIRSLDEESNKLENIRSGVNQRVEAARRNLQVISPNVEAWLTSVDTTTADVAVVMGGRTEVERGCIYGWCPTLKSRYLLSRRAKKITLEVTKLQKEGNEYAVFCYPVPADEIEAIPSNTNEEFVSRKQKEEEVMTALKDEEITIVGICGMGGVGKTSLAEKVRARAKQERLFNDVVMVTVSQQQDLKRIQGEIAGEVGLTSLQGDNLLSRGDQLRARLMQEGSRVLVILDDVWEALDDLEKLGIPTGSNHNYQCKVALTTRRQDVCDAMKAQKTVDVVILSDEEAWVLFRQKAGYSADDPSLSEVAKEVAKECKGLPLAIVIVAGALKTKTKPSWDDALVELRKASPKNIPRVLTKVYQPLKTSYDH…	MWRLFLALIAATAILVHSPASALTTSTTGMTQTTPSLSVPVYVGKPSKDFSTRHLRIRHMKDDKVGDSEKNEERLIKTFESWVRYKLLQLHPKFRQVKLHPGRVFTLLGLDGLHEMAIYHPGWKRYVDYSQKWRSNNRLKRF	0
MEIGLAVGGAFLSSALNVLFDRLAPHGDLLMFQKNKNDVRLLKKLKMTLVGLQVVLSDAENKQASNQHVSQWFNELRGAVDGAENLMELVNYEALRRKVEGRHQNLAETSNQQVSDRKLNLSDDYFLDIKEKLEETIETLEDLQKQIGDLGLQKHLDLGKKLETRTPSTSLVDESKILGRMIEKERLIDRLLSSDSNGENLTVVPIVGMGGVGKTTLAKIVYNDKKVKDHFDLKAWFCVSEAYDAFRITKGLLQEIGSFDLKDDNNLNQLQVKLKESLKGKRFLVVLDDLWNDDCDEWDDLKNLFVQGAMGSKILVTTRKEDVALMMGNGAINVETLSDEVSWDLFKQHSLKNRDPEEHPELEEVGKRIADKCKGLPLALKALAGILCRKSEVYEWKNV…	MSYSITSPSQFVFLSSVWADPIELLNVCTNSLGSQFQTQQARTTVQQQFSEVWKPFPQSTVRFPGDVYKVYRYNAVLDPLITALLGTFDTRNRIIEVKNQQSPTTAETLDATRRVDDATVAIRSAINNLVNELVRGTGLYNQNTFESMSGLVWTSAPAS	1
MAADISSSAPRTSPYTGEWEYDVFLCFRGDDTRDGFTSHLLSALSDKKIRAFIDEKLEKTESIDELISILQRCPLSVVVFSERFADSIWCLEEVVTIAERMEKVGHRVLPVFYKVDPSDVKDKSHRTGPKRWMDALKAVAKCAGHTSQAIKIESELIKAVVETVQKQLIDMSPSINRNNLVAMGSRIFEVERLLAMDKLDDTCIIGLWGMGGVGKTTLAEACYDRVTSSNKGIKHLFIRNVNEMCEKHHGVDKIVHKLYSKLLDENNIDREDLNIAYRRERLSRLRVFVVLDNVETLEQLEKLALGYVFNLSKVFAAGSRIIITTRNKKVLQNAMAKIYNVECLNDEESIRLFSLHAFKQDRPQDNWMGKSCLATSYCKGNPLALKILGGALFDEDVHY…	MLFYSLLFFFHTVAISAFTNIGTFSHPVYDYNPIPNHIHGDLKRRAYIERYSQCSDSQASEIRAALKSCAELASWGYHAVKNDNRLFRLIFKTDSTDIQNWVQKNFNEIYKECNRDADEISLTCHDKNVYTCVREGVHNLAYALINEKEIVICPPFFNNPVNSREITAGNQDTVILHEMVHIILKEWKDYGCEWHGIHKLDSTESIKNPDSYAIFAQCARYKYC	0
MEAALLSGFIKAILPRLFSLVNDKLNLHKGVKGDIDFLIKELRMIVGAIDDDLSVEHGAAAAAAAVQTLCMEDLRELAHGIEDCIDGVLYRAAREQRRSSSLLPRTVRATKKLLQTNQHLAQELQRLKRMVEEANQRKQRYTAAAPGQHGQVYSSAAAQVDEPWPSCSSASDPRIHEADLVGVDADRAELLEQLAERQPEQLKVIAIVGFCGLGKTALAAEAYNRETRGGRFERHAWVCAAHRSAREVLGELLRRIDAACHGDSDAGQLCVDIRQQLEKKRYFIVIDDIQTEDQWKSIKSAFPTDKDIGSRIVVTTTIQSVANACCSANGYLHKMSRLDKNCSKQLLSKKACPERYSHYKQPDSAAILKKCDGQPLALVTIGEFLQANGWPTGPNCEDL…	MRVTTFNTFLLTLGTVAVVNAETGNKYIEKRAIDLSRERDPNFFDNADIPVPECFWFMFKNNVRQDAGTCYSSWKMDMKVGPNWVHIKSDDNCNLSGDFPPGWIVLGKKRPGF	0
MTKGFVSGIPPENIRHLSIDGRQDSYLSFDLSHVRSLSFFYNPKEQLASLCSPQLRMLRVLDLEFSLCRVTQNDISNIGSFCHLRYLSVKKGSYIYHIPRSIRKLQGLQTLNLKRSLITKVPAEVTELRSLRSLRCSTLGVYSHFEFTTRDPRKSLVTTMKLPLILPHLISGDKSSEVVAEFRKGLSSCWTHSNGVSVPKGIGSLKELQILELVDIARSNKKAVHELGELTQLKKLGVAGVTERNVNYLCEALQKLSSLCSLRVEAKPFRGLHMLEQLASPPPFLHTLKLKGSLHEIPSWVGKLEKLVKVQLVFTKLKDTESIQVLGELPGLKCLRLILNAYIGKELVLCHGKFRGLKTLRLDSLEELRKVTFEERTSPKLETITIQDCSSELAVCGTA…	MRVTTFNTFLLTLGTVAVVNAETGNKYIEKRAIDLSRERDPNFFDHPGIPVPECFWFMFKNNVRQDAGTCYSSWKMDMKVGPNWVHIKSDDNCNLSGDFPPGWIVLGKKRPGF	1
MDIGLAVGGAFLSSVLQVLFDRLAPQGELLKMFRRNKHDLRILKKLRMTLLSLQAVLSDAENKQASNPYVSQWLNELQHAVDSAENLIEEVNYEVLRLKVEGDQCQNLGETRHPQASRLSLSLSDDFFLNIKAKLEDNIETLEELQKQIGFLDLKSCLDSGKQETRRPSTSLVDESDIFGRQNEVEELIGRLLSGDANGKKLTVIPIVGMGGVGRTTLAKAVYNDEKVKDHFDLKAWICVSEPYDAVRITKELLQEIRSFDCMINNTLNQLQIELKESLKGKKFLIVLDDVWNDNYDEWDDLRSTFVQGDIGSKIIVTTRKESVALMMGCGEMNVGTLSSEVSWALFKRHSLENREPEEHTKLEEIGKQIAHKCKGLPLALKAIAGILRSKSEVDEWKD…	MRSFLYGVLAFAVLARSSAVAAFPIPDESRPLSKTSPDTVAPRSLRIEAQEVIQSGRGDGYGGFWKNVAQSTNKIVKRPDIKIGKLIEAAKKAKAKMTKS	0
MEIGLAVGGAFISSALNVLFDRLALHGDLFNMFQKHKHHVRLLKKLRMTLLGLQAVVSDAQNKQASNPYVSQWLNEIQDAVDGAENLIEEVNFEALRLKVEGQHQNFANTISNQQVSDLNRCLSDDFFPNIKEKLEDTIETLEELEKQIGRLGLREYLDSGKQDNRRPSTSLVDESDILGRQNEIEELIDRLLSDDANGKNLSVVPVVGMGGVGKTTLAKAVYNDEKVKDHFGLKAWICVSEPYDAVRITKELLQEISSSDCTGNSNLNQLQIKLKESLKGKKFLIVLDDVWNENYDEWDDLRNIFVQGDIGSKIIVTTRKESVALMMGCGAVNLGTLSSEVSWALFKRHSLENRGPEEHPELEEVGKQIAHKCKGLPLALKALAGILRSKSDLNEWRD…	MRLAIMLSATAVAINFATSSAIDQTKVLVYGTPAHYIHDSAGRRLLRKNEENEETSEERAPNFNLANLNEEMFNVAALTERADAKKLAKQLMGNDKLADAAYMWWQHNRVTLDQIDTFLKLASRKTQGAKYNQIYNSYMMHLGLTGY	1
MREIAISKSKEENLVLRLEGGRRLHNHDTVRHLSITNSSEDRETDVGELKTTVDMSRIRSLTVFGEWRPFFISDKMRLLRVLDLEDTEGVRNHHIKQIGELLHLRYLSLRGCMHIAYLPDSLGNLRQLETLDVKDTFILRLPKTITNLRKLKYLRASIDLNVNEGITEKLPELMRNRLCIFTAALLLLCLACTTSSIGMLDDEINTRDVCTLGCCSFLPSIAMLLDGNGVVAPRGLRRLTALHTLGVVDISWESSVLQDLKKLTQLRKLEVTGVNKKNSKKFLSALAALSCLESLSLISKGKPGLWGCLDAEEKFSPPKDLKSLKLHGNLIELPKWIGKLNNLVKLKLSETGLKDHDAAIQVLGKLRNLTILCLPHKSFHSLEGGELNFSEGSFKSLVV…	MRFLFLLVAVALASAEAAESAAMIHEEAGVSSFNTLTGGNQIQRSLRVYLGANEERGVGGVKLENILTIFVQRAKAKLPQGFTAAALGNWKGFSRRVDTVMEHYPKGLSEKAIKELRTAETKRFTDYAMLGPSDKYNLLRPMQGVDEAMIAPNLVSLTGRKNQVLGDAGGRSVVCNVVMRSEAEGGGILLISSSKLDKQDFILPKGGLEKGEIAYGAAKREVLEEGGVRYRSDIFIFYRWSVLTLVMALQVKVKKLKELGVTLVGDKTYESFLMRSKKVYEQWSESRRLRVWVRECQSIEIPGETQLTVRLLFN	0
MADQTLGAVGSLLGELGKAIKEETALLSGVEGDIQFIKDEMDSMNGFLVHVTKTTNHDDQLRAWMKQVRDITYVADDCIKLYMRDVVPEEKAGLRGCLLRRVPTVCKPYCPCLHRNLTTRDQLARRIHELKDRVREIGERRQRYDVKLPEGGDAAVQSSSPSVSQQDSKMKEKRDEFVCALEDGQPPFRDAVRRLSRDGALIRHRAAPALVHGIIKMLDDGAHAQIIKMLLRSLYAHPYGTKELEKLSSNLREGADVAKKVMLFCYSKLSVHYKSCLQYLTTFEDEESVSRTCLVRRWLAEGLVSKDQHHGLDEDDTSMEEAGERCFDELLFRGFLSPAPGHHFPRSGGLKLKCCILDASVKKFINDMARSENFVADVPTHLRHQLDIRRWARRPELPQ…	MPYTVSSPNQLVYFGSVWADPIALIDLCTVSLGNQFQTQNARTTVQQQFSDLFKTVPTRTIRFSDGENGFRVFRYNSTLDPLITALLNSFDTRNRIIETENPANPNTAEIASATQRVDDATVSIRACINNLMNELARGTGMLNTVSFETISNLTWTTAATT	0
MVDAITEFVVGKIGNYLIEEASMFMAVKEDLEELKTELTCIHGYLKDVEAREREDEVSKEWSKLVLDFAYDVEDVLDTYHLKLEERSQRRGLRRLTNKIGRKMDAYSIVDDIRILKRRILDITRKRETYGIGGLKEPQGGGNTSSLRVRQLRRARSVDQEEVVVGLEDDAKILLEKLLDYEEKNRFIISIFGMGGLGKTALARKLYNSRDVKERFEYRAWTYVSQEYKTGDILMRIIRSLGMTSGEELEKIRKFADEELEVYLHGLLEGKKYLVVVDDIWEREAWESLKRALPCNHEGSRVIITTRIKAVAEGVDGRFYAHKLRFLTFEESWELFEQRAFRNIQRNDEDLLKTGKEMVQKCRGLPLCIVVLAGLLSRKTPSEWNDVCNSLWRRLKDDSI…	SDGWTCAGSDFDGDQVRGQARHWVGQQKTKFSEFHTHNDVPLCYFELGEGNQLTQSYTGFRAYCDEPGDVYNLRYLDVSSRTWVLCTHYDNDFESDYR	0
MVDALVSVFVERLLKALVTQSRIVFELKDQFEKLKSELQLMQSFLMDADRLKRKHQTLRTIIGSLRELVYEAEDILADCESRSKDEEQFVGRCTMCFSPSFSELPFLYQTGKRLREINQKVTDIKGNISSYLGVSFFGQTSTIAEAQNNQISRWSSSLYQHTQVVGLEEHTQKIKEWIFAANHGLLAVGIVGMGGLGKTTTAQRVFNDREVEDHFEKRMWVSVSQTFTVEQIMRSLLKNLGDGSVTDDKDELLHKIHQYLQGKRYLIVMDDVWSKDYSWWHCVSEGLPRGNGSSVIITTRIEEVARKMGVTEERTHSPKLLSEDNSWLLFRKIAFADTAGECTHPELASVGKEIVQKCKGLPLAIKAVGGIMLCKSPYLSEWRRIADNFREELVENDDS…	MGNVCVGGSRMSHQVYSPDRADTPPRSERNTPDRRQRAAGDAERTQSMRLQQKINDLKPYVRHARGPIKAYGQAALDRASGKKTSVSFAELDATHLDAMVDIENQRNPGLNLRHFRDHKELIQAFQSGGPNSFRAIFPQTSPLTGQTVKHHVMADVRLHQGGAPTIIITEPAVIVGDRYQQLQRHNLTLEDLSESGVPLSQVAIIETQAQKTNDDCVMYSLNYAIKAHKNAAQFDDIHHGLQHGTLSTESESRAQTTLGALEANLTYSVMHAHAAFGADVLPVDFYKHGASLTQAKQLMKRPDGRMAGRVNSEGHSEAENLVQRNQAFRVKRRELLDDEAPSNTQFSASIDGFRLQEIKRVLAEEQR	1
MTNCEKDEEFVCISCVEEVRYSFVSHLSEALRRKGINNVVVDVDIDDLLFKESQAKIEKAGVSVMVLPGNCDPSEVWLDKFAKVLECQRNNKDQAVVSVLYGDSLLRDQWLSELDFRGLSRIHQSRKECSDSILVEEIVRDVYETHFYVGRIGIYSKLLEIENMVNKQPIGIRCVGIWGMPGIGKTTLAKAVFDQMSSAFDASCFIEDYDKSIHEKGLYCLLEEQLLPGNDATIMKLNSLRDRLNSKRVLVVLDDVCNALVAESFLEGFDWLGPGSLIIITSRDKQVFRLCGINQIYEVQGLNEKEARQLFLLSASIKEDMGEQNLHELSVRVISYANGNPLAISVYGRELKGKKKLSEMETAFLKLKRRPPFKIVDAFKSSYDTLSDNEKNIFLDIAC…	MNRISTSSVNSSFSYSAPAEEAQNRVSSAPTNSSPPGTTTAVAQASEGQKKPGAVLSMQAQRLRQLCESSSYQYRQNALLAKSFDAQRLDINTQAGPSNSPHLNALNKLQQRDFKPAAGGLEIPFTPKSLLGGGKRVYQIGSSSREVQVCPRGAGAALRQEIENKQLMVNNLTDELQDAIDEANPAEIANTSQQLRQARSDLAELQRRFAVLGNEDRRINQ	1
MAEAFIQVLLDNLTSFLKGELVLLFGFQDEFQRLSSMFSTIQAVLEDAQEKQLNNKPLENWLQKLNAATYEVDDILDEYKTKATRFSQSEYGRYHPKVIPFRHKVGKRMDQVMKKLKAIAEERKNFHLHEKIVERQAVRRETGSVLTEPQVYGRDKEKDEIVKILINNVSDAQHLSVLPILGMGGLGKTTLAQMVFNDQRVTEHFHSKIWICVSEDFDEKRLIKAIVESIEGRPLLGEMDLAPLQKKLQELLNGKRYLLVLDDVWNEDQQKWANLRAVLKVGASGASVLTTTRLEKVGSIMGTLQPYELSNLSQEDCWLLFMQRAFGHQEEINPNLVAIGKEIVKKSGGVPLAAKTLGGILCFKREERAWEHVRDSPIWNLPQDESSILPALRLSYHQL…	MRFLFLLVAVALASAEAAESAAMIHEEAGVSSFKTLTGVNQIQRSLRVLLGADEERGVGGVSLKNILAPFKQTFQHPIAITAAALRELNDFKSLVNTVMKHYPKGLSEKAVQELRTAEEKRLTDYVFLGASDKNKLLREMDGVDEAKIASNLKSLTGRENQVLGEAGGRSVVCNVVMRPEAEGGGILLISSSKLDKLDFILPKGGLEKGEIAYKAAKREVLEEGGVR	0
MPTNSENKAEPQVHYSEYEHEHPHKLCSSALLSRQTDLIKMAEVLASGATGLITSLLGKLASLLGDEYTLLREVRGDVEFLQAELSGMDDLLVRLVEMEKNGHGTKKWRVKLRELAYEVEDGIDSFTHRLGSARDRAGFVRGFMKQLNLMVRHQVARQIQELRDQIEVECARQMRYTQLGGGGSSSIDAAVADQIDCRVKALYVDPDHQLVGMDGPVASIVELLTMEEDESSARQLRIVSIFGPGGLGKTTLANQVHRKIKGQFDYAALVSVSQRPIRDILTKIAPSVIPTDSSSSLDTCQLIEIVKDFLQDKRYLIVFDDIWSTKMWENLMSVLPRNNKKSRVITTTRMSNVASSRSPRSNGHIYGMESLNDADSKELFSKIIFDHKGKCPKALDEIA…	MRIALLQPAATPTTALATPAHTSAITPMEVPQPPGGNPPLRARPRRQAAVLPPLVPLDDSAMTGKQALVALDGEFSEQRLAEVQAHQITLQAAQSALAKQLPQATPAPRPDSIAARFAAGTLQPVYLDTAAFDEMTASLPEHSRAAAGPVLVDAQQGRIVFDLGHAFAPGDTFSDAARTALRKALDLRAHGLETPGWLKPAAPTPAQPRRKLQQAARYHGHEVPARDGGAAFFKPNDHHLVAGKDALLRKHRKELVHDAYFQAPSTRALGKDVMVHRGLFDNHAGIPENSLAAIDRAYEHGYRNLELDVEVSADGVPVLMHDFSIGRMTDDPQNRLVSQVPFAQLREMPLVIRNPVDGNFIKTDQSIAAVEQALEHALQKPEAMSVALDCKEDTGEAVA…	0
MAAELVGGALLSAFLQVAFDRLSSPQFVDFFRGRKLDDKLLGNLNIMLHSINALAHDAEQKQFTDPHIKAWLFSVKEAVFDAEDLLGEIDYELTRSQVEAQSEPQTFTYKVSNFFNSTFNSFNKKIESEMRELLEKLEYLAKQKGALGLKEGTYSGDRSGSKVSQKLPSSSLVVQSVVFGRDVDKEMIFNWLSETDNHNHLSILSIVGMGGLGKTTLAQHVYNDPKMDDAKFDSKAWVCVSDHFNALTVAKTILEAITDEKDESGNLEMVHKKLKEKLKGKKFLLILDDIWNQRRDEWEAVQTPLSYAAPGSKILVTTRDEKVASNMQSKVHRLKQLREDECWKVFEKHASKDYNIELNDELKEIGSRIVDKCKGLPLALKTIGCLLRTKSSISDWKSV…	MRFLFLLVAVALASAEAAESAAMIHEEAGVSSFKTLTGVNQIQRSLRVLLGADEERGVGGVSLKNILAPFKQTFQHPIAITAAALRELNDFKSLVNTVMKHYPKGLSEKAVQELRTAEEKRLTDYVFLGASDKNKLLREMDGVDEAKIASNLKSLTGRENQVLGEAGGRSVVCNVVMRPEAEGGGILLISSSKLDKLDFILPKGGLEKGEIAYKAAKREVLEEGGVR	0
MEIGLAVGGAFLSSALNVLFDRLAPNSDLLKMFKRDKRDVRLLKKLRMTLLGLQAVLSDAENKQASNPYVSQWLNELQDAVDGAENLIEEVNYEVLRLKVEGQCQNLGETSNQQVSDCNLCLSDDFFLNIKEKLEETIETLEELEKQIGRLDLTKYLDSGKQETRESSTSVVDESDILGRQNEIEGLIDRLLSEDGKNLTVVPVVGMGGVGKTTLAKAVYNDEKVKNHFGFKAWICVSEPYDILRITKELLQEFGLMVDNNLNQLQVKLKESLKGKKFLIVLDDVWNENYKEWDDLRNLFVQGDVGSKIIVTTRKESVALMMGCGAINVGTLSSEVSWDLFKRHSFENRDPKEHPELEEIGIQIAYKCKGLPLALKALAGILRSKSEVDEWRHILRSEI…	MQLSKITFAIALYAIGIAALPTPASLNGNTEVATISDVKLEARSDTTYHKCSKCGYGSDDSDAYFNHKCN	0
MAPAVSASQGVIMRSLTSKLDSLLLQPPEPPPPAQPSSLRKGERKKILLLRGDLRHLLDDYYLLVEPPSDTAPPPDSTAACWAKEVRELSYDVDDFLDELTTQLLHHRGGGDGSSTASAKKMISSMIARLRGELNRRRWIADEVTLFRARVKEAIRRHESYHLGRRTSSSRPREEDDDDDREDSAGNERRRFLSLTFGMDDAAVHGQLVGRDISMQKLVRWLADGEPKLKVASIVGSGGVGKTTLATEFYRLHGRRLDAPFDCRAFVRTPRKPDMTKILTDMLSQLRPQHQHQSSDVWEVDRLLETIRTHLQDKRYFIIIEDLWASSMWDIVSRGLPDNNSCSRILITTEIEPVALACCGYNSEHIIKIDPLGDDVSSQLFFSGVVGQGNEFPGHLTEV…	MRFLFLLVAVALASAEAAESAAMIHEEAGVSSFNTLTGGNQIQRSLRVYLGANEERGVGGVKLENILTIFVQRAKAKLPQGFTAAALGNWKGFSRRVDTVMEHYPKGLSEKAIKELRTAETKRFTDYAMLGPSDKYNLLRPMQGVDEAMIAPNLVSLTGRKNQVLGDAGGRSVVCNVVMRSEAEGGGILLISSSKLDKQDFILPKGGLEKGEIAYGAAKREVLEEGGVRYRSDIFIFYRWSVLTLVMALQVKVKKLKELGVTLVGDKTYESFLMRSKKVYEQWSESRRLRVWVRECQSIEIPGETQLTVRLLFN	0
MAYAALSSLIYTLEQLLKPNQSFVCRSSTQQNVESIHQNLCAMQLFLDDTTTKDIETLKVIEKRIRDVVYKAEDKVDSSLRNIILADCTENREGACKFFEEELLKVEKDVDSLRKEVMQIDFNKHGSRSGELARTGPSSQEKSTIEENTIVGMEDEYNTILDRLTAQTDELTVITIFGMGGIGKTTLARKVYDDSYIHSRFDKHAWITISEEYNQRQMLLQVVSSITTGSNGEMSDDQLMEIVYRGLKGRRFLIVIDDIWSTEAWDQMQRIFPNDNNKSRILLTTRLKYVADYVSCPDFPSHCKSFLSLDDSWNLFTEKVFKKDPCPPHLEETGKHIVQQCQGLPLSVVVVAGLVGKMDPTHDNWENVEENLNSFFGTVSERCQSILSLSYNYLPQYLR…	MLFYSLLFFFHTVAISAFTNIGTFSHPVYDYNPIPNHIHGDLKRRAYIERYSQCSDSQASEIRAALKSCAELASWGYHAVKNDNRLFRLIFKTDSTDIQNWVQKNFNEIYKECNRDADEISLTCHDKNVYTCVREGVHNLAYALINEKEIVICPPFFNNPVNSREITAGNQDTVILHEMVHIILKEWKDYGCEWHGIHKLDSTESIKNPDSYAIFAQCARYKYC	0
MAENEIEEMLEHLRRIKSGGDLDWFDILRIEELEMVLRVFRTFTKYHDVLLPDSLVKLTKMAKLTGEILHRVLGRIPHKCKTNLNLERLESHLLEFFQGNTASLSRNYELNDFDLSKYMDCLEKFLNDVLMMFLQKGRSCHSKRKLAIHRSIKELKIVQKKMRFLKYIYATEINGYVDYEKQECLEIRIQFMTNTVGQYCVAVLDYVAEGELNDENDNFSKPPYLLSLIVFVELEMKKLFHGEVKASKFTRSKTFKDKKLPKGFSHHLHNLLMYLRNKKLENFPNNIAAQNIDVAIEFLLVFLDADVSNHVINGNWLKEVLLKVGAIAGDILYVIQKLLPRSINKDETSNISLCSIQILEKTKDLKAQVETYYKSLKFTPSQFPTFGGLSFLDSLLRKL…	MQFSTIITVCLFTGLASANFVQCNHHLLYNGRHWGTIRKNAGWAVRFYEEKPNQPKRLVAICKNASPVHCNYLKCTNLAPGFSAGTSTDVLSSGTVGSIGNDPQAQRQ	0
MADAFLSFAVQKLGDFLIQQVSLRTNLRDEIEWLKNELLFIQSFLKDAELKQCVDHRVQQWVFEINSIANDAVAILETYSFEAGKAASHLKVCACICWKEKKFYNVAKEIQSLKQQIMDISRKRETYGITNINYNSGEGPSNQVTTLRRTTSYVDEQDYIFVGLQDVVQKLLAQLLKAEPRRSVLSIYGMGGLGKTTLARNLYNSPDILNSFPTRAWICVSQEYNTMDLLRNIIKSIQGRTKETLDLLERMTEGDLEIYLRDLLKERKYLVVVDDVWQREAWESLKRAFPDGKNGSRVIITTRKEGVAERADDRGFVHKLRFLSQEESWDLFRRKLLDVRAMVPEMESLAKDMVEKCRGLPLAIVVLSGLLSHKKGLNQWQKVKDHLWKNIKEDKSIEI…	MKISALFSVAALLSQSMTVLGYLFYRCGNDHITERALINQISMEHKKLTGQGSSADSFPGGRATAEVTFWEPSISNPGTYLDIKVKFDIYRQMLSFEVSSSGKRIPCEGDYGVEIPEEDLEVSDEPYYAN	0
MRDITISISREENFVFLPRGTDYEAVQGNTRHIAFQGSKYCSKISFNWSIIRSLTMFAERPVELEHSVCSSQLRMLRVLDLRDAQFTITQNDVNNIVLLCHLKYLRIARYNNASYIYSLPKSIGRLDGRQTLDLDSTNISTLPTQITKLRSLRSLRCMKQYDFSSFTTCLTDTLCLPMIFTPSVSTSDRAEKIANLHLATKSFRSKSNGVKVPKGICRLRDLQILGVVDIRRTSSRVIKELGQLSKLRKLYVVTKGSTKLKCEILYTAIQKLYSLQSLHMDAVGCTGIGTLECLDSVSSPPPLLRTLRLNGSLEELPNWIERLTHLRKFYLLRTKLKEGKTMLILGALPNLMLLHFCHNAYLGEKLVFKTGAFPNLRTLVTFNLDQQRDIRFEDGSSPQ…	MRSFLYGVLAFAVLARSSAVAAFPIPDESRPLSKTSPDTVAPRSLRIEAQEVIQSGRGDGYGGFWKNVAQSTNKIVKRPDIKIGKLIEAAKKAKAKMTKS	0
MSYLREVATAVALLLPFILLNKFWRPNSKDSIVNDDDDSTSEVDAIPDSTNPSGSFPSVEYDVFLSFRGPDTRKQFTDFLYHFLCYYKIHTFRDDDELRKGKEIGPNLLRAIDQSKIYVPIISSGYADSKWCLMELAEIVRRQEENPRRIILPIFYMVDPSDVRHQTGCYKKAFQKHANKFNGETIQNWKDALKKVGDLKGWHIGKDDTQGAIADEVSADIWSHISKENLILETDELVGIDDHITAVLEKLSLDSENVTMVGLYGMGGIGKTTTAKAVYNKISSCFDRCCFIDNIRETQDQKDGVVVLQKKLVSEILRIDSGSVGFNNDSGGRKTIKERVSRFKILVVLDDVDEKFKFEDMLGSPKDFISQSRFIITSRSMRVLGTLNENQCKLYEVGS…	MHRPITAGHTTSRLILDQSKQISRTPSESSAQSALSQQASMSSPVLERSKSAPTLLTAAQRTMLAQVGACNAHLTSDENMAINELRLHKPRLPKDTWFFTDPNKDPDDVVTYTLGKQLQAEGFVHITDVVATLGDAEVRSQRAEMAKGVFNKLELHDVHVSRGRDYAMNSLQSKEHAKFLLEGHALRAGPGEIHRDSLQDMSRRLARAPHGVGIVVIAGMSDINALITTCPDMVRERVDDITIMGGVEPLKDADGFVQPDARAYNNATDMDAARSLYRKAQELGIPLRIVTKEAAYKTAVSPSFYEGIAGSGHPVGHYLRDVQKSALKGLWEGIQAGLLPGLDDSWFFRTFMPNAQIEVAQLDKNKESSFEDIWPKVTKLNLYDPLTLLASVPGAAKLL…	0
MEIGLAVGGAFLSSALNVLFDRLAPNSDLLKMFKRDKRDVRLLKKLRMTLLGLQAVLSDAENKQASNPYVSQWLNELQDAVDGAENLIEEVNYEVLRLKVEGQCQNLGETSNQQVSDCNLCLSDDFFLNIKEKLEETIETLEELEKQIGRLDLTKYLDSGKQETRESSTSVVDESDILGRQNEIEGLIDRLLSEDGKNLTVVPVVGMGGVGKTTLAKAVYNDEKVKNHFGFKAWICVSEPYDILRITKELLQEFGLMVDNNLNQLQVKLKESLKGKKFLIVLDDVWNENYKEWDDLRNLFVQGDVGSKIIVTTRKESVALMMGCGAINVGTLSSEVSWDLFKRHSFENRDPEEHPELEEIGIQIAHKCKGLPLALKALAGILRSKSEVDEWRHILRSEI…	MKIAPVAINHSPLSREVPSHAATTQAKQTNLQSEAGDLDARKSSASSPETRALLATKTVLGRHKIEVPAFGGWFKKKSSKHETGGSSANADSSSVASDSTEKPLFRLTHVPYVSQGNERMGCWYACARMVGHSVEAGPRLGLPELYEGREGPAGLQDFSDVERFIHNEGLTRVDLPDNERFTHEELGALLYKHGPIIFGWKTPNDSWHMSVLTGVDKETSSITFHDPRQGPDLAMPLDYFNQRLAWQVPHAMLYR	0
MADAFLSFAVQKLGDFLIQQVSLRTNLRDEIEWLKNELLFIQSFLKDAELKQCVDHRVQQWVFEINSIANDAVAILETYSFEAGKAASHLKVCACICWKEKKFYNVAKEIQSLKQQIMDISRKRETYGITNINYNSGEGPSNQVTTLRRTTSYVDEQDYIFVGLQDVVQKLLAQLLKAEPRRSVLSIYGMGGLGKTTLARNLYNSPDILNSFPTRAWICVSQEYNTMDLLRNIIKSIQGRTKETLDLLERMTEGDLEIYLRDLLKERKYLVVVDDVWQREAWESLKRAFPDGKNGSRVIITTRKEGVAERADDRGFVHKLRFLSQEESWDLFRRKLLDVRAMVPEMESLAKDMVEKCRGLPLAIVVLSGLLSHKKGLNQWQKVKDHLWKNIKEDKSIEI…	MKVSSANAGVPANSADNTSARPSQTNADTTPLGRRRRAPDDAPGSPPARRQRQDSPEDSAQTMFRRAGMTSLPPSPATSEHVPLLDNRPTLERMGVDHPLPGRTWYETGHTTASPADRTSTASAAQVASSSRSAGPATAARPQPTHTSAGQQATVDRLRTQVTGFLSGALGKLQALSAQNMDPELAQFRVLDVDRAIMPLLIVAENARNPGLNLVPLHMDMAEDEEVRTQPPMAGSRHIAEFVASARPGRYRAVIDDGSHTRAADIRKDASGTSVIVVDPLRKEKDENAYVDYADNVNMEFGEHAKCAFIPVDIQKSFFDCRILSLSLALKMHDKDDAFAAFHETLRNGGDPSHHVSRAQQTEELGATLVLDGAPLVDARMMKHGQAASSVSRYLENHP…	0
MDIGLAVGGAFLSSVLQVLFDRLAPQGELLKMFRRNKHDLRILKKLRMTLLSLQAVLSDAENKQASNPYVSQWLNELQHAVDSAENLIEEVNYEVLRLKVEGDQCQNLGETRHPQASRLSLSLSDDFFLNIKAKLEDNIETLEELQKQIGFLDLKSCLDSGKQETRRPSTSLVDESDIFGRQNEVEELIGRLLSGDANGKKLTVIPIVGMGGVGRTTLAKAVYNDEKVKDHFDLKAWICVSEPYDAVRITKELLQEIRSFDCMINNTLNQLQIELKESLKGKKFLIVLDDVWNDNYDEWDDLRSTFVQGDIGSKIIVTTRKESVALMMGCGEMNVGTLSSEVSWALFKRHSLENREPEEHTKLEEIGKQIAHKCKGLPLALKAIAGILRSKSEVDEWKD…	MRSLLLTVLLNLVVLLATTGAVSSNLNTAVNYASTSKIRFLSTEYNADEKRSLRGDYNNEVTKEPNTSDEERAFSISKSAEYVKMVLYGFKLGFSPRTQSKTVLRYEDKLFTALYKSGETPRSLRTKHLDKASASVFFNRFKKWYDKNVGPS	0
MAEIAVLLVLKKIAIALAGETLSFAKPLLAKKSESVAALPDDMKLISNELELIRAFLKEIGRKGWKSEVIETWIGQVRRLAYDMEDTVDHFIYVVGTHDQMGSCWDYMKKIAKKPRRLVSLDEIASEIKKIKQELKQLSESRDRWTKPLDGGSGIPAGSYETEKEMYLPGHDYTISDEELAGIDENKQTLISSLKFEDPSLRIIAVWGMGGVGKSTLVNNVYKNEGSNFDCRAWVSISQSYRLEDIWKKMLTDLIGKDKIEFDLGTMDSAELREQLTKTLDKRQYLIILDDVWMANVFFKIKEVLVDNGLGSRVIITTRIEEVASLAKGSCKIKVEPLGVDDSWHVFCRKAFLKDENHICPPELRQCGINIVEKCDGLPLALVAIGSILSLRPKNVDEW…	MGNVCVGGSRMSHQVYSPDRADTPPRSERNTPDRRQRAAGDAERTQSMRLQQKINDLKPYVRHARGPIKAYGQAALDRASGKKTSVSFAELDATHLDAMVDIENQRNPGLNLRHFRDHKELIQAFQSGGPNSFRAIFPQTSPLTGQTVKHHVMADVRLHQGGAPTIIITEPAVIVGDRYQQLQRHNLTLEDLSESGVPLSQVAIIETQAQKTNDDCVMYSLNYAIKAHKNAAQFDDIHHGLQHGTLSTESESRAQTTLGALEANLTYSVMHAHAAFGADVLPVDFYKHGASLTQAKQLMKRPDGRMAGRVNSEGHSEAENLVQRNQAFRVKRRELLDDEAPSNTQFSASIDGFRLQEIKRVLAEEQR	0
MAEFFLFNIIERVLSKVSSVSVNEISLAWNVKTELRKLQSTLSTIKAVLLDANERQAKNHEVRDWLEKLRDVVYDVDDVLDDLSTQLLLQIHFQESLKKKVRKFFSSSNPIIYRFKIGRKIKEIRELLNDIADDRKSFHFTEHTCINPVENICREQTHSFVRASDIIGRETDQENIVKQLIDSRDEENISVIPIVGLGGLGKTTLVKLVYNNNKVVQNFDLRMWVSISEDFSLSKVIEKILRSATGESFGHLDMDQLQGHLSEVLRSKRYLLVLDDVWNEDQNRWTDLRELLMNCSRGSKIVVTTRSKMVALITGTVAPYYLGGLTDDACLSLFLKCAFVGEDKLLPNLVEIGKEIVKKCGGVPLAVKTLGRLLYMKTDENEWLRIRDNEIWEIEQKQS…	MKISALFSVAALLSQSMTVLGYLFYRCGNDHITERALINQISMEHKKLTGQGSSADSFPGGRATAEVTFWEPSISNPGTYLDIKVKFDIYRQMLSFEVSSSGKRIPCEGDYGVEIPEEDLEVSDEPYYAN	0
MRDITISISREENFVFLPRGTDYEAVQGNTRHIAFQGSKYCSKISFNWSIIRSLTMFAERPVELEHSVCSSQLRMLRVLDLRDAQFTITQNDVNNIVLLCHLKYLRIARYNNASYIYSLPKSIGRLDGRQTLDLDSTNISTLPTQITKLRSLRSLRCMKQYDFSSFTTCLTDTLCLPMIFTPSVSTSDRAEKIANLHLATKSFRSKSNGVKVPKGICRLRDLQILGVVDIRRTSSRVIKELGQLSKLRKLYVVTKGSTKLKCEILYTAIQKLYSLQSLHMDAVGCTGIGTLECLDSVSSPPPLLRTLRLNGSLEELPNWIERLTHLRKFYLLRTKLKEGKTMLILGALPNLMLLHFCHNAYLGEKLVFKTGAFPNLRTLVTFNLDQQRDIRFEDGSSPQ…	MYHSKVGLLAVALVMQAILLCGCDASAMRYASGFQNNERQSSEQESYSRSAQSSEKSSSGYQMGEMASAGVGMSSGYGGSGYSSGGGYQQGVGYSGCDSDYSSGGIGGIVNTATGLASSVTGMAGGLGGGGGLADVGGVVNTVSGLADVGGLTNTVSGLADVGGVTNTVGGLVNGIAGGGAGGGLLGGVLGGGDGGCGGNCGGNCGGNCGGRGGGGGGLLGGILGGGSGGGRGARVSARVC	0
MDIVTGAIANLIPKLGELLVEEYKLHKDVKKDVEDLRKELQSMNAALIKIGEVPRDKLDRQDKLWAEEVRELSYIIEDVVDKFLVRVHGIQPHNNTNGFKGLMKKTSELLKKVKDKHGIAHAIKDIKKQLEEVAARRDRNKVVVPNPTEPITIDPCLRALYAEATELVGIYGKRDEELMRLLSMSGDDASTKKLKKVSIVGFGGLGKTTLARAVYEKIKGDFNCRAFVPAGQNPDMKKVLRDILIDLGNPHSDLAMLDANQLIKKLHAFLENKRYLVIIDDIWDEKLWEGINFAFSNRNNLGSRLITTTRIASVSNSCCSSDDDSVYQMEPLSNDDSRKLFYKRIFPFESGCPNEFEQVSEDILKKCGGVPLAIITIASALAGGQKVKPKCEWDVLLQS…	MHFSTIFIPFALAALKVSAAPARFCVYYDGHLPATRVLLMYVRIGTTATITARGHEFEVEAKDQNCKVILTNGKQAPDWLAAEPY	0
MASSSSSSRNWSYHVFPSFSGEDVRNTFLSHFLKELDRKLIISFKDNEIERSQSLDPELKHGIRNSRIAVVVFSKTYASSSWCLNELLEIVKCKKEFGQLVIPIFYNLDPSHVRKQTGDFGKIFEKTCRCKTVDEKIRWKEALTDVANILGYHIVTWDNEASMIEEIANDILGKMNISPSNDFEDLVGIEDHITKMSSLLHLESEEVRMVGIWGPSGIGKTTIARALFSRLSCQFQSSVFIDKVFISKSMEVYSGANLVDYNMKLHLQRAFLAEIFDKKDIKIHVGAMEKMVKHRKALIVIDDLDDQDVLDALAGQTQWFGSGSRIIVVTENKHFLRANRIDHIYKVCLPSNALALEMFCRSAFKKNSPPDDFLELSSEVALRAGNLPLGLNVLGSNLR…	MKINLSWKTYAVLSIVSLGGIHAMEHVPAELTRVSEGYTRFYRSPTASVILSGLVKVKWDNEQMTMPLFKWIGGEQAEELHFCVHIAHSSGPKLNRARSLGTVNSNMDQHWAQAQRNSGATRRTIEGFHLFENDIPNFPDYIKIKLVPKT	0
MVDAVLSVVLEKVFDFLAEEGRAFTEFGKQFQILKGNLLNIKEFINQVEKTKRNNNDLKETLNKLRDLIYESEDILDDCQSRNQTGKKNGASICFFLKDVQFKLPNSRRLKQINTEISNIQRNLEGFDRTLMRLNEQENNNTVSRWSSPLFIEDQIVGLDDDANKIIKWLQEWDRGYMIGIVGMGGLGKTTIAQIVYKRCEAMYEKRIWVSVSQDFKEKSIMRSILTSLGELSGEDDPSQLHIKIKQCLTGKNYLLVLDDVWKDGQWWENLQKGLPKENGSKIIITSRHEPTVKKMGVNESRIHKPKFLTKDESWSLLKKILTGEHLNPKLIDIGQEIAQRCAGLPLAIKAIGGIMQSRPSIDYWTQIAENFRQELESKDNPIDVSLQLSYNELPPYLK…	MKNKTDIAGIAGLSTSHVSFDDAESKSVLDGSTQSTPEYKFQTPLDQLPARPAGPKSSNTTDAYIHESLPHSVPIAGASTSAVTHQQATQRKGTDEIYGLGSLPSAGPGRWEYLANPGNWHPERRKLHEKLLDQARSSALTLAESLESDGCQPTLFALRGNTATGKTRIATKKIPVLAAALKKTAGKGCVNPDVFKSSLAKSETGAKIFSSAQVHSESSFLADRFEGGLRSQKTGSGAIASIVVDKRLSREYEIDSYIQLAKETGRKVELCDIDAPLENSLVGVLQRKPEGEDPRPPYPVVSSGFVAVRSNRMYVIDRFIADPSLGNYRLFGTAEDGEKVMVASVIGGEFSVENAELYEKITSPQLSVTGDLADKVIDKELIDRLENNIADPERAAKTR…	0
MEIGLAVGGAFLSSALNVLFDRLAPNGDLLNMFRKHKDHVRLLKKLKMTLRGLQIVLSDAENKQASNPSVRDWLNELRDAVDSAENLIEEVNYQVLRLKVEGQHQNLAETGNQQVSDLNLCLSDEFFLNIKDKLEDTIETLKDLQEQIGLLGLKEYFGSTKQETRKPSTSVDDESDIFGRQREIEDLIDRLLSEDASGKKLTVVPIVGMGGLGKTTLAKAVYNNERVKNHFGLKAWCCVSEPYDALRITKGLLQEIGKFDSNDVYNNLNQLQVKLKESLKGKKFLIVLDDVWNDNYNEWDDLRNIFVQGDIGCKIIVTTRKESVALMMGNEQISMNNLPTEASWSLFKTHAFENMDPMGHSELEEVGKQISAKCKGLPLALKTLAGMLRSKSDVEEWTR…	MKINLSWKTYAVLSIVSLGGIHAMEHVPAELTGVSEGYTRFYRSSTASVVLSGLVKVKWDNEQMTMPLFKWIGGEQAEELHFCVHIAHSSGPKLNRARTLGTVNSNMDQHWAQAYSHSGATRRTIQDCHLFENDIPNFPDYIKIKLVPKT	0
MAERVVTMAIGPLVSMLKDKASSYLLDQYKVMEGMEEQHKILKRKLPAILDVITDVEEQAMAQREGAKAWLQELRTVAYVANEVFDEFKYEALRREAKKNGHYIKLGFDVIKLFPTHNRVAFRYKMGRKLCLILQAVEVLIAEMQVFGFKYQPQPPVSKEWRHTDYVSIDPQEIASRSRHEDKKNIIGILVDEASNADLTVVPVVAMGGLGKTTLAQLIYNDPEIQKHFQLLLWVCVSDTFDVNSLAKSIVEASPNKNVDTDKPPLDRLQKLVSGQRYLLVLDDVWDNKELRKWERLKVCLQHGGMGSAVLTTTRDKRVSEIMGADRAAYNLNALEDHFIKEIIEARAFSSKKEKPIELVEVVDEIVKRCCGSPLAATALGSVLCTKTSVKEWKAVSSG…	MQPTAIRSTVGLPGADMTADLRDPAPVAVPAHSAADAAAPPPGALQTIVGRPPRPDGPRHRRAQSLPARLTPAQRGMLAELGVADTSVLTPTETAVLRELRLHRPPLPLDTLLFTDPNKDPDDVVTYTIAKQLQAEGFLRLTDVVVTLGDADMRSQRAQLAKGVFDRLALPEVRVARGQDYPMTSTQAREHSKFLAEGAALRAAPDAVHTDGVRAMRERLATSPHKLGMVVIAGMTDASALLAEAGDLVREKLASITIMGGIDPARDADGLVQPDTRAYNNATDIHAARALYRRAQQLGIPLRILSKEAAYRAAVPPAFYEGIARNGHPVGEYLRDVQKNALKGLWEGIQANLIPGLDTAWFFRTFVAAQPQDPAAADQQGAMSFDAIWPQVTKLNLYD…	0
MADAFLSFAVQKLGDFLIQKVSLRKSLRDEIRWLINELLFIRSFLRDAEQKQCGDQRVQQWVFEINSIANDAVAILETYSFEAGKGASRLKACTCICRKEKKFYNVAEEIQSLKQRIMDISRKRETYGITNINNNAGEGPSNQVTKLRRTTSYVDEQDYIFVGFQDVVQTFLAQLLKAEPRRSVLSIYGMGGLGKTTLARKLYTSPDILNSFRTRAWICVSQEYNTMDLLRNIIKSIQGRTKETLDLLERMTEGDLEIYLRDLLKERKYLVVVDDVWQREAWESLKRSFPDGKNGSRVIITTRKEDVAERADDRGFVHKLRFLSQEESWDLFRRKLLDVRAMVPEMESLAKDMVEKCRGLPLAIVVLSGLLSHKKGLNQWQKVKDHLWKNIKEDKSIEI…	MMHSIIFQTLLIITIVFSKVWGARSLVKIDWSGSEYTILGANHYEEPNTGAAAQFPGTMTVDDGRSPYIVRKLRNSSGKRFYVFTGHPQQPIVWNPHEEIEIQFNRKFLIAVLTEFEADSQVFNHFARRQHR	0
MAELVVTMAIGPLVSMLKDKASSYLLDQYKVMEGMEEQHKILKRKLPAILDVITDVEEQAMAQREGAKAWLQELRTVAYGANEVFDEFKYEALRREAKKNGHYRKLGFDVIKLFPTHNRVAFHYIMSRKLCLILQSVEVLIAEMQVFGFKYQPLPSVSREWRQTDYVINDPKEIASKSRDKDKVEVVGTLLRQANNADLAVVAIVGMGGLGKTTLAQLIYNEPGIQKHFQLLLWVCVSDTFDVNSIAKSIVEASPKKNDDTNKPPLERLQKLVSGQRYLIVLDDVWNREVHKWERLKDHLKHGGMGSVVLTTTRDKGVAEIMGADTHILGRLDDRFLKEIIEAGAFSSRGKKPVELVKMVDQIVDRCRGSPLAACALGSVLRTKTTVKEWKAIASRSSI…	MSYSITSPSQFVFLSSVWADPIELLNVCTNSLGSQFQTQQARTTVQQQFSEVWKPFPQSTVRFPGDVYKVYRYNAVLDPLITALLGTFDTRNRIIEVKNQQSPTTAETLDATRRVDDATVAIRSAINNLVNELVRGTGLYNQNTFESMSGLVWTSAPAS	0
MEAALVTVATGVLKPVLGKLATLLGDEYKRFKGVRKEIRSLTHELAAMEAFLLKMSEEEEDPDVQDKVWMNEVRELSYDMEDAIDDFMQSIGDKDEKPDGFTEKIKATLGKLGNMKARHRIGKEIHDLKKQIIEVGDRNARYKGREIFSKAVNATVDPRALAIFEHASKLVGIDEPKAELIKLLTDEDGVASTQEQVKMVCIVGSGGMGKTTLANQVYQEMKEEFKFKAFISVSRNPDMMNILRTLLSEIGCQDYAHTEAGSIQQLISKITDYLAEKRYFIVIDDIWDVKTWDVIKCAFPMTRCGGVIITTTRLSDVACSCHSSIGGHIYNIRPLNMEHSRQLFYRRLFSSEEDCPSSLVKVSYQILEKCDGLPLAIIAIAGLLANTGRSEHQWNQVKD…	MPKRNYDTAFSTPMSNVRRRLTFDTPLSLPATAGSVPASAKRRRWTNRPMWRKPRYYRLYRSPDVPRGCEGPCKVQSFEAKHDISHVGKVICVTDVTRGMGITHRVGKRFCVKSIWVTGKIWMDENIKTKNHTNTVMFKLVRDRRPFGTPQDFGQVFNMYDNEPSTATVKNDLRDRYQVVRKFQATVTGGQYASKEQATVSKFYRVNNYVVYNHQEAAKYENHTENALLLYMACTHASNPVYATLKIRIYFYDSISN	0
MEVTAGAMRALLPKLAELLKDEYNLEKHVREGVKSLEIELTMMHAALRKVAEVPLDQLDDQVKIWASKVREISYDVEDAVDAIMVRVEDDSHSGPSTFKNRVKRSIKKISKLFRKAKELHQIADAIKEAQALAQQMAGLRERYSGLELQNSGVAATIDPRLTALYIDVTDLVGIDHAREELIKILTEGEDSSKQQLKIISIVGFGGLGKTILARVVHEKIEAQFDCSAFVSVSRNPDVRMIFKKMLHQLEKVKYANINESSRDETQLIDELREFLQDKSFDV	MSRICGALFRGSLTADHPTHTPEDSPQTVPSPRSSSAHSPEIQELRSLQETRPARLGARSQSRSSKHGLQQCSSSPSDESFRLHAELAAWCERVETKPSLLAKLGCCAAPPVVGDHREQRREAMERIMRCLDAGQAGTQLTLRDLNLSQLPPGLHRLAHLRDLDVADNVNLTRLPEDLSLCKHLERINADGCSIAALPSKIGALKNLSEISLAFNELRTLPDSIGQCSSLTTIVVPGCKINKLPASLANLTQLKKLDVAANIELSELSPHMNLDDVAVHSTQTRLGLMHRIFKAPTFDPETRQRLSYQASALRDRWAALSHHLSPQARARVDQMREGASTTLSSQDHKASAAWKTATEKVSSWAEEGAPITLDRIFKLNQLLLPEGDDDNDPIGGQLRK…	0
MADAVVSVFLEKLVNALAEEHQTVIEFQEQFERMKRQLQLMQSFLKDADRMKRKNQTLHTIMKDLRELVYDAEDILADCQTRLDEETEVAGNCLICFSPTEIPFLSHTGKRLKEINKKIGEIEIDMRSYLTLLPVSQTSAEDYRNEVQRWTSPIFDQTQIVGLEEDAMKIKGWLFQANDELNAIGIVGMGGLGKTTTAQKVFNDREVEDHFDRRMWVSVSQTFSEEEIMRSMLKNLGDASLGDSRGELLNKIHQYLLGKRYLIVMDDVWSLENGWWARLCYGLPKGNGSGIIITTRIEEVARKMGVVKGRIHQPSLLSKELSWLLFSKIAFAGSRGECQYPELEDIGKEMVEKCGGLPLAIKAVGGMMLCKSPSFDEWRRIADNFRDELAENDDSVMAS…	MPYTVTSPSQLVYFGSVWADPITFIDLCTVALGNQFQTQNARTTVQQQFSDLFKTVPTRTNRFNDGENGFRVFRYNSTLDPLISALMNSFDTRNRIIEVDNPANPNTSEVASATQRVDDATVNIRACINNLMNELVRGTGMMNTASFETVSNLTWTTTTTT	0
MAPAVSASQGVIMRSLTSKLDSLLLQPPEPPPPAQPSSLRKGERKKILLLRGDLRHLLDDYYLLVEPPSDTAPPPDSTAACWAKEVRELSYDVDDFLDELTTQLLHHRGGGDGSSTAGAKKMISSMIARLRGELNRRRWIADEVTLFSARVKEAIRRQESYHLGRRTSSSRPREEVDDDDREDSAGNERRRFLSLTFGMDDAAVHGQLVGRDISMQKLVRWLADGEPKLKVASIVGSGGVGKTTLATEFYRLHGRRLDAPFDCRAFVRTPRKPDMTKILTDMLSQLRPQHQHQSSDVWEVDRLLETIRTHLQDKRYFIIIEDLWASSMWDIVSRGLPDNNSCSRILITTEIEPVALACCGYNSEHIIKIDPLGDDVSSQLFFSGVVGQGNEFPGHLTEV…	MLFYSLLFFFHTVAISAFTNIGTFSHPVYDYNPIPNHIHGDLKRRAYIERYSQCSDSQASEIRAALKSCAELASWGYHAVKNDNRLFRLIFKTDSTDIQNWVQKNFNEIYKECNRDADEISLTCHDKNVYTCVREGVHNLAYALINEKEIVICPPFFNNPVNSREITAGNQDTVILHEMVHIILKEWKDYGCEWHGIHKLDSTESIKNPDSYAIFAQCARYKYC	1
MAEAFIQVLLDNLTSFLKGELTLLFGFQDEFQRLSSMFSTIQAVLEDAQEKQLNNKPLENWLQKLNAATYEVDDILDEYKTKATRFSQSEYGRYHPKVIPFRHKVGKRMDQVMKKLKAIAEERKNFHLHEKIVERQAVRRETGSVLTEPQVYGRDKEKDEIVKILINNVSDAQHLSVLPILGMGGLGKTTLAQMVFNDQRVTEHFHSKIWICVSEDFDEKRLIKAIVESIEGRPLLGEMDLAPLQKKLQELLNGKRYLLVLDDVWNEDQQKWANLRAVLKVGASGASVLTTTRLEKVGSIMGTLQPYELSNLSQEDCWLLFMQRAFGHQEEINPNLVAIGKEIVKKSGGVPLAAKTLGGILCFKREERAWEHVRDSPIWNLPQDESSILPALRLSYHQL…	MSYSITTPSQFVYLSSAWADPIELINLCTNALGNQFQTQQARTVVQRQFSEVWKPSPQVTVRFPDSDFKVYRYNAVLDPLVTALLGAFDTRNRIIEVENQANPTTAETLDATRRVDDATVAIRSAINNLVVELIRGTGSYNRSSFESSSGLVWTSGPAT	0
MEIGLAVGGAFLSSALNVLFDRLAPHGDLLMFQKNKNDVRLLKKLKMTLVGLQVVLSDAENKQASNQHVSQWLNELRGAVDGAENLMEQVNYEALRLKVEGRHQNLAETNNQQVSDLKLNLSDDYFLDIKEKLEETIETLEDLQKQIGDLGLQKHLDLGKKLETRTPSTSLVDESKILGRMIEKERLIDRLLSSDSNGENLTVVPIVGMGGVGKTTLAKIVYNDKKVKDHFGLKAWFCVSEAYDAFRITKGLLQEIGSFDLKDDNNLNQLQVKLKESLKGKRFLVVLDDLWNDDCDEWDDLKNLFVQGAMGSKILVTTRKEDVALMMGNGAINVKTLSDEVSWDLFKQHSLKNRDPEEHPELEEVGKQIADKCKGLPLALKALAGILCRKSEVYEWKNV…	MKIGTQATSLAVLHNQESHAPQAETAVRPEPAQAVPEIPSDLAIRPRARGIHPFLAMTLGDKGCASSSGVSLEEDSHTQASLSDFSVASRDVNHNNICAGLSTEWLVMSSDGDAESRMDHLDHNGEGQSSGTQRHQVYNDALAAALSNDDEAPFFTASTAVIEDAGFSLRREPKTVRTSGGSAQLGQTVADDVAQSGRKHLLSLRFANVQGHAIACSCEGSRFKLFDPNLGEFQSSRSAAPQLLKSLIDHYNSLNYDVACVNEFRVS	0
MNYCLPSSTLQTTTKRRLTLRRLCCKQLRKKTLVQTAEEEEANTTMADPVIGATVQVLLEKLISLTIEEVNSSRDFNKDLEMLTQNVSLIQAFIHDVETPQEKQQSVEQWLNRLERVAEDAQNVFDRFIYESLKTKVVRSPLKKVSGFFSHTAFKRKMSQKINNINKELTAINKVAKDLGLQSLMVPSRKILPIRETDSFVVASDIVGRDLDIAEIKEKILNMREEDIVLSTIPIVGMGGLGKTTVAKRIYNDEHMKQIFEKRIWLCLPEMSETKSFLEQILESLIERKIEVERRDIIVKKLQDELGGKKYLLVLDDLWCVDSTSWHEFIDTLRGINTSRGNCILVTTRRKQVASTVATDLHILGKLTEDHCWSIFKQKAFVDGRVPEELASMGNKIVK…	MRVLCLALMATATVLVQSPASGLTTTVADTAQTATSILTPVLAGEPNKHVATRSLRTHPIDDSDDGEERLLNGMTDFFKYHAGKMSPEQLYKYLNLKGLGQEAYKHKNYASYIKKSKKWWKNQ	0
MVGAEMLVAAAVSQVARKINGIVGVAQGEVKLCCNFSDDLEGIKDTLVYLETLLKNAENNSFGSDRANLRHWLGQIKSLAYDIEDIVDGYYSSKEQFDGGSYAQKGSLFCSLSNPMLLKGSMVYKMKSKREMLQQRQQLPNQYHFLSHINSAVNFEEKQTTSYRNTDIAIVGRDADLDNLMDILMENSAEELSIISIVGPVGFGKTSLAQFVFNNTGTEVFSFRIWVHVSMGNINLEKIGRDIVSQTTEKIEGNMQLQSIKNAVQRVLNKYSCLIILDSLWGKDEEVNELKQMLLTGRHTESKIIVTTHSNKVAKLISTVPLYKLAALSEDDCLKIFSQRAMTGPGDPLFREYGEEIVRRCEGTPLVANFLGSVVNAQRQRREIWQAAKDEEMWKIEED…	MKINLSWKTYAVLSIVSLGGIHAMEHVPAELTRVSEGYTRFYRSPTASVILSGLVKVKWDNEQMTMPLFKWIGGEQAEELHFDVHIAHSSGPKLNRARTLGTVNSNMDQHWAQAHRNSGASRRTIQDCHLFENDIPNFPDYIKIKLVPKT	0
MNIVTGAMGSLIPKLGELLMDEYKLHKRIKKDVEFLKKELESMHAALIKVGEVPRDQLDRQVKLWADEVRELSYNMEDVVDKFLVRVDGDGIQQPHDNSGRFKELNNKMIGLFKKGKNHHHIADAIKEIKEQLQEVAARRDRNKVVVPNPTKPIAIDPCLRALYAEARELVGIYGKRDEELMRLLSMSGDDASNKRLKKVSIVGFGGLGKTTLARAVYDKIKCDFDCCAFVPVGQNPDMKKVLRDIVIDLSNPHSDLAILDDKQLVKKLHDFLENKRYLVIIDDIWDEKLWEGINFAFSKRNNLGSRLIITSRDFDVSKSCCSSDDDSTYKMEPLSTDDSRRLFHKRIFPDASGCPSEFQQVSEDILKKCGGVPLALITIASALASGQRVKPKHEWDIM…	MHINRTGSSQPSIELERFYSASQSLASSSVRELSPAEHANLQAITDYLKDHVFAAHKLPLSESAVDQDAVHAHNEQLDNIIDARARRLLDEGETPATIADTFAKAEKFDRMATTASTALRATPFAAASVLQYMQPAINKGDWLPTPLKPLTPFVSGALSGIMDQVGTTVMNRATGNLHYLSTPPEKLHDAMAASVKRHSPGVMRQAVDLGIAVQTYSARNAVRTVLAPALASRPAVQGAVDISVSAAGGLAANAGFGNRMHSVQARDHLRGGAFVLGIKDQEPKADLSEETDWLVAYNAIKSASYSGAALNAGKRVAGLPLDVATDGLKAVRSLVSATGLAQNGLALAGGFAGVGKLQEMATKNITDPATKAAVSQLTNMAASAGVFAAWTTAAVATDP…	0
MASALTGVMTSVINKLTALLGKEYMKLKGVQGEVEFMKDELSSMNALLHRLAEEDQHLDLQTKEWRNQVREMSYDIEDCIDDFMHHLGHTGIAESAGLVHRMAQLLKTLRVRHQIANQIEKLKARVEDASKRRLRDVVIKLLTEGEGASSQKLKVISIVGPGGLGKTTLANEVFRKLESQFQCRAFVSLSQQPDVKKIVRNIYCQVSQQDYGSIDIWDEEKLIKATREFLTNKRYFVVIDDIWSTQAWKTIKCALFVNNCGSRIMTTTRNMAIAKSCCTPDHDRVFEIMPLNIDSSKSLFLKRIFGSKDVCIPQLDEVCYEILKKCGGSPLAIITIASLLANKANTKEEWERVCNSIGSTLQKDPDVEEMRRILSLSYDDLPQHLKTCLLYLSIFPEDY…	MKIGTQATSLAVLHNQESHAPQAPIAVRPEPAHAIPEIPLDLAIRPRTRGIHPFLAMTLGDKGCASSSGVSLEDDSHTQVSLSDFSVASRDVNHNNICAGLSTEWLVMSSDGDAESRMDHLDYNGEGQSRGSERHQVYNDALRAALSNDDEAPFFTASTAVIEDAGFSLRREPKTVHASGGSAQLGQTVAHDVAQSGRKHLLSLRFANVQGHAIACSCEGSQFKLFDPNLGEFQSSRSAAPQLIKGLIDHYNSLNYDVACVNEFRVS	0
MADAFLSFAVQKLGDFLIQKVSLRKSLRDEIRWLINELLFIRSFLRDAEQKQCGDQRVQQWVFEINSIANDAVAILETYSFEAGKGASRLKACTCICRKEKKFYNVAEEIQSLKQRIMDISRKRETYGITNINNNAGEGPSNQVTKLRRTTSYVDEQDYIFVGFQDVVQTFLAQLLKAEPRRTVLSIYGMGGLGKTTLARKLYTSPDILNSFRTRAWICVSQEYNTMDLLRNIIKSIQGRTKETLDLLERMTEGDLEIYLRDLLKERKYLVVVDDVWQREAWESLKRSFPDGKNGSRVIITTRKEDVAERADDRGFVHKLRFLSQEESWDLFRRKLLDVRAMVPEMESLAKDMVEKCRGLPLAIVVLSGLLSHKKGLNQWQKVKDHLWKNIKEDKSIEI…	MPVVSKAQAREVYEHSVLFHGTTLRSRRSIQRNGFRLENKSAGSITAYAGIQSNFDAAVASSSHHYFAEKKEVAKRFARMVSRHCGDRPALVRTIGVMNHFAIEEDPDAGTSCLRTNEDIPSSHVLGSKGSPAEGNARIFKGEMEADGHSISLEEAGDLLRAVQSDSDSDG	0
MEAALLSGFIKAILPRLFSLVNDKLNLHKGVKGDIDFLIKELRMIVGAIDDDLSVEHGAAAAAAAVQTLCMEDLRELAHGIEDCIDGVLYRAAREQRRSSSLLPRTVRATKKLLQTNQHLAQELQRLKRMVEEANQRKQRYTAAAPGQHGQVYSSAAAQVDEPWPSCSSASDPRIHEADLVGVDADRAELLEQLAERQPEQLKVIAIVGFCGLGKTALAAEAYNRETRGGRFERHAWVCAAHRSAREVLGELLRRIDAACHGDSDAGQLCVDIRQQLEKKRYFIVIDDIQTEDQWKSIKSAFPTDKDIGSRIVVTTTIQSVANACCSANGYLHKMSRLDKNCSKQLLSKKACPERYSHYKQPDSAAILKKCDGQPLALVTIGEFLQANGWPTGPNCEDL…	MHFSTIFIPFALAALKVSAAPARFCVYYDGHLPATRVLLMYVRIGTTATITARGHEFEVEAKDQNCKVILTNGKQAPDWLAAEPY	1
MAESFLFNIIERVLAKVSSIAVYEISLAWNVKTELRKLQSTLSTIKAVLLDANEQKAKNHEVRDWLEKLRDVVYDVDDLMDDLSTQLLLQMHFQKSFRKKVRRFFSSSNPIIYRFKIGRKVKEIRELLNEIADDRRNFHFTEHTYVIPAENTSREQTHSFVRASDIIGRDDDQENIVKQLIDSHDEENISVIPIVGLGGLGKTTLVKLVYNNNRVVQNFDLRMWVSISEDFSLSKVIEKILRSATGESFDHLDMDQLQCCLGEVLQQKRYLLVLDDVWNEDQHKWTDLRELLMNCSRGSKIVVTTRSKMVALITGTVPPYYLGGLANDDCLSLFLKCAFGGQDNLFPNLVEIGKEIVKKCGGVPLAVKTLGRLLYMKTDENEWLQIRDNEIWEIEQNKS…	MSHHFGLRKIKLLILLFLQVHGSQCAMRNFAADRVHGVESVISGSKSSSNPMALSKSMDKPDTSDLVDSNVQAKNDGSRYEEDFTAKYSEQVDHVSKILKEIEEQEPGTIIIDHKAFPIQDKSPKQVVNFPFPKKMITESNSKDIREYLASTFPFEQQSTILDSVKSIAKVQIDDRKAFDLQLKFRQENLAELKDQIILSLGANNGNQNWQKLLDYTNKLDELSNTKISPEEFIEEIQKVLYKVKLESTSTSKLYSQFNLSIQDFALQIIHSKYKSNQISQNDLLKLITEDEMLKILAKTKVLTYKMKYFDSASKMGINKYISTEMMDLDWQFSHYKTFNDALKKNKASDSSYLGWLTHGYSIKYGLSPNNERSMFFQDGRKYAELYAFSKSPHRKIIP…	0
MVDAVVSTVLERLLGLLGEGGRIVLEYQDQFELMQTQLRLIQGFLRDVDRRRRKVHTLRAITDELREVIYEAEDIMAACTNAGLQATTWAGSCLPPCASLAKFPSLFQTGRQLREINSKIRQITERLMPFSSQALALRNSRDEFTSDVGRWSSPVLDQTKIVGLEREVAKIKGWLFGANSGVTTIGIVGMGGLGKTTAAQKVFGDKEVEDHFQKILWVSVSQTFTEEEIMRSILKNLGDAGIGDDRSELLRKIHQYLQGKHYLIVFDDVWSVQSGWWERLSNGLPKENKSCIIITTRNEEVARRMGAVEGRIHRPSLLSMEDSWSLFCKAASGGADNISSDPRLREVGMEIVQKCGGLPLAIRAVGGMMFCLPSSVAEWRRIADNFRDELAQNDDLVMA…	MGNVCVGGSRMSHQVYSPDRADTPPRSERNTPDRRQRAAGDAERTQSMRLQQKINDLKPYVRHARGPIKAYGQAALDRASGKKTSVSFAELDATHLDAMVDIENQRNPGLNLRHFRDHKELIQAFQSGGPNSFRAIFPQTSPLTGQTVKHHVMADVRLHQGGAPTIIITEPAVIVGDRYQQLQRHNLTLEDLSESGVPLSQVAIIETQAQKTNDDCVMYSLNYAIKAHKNAAQFDDIHHGLQHGTLSTESESRAQTTLGALEANLTYSVMHAHAAFGADVLPVDFYKHGASLTQAKQLMKRPDGRMAGRVNSEGHSEAENLVQRNQAFRVKRRELLDDEAPSNTQFSASIDGFRLQEIKRVLAEEQR	1
MVDAVVTVFLEKLLGALSEESRVFSEFRDKFETLQFELQLMRSFLKDAERLKRKNETFRCVMANLRELIYEAEDILADCQLQSRDDGLFSSGWFMCTNPFKLSFQYQTGKSLGEINRKIASIKQNIPSYLGVPLLNQLEPINAQNDQMPRRSSPVYDHTQVVGLEGDASKLKEWLFEADKGILAIGVVGMGGLGKTTIAQKVFNDRKIEERFDRRIWVSVSQNFSEEQIMRSMLRNLGDVSVGDDKGELLKKINEYLLGKRFLIVMDDVWGSDFTWWHTIYEALPKGNGSSIIITTRIEKVAQKMGVKKARSHWPKCLSKDDSWLLFQKIAFAADGGECKHPDLENVGKEIVEKCKGLPLAIKAVGGIMLCKPSHYHEWRRIADHFHDELAEDDNSVIA…	MKIGTQATSLAVLHNQESHAPQAETAVRPEPAQAVPEIPSDLAIRPRARGIHPFLAMTLGDKGCASSSGVSLEEDSHTQASLSDFSVASRDVNHNNICAGLSTEWLVMSSDGDAESRMDHLDHNGEGQSSGTQRHQVYNDALAAALSNDDEAPFFTASTAVIEDAGFSLRREPKTVRTSGGSAQLGQTVADDVAQSGRKHLLSLRFANVQGHAIACSCEGSRFKLFDPNLGEFQSSRSAAPQLLKSLIDHYNSLNYDVACVNEFRVS	0
MLTSSSHHGRSYDVFLSFRGEDTRKTFVGHLFNALIEKGIHTFMDDKELKRGKSISSELMKAIGESRFAVVVFSKNYASSTWCLEELVKILEIHEKFELIVVPVFYDVDPSTVRKQNGEYAVCFTKFEANLVDDRDKVLRWREALTKVANISGHDLRNTYNGDESKCIQQILKDIFDKFCFSISITNRDLVGIESQIKKLSSLLRMDLKGVRLVGIWGMGGVGKTTAARALFNRYYQNFESACFLEDVKEYLQHHTLLYLQKTLLSKLLKVEFVDCTDTEEMCVILKRRLCSKKVLVVLDDVNHNDQLDKLVGAEDWFGSGSRIVITTRDMKLLKNHDVHETYEIKVLEKDEAIELFNLHAFKRSSPEKEFKELLNLVVDYTGGLPLALKVLGSLLYKE…	MKIAPVAINHSPLSREVPSHAATTQAKQTNLQSEAGDLDARKSSASSPETRALLATKTVLGRHKIEVPAFGGWFKKKSSKHETGGSSANADSSSVASDSTEKPLFRLTHVPYVSQGNERMGCWYACARMVGHSVEAGPRLGLPELYEGREGPAGLQDFSDVERFIHNEGLTRVDLPDNERFTHEELGALLYKHGPIIFGWKTPNDSWHMSVLTGVDKETSSITFHDPRQGPDLAMPLDYFNQRLAWQVPHAMLYR	0
MNIVTGAMGSLIPKLGELLMDEYKLHKRIKKDVEFLKKELESMHAALIKVGEVPRDQLDRQVKLWADEVRELSYNMEDVVDKFLVRVDGDGIQQPHDNSGRFKELNNKMIGLFKKGKNHHHIADAIKEIKEQLQEVAARRDRNKVVVPNPTKPIAIDPCLRALYAEARELVGIYGKRDEELMRLLSMSGDDASNKRLKKVSIVGFGGLGKTTLARAVYDKIKCDFDCCAFVPVGQNPDMKKVLRDIVIDLSNPHSDLAILDDKQLVKKLHDFLENKRYLVIIDDIWDEKLWEGINFAFSKRNNLGSRLIITSRDFDVSKSCCSSDDDSTYKMEPLSTDDSRRLFHKRIFPDASGCPSEFQQVSEDILKKCGGVPLALITIASALASGQRVKPKHEWDIM…	MKVSSANAGVPANSADNTSARPSQTNADTTPLGRRRRAPDDAPGSPPARRQRQDSPEDSAQTMFRRAGMTSLPPSPATSEHVPLLDNRPTLERMGVDHPLPGRTWYETGHTTASPADRTSTASAAQVASSSRSAGPATAARPQPTHTSAGQQATVDRLRTQVTGFLSGALGKLQALSAQNMDPELAQFRVLDVDRAIMPLLIVAENARNPGLNLVPLHMDMAEDEEVRTQPPMAGSRHIAEFVASARPGRYRAVIDDGSHTRAADIRKDASGTSVIVVDPLRKEKDENAYVDYADNVNMEFGEHAKCAFIPVDIQKSFFDCRILSLSLALKMHDKDDAFAAFHETLRNGGDPSHHVSRAQQTEELGATLVLDGAPLVDARMMKHGQAASSVSRYLENHP…	0
MEKRKDIEEANNSLVLFSALSKDIANVLIFLENEENQKALDKDQVEKLKLKMAFICTYVQLSYSDFEQFEDIMTRNRQEVENLLQSLLDDDVLTSLTSNMDDCISLYHRSYKSDAIMMDEQLDFLLLNLYHLSKHHAEKIFPGVTQYEVLQNVCGNIRDFHGLILNGCIKHEMVENVLPLFQLMAERVGHFLWEDQTDEDSRLSELDEDEHNDRDSRLFQLTHLLLKIVPTELEVMHICYTNLKASTSAEVGRFIKKLLETSPDILREYIIQLQEHMLTVIPPSTLGARNIHVMMEFLLLILSDMPKDFIHHDKLFDLLAHVGTLTREVSTLVRDLEEKLRNKEGNNQTNCATLDLLENIELLKKDLKHVYLKAPNSSQCCFPMSDGPLFMHLLHMHLN…	MKVSSANAGVPANSADNTSARPSQTNADTTPLGRRRRAPDDAPGSPPARRQRQDSPEDSAQTMFRRAGMTSLPPSPATSEHVPLLDNRPTLERMGVDHPLPGRTWYETGHTTASPADRTSTASAAQVASSSRSAGPATAARPQPTHTSAGQQATVDRLRTQVTGFLSGALGKLQALSAQNMDPELAQFRVLDVDRAIMPLLIVAENARNPGLNLVPLHMDMAEDEEVRTQPPMAGSRHIAEFVASARPGRYRAVIDDGSHTRAADIRKDASGTSVIVVDPLRKEKDENAYVDYADNVNMEFGEHAKCAFIPVDIQKSFFDCRILSLSLALKMHDKDDAFAAFHETLRNGGDPSHHVSRAQQTEELGATLVLDGAPLVDARMMKHGQAASSVSRYLENHP…	0
MVDAITEFVVGKIGNYLIEEASMFMAVKEDLEELKTELTCIHGYLKDVEAREREDEVSKEWSKLVLDFAYDVEDVLDTYHLKLEERSQRRGLRRLTNKIGRKMDAYSIVDDIRILKRRILDITRKRETYGIGGLKEPQGGGNTSSLRVRQLRRARSVDQEEVVVGLEDDAKILLEKLLDYEEKNRFIISIFGMGGLGKTALARKLYNSRDVKERFEYRAWTYVSQEYKTGDILMRIIRSLGMTSGEELEKIRKFAEEELEVYLYGLLEGKKYLVVVDDIWEREAWDSLKRALPCNHEGSRVIITTRIKAVAEGVDGRFYAHKLRFLTFEESWELFEQRAFRNIQRKDEDLLKTGKEMVQKCRGLPLCIVVLAGLLSRKTPSEWNDVCNSLWRRLKDDSI…	MRIGPLQPSIAHTAAPALPTHTSAISPTQVPHMPGNTPPLRERPRRRAGNMPPLVPLNDSAMTGKPALVALDSEFSEQRLAEVQARQITVQTLQGKLATHLAQAGTALKPDSIAARFAAGTLEPVYLDTAAFNAMSRGLPARARAAAGPVLIDAQQGRIIFNLQRAFAPGDTFSDAALAALGKQLNLSGHGLATPNWLQPAAGTPGRRKLQQAARYHGHEVPARDGGAGFFKANDHRLLEGKQVLLRNHQKSLVHNHYFEAPSTRAFGKDVMVHRGLFDNHAGIPENSLASIDHAYEQGYRNLELDVEVSSDGVPVLMHDFSIGRMAGDPQNRLVSQVPFAELREMPLVIRNPSDGNYVKTDQTIAGVEQMLEHVLKKPEPMSVALDCKENTGEAVAML…	0
MASALTGVMTSVINKLTALLGKEYMKLKGVQGEVEFMKDELSSMNALLHRLAEEDQHLDLQTKEWRNQVREMSYDIEDCIDDFMHHLGHTGIAESAGLVHRMAQLLKTLRVRHQIANQIEKLKARVEDASKRRLRYKLDERTFNLSTAGAIDPRLPSLYAESDGLVGIEQSRDVVIKLLTEGEGASSQKLKVISIVGPGGLGKTTLANEVFRKLESQFQCRAFVSLSQQPDVKKIVRNIYCQVSQQDYGSIDIWDEEKLIKATREFLTNKRYFVVIDDIWSTQAWKTIKCALFVNNCGSRIMTTTRNMAIAKSCCTPDHDRVFEIMPLNIDSSKSLFLKRIFGSKDVCIPQLDEVCYEILKKCGGSPLAIITIASLLANKANTKEEWERVCNSIGSTLQ…	MKIAPVAINHSPLSREVPSHAAPTQAKQTNLQSEAGDLDARKSSASSPETRALLATKTVLGRHKIEVPAFGGWFKKKSSKHETGGSSANADSSSVASDSTEKPLFRLTHVPYVSQGNERMGCWYACARMVGHSVEAGPRLGLPELYEGREGPAGLQDFSDVERFIHNEGLTRVDLPDNERFTHEELGALLYKHGPIIFGWKTPNDSWHMSVLTGVDKETSSITFHDPRQGPDLAMPLDYFNQRLAWQVPHAMLYR	0
MDVTVSAATGALAPVLVKLADLLKTEDRNLLGGSRRDAEFIRSELDAVKCSIHPSWDFDAACKADLLTEVRELSYDVDDAVDDFNLEPRGDEITNPFDELKTRVEHLSKWKLPVTSRPPSSVHRREPGLLPASTELVGMDERKEELIKLLEQGVDRGSSDASRWRKGKPHFPLRISRRRMAPPFHIRIVIKVAMDSNKSRSKAMRLIASMRGVLSVMIVGDDRYELVVFADDLDIIKLVTAIRKKVGYAELVQISENLVVVEETKTMPAAVNSTCEFDKVNTVCILGFAGGGKTTVAKELYDALGTKFQCRIFVSVSPIPSSPKTTEILADILQALGVTDTPSTPYGGTGTSNQQHIVDNISAFLVDKKYLIVIDDIWHWDEWEVIRKSIPKNDLGGRI…	MSYTVNSPSQLVYLSSAWADPTDLLNLCTNSLGNQFQTQQARTTVQQQFSDVWKPTPQAGVRFPASGFKVYRYNAVLDPLITALLGTFDTRNRIIEVENQQNPTTAETLDATRRVDDATVAIRSAINNLANELVRGTGMYNQTSFESMAGLTWTTTPPSG	0
MAERVVTMAIGPLVSMLKDKASSYLLDQYKVMEGMEEQHKILKRKLPAILDVITDVEEQAMAQREGAKAWLQELRTVAYVANEVFDEFKYEALRREAKKNGHYIKLGFDVIKLFPTHNRVAFRYKMGRKLCLILQAVEVLIAEMQVFGFKYQPQPPVSKEWRHTDYVSIDPQEIASRSRHEDKKNIIGILVDEASNADLTVVPVVAMGGLGKTTLAQLIYNDPEIQKHFQLLLWVCVSDTFDVNSLAKSIVEASPNKNVDTDKPPLDRLQKLVSGQRYLLVLDDVWDNKELRKWERLKVCLQHGGMGSAVLTTTRDKRVSEIMGADRAAYNLNALEDHFIKEIIEARAFSSKKEKPIELVEVVDEIVKRCCGSPLAATALGSVLCTKTSVKEWKAVSSG…	MLLAAAIVFLHIPALTMPAAEARQTAANIMHPVLDGEQNVLGKRSLRTDHMRVSNVEDREGDEERIFRRFTDWIKYLFNKMNPKQLHTYLGLDGLGETAYKHKNYPIYRMMSKKWRDKL	0
MEKRKDNEETNNSLVLFSALSKDIADVLVYLENEENQKALDKDQVEKLKLKMAFICTYVQLSYSDFEQFEDIMTRKRQEVENLLQPLFDDDVLTSLTSNMDDCISLYHRSNKSDATMMDEQLDFLLLNLYHLSKHHAEKIFPGVTQYEFLQNVCGNIRDFHGLIVNGCIKHEMVENVLPLFQLMAERVGHFLWEDQTDEDSNGDDQNDRDARLFQLTHLLLKIVPTELEVMHICYTNLKASTSAEVGRFNKKLLETSPDILRESIIQLQEHMIAVIPPSTSGARNIHVMMEFLLLILSDMPKDFIHHDKLFDLLAHVGVLTREVSTLVRDLEEKLRNKEGNNQTNCATLDLLENIELLKKDLKHVYLKSPDSSRCCFPMSDGPLFMHLLHMHLNDLLDS…	MWRLFLALIAATAILVHSPASALTTSTTGMTQTTPSLSVPVYVGKPSKDFSTRHLRIRHMKDDKVGDSEKNEERLIKTFESWVRYKLLQLHPKFRQVKLHPGRVFTLLGLDGLHEMAIYHPGWKRYVDYSQKWRSNNRLKRF	0
MEIVTAILSPVAEHLMILPVARQIGYLFYYRRNIRSLENENKKLEGIRSGVQHRKDAEWRNLQVMPPHVENWLKDVNETTAEVAVLLRRRAEVERGCFYGWCPNLKSRHSLSRKAKKIEQAMIGLQDEGTRYAPSSCPAPLAVTVIHSDEFDSRKQKEEEVMTALKDEGITIVGICGMGGVGKTTLAEKVRARAKQERLFDYVVVLTISQQQPDIKKIQREIAEGVGLSLEGDDLLERGDRLRSRLMQKDSRVLVILDDVWKKVDLKRVGIPSGSDRNYWCKVILTTRLRDVCDDMEAKKKVHVEILCENEAWLLFRQKAGNSADDLSLPDIAEAVAKECKGLPLAIVTVAGALKGKTKRSWEDALLELKKAAPRNIRGVLADVYQPLKISYNHLGSDE…	MYHSKVGLLAVALVMQAILLCGCDASAMRYASGFQNNERQSSEQESYSRSAQSSEKSSSGYQMGEMASAGVGMSSGYGGSGYSSGGGYQQGVGYSGCDSDYSSGGIGGIVNTATGLASSVTGMAGGLGGGGGLADVGGVVNTVSGLADVGGLTNTVSGLADVGGVTNTVGGLVNGIAGGGAGGGLLGGVLGGGDGGCGGNCGGNCGGNCGGRGGGGGGLLGGILGGGSGGGRGARVSARVC	0
MTNCEKDEEFVCISCVEEVRYSFVSHLSEALRRKGINNVVVDVDIDDLLFKESQAKIEKAGVSVMVLPGNCDPSEVWLDKFAKVLECQRNNKDQAVVSVLYGDSLLRDQWLSELDFRGLSRIHQSRKECSDSILVEEIVRDVYETHFYVGRIGIYSKLLEIENMVNKQPIGIRCVGIWGMPGIGKTTLAKAVFDQMSSAFDASCFIEDYDKSIHEKGLYCLLEEQLLPGNDATIMKLSSLRDRLNSKRVLVVLDDVRNALVGESFLEGFDWLGPGSLIIITSRDKQVFCLCGINQIYEVQGLNEKEARQLFLLSASIKEDMGEQNLQELSVRVINYANGNPLAISVYGRELKGKKKLSEMETAFLKLKRRPPFKIVDAFKSTYDTLSDNEKNIFLDIAC…	MRVLCLALMATATVLVQSPASGLTTTVADTAQTATSILTPVLAGEPNKHVATRSLRTHPIDDSDDGEERLLNGMTDFFKYHAGKMSPEQLYKYLNLKGLGQEAYKHKNYASYIKKSKKWWKNQ	0
MAESFLFNIIERVLAKVSSIAVYEISLAWNVKTELRKLQSTLSTIKAVLLDANEQKAKNHEVRDWLEKLRDVVYDVDDLMDDLSTQLLLQMHFQKSFRKKVRRFFSSSNPIIYRFKIGRKVKEIRELLNEIADDRRNFHFTEHTYVIPAENTSREQTHSFVRASDIIGRDDDQENIVKQLIDSHDEENISVIPIVGLGGLGKTTLVKLVYNNNRVVQNFDLRMWVSISEDFSLSKVIEKILRSATGESFDHLDMDQLQCCLGEVLQQKRYLLVLDDVWNEDQHKWTDLRELLMNCSRGSKIVVTTRSKMVALITGTVPPYYLGGLANDDCLSLFLKCAFGGQDNLFPNLVEIGKEIVKKCGGVPLAVKTLGRLLYMKTDENEWLQIRDNEIWEIEQNKS…	MKVSHLTSPAPVVIEHQPRQSEKVSRDGDVIKPWSQLPAAAPSFGGCFGKSKKSRGYDSGSSSGSRSNAGFRLNHVPYVSQQNERMGCWYACTRMLGHSISSGPRLGLPELYDSSGPQGLQQREDVLRLMRNENLAEVSLPESRQFSANELGNLLCRHGPIMFGWQTPAGSWHMSVLTGIDKPNDAIIFHDPQRGPDLTMPLDSFNQRLAWRVPHAMLYSEN	1
MEKRKDNEETNNSLVLFSALSKDIADVLVYLENEENQKALDKDQVEKLKLKMAFICTYVQLSYSDFEQFEDIMTRKRQEVEKLLQPLLDDDVFTSLTSNMDDCISLYKSDAIMMDEQLDFLLLNLYHLSKHHAEKIFPGVTQYEVLQNVCGNLRDFHGLIVNGCIKHETVENVLPLFQLMAERVGHFLWEDQTDEDSRLSELDADEPNDRVSRLFKLAHLLLKIVPVELEVMHICYTNLKASTSAEVGLFIKQLLETSPDILREYLIHLQEHMVSVITPSTSGARNIHVMLEFLLIILSDMPKGFIHHDKLFDLLDRVGTLTRDVSTLVHDLEEKLRNKQGNDQTNRATLDLLKDIELLKEDLKHVYLKSPDSYQCFFPMSDGPLFMHMLHLHVNDLLD…	MKLLISIFIGFLAISTSQQEDVSTPAPNFPDFCSNPNLNKNAKVKACCDAVTKAANAGSYSGADGPVPDECTLKSCGRVCNRFFHKKGENRVTEMPESKTTESESSEECECGDSGDETTTGAQPTPRNVYPSGPEPSTSGGQVASHKPPAAPSTPHPGCHQPPAAPTTKPPRNPYPSGPEPTPKQPGYPQGRASTPKQPGYPQGPASPTPRNVYPSGPEPSTPGGKVASHKPPAAPSTPQPGYPQPPAAPTTKPPRNPYPSGPEPTPKQPAPSSPTPPSSAPSVPAPPSGQYPPGSNVTSNSLTVPPLYTTKETCLPLTPDMPGVVDQWLNKPKTGRFVWHALTNAHSYGGECGLGIQYPYHACVGRDLWSPVKKWVRSCLTDIPNHYIRNDQVCVNKC…	1
MEIVTAILSPVAEHLMILPVARQIGYLFYYRRNIRSLENENKKLEGIRSGVQHRKDAEWRNLQVMPPHVENWLKDVNETTAEVAVLLRRRAEVERGCFYGWCPNLKSRHSLSRKAKKIEQAMIGLQDEGTRYAPSSCPAPLAVTVIHSDEFDSRKQKEEEVMTALKDEGITIVGICGMGGVGKTTLAEKVRARAKQERLFDYVVVLTISQQQPDIKKIQREIAEGVGLSLEGDDLLERGDRLRSRLMQKDSRVLVILDDVWKKVDLKRVGIPSGSDRNYWCKVILTTRLRDVCDDMEAKKKVHVEILCENEAWLLFRQKAGNSADDLSLPDIAEAVAKECKGLPLAIVTVAGALKGKTKRSWEDALLELKKAAPRNIRGVLADVYQPLKISYNHLGSDE…	MPYTVTSPSQLVYFGSVWADPITFIDLCTVALGNQFQTQNARTTVQQQFSDLFKTVPTRTNRFNDGENGFRVFRYNSTLDPLISALMNSFDTRNRIIEVDNPANPNTSEVASATQRVDDATVNIRACINNLMNELVRGTGMMNTASFETVSNLTWTTTTTT	0
MSEAIALAMSKIKTCLETEASFKNAMFKLSKKDKLVKELLEKIKQIEEQLDITNDFIQEQISTVNLGDPLDESWIATVRRLAFIVEDVMEKYLYYAHQLQEEGSQKHPVKRSSYVDVFNKVGQVMDKINYHIGHLLSIREQSKLAPQLVPYSPYPDSEGQPELIGTNGPFNVLLKFLKHGEDEAVLQPKVLSMLGIGGIGKTALVSKVYRMLREEFQRHASVTVSKMPDMKRVLFDVLDQIGLRKYPTSLNENQVIAQIGQDLKDKRYLIVIDDLWDMQHWKTIKDALPDANYGSRLIVTTRLNNIAETCSSGQHDLTYKVMPLAHQDSRTLFLKEILGHEGSCSDAPVFDEILKMFGGMPSALKCIGSFLRNKLVTTESQKIMMSSLHSELENFPSWQ…	MHYITPIILMSIGQFLDILLGAGGLVGAMTPHHQINCNSPYLTFPRLTAKCDSCQLHTKVTNLVSCTSCRKSSLVYEECSTKGCPANWHKSTCQEHKFKRGILHSRCENCQQHKKETQTISCKNCKNSASTFPYCSSPECHSRW	0
MAERVVTMAIGPLVSMLKDKASSYLLDQYKVMEGMEEQHKILKRKLPAILDVITDVEEQAMAQREGAKAWLQELRTVAYVANEVFDEFKYEALRREAKKNGHYIKLGFDVIKLFPTHNRVAFRYKMGRKLCLILQAVEVLIAEMQVFGFKYQPQPPVSKEWRHTDYVSIDPQEIASRSRHEDKKNIIGILVDEASNADLTVVPVVAMGGLGKTTLAQLIYNDPEIQKHFQLLLWVCVSDTFDVNSLAKSIVEASPNKNVDTDKPPLDRLQKLVSGQRYLLVLDDVWDNKELRKWERLKVCLQHGGMGSAVLTTTRDKRVSEIMGADRAAYNLNALEDHFIKEIIEARAFSSKKEKPIELVEVVDEIVKRCCGSPLAATALGSVLCTKTSVKEWKAVSSG…	MKSFTHILGAFLAMVALVTGAALPEESQLDTRTITESQALSIARRQGACISLDIVPRRVDRAHQTNFQWVIREEGRTDWNPNNHVHVLIDAQTTEFDHRLTVEITNRSQRFGNAVILSRYAGDTNTGPIQDQIRIPVGTAEGRTAAFVSRCIRLPSLQGTWWWQLEN	0
MNIVTGAMGSLIPKLGELLMDEYKLHKRIKKDVEFLKKELESMHAALIKVGEVPRDQLDRQVKLWADEVRELSYNMEDVVDKFLVRVDGDGIQQPHDNSGRFKELNNKMIGLFKKGKNHHHIADAIKEIKEQLQEVAARRDRNKVVVPNPTKPIAIDPCLRALYAEARELVGIYGKRDEELMRLLSMSGDDASNKRLKKVSIVGFGGLGKTTLARAVYDKIKCDFDCCAFVPVGQNPDMKKVLRDIVIDLSNPHSDLAILDDKQLVKKLHDFLENKRYLVIIDDIWDEKLWEGINFAFSKRNNLGSRLIITSRDFDVSKSCCSSDDDSTYKMEPLSTDDSRRLFHKRIFPDASGCPSEFQQVSEDILKKCGGVPLALITIASALASGQRVKPKHEWDIM…	MKINLSWKTYAVLSIVSLGGIHAMEHVPAELTRVSEGYTRFYRSPTASVILSGLVKVKWDNEQMTMPLFKWIGGEQAEELHFCVHIAHSSGPKLNRARSLGTVNSNMDQHWAQAQRNSGATRRTIEGFHLFENDIPNFPDYIKIKLVPKT	0
MELGTGAIGSLLPKLVEVLKEEYDLHKGVRKKIKHLSQELESMNAVLLKVGEVPPDQLDELVKLWAGDVRELSYDMEDVVDAFLVHIDGPEPLDTHMLRRFRKKMANFFNKCKHHHKIAGAIQDVNKKVEEVASRRDRYMVDNIIAKVTGPVTIDPRLQALYKKTTELVGIEKQSEKLVKILSLGDDVHASDEKMKIVSIVGFGGLGKTTLSKAVYDKHKLAFDCGAFVPVGRDPDMKKVLRDILIDFDYMNPNVMILDERQLINELRKLIQNKRFLFVIDDIWDKKSWELIRCALQHSNCGGRVVVTTRIFEVATHIGDIYKMQPLSRDDSEILLYSRINDGEDRFLDSLSTEACDKILKKCGGVPLAIITIASLLASKSGEDWSNVYNSIGFGERGN…	MRVTTFNTFLLTLGTVAVVNAETGNKYIEKRAIDLSRERDPNFFDHPGIPVPECFWFMFKNNVRQDAGTCYSSWKMDMKVGPNWVHIKSDDNCNLSGDFPPGWIVLGKKRPGF	1
MRIYRCFIVIDDMWDKKSWGLIRCALQDSNHRSRVVVTTRVFEVATYVGDVYKTQPLSRNDSEKLLYTRIVQGEGKCLDSSLVEVCDKFLKKCGGVPLAIITIASLLANKPQEDWSEVYSTIVLGHGGNDDVENTRRILSLSYYDLPLHLKPCLLYLSIFPEDYYIEKNLLIWKWIAEGFVHEKQAPGVGLFELGEGYFNELINRSMIQPVEAEDKGYVDGCRVHDMVLDMICLLSFEENFVTVLDGSEKQESPRIKTRRLALQHRNFEENRHQLGNVGVDQLRSFVVSECDGITVESPSFHVLRVLALENHFSRNYYCKHILQHLGNLHHLRYLGLQNVRTSELPDEVGDLKFLQVLDLSGTGIQELPESVGLLTKLLSLRANEGTRVSAGSIVKLTS…	MKNKTDIAGIAGLSTSHVSFDDAESKSVLDGSTQSTPEYKFQTPLDQLPARPAGPKSSNTTDAYIHESLPHSVPIAGASTSAVTHQQATQRKGTDEIYGLGSLPSAGPGRWEYLANPGNWHPERRKLHEKLLDQARSSALTLAESLESDGCQPTLFALRGNTATGKTRIATKKIPVLAAALKKTAGKGCVNPDVFKSSLAKSETGAKIFSSAQVHSESSFLADRFEGGLRSQKTGSGAIASIVVDKRLSREYEIDSYIQLAKETGRKVELCDIDAPLENSLVGVLQRKPEGEDPRPPYPVVSSGFVAVRSNRMYVIDRFIADPSLGNYRLFGTAEDGEKVMVASVIGGEFSVENAELYEKITSPQLSVTGDLADKVIDKELIDRLENNIADPERAAKTR…	0
MAVYSVATGALAPVLSKLSALLGDEHLDLAERTRSDAMFIRSQLEAVHSLLLPRISWGMTGEEVDALCKDELMAEVRELSYDMDDAIDEFFLEEPMAGGDGGPFDELKTRVEDVSKRFSDSRRWRPPVEQHQPSLTAATVDCPPPHARFVHNMMDVSELVEMDKQHEKELIKLLEQGADTSIYASRWRIATPWHDKEQSTVVKVPEREWGFPDNRNSPFIWASDSFERLRSGSLCGDTLRLDGEGANIRKLLSTLRNKVGRAQLVQVEDKRKRVEEATKPCEFHEVKTICILGLPGAGKTTLAKLLYSHHSTTEQQFQHRAFVSLSPGANLTDTLTDILLQVGAYNDDATPYCGTGTPHQQYLIDNISAYLIGKKYLIIIDDVWHWEEWEVIRKSIPKN…	MKINLSWKTYAVLSIVSLGGIHAMEHVPAELTRVSEGYTRFYRSPTASVILSGLVKVKWDNEQMTMPLFKWIGGEQAEELHFCVHIAHSSGPKLNRARSLGTVNSNMDQHWAQAQRNSGATRRTIEGFHLFENDIPNFPDYIKIKLVPKT	0
MTNCEKDEEFVCISCVEEVRYSFVSHLSEALRRKGINNVVVDVDIDDLLFKESQAKIEKAGVSVMVLPGNCDPSEVWLDKFAKVLECQRNNKDQAVVSVLYGDSLLRDQWLSELDFRGLSRIHQSRKECSDSILVEEIVRDVYETHFYVGRIGIYSKLLEIENMVNKQPIGIRCVGIWGMPGIGKTTLAKAVFDQMSSAFDASCFIEDYDKSIHEKGLYCLLEEQLLPGNDATIMKLNSLRDRLNSKRVLVVLDDVCNALVAESFLEGFDWLGPGSLIIITSRDKQVFRLCGINQIYEVQGLNEKEARQLFLLSASIKEDMGEQNLHELSVRVISYANGNPLAISVYGRELKGKKKLSEMETAFLKLKRRPPFKIVDAFKSSYDTLSDNEKNIFLDIAC…	MHYITPIILMSIGQFLDILLGAGGLVGAMTPHHQINCNSPYLTFPRLTAKCDSCQLHTKVTNLVSCTSCRKSSLVYEECSTKGCPANWHKSTCQEHKFKRGILHSRCENCQQHKKETQTISCKNCKNSASTFPYCSSPECHSRW	0
MAPAVSASQGVIMRSLTSKLDSLLLQPPEPPPPAQPSSLRKGERKKILLLRGDLRHLLDDYYLLVEPPSDTAPPPDSTAACWAKEVRELSYDVDDFLDELTTQLLHHRGGGDGSSTAGAKKMISSMIARLRGELNRRRWIADEVTLFSARVKEAIRRQESYHLGRRTSSSRPREEVDDDDREDSAGNERRRFLSLTFGMDDAAVHGQLVGRDISMQKLVRWLADGEPKLKVASIVGSGGVGKTTLATEFYRLHGRRLDAPFDCRAFVRTPRKPDMTKILTDMLSQLRPQHQHQSSDVWEVDRLLETIRTHLQDKRYFIIIEDLWASSMWDIVSRGLPDNNSCSRILITTEIEPVALACCGYNSEHIIKIDPLGDDVSSQLFFSGVVGQGNEFPGHLTEV…	MKVSSANAGVPANSADNTSARPSQTNADTTPLGRRRRAPDDAPGSPPARRQRQDSPEDSAQTMFRRAGMTSLPPSPATSEHVPLLDNRPTLERMGVDHPLPGRTWYETGHTTASPADRTSTASAAQVASSSRSAGPATAARPQPTHTSAGQQATVDRLRTQVTGFLSGALGKLQALSAQNMDPELAQFRVLDVDRAIMPLLIVAENARNPGLNLVPLHMDMAEDEEVRTQPPMAGSRHIAEFVASARPGRYRAVIDDGSHTRAADIRKDASGTSVIVVDPLRKEKDENAYVDYADNVNMEFGEHAKCAFIPVDIQKSFFDCRILSLSLALKMHDKDDAFAAFHETLRNGGDPSHHVSRAQQTEELGATLVLDGAPLVDARMMKHGQAASSVSRYLENHP…	0
MEIGLAVGGAFLSSALNVLFDRLAPNGDLLNMFRKHKDHVRLLKKLKMTLRGLQIVLSDAENKQASNPSVRDWLNELRDAVDSAENLIEEVNYQVLRLKVEGQHQNLAETGNQQVSDLNLCLSDEFFLNIKDKLEDTIETLKDLQEQIGLLGLKEYFGSTKQETRKPSTSVDDESDIFGRQREIEDLIDRLLSEDASGKKLTVVPIVGMGGLGKTTLAKAVYNNERVKNHFGLKAWCCVSEPYDALRITKGLLQEIGKFDSNDVYNNLNQLQVKLKESLKGKKFLIVLDDVWNDNYNEWDDLRNIFVQGDIGCKIIVTTRKESVALMMGNEQISMNNLPTEASWSLFKTHAFENMDPMGHSELEEVGKQISAKCKGLPLALKTLAGMLRSKSDVEEWTR…	MPRALLAARRIFEVIMRIGPLQPSVAHTAAPALPTHISTISPTQVPDMPGNTPPLRERPRRRAGNMPPLVPLNGSAMTGRPALVALDSEFSEQRLAEVQARQITVQTLQTKLATHLAQAGTAPKPDSIAARFAAGTLEPVYLDTAAFNAMSRGLPARARAAAGPVLIDAQQGRIIFNLQRAFAPGDTFSDAALAALGKQLNLSGHGLATPNWLQPAAGTPGRRKLQQAARYHGHEVPARDGGAGFFKANDHRLLEGKQALLRNHRKSLVHDHYFEAPSTRAFGKDVMVHRGLFDNHAGIPENSLASIDHAYEQGYRNLELDVEVSADGVPVLMHDFSIGRMAGDPQNRLVSQVPFAELREMPLVIRNPSDGNYVKTDQTIAGVEQMLEHVLKKPEPMSV…	0
MELVTGTMGTLLPKLGQLLKDEYNLQAGVRKKIESLSRELESVHAALRKIGEMPWEQLDEPVKLWAGDLREASYDLEDIVDTFLVQLDCLQIAASDTQPLRRLREKVSKLFAKTKARHNIDAVIQDIDKKLQELVARRGNIIAKPAVQTTIDPRVLSLYRNSSELVGIDGPMEELIRMLAIGGDDQTKVISIFGFGGLGKTTLAKTVYDKLKSGFDCMAFVPVGQNPDMKKVLRDILIDLQRTSIYSNMMLWDERQLINEVQEFLQKKRYLIVIDDVWDVRVWELLRHSLPTNHLGSRIITTTRILSVAESCCRRTEDHIYKMDPLSDLDSQKLFFQRIFGSDDGCSTHLKKISMDILKRCGGLPLAILTLSSSLANKPMLAEEWKEVLRSSSGHDSVE…	MPYTVTSPSQLVYFGSVWADPITFIDLCTVALGNQFQTQNARTTVQQQFSDLFKTVPTRTNRFNDGENGFRVFRYNSTLDPLISALMNSFDTRNRIIEVDNPANPNTSEVASATQRVDDATVNIRACINNLMNELVRGTGMMNTASFETVSNLTWTTTTTT	0
MAENEIEEMLEHLRRIKSGGDLDWFDILRIEELEMVLRVFRTFTKYHDVLLPDSLVKLTKMAKLTGEILHRVLGRIPHKCKTNLNLERLESHLLEFFQGNTASLSRNYELNDFDLSKYMDCLEKFLNDVLMMFLQKGRSCHSKRKLAIHRSIKELKIVQKKMRFLKYIYATEINGYVDYEKQECLEIRIQFMTNTVGQYCVAVLDYVAEGELNDENDNFSKPPYLLSLIVFVELEMKKLFHGEVKASKFTRSKTFKDKKLPKGFSHHLHNLLMYLRNKKLENFPNNIAAQNIDVAIEFLLVFLDADVSNHVINGNWLKEVLLKVGAIAGDILYVIQKLLPRSINKDETSNISLCSIQILEKTKDLKAQVETYYKSLKFTPSQFPTFGGLSFLDSLLRKL…	MLFKQCTALKFLIFILGFSIIAAQYVVDPGFGEIECMCGQIARLTQRPFDVECEATPSCSCDYRGDCPGPAAEYVYRCPTCGPRSHVGCFGVHQGTCEEVHPGIARVQYQNSDSESE	0
MNIVTGAMGSLIPKLGELLMDEYKLHKRIKKDVEFLKKELESMHAALIKVGEVPRDQLDRQVKLWADEVRELSYNMEDVVDKFLVRVDGDGIQQPHDNSGRFKELNNKMIGLFKKGKNHHHIADAIKEIKEQLQEVAARRDRNKVVVPNPTKPIAIDPCLRALYAEARELVGIYGKRDEELMRLLSMSGDDASNKRLKKVSIVGFGGLGKTTLARAVYDKIKCDFDCCAFVPVGQNPDMKKVLRDIVIDLSNPHSDLAILDDKQLVKKLHDFLENKRYLVIIDDIWDEKLWEGINFAFSKRNNLGSRLIITSRDFDVSKSCCSSDDDSTYKMEPLSTDDSRRLFHKRIFPDASGCPSEFQQVSEDILKKCGGVPLALITIASALASGQRVKPKHEWDIM…	MQLSKITFAIALYAIGIAALPTPASLNGNTEVATISDVKLEARSDTTYHKCSKCGYGSDDSDAYFNHKCN	0
MEIGLAVGGAFLSSALNVLFDRLAPHGDLLNMFRKHKDHVQLLKKLEGILLGLQIVLSDAENKQASNRHVSRWFNKLQNAVDSAENLIEEVNYEVLRLKVEGQHQNLAETGNQQVSDLNLCLSDEFFLNIKDKLEDTIETLKDLQEQIGLLGLKEHFVSTKQETRAPSTSLVDDAGIFGRQNEIENLIGRLLSKDTKGKNLAVVPIVGMGGLGKTILAKAVYNDERVQKHFGLKAWFCVSEAYDALRITKGLLQEIDSFDLKVDDNLNQLQVRLKEKLNGKRFLVVLDDVWNDNYPEWDDLRNLFLQGDIGSKIIVTTRKESVALMMGGGAIYMGILSSEDSWALFKRHSLENMDPMGHPELEEVGKQIAAKCKGLPLALKTLAGMLRSKSEVEEWKRI…	MKISALFSVAALLSQSMPVLGYLFYRCGNDHITERALINQISMEHKKLTGQGSSVDSFPGGRATAEVTFWEPSISNPGTYLDIKVKFNIYRQMLSFEVSSSGKIIPQEGDYGVEIPEEDLEVSDEPYYAN	0
[truncated: 2,595 more rows]

## Sheet: validation dataset
Protein1	Protein2	label
[truncated: 359 more rows]

## Sheet: test dataset
Protein1	Protein2	label
[truncated: 400 more rows]
