# Supplementary material for: Identifying nucleotide-binding leucine-rich repeat receptor and pathogen effector pairing using transfer-learning and bilinear attention network
Source: Bioinformatics. 2024 Sep 27;40(10):btae581. doi: 10.1093/bioinformatics/btae581 (PMC11969219; doi:10.1093/bioinformatics/btae581)
Supplement: btae581_Supplementary_Data [file btae581_supplementary_data.zip › Supplementary Table 1.xlsx]

## Sheet: train dataset
Protein1	Protein2	label
MEIGLAVGGAFLSSALNVLFDRLAPHGDLLMFQKNKNDVRLLKKLKMTLVGLQVVLSDAENKQASNQHVSQWFNELRGAVDGAENLMELVNYEALRRKVEGRHQNLAETSNQQVSDRKLNLSDDYFLDIKEKLEETIETLEDLQKQIGDLGLQKHLDLGKKLETRTPSTSLVDESKILGRMIEKERLIDRLLSSDSNGENLTVVPIVGMGGVGKTTLAKIVYNDKKVKDHFDLKAWFCVSEAYDAFRITKGLLQEIGSFDLKDDNNLNQLQVKLKESLKGKRFLVVLDDLWNDDCDEWDDLKNLFVQGAMGSKILVTTRKEDVALMMGNGAINVETLSDEVSWDLFKQHSLKNRDPEEHPELEEVGKRIADKCKGLPLALKALAGILCRKSEVYEWKNV…	MKIAPVAINHSPLSREVPSHAATTQAKQTNLQSEAGDLDARKSSASSPETRALLATKTVLGRHKIEVPAFGGWFKKKSSKHETGGSSANADSSSVASDSTEKPLFRLTHVPYVSQGNERMGCWYACARMVGHSVEAGPRLGLPELYEGREGPAGLQDFSDVERFIHNEGLTRVDLPDNERFTHEELGALLYKHGPIIFGWKTPNDSWHMSVLTGVDKETSSITFHDPRQGPDLAMPLDYFNQRLAWQVPHAMLYR	0
MAPAVSASQGVIMRSLTSKLDSLLLQPPEPPPPAQPSSLRKGERKKILLLRGDLRHLLDDHYLLVEPPSDTAPPPDSTVACWAKEVRELSYDVDDFLDELTTQLLHHRGGGDGSSTAGAKKMISSMIARLRGELNRRRWIADEVTLFRARVKEAIRRHESYDLGRRTSSSRPREEDDDDDREDSAGNERRRFLSLTFGMDDAAVHGQLVGRDISMQKLVRWLADGEPKLKVASVVGSGGVGKTTLATEFYRLHGRRLDAPFDCRAFVRTPRKPDMTKILTDMLSQLRPQHQHQSSDVWEVDRLLETIRTHLQDKKYFIIIEDLWASSMWDIVSRGLPDNNSCSRILITTEIEPVALACCGYNSEHIIKIDPLGDDVSSQLFFSGVVGQGNEFPGYLTEV…	MRFLFLLVAVALASAEAAESAAMIHEEAGVSSFKTLTGVNQIQRSLRVLLGADEERGVGGVSLKNILAPFKQTFQHPIAITAAALRELNDFKSLVNTVMKHYPKGLSEKAVQELRTAEEKRLTDYVFLGASDKNKLLREMDGVDEAKIASNLKSLTGRENQVLGEAGGRSVVCNVVMRPEAEGGGILLISSSKLDKLDFILPKGGLEKGEIAYKAAKREVLEEGGVR	0
MNIVTGAMGSLIPKLGELLMDEYKLHKRIKKDVEFLKKELESMHAALIKVGEVPRDQLDRQVKLWADEVRELSYNMEDVVDKFLVRVDGDGIQQPHDNSGRFKELNNKMIGLFKKGKNHHHIADAIKEIKEQLQEVAARRDRNKVVVPNPTKPIAIDPCLRALYAEARELVGIYGKRDEELMRLLSMSGDDASNKRLKKVSIVGFGGLGKTTLARAVYDKIKCDFDCCAFVPVGQNPDMKKVLRDIVIDLSNPHSDLAILDDKQLVKKLHDFLENKRYLVIIDDIWDEKLWEGINFAFSKRNNLGSRLIITSRDFDVSKSCCSSDDDSTYKMEPLSTDDSRRLFHKRIFPDASGCPSEFQQVSEDILKKCGGVPLALITIASALASGQRVKPKHEWDIM…	MSRICGALFRGSLTADHPTHTPEDSPQTVPSPRSSSAHSPEIQELRSLQETRPARLGARSQSRSSKHGLQQCSSSPSDESFRLHAELAAWCERVETKPSLLAKLGCCAAPPVVGDHREQRREAMERIMRCLDAGQAGTQLTLRDLNLSQLPPGLHRLAHLRDLDVADNVNLTRLPEDLSLCKHLERINADGCSIAALPSKIGALKNLSEISLAFNELRTLPDSIGQCSSLTTIVVPGCKINKLPASLANLTQLKKLDVAANIELSELSPHMNLDDVAVHSTQTRLGLMHRIFKAPTFDPETRQRLSYQASALRDRWAALSHHLSPQARARVDQMREGASTTLSSQDHKASAAWKTATEKVSSWAEEGAPITLDRIFKLNQLLLPEGDDDNDPIGGQLRK…	0
MEIGLAVGGAFLSSALNVLFDRLAPNGDLLNMFRKHKDHVRLLKKLKMTLRGLQIVLSDAENKQASNPSVRDWLNELRDAVDSAENLIEEVNYQVLRLKVEGQHQNLAETGNQQVSDLNLCLSDEFFLNIKDKLEDTIETLKDLQEQIGLLGLKEYFGSTKQETRKPSTSVDDESDIFGRQREIEDLIDRLLSEDASGKKLTVVPIVGMGGLGKTTLAKAVYNNERVKNHFGLKAWCCVSEPYDALRITKGLLQEIGKFDSNDVYNNLNQLQVKLKESLKGKKFLIVLDDVWNDNYNEWDDLRNIFVQGDIGCKIIVTTRKESVALMMGNEQISMNNLPTEASWSLFKTHAFENMDPMGHSELEEVGKQISAKCKGLPLALKTLAGMLRSKSDVEEWTR…	MGLCASKPRTTSGYNTYASYNSGSSTPEPEETGSSRVTETHPEFRSIPDRAKDKAIALKEALSRQSGYITPRLEYYARTALAQAAQTGSTPEITDLDIENIGDLTDTYNQRLSNINLKHHTSPQDFFQEFMTSQEPCWRSVVRLSPNSRHHVAIDVRNQDDVRTMLIIESALAYGKSNNATGFLPGYLQMHNNVKNYAQDNGRMAVIQLGVQKSKYDCIIFSLNNALAAYQKDTIFDSLHDSLRENGSCFQPREHKSETVSGIEVIDGTKILPAVFFKHTHSRSTINDAIEEQPELADRNVSTNRESAHQTLSERVADFRVQRSERSYSMSIESSRLRKIRKAIES	0
MEIVTAILSPVAEHLMILPVARQIGYLFYYRRNIRSLENENKKLEGIRSGVQHRKDAEWRNLQVMPPHVENWLKDVNETTAEVAVLLRRRAEVERGCFYGWCPNLKSRHSLSRKAKKIEQAMIGLQDEGTRYAPSSCPAPLAVTVIHSDEFDSRKQKEEEVMTALKDEGITIVGICGMGGVGKTTLAEKVRARAKQERLFDYVVVLTISQQQPDIKKIQREIAEGVGLSLEGDDLLERGDRLRSRLMQKDSRVLVILDDVWKKVDLKRVGIPSGSDRNYWCKVILTTRLRDVCDDMEAKKKVHVEILCENEAWLLFRQKAGNSADDLSLPDIAEAVAKECKGLPLAIVTVAGALKGKTKRSWEDALLELKKAAPRNIRGVLADVYQPLKISYNHLGSDE…	MKVSSANAGVPANSADNTSARPSQTNADTTPLGRRRRAPDDAPGSPPARRQRQDSPEDSAQTMFRRAGMTSLPPSPATSEHVPLLDNRPTLERMGVDHPLPGRTWYETGHTTASPADRTSTASAAQVASSSRSAGPATAARPQPTHTSAGQQATVDRLRTQVTGFLSGALGKLQALSARNMDPELAQFRVLDVDRAIMPLLIVAENARNPGLNLVPLHMDMAEDEEVRTQPPMAGSRHIAEFVASARPGRYRAVIDDGSHTRAADIRKDASGTSVIVVDPLRKEKDESAYVDYADNVNMEFGEHAKCAFIPVDIQKSFFDCRILSLSLALKMHDKDDAFAAFHETLRNGGDPSHHVSRAQQTEELGATLVLDGAPLVDARMMKHGQAASSVSRYLGNHP…	0
MEIGLAVGGAFLSSALNVLFDRLAPHGDLLSMFRKHKDHVQLLKKLEDILLGLQIVLSDAENKQASNRHVSQWFNKLQNAVDGAENLIEQVNYEALRLKVEGQHQNLAETSNQQVSDLNLCFSDDFFRNIKDKLEETIETLEVLEKQIGRLGLKEHFGSTKQETRTPSTSLVDDSDIFGRQNDIEDLIDRLLSEDASGKKRTVVPIVGMGGLGKTTLAKAVYNDERVQKHFGLKAWFCVSEAFDAFRITKGLLQEIGSFDLKADDNLNQLQVKLKERLKGKKFLIVLDDVWNDNYNKWDELRNVFVQGDIESKIIVTTRKESVALMMGNEQISMDNLSTEASWSLFKTHAFENMGPMGHPELEEVGKQIAAKCKGLPLALKTLAGMLRSKSEVEEWKRI…	MGNVCVGGSRMSHQVYSPDRADTPPRSERNTPDRRQRAAGDAERTQSMRLQQKINDLKPYVRHARGPIKAYGQAALDRASGKKTSVSFAELDATHLDAMVDIENQRNPGLNLRHFRDHKELIQAFQSGGPNSFRAIFPQTSPLTGQTVKHHVMADVRLHQGGAPTIIITEPAVIVGDRYQQLQRHNLTLEDLSESGVPLSQVAIIETQAQKTNDDCVMYSLNYAIKAHKNAAQFDDIHHGLQHGTLSTESESRAQTTLGALEANLTYSVMHAHAAFGADVLPVDFYKHGASLTQAKQLMKRPDGRMAGRVNSEGHSEAENLVQRNQAFRVKRRELLDDEAPSNTQFSASIDGFRLQEIKRVLAEEQR	0
MDAPASFSLGAMGPLLRKLDSLLVAPEIRLPKPLKEGIELLKEDLEEIGVSLVEHSVVDSPTHKARFWMDEVRDLSYHIEDCIDTMFSMRSGGDDGKPRSERRHKVGRAKIDGFSKKPKPCTRMARIAELRALVREASERLERYQLGDVCGSSSPVVFTADGRARPLHHGVSANLVGVDEFKTKLNRWLSDEEGPHLKVAAIVGPAGIGKTALATELYRDHRWQFECRAFVRASRKPDMQRLLGGILSQVQRRQRSSDAYADSTVQSLIDNLREHLQDRRYLIIIDGLWETAVWNIANSAFPDVNSFSRILITADIEQVALECCGYKYDYIMRMEPLGSLDSKKVFFNKVFGSEDQCPPELKEVLNTILEKCGGLPLAIISIAGLLGSQPENPVLWDYV…	MKVSSANAGVPASSADNTSARPSQTNANTTPLGRRRRAPDDAPGSPPARRQRQDSPEDSAQTMFRRAGMTSLPPSPATSEHVPLLDNRPTLERMGVDHPLPGRTWYETGHTTASLADRTSTASAAQVASSSRSAGPATAARPQPTRTSAGQQATVGRLRTQVTGFLSGALGKLQALSAQNMDPELAQFRVLDVDRAIMPLLIVAENARNPGLNLVPLHMDMAEDEEVRTQPPMAGSRHIAEFVASARPGRYRAVIDDGSHTRAADIRKDASGTSVIVVDPLRKEKDESAYVDYADNVNMEFGEHAKCAFIPVDIQKSFFDCRILSLSLALKMHDKDDAFAAFHETLRNGGDPSHHVSRAQQTEELGATLVLDGAPLVDARMMKHGQAASSVSRYLGNHP…	0
MEATALSVGKSVLNGALGYAKSAFAEEVALQLGIQKDHTFVADELEMMRSFMMEAHEEQDNSKVVKTWVKQVRDTAYDVEDSLQDFAVHLKRPSWWRFPRTLLERHRVAKQMKELRNKVEDVSQRNVRYHLIKGSAKATINSTEQSSVIATAIFGIDDARRAAKQDNQRVDLVQLINSEDQDLKVIAVWGTSGDMGQTTIIRMAYENPDVQIRFPCRAWVRVMHPFSPRDFVQSLVNQLHATQGVEALLEKEKTEQDLAKKFNGCVNDRKCLIVLNDLSTIEEWDQIKKCFQKCRKGSRIIVSSTQVEVASLCAGQESQASELKQLSADQTLYAFYDKGSQIIEDSVKPVSISDVAITSTNNHTVAHGEIIDDQSMDADEKKVARKSLTRIRTSVGASE…	MSYTVNSPSQLVYLSSAWADPTDLLNLCTNSLGNQFQTQQARTTVQQQFSDVWKPTPQAGVRFPASGFKVYRYNAVLDPLITALLGTFDTRNRIIEVENQQNPTTAETLDATRRVDDATVAIRSAINNLANELVRGTGMYNQTSFESMAGLTWTTTPPSG	0
MAYAAVTSLMRTIHQSMELTGCDLQPFYEKLESLRAILEKSCNVTGDHEELTILEVEILEVAYTTEDMVDSESRSVFLAQNLEERNRAMWEIFFVLEQALECIDSTVKQWMATSDSMKDLKPQTSSLVSLPDHAFEQPENIMVGRENEFEMMLDQLVRGGRELEVVSIVGMGGIGKTTLATKLYSDPYIMSRFDIRAKATVSQEYCVRNVLLGLLSLTSDEPDDQLADRLQKHLKGRRYLVVIDDIWTTKAWDGIKLCFPDCYKGSRILLTTRNVEVAEYASSGKPPHHMRLMNFDESWNLLHKKIFEKEGSYSPEFENIGKQIALKCGGLPLAITVIAGLLSKISKTLDEWQNVAENVSSVVSTDLEAKCMRVLALSYHHLPSHLKPCFLYFAIFAED…	MHYITPIILMSIGQFLDILLGAGGLVGAMTPHHQINCNSPYLTFPRLTAKCDSCQLHTKVTNLVSCTSCRKSSLVYEECSTKGCPANWHKSTCQEHKFKRGILHSRCENCQQHKKETQTISCKNCKNSASTFPYCSSPECHSRW	0
MNIVTGAMGSLIPKLGELLMEEYKLHKRIKKDVEFLRKELESMHAALIKVGEVPRDQLDRQVKLWADEVRELSYNMEDVVDKFLVRVDVDGIQQPHDNSGRFKELKNKMIGLFKKGKNHHRIADAVKEIKEQLQEVAARRDRNKVVVPNPTEPITIDPCLRALYAEATELVGIYGKRDEELMRLLSMEGDDASNKRLKKVSIVGFGGLGKTTLARAVYEKIKVDFDCRAFVPVGQNPDMKKVLRDILIDLGNSHSDLAILDANQLTRKIHEFLENKRYLVIIDDIWDEKLWEGINFAFSTRNNLGSRLITTTRNFDVSKSCCLSADDSIYKMKPLSTDDSRRLFHKRIFPDASGCPSEFQQVSEDILKKCGGVPLAIITIASALASGQQMKPKHEWDIL…	MMHSIIFQTLLIITIVFSKVWGARSLVKIDWSGSEYTILGANHYEEPNTGAAAQFPGTMTVDDGRSPYIVRKLRNSSGKRFYVFTGHPQQPIVWNPHEEIEIQFNRKFLIAVLTEFEADSQVFNHFARRQHR	1
MNIVTGAMGSLIPKLGELLMEEYKLHKRIKKDVEFLRKELESMHAALIKVGEVPRDQLDRQVKLWADEVRELSYNMEDVVDKFLVRVDVDGIQQPHDNSGRFKELKNKMIGLFKKGKNHHRIADAVKEIKEQLQEVAARRDRNKVVVPNPTEPITIDPCLRALYAEATELVGIYGKRDEELMRLLSMEGDDASNKRLKKVSIVGFGGLGKTTLARAVYEKIKVDFDCRAFVPVGQNPDMKKVLRDILIDLGNSHSDLAILDANQLTRKIHEFLENKRYLVIIDDIWDEKLWEGINFAFSTRNNLGSRLITTTRNFDVSKSCCLSADDSIYKMKPLSTDDSRRLFHKRIFPDASGCPSEFQQVSEDILKKCGGVPLAIITIASALASGQQMKPKHEWDIL…	MGNVCVGGSRMSHQVYSPDRADTPPRSERNTPDRRQRAAGDAERTQSMRLQQKINDLKPYVRHARGPIKAYGQAALDRASGKKTSVSFAELDATHLDAMVDIENQRNPGLNLRHFRDHKELIQAFQSGGPNSFRAIFPQTSPLTGQTVKHHVMADVRLHQGGAPTIIITEPAVIVGDRYQQLQRHNLTLEDLSESGVPLSQVAIIETQAQKTNDDCVMYSLNYAIKAHKNAAQFDDIHHGLQHGTLSTESESRAQTTLGALEANLTYSVMHAHAAFGADVLPVDFYKHGASLTQAKQLMKRPDGRMAGRVNSEGHSEAENLVQRNQAFRVKRRELLDDEAPSNTQFSASIDGFRLQEIKRVLAEEQR	0
MAEAFIQVLLDNLTSFLKGELTLLFGFQDEFQRLSSMFSTIQAVLEDAQEKQLNNKPLENWLQKLNAATYEVDDILDEYKTKATRFSQSEYGRYHPKVIPFRHKVGKRMDQVMKKLKAIAEERKNFHLHEKIVERQAVRRETGSVLTEPQVYGRDKEKDEIVKILINNVSDAQHLSVLPILGMGGLGKTTLAQMVFNDQRVTEHFHSKIWICVSEDFDEKRLIKAIVESIEGRPLLGEMDLAPLQKKLQELLNGKRYLLVLDDVWNEDQQKWANLRAVLKVGASGASVLTTTRLEKVGSIMGTLQPYELSNLSQEDCWLLFMQRAFGHQEEINPNLVAIGKEIVKKSGGVPLAAKTLGGILCFKREERAWEHVRDSPIWNLPQDESSILPALRLSYHQL…	MMHSIIFQTLLIITIVFSKVWGARSLVKIDWSGSEYTILGANHYEEPNTGAAAQFPGTMTVDDGRSPYIVRKLRNSSGKRFYVFTGHPQQPIVWNPHEEIEIQFNRKFLIAVLTEFEADSQVFNHFARRQHR	0
MEKRKDNEEANNSLVLFSALSKDIADVLVFLENEENQKALDKDQVEKLKLKMAFIYTYVQLSYSDFEQFEDIMTRKRQEVENLLQPLLDDDVLTSLTSNMDDCISLYKSDAIMMDEQLDFLLLNLYHLSKHRAKKMFPRLTQYEVLQNVCGNIRDFHGLIVNGCIKHEMVENVLPLFQLMAERVGHFLWEDQTDEDSDEDHQNDRDSRLFQLTHLLLKIVPTELEVMHICYTNLKASTSAEVGRFIKKLLETSPDILREYIIQLQGHMITVIHPSTSGARNIHVMMEFLLLILSDMPKDFIHHDKLFDLLAHVGVLTREVSTLVRDLEEKLRNKEGNNQTNCATLDLLENIELLKKDLKHVYLKAPDSSQCCFPMSDGPLFMHLLHMHLNDLLDSNAYS…	MRSLLLTVLLNLVVLLATTGAVSSNLNTAVNYASTSKIRFLSTEYNADEKRSLRGDYNNEVTKEPNTSDEERAFSISKSAEYVKMVLYGFKLGFSPRTQSKTVLRYEDKLFTALYKSGETPRSLRTKHLDKASASVFFNRFKKWYDKNVGPS	0
MSYLREVATAVALLLPFILLNKFWRPNSKDSIVNDDDDSTSEVDAIPDSTNPSGSFPSVEYEVFLSFRGPDTREQFTDFLYHFLCRYKIHTFRDDDELRKGEEIGPNLLRAIDQSKIYVPIISSGYADSKWCLMELAEIVRRQEEDPRRIILPIFYMVDPSDVRHQTGCYKKAFRKHANKFDGQTIQNWKDALKKVGDLKGWHIGKNDKQGAIADEVLADIWSHISKENLILETDELVGIDDHITAVLEKLSLDSENVTMVGLYGMGGIGKTTTAKAVYNKISSCFDRCCFIDNIRETQDQKDGVVVLQKKLVYEILRIDSGSVGFNNDSGGRKMIKERVSRFKILVVLDDVDEKFKFEDMLGSPKDFISQSRFIITSRSMRVLGTLNENQCKLYEVGS…	MYHSKVGLLAVALVMQAILLCGCDASAMRYASGFQNNERQSSEQESYSRSAQSSEKSSSGYQMGEMASAGVGMSSGYGGSGYSSGGGYQQGVGYSGCDSDYSSGGIGGIVNTATGLASSVTGMAGGLGGGGGLADVGGVVNTVSGLADVGGLTNTVSGLADVGGVTNTVGGLVNGIAGGGAGGGLLGGVLGGGDGGCGGNCGGNCGGNCGGRGGGGGGLLGGILGGGSGGGRGARVSARVC	0
MDAPASFSLGAMGPLLRKLDSLLVAPEIRLPKPLKEGIELLKEDLEEIGVSLVEHSVVDSPTHKARFWMDEVRDLSYHIEDCIDTMFSMRSGGDDGKPRSERRHKVGRAKIDGFSKKPKPCTRMARIAELRALVREASERLERYQLGDVCGSSSPVVFTADGRARPLHHGVSANLVGVDEFKTKLNRWLSDEEGPHLKVAAIVGPAGIGKTALATELYRDHRWQFECRAFVRASRKPDMQRLLGGILSQVQRRQRSSDAYADSTVQSLIDNLREHLQDRRYLIIIDGLWETAVWNIANSAFPDVNSFSRILITADIEQVALECCGYKYDYIMRMEPLGSLDSKKVFFNKVFGSEDQCPPELKEVLNTILEKCGGLPLAIISIAGLLGSQPENPVLWDYV…	MRVTTFNTFLLTLGTVAVVNAETGNKYIEKRAIDLSRERDPNFFDNADIPVPECFWFMFKNNVRQDAGTCYSSWKMDMKVGPNWVHIKSDDNCNLSGDFPPGWIVLGKKRPGF	0
MEIGLAVGGAFLSSALNVLFDRLAPNGDLLNMFRKHKDYVQLLKKLKMTLRGLQIVLSDAENKQASNPSVSDWLNELRDAVDSAENLIEEVNYEALRLKVEGQHQNLAETSNQQVSHLSLSLSDEFFLNIKDKLEGNIETLEELQKQIGCLDLKSCLDSGKQETRRPSTSVVDESDIFGRHSETEELVGRLLSVDANGRSLTVIPVVGMGGVGKTTLAKAVYNDEKVNDHFDLKAWFCVSEQYDAFRIAKGLLQEIGLQVNDNINQIQIKLKESLKGKKFLIVLDDVWNDNYNEWDDLRNLFVQGDLGSKIIVTTRKESVALMMGGGAMNVGILSNEVSWALFKRHSLENRDPEEHLELEEIGKKIAEKCKGLPLAIKTLAGMLRSKSAIEEWKRILRS…	MHTSTFLAALLAAASAVEAAQGSFRVPDIITPDWILHQARNNSLFTRWRPRSHFLAPAGWMNDPSGAFYDPATDLYHLQYQWHPNHANWGNVSWGHAVSKDLFHWKDIRDWRDDSSASLPSGRFENGPLSFFSGSSYPVNLNGKQDGTLLTFVTRLSDLPTSWLKPYKKNMEVQSMFRSKDAGQTWQELGPIIESPPKGWNVTGFRDPYVFPNPALDAIRGVGPHYYITLGSGIKGPNVPATFHGAARPGFLGPRMPLYAAPASDLRKWTFLGSLWESKPNASLGNPDITGAYGYNFETSGVFSLPIDKNAGNSLRNTAWFALMGTEGGNTTLHPHEHWAVWSRGHMAPTRGGGVKMTPTSSGAADWGITYAHTSFEDARRGNGNRRVMWGWANEDVNE…	0
MDFISSLIVGCAQVLCESMNMAERRGHKTDLRQAITDLETAIGDLKAIRDDLTLRIQQDGLEGRSCSNRAREWLSAVQVTETKTALLLVRFRRREQRTRMRRRYLSCFGCADYKLCKKVSAILKSIGELRERSEAIKTDGGSIQVTCREIPIKSVVGNTTMMEQVLEFLSEEEERGIIGVYGPGGVGKTTLMQSINNELITKGHQYDVLIWVQMSREFGECTIQQAVGARLGLSWDEKETGENRALKIYRALRQKRFLLLLDDVWEEIDLEKTGVPRPDRENKCKVMFTTRSIALCNNMGAEYKLRVEFLEKKHAWELFCSKVWRKDLLESSSIRRLAEIIVSKCGGLPLALITLGGAMAHRETEEEWIHASEVLTRFPAEMKGMNYVFALLKFSYDNL…	MHYITPIILMSIGQFLDILLGAGGLVGAMTPHHQINCNSPYLTFPRLTAKCDSCQLHTKVTNLVSCTSCRKSSLVYEECSTKGCPANWHKSTCQEHKFKRGILHSRCENCQQHKKETQTISCKNCKNSASTFPYCSSPECHSRW	0
MRIYRCFIVIDDMWDKKSWGLIRCALQDSNHRSRVVVTTRVFEVATYVGDVYKTQPLSRNDSEKLLYTRIVQGEGKCLDSSLVEVCDKFLKKCGGVPLAIITIASLLANKPQEDWSEVYSTIVLGHGGNDDVENTRRILSLSYYDLPLHLKPCLLYLSIFPEDYYIEKNLLIWKWIAEGFVHEKQAPGVGLFELGEGYFNELINRSMIQPVEAEDKGYVDGCRVHDMVLDMICLLSFEENFVTVLDGSEKQESPRIKTRRLALQHRNFEENRHQLGNVGVDQLRSFVVSECDGITVESPSFHVLRVLALENHFSRNYYCKHILQHLGNLHHLRYLGLQNVRTSELPDEVGDLKFLQVLDLSGTGIQELPESVGLLTKLLSLRANEGTRVSAGSIVKLTS…	MQFSTIITVCLFTGLASANFVQCNHHLLYNGRHWGTIRKNAGWAVRFYEEKPNQPKRLVAICKNASPVHCNYLKCTNLAPGFSAGTSTDVLSSGTVGSIGNDPQAQRQ	0
METSSISTVEDKPPQHQVFINFRGADLRRRFVSHLVTALKLNNINVFIDDYEDRGQPLDVLLKRIEESKIVLAIFSGNYTESVWCVRELEKIKDCTDEGTLVAIPIFYKLEPSTVRDLKGKFGDRFRSMAKGDERKKKWKEAFNLIPNIMGITIDKKSVESEKVNEIVKAVKTALTGIPPEGSHNAVVGALGNSNAGTSSGDKKHETFGNEQRLKDLEEKLDRDKYKGTRIIGVVGMPGIGKTTLLKELYKTWQGKFSRHALIDQIRVKSKHLELDRLPQMLLGELSKLNNPHVDNLKDPYSQLHERKVLVVLDDVSKREQIDALREILDWIKEGKEGSRVVIATSDMSLTNGLVDDTYMVQNLNHRDSLQLFHYHAFIDDQANPQKKDFMKLSEGFVH…	MNRISTSSVNSSFSYSAPAEEAQNRVSSAPTNSSPPGTTTAVAQASEGQKKPGAVLSMQAQRLRQLCESSSYQYRQNALLAKSFDAQRLDINTQAGPSNSPHLNALNKLQQRDFKPAAGGLEIPFTPKSLLGGGKRVYQIGSSSREVQVCPRGAGAALRQEIENKQLMVNNLTDELQDAIDEANPAEIANTSQQLRQARSDLAELQRRFAVLGNEDRRINQ	1
MAERVVTMAIGPLVSMLKDKASSYLLDQYKVMEGMEEQHKILKRKLPAILDVITDVEEQAMAQREGAKAWLQELRTVAYVANEVFDEFKYEALRREAKKNGHYIKLGFDVIKLFPTHNRVAFRYKMGRKLCLILQAVEVLIAEMQVFGFKYQPQPPVSKEWRHTDYVSIDPQEIASRSRHEDKKNIIGILVDEASNADLTVVPVVAMGGLGKTTLAQLIYNDPEIQKHFQLLLWVCVSDTFDVNSLAKSIVEASPNKNVDTDKPPLDRLQKLVSGQRYLLVLDDVWDNKELRKWERLKVCLQHGGMGSAVLTTTRDKRVSEIMGADRAAYNLNALEDHFIKEIIEARAFSSKKEKPIELVEVVDEIVKRCCGSPLAATALGSVLCTKTSVKEWKAVSSG…	MRVTTFNTFLLTLGTVAVVNAETGNKYIEKRAIDLSRERDPNFFDHPGIPVPECFWFMFKNNVRQDAGTCYSSWKMDMKVGPNWVHIKSDDNCNLSGDFPPGWIVLGKKRPGF	0
MEGNGIMVSAATGAMNSLLAKLAALLEEDYQMHKGMKREIAFLKDELSSMNALLERLADTEAALDPQTKEWRSQVREMSYDIEDCIDEYTRQLRHGQPQRPGGNGIMGFFHGYVQKVKDLVGRHEIAEQIQELKARIVEAGHRRKRYKLDSAVNCKSNHVVPIDRRLPALFAELDALVGIDRPRDEIIKLLDDGEQRMKVVSIVGSGGLGKTTLANQVYQKIGEQFDCKAFVSLSQHPDMEMIFQTILYQVNDEVGRIRSGDKEQVISELRAFLKNKRRIFGSEDKCPHQLKDIAVEIVRKCGGLPLAIISMASLLTTKSYVRAEWFKVRDSIGSGIEKNSDVEEMNMILSLSYYDLPHHLRTCLLYLSMFPEDYVVNRDYLVRRWVAEGFIKANGGRT…	MKINLSWKTYAVLSIVSLGGIHAMEDVPAELTGVSEGYTRFYRSPTASVTLSGLVNVKWDNEQMTMPLFKWIGGEQAEELHFCVHIAHSIGPKLNLARTLGTVNSNMDQHWAQAHRHSGATRRTIQDFHLFANDIPNFPDYIKIKLVPKT	0
MNFNNELSDLKNRFLFRTLRAQKCSDVARDRIDFFIWELKFLNCFLHLQSFAFASECGMLDISQKMIEICKRFNTPPPHNSFAYWKEVICKRLCAISIQPDASSDDGFACWKKVIWKTKQEFRAKYSFPKTLLADNKVYDDDDTNPKFVMEFIDAVVGNLNVLVKINDPSSLLFVPGPKEQIEQVLKELKLLRFFVCFVSNKCIEPQYQHTTFYTHALIEASHIAMVVWLNLPIYGNRNQDLASSEVSCLLSDFMEMKIKSIQPDISRNNIYIDVLRALKSTIPQAQDKHAAESGIVETPTHNLMVGLSDQMANLQEMLCLLRDNLIHLPILDLEFHLQDMDSVIVDAGLLIYSLYDIKGQKEDTTLEDINQALGFDLPRNIEPIKAMINLVMQKAFQC…	GPPYCVFPGRRTSSTSFTTSFSTEPLGYARMLHRDPPYERAGNSGLNHRIYERSRVGGLRTVIDVAPPDGHQAIANYEIEVRRIPVATPNAAGDCFHTARLSTGSRGPATISWDADASYTYYLTISED	0
MEKRKDIEEANNSLVLFSALSKDIANVLIFLENEENQKALDKDQVEKLKLKMAFICTYVQLSYSDFEQFEDIMTRNRQEVENLLQSLLDDDVLTSLTSNMDDCISLYHRSYKSDAIMMDEQLDFLLLNLYHLSKHHAEKIFPGVTQYEVLQNVCGNIRDFHGLILNGCIKHEMVENVLPLFQLMAERVGHFLWEDQTDEDSRLSELDEDEHNDRDSRLFQLTHLLLKIVPTELEVMHICYTNLKASTSAEVGRFIKKLLETSPDILREYIIQLQEHMLTVIPPSTLGARNIHVMMEFLLLILSDMPKDFIHHDKLFDLLAHVGTLTREVSTLVRDLEEKLRNKEGNNQTNCATLDLLENIELLKKDLKHVYLKAPNSSQCCFPMSDGPLFMHLLHMHLN…	MKINLSWKTYAVLSIVSLGGIHAMEDVPAELTGVSEGYTRFYRSSTASVILSGLVNVKWDNEQMTMPLFKWIGGEQAEELHFCVHIAHSSGRRLNSARTLGTVNSNMDQHWVEAYRSSGVTRCTIQDCHLFANDIPNFPDYIKIKLVPKT	0
MAYAALSSLMYTLQQLLKPNQSFVCRYSTQQLVQSLYQNLTALQLFLDHTTTKDIETLKVIEKRIRDVVYKAEDKVDSSLRNIILADCTENREGACKFFEEELLKVEKDVDSLSKEVMQIEFNKHGCRSAELATTDPSSSGKSTIEEHTIVGMEDEYNTILDRLTAQTDELTVIPIFGMGGIGKTTLARKVYDDSSIRSRFDRHAWVTTSEEFNERRMLLEVVSSITTGSNQGKSDDQLMEIVYRSLKGRRFLIVIDDIWSTQAWDQMQRIFPNDDSKSRILLTTRLKYVADYVSSPDFPPHSKSFLSLDDSWNLFTEKVFNEDTCPPHLEETGKHIVQQCQGLPLSVVVVAGLVGKMDPTHDNWENVEENLNSFFGTVSERCHSILSLSYNYLPQYLR…	MKINLSWKTYAVLSIVSLGGIHAMEHVPAELTGVSEGYTRFYRSSTASVVLSGLVKVKWDNEQMTMPLFKWIGGEQAEELHFCVHIAHSSGPKLNRARTLGTVNSNMDQHWAQAYSHSGATRRTIQDCHLFENDIPNFPDYIKIKLVPKT	0
METSSISTVEDKPPQHQVFINFRGADLRRRFVSHLVTALKLNNINVFIDDYEDRGQPLDVLLKRIEESKIVLAIFSGNYTESVWCVRELEKIKDCTDEGTLVAIPIFYKLEPSTVRDLKGKFGDRFRSMAKGDERKKKWKEAFNLIPNIMGITIDKKSVESEKVNEIVKAVKTALTGIPPEGSHNAVVGALGNSNAGTSSGDKKHETFGNEQRLKDLEEKLDRDKYKGTRIIGVVGMPGIGKTTLLKELYKTWQGKFSRHALIDQIRVKSKHLELDRLPQMLLGELSKLNNPHVDNLKDPYSQLHERKVLVVLDDVSKREQIDALREILDWIKEGKEGSRVVIATSDMSLTNGLVDDTYMVQNLNHRDSLQLFHYHAFIDDQANPQKKDFMKLSEGFVH…	MQPTAIRSTVGLPGADMTADLRDPAPVAVPAHSAADAAAPPPGALQTIVGRPPRPDGPRHRRAQSLPARLTPAQRGMLAELGVADTSVLTPTETAVLRELRLHRPPLPLDTLLFTDPNKDPDDVVTYTIAKQLQAEGFLRLTDVVVTLGDADMRSQRAQLAKGVFDRLALPEVRVARGQDYPMTSTQAREHSKFLAEGAALRAAPDAVHTDGVRAMRERLATSPHKLGMVVIAGMTDASALLAEAGDLVREKLASITIMGGIDPARDADGLVQPDTRAYNNATDIHAARALYRRAQQLGIPLRILSKEAAYRAAVPPAFYEGIARNGHPVGEYLRDVQKNALKGLWEGIQANLIPGLDTAWFFRTFVAAQPQDPAAADQQGAMSFDAIWPQVTKLNLYD…	0
MASATVDFGIGRILSVLENETLLLSGVHGEIDKMKKELLIMKSFLEDTHKHGGNGSTTTTTQLFQTFVANTRDLAYQIEDILDEFGYHIHGYRSCAKIWRAFHFPRYMWARHSIAQKLGMVNVMIQSISDSMKRYYHSENYQAALLPPIDDGDAKWVNNISESSLFFSENSLVGIDAPKGKLIGRLLSPEPQRIVVAVVGMGGSGKTTLSANIFKSQSVRRHFESYAWVTISKSYVIEDVFRTMIKEFYKEADTQIPAELYSLGYRELVEKLVEYLQSKRYIVVLDDVWTTGLWREISIALPDGIYGSRVMMTTRDMNVASFPYGIGSTKHEIELLKEDEAWVLFSNKAFPASLEQCRTQNLEPIARKLVERCQGLPLAIASLGSMMSTKKFESEWKKV…	MPRALLAARSALEVVMRIAPLQPAATPTTALATPTQTSPTTPMEVPHVPGGNPPLGPRPRRQASMQPPLVPLNDSAMTGKQALVALDSEFSEQRLAEVQARQITVQALQSKLATHLAQAGIAPEKDSIAAKLAAGALQPVYLDRAAFKAMAKALPDCASAAAGPVLVDAQQGRIIFDLQRAFAPGDTFSDAAHTALRNALDLPGQGVENPDWLAAASQSHPARRKMQQTLKYHGHQIPAQHGGAGFYKPDDHRLLEGKATQLHEHLKQVVHENYLQAESTKSLGKDVMVHRGLYDFRNGIPENSLAAVDHAYAQGYRTVELDVQVSADGVPMMLHDFTVGRVLDDPDNPLVANTPFSQLHDQPLVIRNPVDGNFVQTTQRLSSIEEMLKHVVHTKPGMS…	0
MGDFLWTFAVEEMLKKVLKVAREQAGLAWGFQKHLSKLQKWLLKAEAFLRNINTRKLHHDSVRMWVDDLRHLVYQADDLLDEIVYEHLRQKVQTRKMKKVCDFFSPSTNVLIFRLNMAKKMMTLIALLEKHYLEAAPLGLVGNENVRPEIDVISQYRETISELEDHKIVGRDVEVESIVKQVIDASNNQLTSILPIVGMGGLGKTTLAKLVFSHELVRQHFDKTVWVCVSEPFIVNKILLDILQSLKGGISNGGDSKEVLLRELQKEMLGQTYFLVLDDVWNENSFLWGELKYCLLKITGNSKNSIVVTTRSAEVAKIMGTCPGHLLSKLSDDHCWSLFKESANVYGLSMTSNLGIIQKELVKKIGGVPLVAQVLGRTVKFEGDVEKWEETLKSVLRIP…	SDGWTCAGSDFDGDQVRGQARHWVGQQKTKFSEFHTHNDVPLCYFELGEGNQLTQSYTGFRAYCDEPGDVYNLRYLDVSSRTWVLCTHYDNDFESDYR	0
MEIGLAVGGAFLSSALNVLFDRLAPHGDLLNMFQKNKNDVRLLKKLKMTLVGLQVVLSDAENKQASNQHVSQWFNELRGAVDGAENLMELVNYEALRLKVEGRHQNLAETSNQQVSDLKLNLSDDYFLDIKEKLEETIETLEDLQKQIGDLGLQKHLDLGKKLETRTPSTSLVDESKILGRMIEKERLIDRLLSSDSNGENLTVVPIVGMGGVGKTTLAKIVYNDKKVKDHFDLKAWFCVSEAYDSFRITKGLLQEIGSFDLKDDNNLNQLQVKLKESLKGKRFLVVLDDLWNDDSDEWDDLKNLFVQGAMGSKILVTTRKEDVALMMGNGAINVETLSDEVSWDLFKQHSLKNRDPEEHPELEEVGKQIADKCKGLPLALKALAGILCRKSEVYEWKN…	MPYTVSSPNQLVYFGSVWADPIALIDLCTVSLGNQFQTQNARTTVQQQFSDLFKTVPTRTIRFSDGENGFRVFRYNSTLDPLITALLNSFDTRNRIIETENPANPNTAEIASATQRVDDATVSIRACINNLMNELARGTGMLNTVSFETISNLTWTTAATT	1
MAYAALSSLIYTLQQLLKPNQSLVCRSSTQQHVQSIYHNLSALQLFLDDTTTKDIETLKVIEKRIRDVVYKAEDKVDSSLRNIILADCTENREGACKFFEEELLKVEKDVHSLSKEVMQIEFNKHGSRSAELTTILPSPEKSTIEEHTIVGMEDEYNTILDRLTAQTDELTVIPIFGMGGIGKTTLARKVYDDSSIRSRFDRHVWVTTSEEFNERRMLLEVVSSITTGSNQEKSDDQLMEIVYRGLKGRRFLIVIDDIWSTEAWDQMQRIFPNDDNKSRILLTTRLKYVADYVNSPDFPPHSKSFLSLDDSWNLFTEKVFNKDTCPPHLEETGKHIVQQCRGLPLSVVVVAGLVGKMDPTHDNWENVEENLNSFIGTVSERCQSILSLSYNYLPQYLRA…	MKVSSANAGVPASSADNTSARPSQTNANTTPLGRRRRAPDDAPGSPPARRQRQDSPEDSAQTMFRRAGMTSLPPSPATSEHVPLLDNRPTLERMGVDHPLPGRTWYETGHTTASLADRTSTASAAQVASSSRSAGPATAARPQPTRTSAGQQATVGRLRTQVTGFLSGALGKLQALSAQNMDPELAQFRVLDVDRAIMPLLIVAENARNPGLNLVPLHMDMAEDEEVRTQPPMAGSRHIAEFVASARPGRYRAVIDDGSHTRAADIRKDASGTSVIVVDPLRKEKDESAYVDYADNVNMEFGEHAKCAFIPVDIQKSFFDCRILSLSLALKMHDKDDAFAAFHETLRNGGDPSHHVSRAQQTEELGATLVLDGAPLVDARMMKHGQAASSVSRYLGNHP…	0
MEKRKDNEEANNSLVLFSALSKDIADVLVFLENEENQKALDKDQVEKIKLKMAFICTYVQLSCSDFEQFEDIMTRKRQEVENLLQPLLDDDVFTSLTSNMDDCISLYHRSYKSDAIMMDEQLDFLLLNLYHLSKHHAEKIFPGVTQYEVLQNICGNIRDFHGLIVNGCIKHEMVENVLPLFQLMADRVGHFLWDDQTDEDSRLSELDEDEQNDRDSRLFKLAHLLLKIVPVELEVIHICYTNLKASTSAEVGLFIKQLLETSPDILREYLIPLQEHMVTVITPSTSGARNIHVMMEFLLLILSDMPKDFIHHDKLFDLLDRVGVLTREVSTLVRDLEEEPRNKEGNNQTNCATLDLLENIELLKKDLKHVYLKALDSSQCCFPMSDGPLFMHLLHIHLN…	MKLLISIFIGFLAISTSQQEDVSTPAPNFPDFCSNPNLNKNAKVKACCDAVTKAANAGSYSGADGPVPDECTLKSCGRVCNRFFHKKGENRVTEMPESKTTESESSEECECGDSGDETTTGAQPTPRNVYPSGPEPSTSGGQVASHKPPAAPSTPHPGCHQPPAAPTTKPPRNPYPSGPEPTPKQPGYPQGRASTPKQPGYPQGPASPTPRNVYPSGPEPSTPGGKVASHKPPAAPSTPQPGYPQPPAAPTTKPPRNPYPSGPEPTPKQPAPSSPTPPSSAPSVPAPPSGQYPPGSNVTSNSLTVPPLYTTKETCLPLTPDMPGVVDQWLNKPKTGRFVWHALTNAHSYGGECGLGIQYPYHACVGRDLWSPVKKWVRSCLTDIPNHYIRNDQVCVNKC…	1
MEIGLAVGGAFLSSALNVLFDRLAPHGDLLMFQKNKNDVRLLKKLKMTLVGLQVVLSDAENKQASNQHVSQWLNELRGAVDGAENLMEQVNYEALRLKVEGRHQNLAETNNQQVSDLKLNLSDDYFLDIKEKLEETIETLEDLQKQIGDLGLQKHLDLGKKLESRTPSTSLVDESKILGRMIEKERLIDRLLSSDSNGENLTVVPIVGMGGVGKTTLAKIVYNDKKVKDHFGLKAWFCVSEAYDAFRITKGLLQEIGSFDLKDDNNLNQLQVKLKESLKGKRFLVVLDDLWNDDCDEWDDLKNLFVQGAMGSKILVTTRKEDVALMMGNGAINVKTLSDEVSWDLFKQHSLKNRDPEEHPELEEVGKQIADKCKGLPLALKALAGILCRKSEVYEWKNV…	MPYTVTSPSQLVYFGSVWADPITFIDLCTVALGNQFQTQNARTTVQQQFSDLFKTVPTRTNRFNDGENGFRVFRYNSTLDPLISALMNSFDTRNRIIEVDNPANPNTSEVASATQRVDDATVNIRACINNLMNELVRGTGMMNTASFETVSNLTWTTTTTT	1
MEKRKDIEEANNSLVLFSALSKDIANVLIFLENEENQKALDKDQVEKLKLKMAFICTYVQLSYSDFEQFEDIMTRNRQEVENLLQSLLDDDVLTSLTSNMDDCISLYHRSYKSDAIMMDEQLDFLLLNLYHLSKHHAEKIFPGVTQYEVLQNVCGNIRDFHGLILNGCIKHEMVENVLPLFQLMAERVGHFLWEDQTDEDSRLSELDEDEHNDRDSRLFQLTHLLLKIVPTELEVMHICYTNLKASTSAEVGRFIKKLLETSPDILREYIIQLQEHMLTVIPPSTLGARNIHVMMEFLLLILSDMPKDFIHHDKLFDLLAHVGTLTREVSTLVRDLEEKLRNKEGNNQTNCATLDLLENIELLKKDLKHVYLKAPNSSQCCFPMSDGPLFMHLLHMHLN…	MRSLLLTVLLNLVVLLATTGAVSSNLNTAVNYASTSKIRFLSTEYNADEKRSLRGDYNNEVTKEPNTSDEERAFSISKSAEYVKMVLYGFKLGFSPRTQSKTVLRYEDKLFTALYKSGETPRSLRTKHLDKASASVFFNRFKKWYDKNVGPS	0
MASSSSSSSRNWSYHVFPSFSGEDVRNTFLSHFLKELDRKLIISFKDNEIERSQSLDPELKHGIRNSRIAVVVFSKTYASSSWCLNELLEIVKCKKEFGQLVIPIFYNLDPSHVRKQTGDFGKIFEKTCRNKTVDEKIRWKEALTDVANILGYHIVTWDNEASMIEEIANDILGKMNISPSNDFEDLVGIEDHITKMSSLLHLESEEVRMVGIWGPSGIGKTTISRALFSRLSCQFQSSVFIDKVFISKSMEVYSGANLVDYNMKLHLQRAFLAEIFDKKDIKIHVGAMEKMVKHRKALIVIDDLDDQDVLDALAGQTQWFGSGSRIIVVTENKHFLRANRIDHIYKVCLPSNALALEMFCRSAFKKNSPPDDFLELSSEVALRAGNLPLGLNVLGSNL…	MKVSSANAGVPASSADNTSARPSQTNADTTPLGRRRRAPDDAPGSPPARRQRQDSPEDSAQTMFRRAGMTSLPPSPATSEHVPLLDNRPTLERMGVDHPLPGRTWYETGHTTASLADRTSTASAAQVASSSRSAGPATAARPQPTRTSAGQQATVGRLRTQVTGFLSGALGKLQALSAQNMDPELAQFRVLDVDRAIMPLLIVAENARNPGLNLVPLHMDMAEDEEVRTQPPMAGSRHIAEFVASARPGRYRAVIDDGSHTRAADIRKDASGTSVIVVDPLRKEKDESAYVDYADNVNMEFGEHAKCAFIPVDIQKSFFDCRILSLSLALKMHDKDDAFAAFHETLRNGGDPSHHVSRAQQTEELGATLVLDGAPLVDARMMKHGQAASSVSRYLGNHP…	0
MDAPASFSLGAMGPLLRKLDSLLVAPEIRLPKPLKEGIELLKEDLEEIGVSLVEHSVVDSPTHKARFWMDEVRDLSYHIEDCIDTMFSMRSGGDDGKPRSERRHKVGRAKIDGFSKKPKPCTRMARIAELRALVREASERLERYQLGDVCGSSSPVVFTADGRARPLHHGVSANLVGVDEFKTKLNRWLSDEEGPHLKVAAIVGPAGIGKTALATELYRDHRWQFECRAFVRASRKPDMQRLLGGILSQVQRRQRSSDAYADSTVQSLIDNLREHLQDRRYLIIIDGLWETAVWNIANSAFPDVNSFSRILITADIEQVALECCGYKYDYIMRMEPLGSLDSKKVFFNKVFGSEDQCPPELKEVLNTILEKCGGLPLAIISIAGLLGSQPENPVLWDYV…	MKINLSWKTYAVLSIVSLGGIHAMEDVPAELTGVSEGYTRFYRSPTASVTLSGLVNVKWDNEQMTMPLFKWIGGEQAEELHFCVHIAHSIGPKLNLARTLGTVNSNMDQHWAQAHRHSGATRRTIQDFHLFANDIPNFPDYIKIKLVPKT	0
MEIGLAVGGAFISSALNVLFDRLALHGDLFNMFQKHKHHVRLLKKLRMTLLGLQAVVSDAQNKQASNPYVSQWLNEIQDAVDGAENLIEEVNFEALRLKVEGQHQNFANTISNQQVSDLNRCLSDDFFPNIKEKLEDTIETLEELEKQIGRLGLREYLDSGKQDNRRPSTSLVDESDILGRQNEIEELIDRLLSDDANGKNLSVVPVVGMGGVGKTTLAKAVYNDEKVKDHFGLKAWICVSEPYDAVRITKELLQEISSSDCTGNSNLNQLQIKLKESLKGKKFLIVLDDVWNENYDEWDDLRNIFVQGDIGSKIIVTTRKESVALMMGCGAVNLGTLSSEVSWALFKRHSLENRGPEEHPELEEVGKQIAHKCKGLPLALKALAGILRSKSDLNEWRD…	MYHSKVGLLAVALVMQAILLCGCDASAMRYASGFQNNERQSSEQESYSRSAQSSEKSSSGYQMGEMASAGVGMSSGYGGSGYSSGGGYQQGVGYSGCDSDYSSGGIGGIVNTATGLASSVTGMAGGLGGGGGLADVGGVVNTVSGLADVGGLTNTVSGLADVGGVTNTVGGLVNGIAGGGAGGGLLGGVLGGGDGGCGGNCGGNCGGNCGGRGGGGGGLLGGILGGGSGGGRGARVSARVC	0
MAYAALSSLIYTLQQLLKPNQSLVCRSCTQQHLQSIYHNLSALQLFLDDTTTKDIETLKVIEKRIRDVVYKAEDTVDSSLRNIILADCTENREGACKFFEEELLKVEKDVDSLSKEVMQIDFNKHGSRSAELATTDPSSSGKSTIEEHTIVGMEDEYNTILDRLTAQTDELTVIPIFGMGGIGKTTLARKVYDDSSIRSRFDRHAWVTTSEEFNERRMLLEVVSSITTGSNQGKSDDQLMEIVYRSLKGRRFLIVIDDIWSTQAWDQMQRIFPNDDNKSRILLTTRLKYVADYVSSPDFPPHSKSFLSLDDSWNLFTEKVFNEDTCPPHLEETGKHIVQQCQGLPLSVVVVAGLVGKMDPTHDNWENVEENLNSFFGTVSERCHSILSLSYNYLPQYLR…	MPYTVSSPNQLVYFGSVWADPIALIDLCTVSLGNQFQTQNARTTVQQQFSDLFKTVPTRTIRFSDGENGFRVFRYNSTLDPLITALLNSFDTRNRIIETENPANPNTAEIASATQRVDDATVSIRACINNLMNELARGTGMLNTVSFETISNLTWTTAATT	0
MEAAAMAVTAATGALAPVLVKLAALLDDGECNLLEGSRSDAEFIRSELEAVHSLLTPNILGRMGDDDAACKDGLIAEVRELSYDLDDAVDDFLELNFEQRRSASPFGELKARVEEHVSNRFSDWKLPAASLPPSSVHRRAGLPPPDAELVGMDKRMEELTKLLEQGSNDASRWRKRKPHFPLRKTGLKQKIVIKVAMEGNNCRSKAMALVASTGGVDSVALVGDLRDKIEVVGYGIDPIKLISALRKKVGDAELLQVSQANKDVKETTPMLAPVKSICEFHKVKTVCILGLPGGGKTTVARELYDALGTHFPCRVFVSVSPSSSPSPNLTKTLADIFAQAQLGVTDTLSTPYGGSGTGRALQQHLIDNISAFLLNKKYLIVIDDIWHWEEWEVIRKSIP…	MGCVSSKSTTVLSPQTSFNEASRTSFRALPGPSQRQLEVYDQCLIGAARWPDDSSKSNTPENRAYCQSMYNSIRSAGDEISRGGITSFEELWGRATEWRLSKLQRGEPLYSAFASERTSDTDAVTPLVKPYKSVLARVVDHEDAHDEIMQDNLFGDLNVKVYRQTAYLHGNVIPLNTFRVATDTEYLRDRVAHLRTELGAKALKQHLQRYNPDRIDHTNASYLPIIKDHLNDLYRQAISSDLSQAELISLIARTHWWAASAMPDQRGSAAKAEFAARAIASAHGIELPPFRNGNVSDIEAMLSGEEEFVEKYRSLLDSDCF	0
MAYAALSSLIYTLQQLLKPNQSLVCRSSTQQHVQSIYHNLSALQLFLDDTTTKDIETLKVIEKRIRDVVYKAEDKVDSSLRNIILADCTENREGACKFFEEELLKVEKDVHSLSKEVMQIEFNKHGSRSAELTTILPSPEKSTIEEHTIVGMEDEYNTILDRLTAQTDELTVIPIFGMGGIGKTTLARKVYDDSSIRSRFDRHVWVTTSEEFNERRMLLEVVSSITTGSNQEKSDDQLMEIVYRGLKGRRFLIVIDDIWSTEAWDQMQRIFPNDDNKSRILLTTRLKYVADYVNSPDFPPHSKSFLSLDDSWNLFTEKVFNKDTCPPHLEETGKHIVQQCRGLPLSVVVVAGLVGKMDPTHDNWENVEENLNSFIGTVSERCQSILSLSYNYLPQYLRA…	MRLSTIILAVSAVTLVAGVNALCEAANVDQAMVMPLTYANSVSEDLNNADGKRYLRSSENEERLGGANMFNIKKLEDALNDTTYAKTLFRRWKRSGVNEDTITTKFKNLQISLDENALELIQSYRIWLNAHATKTNPKLFDRAKIKKALEDGTYANVLYGRWKRYGFESDDVFKRFQRMGVNKDDNLYQVYKNYVTWLNVHHPLKKSTLTTPEAFLFYPSRIQRAKSDPAFAETLFAKWKSSGLDEGPVYKKLWDMGLKKDNAIYKLYTDYVLWLDKHFPLPAKATN	1
MTNCEKDEEFVCISCVEEVRYSFVSHLSEALRRKGINNVVVDVDIDDLLFKESQAKIEKAGVSVMVLPGNCDPSEVWLDKFAKVLECQRNNKDQAVVSVLYGDSLLRDQWLSELDFRGLSRIHQSRKECSDSILVEEIVRDVYETHFYVGRIGIYSKLLEIENMVNKQPIGIRCVGIWGMPGIGKTTLAKAVFDQMSSAFDASCFIEDYDKSIHEKGLYCLLEEQLLPGNDATIMKLSSLRDRLNSKRVLVVLDDVRNALVGESFLEGFDWLGPGSLIIITSRDKQVFCLCGINQIYEVQGLNEKEARQLFLLSASIKEDMGEQNLQELSVRVINYANGNPLAISVYGRELKGKKKLSEMETAFLKLKRRPPFKIVDAFKSTYDTLSDNEKNIFLDIAC…	MKISALFSVAALLSQSMPVLGYLFYRCGNDHITERALINQISMEHKKLTGQGSSVDSFPGGRATAEVTFWEPSISNPGTYLDIKVKFNIYRQMLSFEVSSSGKIIPQEGDYGVEIPEEDLEVSDEPYYAN	0
MEKRKDIEEANNSLVLFSALSKDIANVLIFLENEENQKALDKDQVEKLKLKMAFICTYVQLSYSDFEQFEDIMTRNRQEVENLLQSLLDDDVLTSLTSNMDDCISLYHRSYKSDAIMMDEQLDFLLLNLYHLSKHHAEKIFPGVTQYEVLQNVCGNIRDFHGLILNGCIKHEMVENVLPLFQLMAERVGHFLWEDQTDEDSRLSELDEDEHNDRDSRLFQLTHLLLKIVPTELEVMHICYTNLKASTSAEVGRFIKKLLETSPDILREYIIQLQEHMLTVIPPSTLGARNIHVMMEFLLLILSDMPKDFIHHDKLFDLLAHVGTLTREVSTLVRDLEEKLRNKEGNNQTNCATLDLLENIELLKKDLKHVYLKAPNSSQCCFPMSDGPLFMHLLHMHLN…	MKVSSANAGVPANSADNTSARPSQTNADTTPLGRRRRAPDDAPGSPPARRQRQDSPEDSAQTMFRRAGMTSLPPSPATSEHVPLLDNRPTLERMGVDHPLPGRTWYETGHTTASPADRTSTASAAQVASSSRSAGPATAARPQPTHTSAGQQATVDRLRTQVTGFLSGALGKLQALSARNMDPELAQFRVLDVDRAIMPLLIVAENARNPGLNLVPLHMDMAEDEEVRTQPPMAGSRHIAEFVASARPGRYRAVIDDGSHTRAADIRKDASGTSVIVVDPLRKEKDESAYVDYADNVNMEFGEHAKCAFIPVDIQKSFFDCRILSLSLALKMHDKDDAFAAFHETLRNGGDPSHHVSRAQQTEELGATLVLDGAPLVDARMMKHGQAASSVSRYLGNHP…	0
MEVTAGAMRALLPKLAELLKDEYNLEKHVREGVKSLEIELTMMHAALRKVAEVPLDQLDDQVKIWASKVREISYDVEDAVDAIMVRVEDDSHSGPSTFKNRVKRSIKKISKLFRKAKELHQIADAIKEAQALAQQMAGLRERYSGLELQNSGVAATIDPRLTALYIDVTDLVGIDHAREELIKILTEGEDSSKQQLKIISIVGFGGLGKTILARVVHEKIEAQFDCSAFVSVSRNPDVRMIFKKMLHQLEKVKYANINESSRDETQLIDELREFLQDKSFDV	MRVTTFNTFLLTLGTVAVVNAETGNKYIEKRAIDLSRERDPNFFDHPGIPVPECFWFMFKNNVRQDAGTCYSSWKMDMKVGPNWVHIKSDDNCNLSGDFPPGWIVLGKKRPGF	1
MVDAVVTVFLERLLNTLVEEGRVVNEFRDQFEKLQDELQLMQCFLKDADKQKRKNQTLHGIMAKLRELIYESEDILADCQLQSREDNLFSNGCLARIYPPNLHFQNQTGKRLRKIHEKITDIKQSIISYLGPSITNDMGRIDACNDQMPRWSSPVYDHTQVVGLEDDTKKIKDWLYNADVGILKIGIVGMGGLGKTTIAQMVFNDREIEDRFERRMWISVSQSFDEEQIMRSMLRTLGDASVGDDRGELLRKINQYLLGKRYLIVMDDVWSLDGNWWSRISEGLPKGNGSSVIITTRLVGVLRKMEVSEARMHQPDILNGNNSWLLFRKIAFAASGGDCTKPELEKIGKEIVQKCNGLPLAIKAIGGMLLYKSHYHEWKRIADNFRDELGENDDTVMPS…	MRLAIMLSATAVAINFATSSAIDQTKVLVYGTPAHYIHDSAGRRLLRKNEENEETSEERAPNFNLANLNEEMFNVAALTERADAKKLAKQLMGNDKLADAAYMWWQHNRVTLDQIDTFLKLASRKTQGAKYNQIYNSYMMHLGLTGY	0
MVGAEMLVAAAVSQVARKINDIVGVAQGEVKLCCNFSDDLEGIKDTLVYLETLLKNAENNSFGSDRANLRHWLGQIKSLAYDIEDIVDGYYSSKEQFDGGSYAQKGSLFCSLSNPMLLKGSMVYKMKSKREMLQQSQQLPNQYHFLSYINSAVHYFEEKQTTSYRNTDIAIVGRDADLDHLMDLLMQNSAEELCIIPIVGPVGFGKTSLAQLVFNDTRTEVFSFRIWVHVSMGNINLEKIGRDIVSQTTEKIEGNMQLQSIKNAVQRVLNKYSCLIIIDSLWGKDEEVNELKQMLLTGRHTESKIIVTTHSNKVAKLISTVPLYKLAALSEDDCLKIFSQRAMTGPGDPLFREYGEEIVRRCEGTPLVANFLGSVVNAQRQRREIWQAAKDKEMWKIEE…	MGCVSSKSTTVLSPQTSFNEASRTSFRALPGPSQRQLEVYDQCLIGAARWPDDSSKSNTPENRAYCQSMYNSIRSAGDEISRGGITSFEELWGRATEWRLSKLQRGEPLYSAFASERTSDTDAVTPLVKPYKSVLARVVDHEDAHDEIMQDNLFGDLNVKVYRQTAYLHGNVIPLNTFRVATDTEYLRDRVAHLRTELGAKALKQHLQRYNPDRIDHTNASYLPIIKDHLNDLYRQAISSDLSQAELISLIARTHWWAASAMPDQRGSAAKAEFAARAIASAHGIELPPFRNGNVSDIEAMLSGEEEFVEKYRSLLDSDCF	0
MAEAFVSFGLEKLWDLLSRESERLQGIDEQLDGLKRQLRSLQSLLKDADAKKHGSDRVRNFLEDVKDLVFDAEDIIESYVLNKLRGEEKGIKKHVRRLACFLTDRHKVASDIEGITKRISEVIGEMQSLGIQQQIIDGGRSLSLQERQRVQREIRQTYPDSSESDLVGVEQSVTELVCHLVENDVHQVVSIAGMGGIGKTTLARQVFHHDLVRRHFDGFAWVCVSQQFTQKHVWQRILQELQPHDGDILQMDESALQPKLFQLLETGRYLLVLDDVWKKEDWDRIKAVFPRKRGWKMLLTSRNEGVGIHADPTCLTFRASILNPEESWKLCERIVFPRRDETEVRLDEEMEAMGKEMVTHCGGLPLAVKVLGGLLANKHTVPEWKRVSDNIGSQIVGGS…	MKVSSANAGVPANSADNTSARPSQTNADTTPLGRRRRAPDDAPGSPPARRQRQDSPEDSAQTMFRRAGMTSLPPSPATSEHVPLLDNRPTLERMGVDHPLPGRTWYETGHTTASPADRTSTASAAQVASSSRSAGPATAARPQPTHTSAGQQATVDRLRTQVTGFLSGALGKLQALSAQNMDPELAQFRVLDVDRAIMPLLIVAENARNPGLNLVPLHMDMAEDEEVRTQPPMAGSRHIAEFVASARPGRYRAVIDDGSHTRAADIRKDASGTSVIVVDPLRKEKDENAYVDYADNVNMEFGEHAKCAFIPVDIQKSFFDCRILSLSLALKMHDKDDAFAAFHETLRNGGDPSHHVSRAQQTEELGATLVLDGAPLVDARMMKHGQAASSVSRYLENHP…	0
MEIGLAVGGAFLSSALNVLFDRLAPHGDLLNMFRKHKDHVQLLKKLEGILLGLQIVLSDAENKQASNRHVSRWFNKLQNAVDSAENLIEEVNYEVLRLKVEGQHQNLAETGNQQVSDLNLCLSDEFFLNIKDKLEDTIETLKDLQEQIGLLGLKEHFVSTKQETRAPSTSLVDDAGIFGRQNEIENLIGRLLSKDTKGKNLAVVPIVGMGGLGKTILAKAVYNDERVQKHFGLKAWFCVSEAYDALRITKGLLQEIDSFDLKVDDNLNQLQVRLKEKLNGKRFLVVLDDVWNDNYPEWDDLRNLFLQGDIGSKIIVTTRKESVALMMGGGAIYMGILSSEDSWALFKRHSLENMDPMGHPELEEVGKQIAAKCKGLPLALKTLAGMLRSKSEVEEWKRI…	MMHSIIFQTLLIITIVFSKVWGARSLVKIDWSGSEYTILGANHYEEPNTGAAAQFPGTMTVDDGRSPYIVRKLRNSSGKRFYVFTGHPQQPIVWNPHEEIEIQFNRKFLIAVLTEFEADSQVFNHFARRQHR	0
MVGAEMLVAAAVSQVARKINDIVGVAQGEVKLCCNFSDDLEGIKDTLVYLETLLKNAENNSFGSDRANLRHWLGQIKSLAYDIEDIVDGYYSSKEQFDGGSYAQKGSLFCSLSNPMLLKGSMVYKMKSKREMLQQSQQLPNQYHFLSYINSAVHYFEEKQTTSYRNTDIAIVGRDADLDHLMDLLMQNSAEELCIIPIVGPVGFGKTSLAQLVFNDTRTEVFSFRIWVHVSMGNINLEKIGRDIVSQTTEKIEGNMQLQSIKNAVQRVLNKYSCLIIIDSLWGKDEEVNELKQMLLTGRHTESKIIVTTHSNKVAKLISTVPLYKLAALSEDDCLKIFSQRAMTGPGDPLFREYGEEIVRRCEGTPLVANFLGSVVNAQRQRREIWQAAKDKEMWKIEE…	MSYSITTPSQFVYLSSAWADPIELINLCTNALGNQFQTQQARTVVQRQFSEVWKPSPQVTVRFPDSDFKVYRYNAVLDPLVTALLGAFDTRNRIIEVENQANPTTAETLDATRRVDDATVAIRSAINNLVVELIRGTGSYNRSSFESSSGLVWTSGPAT	0
MEAAAMAVTAATGALAPVLVKLAALLDDGECNLLEGSRSDAEFIRSELEAVHSLLTPNILGRMGDDDAACKDGLIAEVRELSYDLDDAVDDFLELNFEQRRSASPFGELKARVEERVSNRFSDWKLPAASLPPSSVHRRAGLPPPDAGLVGMHKRKEELIELLEQGSSDASRWRKRKPHVPLRIMGGEMQKIVFKIPMVDDKSRTKAMSLVASTVGVHSVAIAGDLRDQVVVVGDGIDSINLVSALRKKVGPAMFLEVSQVKEDVKEITAMLAPVKSICEFHEVKTICILGLPGGGKTTIARVLYHALGTQFQCRVFASISPSSSPSPNLTETLADIFAQAQLGVTDTLSTPYGGSGTGRALQQHLIDNISAFLLNKKYLIVIDDIWHWEEWEVIRKSI…	MKSFTHILGAFLAMVALVTGAALPEESQLDTRTITESQALSIARRQGACISLDIVPRRVDRAHQTNFQWVIREEGRTDWNPNNHVHVLIDAQTTEFDHRLTVEITNRSQRFGNAVILSRYAGDTNTGPIQDQIRIPVGTAEGRTAAFVSRCIRLPSLQGTWWWQLEN	0
MEAAAMAVTAATGALAPVLVKLAALLDDGECNLLEGSRSDAEFIRSELEAVHSLLTPNILGRMGDDDAACKDGLIAEVRELSYDLDDAVDDFLELNFEQRRSASPFGELKARVEERVSNRFSDWKLPAASLPPSSVHRRAGLPPPDAGLVGMHKRKEELIELLEQGSSDASRWRKRKPHVPLRIMGGEMQKIVFKIPMVDDKSRTKAMSLVASTVGVHSVAIAGDLRDEVVVVGDGIDSINLVSALRKKVGPAMFLEVSQAKEDVKEITAMLAPVKSICEFHEVKTICILGLPGGGKTTIARVLYHALGTQFQCRVFASISPSSSPSPNLTETLADIFAQAQLGVTDTLSTPYGGSGTGRALQQHLIDNISAFLLNKKYLIVIDDIWHWEEWEVIRKSI…	MLLAAAIVFLHIPALTMPAAEARQTAANIMHPVLDGEQNVLGKRSLRTDHMRVSNVEDREGDEERIFRRFTDWIKYLFNKMNPKQLHTYLGLDGLGETAYKHKNYPIYRMMSKKWRDKL	0
MECKEEENGQTVIPIFYNVDPSHVRYQTESFGAAFAKHESKYKDDVEGMQKVQRWRTALTAAANLKGYDIRNGIESENIQQIVDCISSKFCTNAYSLSFLQDIVGINAHLEKLKSKLQIEINDVRILGIWGIGGVGKTRIAKAIFDTLSYQFEASCFLADVKEFAKKNKLHSLQNILLSELLRKKNDYVYNKYDGKCMIPNRLCSLKVLIVLDDIDHGDQMEYLAGDICWFGNGSRVIVTTRNKHLIEKDDAIYEVSTLPDHEAMQLFNMHAFKKEVPNEDFKELALEIVNHAKGLPLALKVWGCLLHKKNLSLWKITVEQIKKDSNSEIVEQLKISYDGLESEEQEIFLDIACFFRGEKRKEVMQILKSCDFGAEYGLDVLINKSLVFISENDRIEMH…	MKIGTQATSLAVLHNQESHAPQAETAVRPEPAQAVPEIPSDLAIRPRARGIHPFLAMTLGDKGCASSSGVSLEEDSHTQASLSDFSVASRDVNHNNICAGLSTEWLVMSSDGDAESRMDHLDHNGEGQSSGTQRHQVYNDALAAALSNDDEAPFFTASTAVIEDAGFSLRREPKTVRTSGGSAQLGQTVADDVAQSGRKHLLSLRFANVQGHAIACSCEGSRFKLFDPNLGEFQSSRSAAPQLLKSLIDHYNSLNYDVACVNEFRVS	0
MAESFLFNIIERVLAKVSSIAVYEITLAWNVKIELRKLQSTLSTIKAVLLDANEQQAKNHEVRDWLEKLRDVVYDVDDLMDDLSTQLLLQMHFQKSFRKKVRKFFSSSNPIIYRFKIGRKVKEIRELLNEIADDRRNFHFTEHTYVIPAENTSREQTHSFVRASDIIGRDDDQENIVKQLIDSHDEENISVIPIVGLGGLGKTTLVKLVYNNNRVVQNFDLRMWVSISEDFNLSKVIEKILRSATGESFDHLDMDQLQGCLGEVLQQKRYLLVLDDVWNEDQHKWMDLRELLMNCSRGSKIVVTTRSKMVALITGTVPPYYLGGLADDDCLSLFLKCAFGGQDNLFPNLVEIGKEIVKKCGGVPLAVKTLGRLLYMKTDENEWLQIRDNEIWEIEQNKS…	MKVSHLTSPAPVVIEHQPRQSEKVSRDGDVIKPWSQLPAAAPSFGGCFGKSKKSRGYDSGSSSGSRSNAGFRLNHVPYVSQQNERMGCWYACTRMLGHSISSGPRLGLPELYDSSGPQGLQQREDVLRLMRNENLAEVSLPESRQFSANELGNLLCRHGPIMFGWQTPAGSWHMSVLTGIDKPNDAIIFHDPQRGPDLTMPLDSFNQRLAWRVPHAMLYSEN	1
MAESFLFNIIERVLAKVSSVAVTEISLAWNVKTELRKLQSTLSTIKAVLLDANEQQAKNHEVRDWLEKLRDVVYDVDDVLDDLSTQLLLQIHFQKSLKKKVRKFFSSSNPIIYRFKIGRKVKEIRELLNEIADDRKSFHFTEHTCLNPVENICREQTHSFVRASDIIGRETDQENIVKQLIDARDEENISVIPIVGLGGLGKTTLVKLVYNYNTVVQNFDLRMWVSISEDFSLSKVIEKILRSATGESFGHLDMDQLQGHLSEVLRSKRYLLVLDDVWNEDQNKWTDLRELLMNCSKGSKIVVTTRSKMVALITGTVAPYYLGGLTDDACLLLFLKCAFVGEDKLLPNLVEIGKEIVKKCGGVPLAVKTLGRLLYMKTDENEWLRIRDNEIWEIEQKQS…	MKIAPVAINHSPLSREVPSHAATTQAKQTNLQSEAGDLDARKSSASSPETRALLATKTVLGRHKIEVPAFGGWFKKKSSKHETGGSSANADSSSVASDSTEKPLFRLTHVPYVSQGNERMGCWYACARMVGHSVEAGPRLGLPELYEGREGPAGLQDFSDVERFIHNEGLTRVDLPDNERFTHEELGALLYKHGPIIFGWKTPNDSWHMSVLTGVDKETSSITFHDPRQGPDLAMPLDYFNQRLAWQVPHAMLYR	1
MSASAALVFAGKSVATSAISFLVNKAFSYTDEYCKSDNMDELKNRLLRAMPHIQAVFDVVNPELVREQSSGLDAWLWQLRDAVEAAEDAIDELEYYELEEKAKDQKVSEWGSPLGKMKHKFVRSFGPAINKTIKKISHRDTLKRLMKSVDDLDKAAVGVSDFLKLTDHLSGGSSTSSQQLMDNDRQTSSTLSATNFVGREKEKEQIIGWLANTSDELGETMVIKTNSIPIISVIGHGGMGKTALAQSICGQDEVVKHFKVIWTTISTSFDATSVTSKILEDATGVKPSSDHLEPLQRNLKEKLASINFLLVLDDVWEDKKRDEWEKLFAPLKELNTTGSKILLTTRMQSVADMAAKVMGVERDKFLTLQGLEDDKNLELFGHHAFSGLNPRDDAYLMLI…	MRVLYITLISTTAALLYSHAFALTTKANADTTQTTTDISSALLAGVQDKDLAMRALRTGRSSGGNVEHKDHDEERWLSRVTNWIKYKRGKMNPKQLHTYLGLDGLGQSARDSSNFQKYLKKSAEWRNKH	0
MVGLGVGVGTGALGSVIGKLTTLLGDEYTMLKRVRKDIAFLQRELRRMQILVDTLADMEELDELAKDWKGNMRDLSYDMEECIDRFMLRLGNGDARPRFVKKTARRLKTLFERHGIGSQIKDLKARVAEEGERRQRLKLDDYIVNQSRPVVIDPRLAAFHGVAKGLVAIDGRRDKVISWLMEESKELKVVAIVGGGGLGKTTLAMEIYRKIGGDYQCRASVSVSRTLDLEKLLKDVLSQIDEAEFSKCQSERWEKDQLIRHIQLILTEKRYFLVIDDLWKVQDWEFIKAAFPDNYNGSRIIATTRIANVARSCCSNSSGQLYQMLPLNDFDSRRLFFKRIFDSESLCPSQLEKVSARILKKCGGMPLAIITIASLLANKPPSAAEWERLQDSIGAGLSY…	MPVVSKAQAREVYEHSVLFHGTTLRSRRSIQRNGFRLENKSAGSITAYAGIQSNFDAAVASSSHHYFAEKKEVAKRFARMVSRHCGDRPALVRTIGVMNHFAIEEDPDAGTSCLRTNEDIPSSHVLGSKGSPAEGNARIFKGEMEADGHSISLEEAGDLLRAVQSDSDSDG	1
MELVVGASEATMRSLLGKLGNLLAQEYALISGVRGDIQYINDELASMQAFLRDLSVLPEGHYHDNRSKDWMKQIRDIAYDVEDCIDDFAHRLPQDSISDAKCSFLVTKMYELLTWWPRRDIASRIAELKVRAQQIADRRNRYGVNNPELHCDSSNRPRARSAAQDIAEYQVTKLQIIGIKEPVAMKTVMEDLEKWLTEPRPDNGRAVLSIVGFGGVGKTTIAMALYRKVSGKFGCRASVAVSQNYDQDAVLRSILNQVSNQEEAGSSTESSRDTTASREENTAEPGTKSTFIKLKKAPSLSLLGRNDDKTPVRQQETMDYVQLRQELKRRLGEKRYILLIDDIWSANTWLDVVIPFLPDEANNNSRIIVTTRFHAVGSTCSRGHKNVEATSSPRPGNNR…	MQFSTIITVCLFTGLASANFVQCNHHLLYNGRHWGTIRKNAGWAVRFYEEKPNQPKRLVAICKNASPVHCNYLKCTNLAPGFSAGTSTDVLSSGTVGSIGNDPQAQRQ	0
MAVYSVATGALAPVLSKLSALLGDEHSERTRSDAMFIRCQLEAVHSLLLPRINLGMTGEDVDALCKDELMAAVRELSYDIDDAIDDFFLEGGDGSPFDDELKTRVDDVSKRFSDSRYWRPPVEQHQPSLTAATVDSPPPHARFVHNMMDVSELVEMEQHLKELIKLLEQGADTSTYASRWRTATPWHDKEQSIVVKVPEREWGGPNHPFRWARDSFERFRSGSLFGDTLQLDGEGANIRKLLSTLRNKAGHAQLVQVEDKGKKVEETTTMPCEFHEVKTVCILGLPGAGKTTLAKLLYSHHSTTEQQFQYRAFVSVSPGANLTETLTDIFLQVGADNDATPYCGTGTPHQQCLIDNISAYLIAKKYLIIIDDVWRWEEWEVIRKSIPKNDLGSRIIMTT…	MGCVSSKSTTVLSPQTSFNEASRTSFRALPGPSQRQLEVYDQCLIGAARWPDDSSKSNTPENRAYCQSMYNSIRSAGDEISRGGITSFEELWGRATEWRLSKLQRGEPLYSAFASERTSDTDAVTPLVKPYKSVLARVVDHEDAHDEIMQDNLFGDLNVKVYRQTAYLHGNVIPLNTFRVATDTEYLRDRVAHLRTELGAKALKQHLQRYNPDRIDHTNASYLPIIKDHLNDLYRQAISSDLSQAELISLIARTHWWAASAMPDQRGSAAKAEFAARAIASAHGIELPPFRNGNVSDIEAMLSGEEEFVEKYRSLLDSDCF	0
MQVVTGAMGTLLPKLANLLTEEYKLHKNLRGEVLFLKAELESMEAALLKISEAPIDQPPDPQVKLWARDVRDLSYDIEDSVDKFMVRVDTDVREKSRSCFRGFIDRGVRLLTRAKVRHNIGTDIKEIKSQIKEVSERRDRYKVDSVATKPIGPTIDRFRLSAMYKKVTELVAIDETSDELVKRIMGEDDESKQKLKIVSIVGVGGLGKTTLANVVYERIITMFDCSAFVSISLNPDMERIFKNMLYQLDMGKYFDIHQKTWDEAQLINELREFLRNKRYFIVVDDIWDKSTWKMIKCSLPENEHGSGIITTTRILDVGKQVGGVYQLKPLSMLDSVKLFYLRIFGYEDKCPTELAQLSENILKKCGGLPLAIITIASMLACKIGKENLHKYWSKVYQSL…	MRVTTFNTFLLTLGTVAVVNAETGNKYIEKRAIDLSRERDPNFFDHPGIPVPECFWFMFKNNVRQDAGTCYSSWKMDMKVGPNWVHIKSDDNCNLSGDFPPGWIVLGKKRPGF	1
MAEILLTSVINKSVEIAGNLLIQEGKRLYWLKEDIDWLQREMRHIRSYVDNAKAKEAGGDSRVKNLLKDIQELAGDVEDLLDDFLPKIQQSNKFNYCLKRSSFADEFAMEIEKIKRRVVDIDRIRKTYNIIDTDNNNDDCVLLDRRRLFLHADETEIIGLDDDFNMLQAKLLNQDLHYGVVSIVGMPGLGKTTLAKKLYRLIRDQFECSGLVYVSQQPRASEILLDIAKQIGLTEQKMKENLEDNLRSLLKIKRYVILLDDIWDVEIWDDLKLVLPECDSKVGSRMIITSRNSNVGRYIGGESSLHALQPLESEKSFELFTKKIFNFDDNNSWANASPDLVNIGRNIVGRCGGIPLAIVVTAGMLRARERTEHAWNRVLESMGHKVQDGCAKVLALSYN…	MGCVSSKSTTVLSPQTSFNEASRTSFRALPGPSQRQLEVYDQCLIGAARWPDDSSKSNTPENRAYCQSMYNSIRSAGDEISRGGITSFEELWGRATEWRLSKLQRGEPLYSAFASERTSDTDAVTPLVKPYKSVLARVVDHEDAHDEIMQDNLFGDLNVKVYRQTAYLHGNVIPLNTFRVATDTEYLRDRVAHLRTELGAKALKQHLQRYNPDRIDHTNASYLPIIKDHLNDLYRQAISSDLSQAELISLIARTHWWAASAMPDQRGSAAKAEFAARAIASAHGIELPPFRNGNVSDIEAMLSGEEEFVEKYRSLLDSDCF	0
MAERVVTMAIGPLVSMLKDKASSYLLDQYKVMEGMEEQHKILKRKLPAILDVITDVEEQAMAQREGAKAWLQELRTVAYVANEVFDEFKYEALRREAKKNGHYIKLGFDVIKLFPTHNRVAFRYKMGRKLCLILQAVEVLIAEMQVFGFKYQPQPPVSKEWRHTDYVSIDPQEIASRSRHEDKKNIIGILVDEASNADLTVVPVVAMGGLGKTTLAQLIYNDPEIQKHFQLLLWVCVSDTFDVNSLAKSIVEASPNKNVDTDKPPLDRLQKLVSGQRYLLVLDDVWDNKELRKWERLKVCLQHGGMGSAVLTTTRDKRVSEIMGADRAAYNLNALEDHFIKEIIEARAFSSKKEKPIELVEVVDEIVKRCCGSPLAATALGSVLCTKTSVKEWKAVSSG…	GPPYCVFPGRRTSSTSFTTSFSTEPLGYARMLHRDPPYERAGNSGLNHRIYERSRVGGLRTVIDVAPPDGHQAIANYEIEVRRIPVATPNAAGDCFHTARLSTGSRGPATISWDADASYTYYLTISED	0
MNIVTGAMGSLIPKLGELLMDEYKLHKRIKKDVEFLKKELESMHAALIKVGEVPRDQLDRQVKLWADEVRELSYNMEDVVDKFLVRVDGDGIQQPHDNSGRFKELNNKMIGLFKKGKNHHHIADAIKEIKEQLQEVAARRDRNKVVVPNPTKPIAIDPCLRALYAEARELVGIYGKRDEELMRLLSMSGDDASNKRLKKVSIVGFGGLGKTTLARAVYDKIKCDFDCCAFVPVGQNPDMKKVLRDIVIDLSNPHSDLAILDDKQLVKKLHDFLENKRYLVIIDDIWDEKLWEGINFAFSKRNNLGSRLIITSRDFDVSKSCCSSDDDSTYKMEPLSTDDSRRLFHKRIFPDASGCPSEFQQVSEDILKKCGGVPLALITIASALASGQRVKPKHEWDIM…	MHRPITAGHTTSRLILDQSKQISRTPSESSAQSALSQQASMSSPVLERSKSAPTLLTAAQRTMLAQVGACNAHLTSDENMAINELRLHKPRLPKDTWFFTDPNKDPDDVVTYTLGKQLQAEGFVHITDVVATLGDAEVRSQRAEMAKGVFNKLELHDVHVSRGRDYAMNSLQSKEHAKFLLEGHALRAGPGEIHRDSLQDMSRRLARAPHGVGIVVIAGMSDINALITTCPDMVRERVDDITIMGGVEPLKDADGFVQPDARAYNNATDMDAARSLYRKAQELGIPLRIVTKEAAYKTAVSPSFYEGIAGSGHPVGHYLRDVQKSALKGLWEGIQAGLLPGLDDSWFFRTFMPNAQIEVAQLDKNKESSFEDIWPKVTKLNLYDPLTLLASVPGAAKLL…	0
MECKEEENGQTVIPIFYNVDPSHVRYQTESFGAAFAKHESKYKDDVEGMQKVQRWRTALTAAANLKGYDIRNGIESENIQQIVDCISSKFCTNAYSLSFLQDIVGINAHLEKLKSKLQIEINDVRILGIWGIGGVGKTRIAKAIFDTLSYQFEASCFLADVKEFAKKNKLHSLQNILLSELLRKKNDYVYNKYDGKCMIPNRLCSLKVLIVLDDIDHGDQMEYLAGDICWFGNGSRVIVTTRNKHLIEKDDAIYEVSTLPDHEAMQLFNMHAFKKEVPNEDFKELALEIVNHAKGLPLALKVWGCLLHKKNLSLWKITVEQIKKDSNSEIVEQLKISYDGLESEEQEIFLDIACFFRGEKRKEVMQILKSCDFGAEYGLDVLINKSLVFISENDRIEMH…	SDGWTCAGSDFDGDQVRGQARHWVGQQKTKFSEFHTHNDVPLCYFELGEGNQLTQSYTGFRAYCDEPGDVYNLRYLDVSSRTWVLCTHYDNDFESDYR	0
MAETVLSMARSLVGSAISKAASAAADETSLLLGVEKDIWYIKDELKTMQAFLRAAELMKKKDELLKVWAEQIRDLSYDIEDSLDEFKVHIESQTLFRQLVKLRERHRIAIRIHNLKSRVEEVSSRNTRYSLVKPISSGTEIDMDSYAEDIRNQSARNVDEAELVGFSDSKKRLLEMIDTNANDGPAKVICVVGMGGLGKTALSRKIFESEEDIRKNFPCNAWITVSQSFHRIELLKDMIRQLLGPNSLKQLLQELQGKVVVQVHHLSEYLIEELKEKRYFVILDDLWILHDWNWINEIAFPKNNKKGSRIVITTRNVDLAEKCATASLVYHLDFLQMNDAITLLLRKTNKNHEDMESNKNMQKMVERIVNKCGRLPLAILTIGAVLATKHVSEWEKFYE…	MRLAIMLSATAVAINFATSSAIDQTKVLVYGTPAHYIHDSAGRRLLRKNEENEETSEERAPNFNLANLNEEMFNVAALTERADAKKLAKQLMGNDKLADAAYMWWQHNRVTLDQIDTFLKLASRKTQGAKYNQIYNSYMMHLGLTGY	0
MAESFLFNIIERVLAKVSSVAVTEISLAWNVKTELRKLQSTLSTIKAVLLDANEQQAKNHEVRDWLEKLRDVVYDVDDVLDDLSTQLLLQIHFQKSLKKKVRKFFSSSNPIIYRFKIGRKVKEIRELLNEIADDRKSFHFTEHTCLNPVENICREQTHSFVRASDIIGRETDQENIVKQLIDARDEENISVIPIVGLGGLGKTTLVKLVYNYNTVVQNFDLRMWVSISEDFSLSKVIEKILRSATGESFGHLDMDQLQGHLSEVLRSKRYLLVLDDVWNEDQNKWTDLRELLMNCSKGSKIVVTTRSKMVALITGTVAPYYLGGLTDDACLLLFLKCAFVGEDKLLPNLVEIGKEIVKKCGGVPLAVKTLGRLLYMKTDENEWLRIRDNEIWEIEQKQS…	MWSKSTIVTSAALLLFNQAALVAARNCRIWQDMGSVWQEVVVVTPPVTVDIITKRHGAFSLFVPVGCGIRDTGGALRATETDDPW	0
MAHASVASLMRTIESLLTFNSPMQSLSCDHREELCALREKVSSLEVFVKNFEKNNVFGEMTDFEVEVREVASAAEYTIQLRLTGTVLGENKSQKKKARRRFRQSLQQVAEDMDHIWKESTKIQDKGKQVSKESLVHDFSSSTNDILKVKNNMVGRDDQRKQLLEDLTRSYSGEPKVIPIVGMGGIGKTTLAKEVYNDESILCRFDVHAWATISQQHNKKEILLGLLHSTIKMDDRVKMIGEAELADMLQKSLKRKRYLIVLDDIWSCEVWDGVRRCFPTEDNAGSRILLTTRNDEVACYAGVENFSLRMSFMDQDESWSLFKSAAFSSEALPYEFETVGKQIADECHGLPLTIVVVAGLLKSKRTIEDWKTVAKDVKSFVTNDPDERCSRVLGLSYDHL…	MRIGPLQPSIAHTAAPALPTHTSAISPTQVPHMPGNTPPLRERPRRRAGNMPPLVPLNDSAMTGKPALVALDSEFSEQRLAEVQARQITVQTLQGKLATHLAQAGTALKPDSIAARFAAGTLEPVYLDTAAFNAMSRGLPARARAAAGPVLIDAQQGRIIFNLQRAFAPGDTFSDAALAALGKQLNLSGHGLATPNWLQPAAGTPGRRKLQQAARYHGHEVPARDGGAGFFKANDHRLLEGKQVLLRNHQKSLVHNHYFEAPSTRAFGKDVMVHRGLFDNHAGIPENSLASIDHAYEQGYRNLELDVEVSSDGVPVLMHDFSIGRMAGDPQNRLVSQVPFAELREMPLVIRNPSDGNYVKTDQTIAGVEQMLEHVLKKPEPMSVALDCKENTGEAVAML…	1
MAYAALSSLIYTLQQLFKPNQSFVCQSCCTQQHVQSLCQNLSALQLFLDDTTTKDIETLKVCNYLISYSSYIYSIIINLSSFNFKVIEKRIRDVVYKAEDKVDSSLRSIILADCTENKEGACKFFEEELLKVEKDVDSLSKEVMQINVNKHGSRSAELTTIPPSPEKSTNEEHTIVGMEDEYNTILDRLTAQTDELTVIPIFGMGGIGKTTLARKVYDDSSIRSRFDRHVWVTTSEEFNERRMLLEVVSSITTGSNQEKSDDQLMEIVYRGLKGRRFLIVIDDIWSTEAWDQMQRIFPNDDNKSRILLTTRLKYVADYVSSPDFPPHSKSFLSLDDSWNLFTEKVFNKDTCPPHLEETGKHIVQQCRGLPLSVVVVAGLVGKMDPTHDNWENVEENLNS…	MPRALLAARRIFEVIMRIGPLQPSVAHTAAPALPTHISTISPTQVPDMPGNTPPLRERPRRRAGNMPPLVPLNGSAMTGRPALVALDSEFSEQRLAEVQARQITVQTLQTKLATHLAQAGTAPKPDSIAARFAAGTLEPVYLDTAAFNAMSRGLPARARAAAGPVLIDAQQGRIIFNLQRAFAPGDTFSDAALAALGKQLNLSGHGLATPNWLQPAAGTPGRRKLQQAARYHGHEVPARDGGAGFFKANDHRLLEGKQALLRNHRKSLVHDHYFEAPSTRAFGKDVMVHRGLFDNHAGIPENSLASIDHAYEQGYRNLELDVEVSADGVPVLMHDFSIGRMAGDPQNRLVSQVPFAELREMPLVIRNPSDGNYVKTDQTIAGVEQMLEHVLKKPEPMSV…	0
MAENEIEEMLEHLRRIKSGGDLDWLDILRIEELEMVLRVFRTFTKYNDVLLPDSLVELTKRAKLIGEILHRLFGRIPHKCKTNLNLERLESHLLEFFQGNTASLSHNYELNNFDLSKYMDCLENFLNDVLMMFLQKDRFFHSREQLAKHRSIKELKIVQKKIRFLKYIYAPEINGYVDYEKQECLENRIQFMTNTVGQYCLAVLDYVTEGKLNEENDNFSKPPYLLSLIVLVELEMKKIFHGEVKASKFTQSKTFKDKKLPKGFSHHLHNLLMYLRNKKLENFPNNIAAQNIDVAIEFLLVFLDADVSNHVINGNWLKEVLLKVGAIAGDILYVIQKLLPRSINKDETSNISLCSIQILEKTKDLKAQVETYYKSLKFTPSQFPTFGGLSFLNSLLRKL…	MKLLISIFIGFLAISTSQQEDVSTPAPNFPDFCSNPNLNKNAKVKACCDAVTKAANAGSYSGADGPVPDECTLKSCGRVCNRFFHKKGENRVTEMPESKTTESESSEECECGDSGDETTTGAQPTPRNVYPSGPEPSTPGGKVASHKPPAAPSTPQPGYPQPPAAPTTKPPRNPYPSGPEPTPKQPAPSSPTPPSSAPSVPAPPSGQYPPGSNVTSNSLTVPPLYTTKETCLPLTPDMPGVVDQWLNKPKTGRFVWHALTNAHSYGGECGLGIQYPYHACVGRDLWSPVKKWVRSCLTDIPNHYIRNDQVCVNKCVKIEYKNKTLIMPIMDETDYLKPYELDISEPAFKYLEMNPNAGWCTATVTYIRCEKLGN	0
MAMSVLGSAVGKAASAAADEATLLLGVQKEIWYIKDELKTIQAFLRAAEVTKKKDDLLKVWAEQVRDLSYNIEDCLDEFKVHVESQSLAKQLMKLGERHRIAVQILNLKSRIEEVSNRNTRYSLIKLISSITTEDERDSYLEDARNRSGSNTDESELVGFAKTKDELLKLIDVNTNDGPAKVICVVGMGGLGKTTLARKAYENKEHMKNFSCCAWITVSQSFDRKEILKQMIRQLLGADSLDKLLKEFSEKLLVQVQHLADHLVEGLKEKRYFVVLDDLWTIDAWNWIHDTAFPKINNRGSRIIITTRDAGLAGRCTSESLIYHLEPLHIDDAIHLLLAKTNIRLEDMENDEDLGSIVTKLVKRCGYLPLAILTIGGILATKKIMEWGKFYRELPSELE…	MKLLISIFIGFLAISTSQQEDVSTPAPNFPDFCSNPNLNKNAKVKACCDAVTKAANAGSYSGADGPVPDECTLKSCGRVCNRFFHKKGENRVTEMPESKTTESESSEECECGDSGDETTTGAQPTPRNVYPSGPEPSTSGGQVASHKPPAAPSTPHPGCHQPPAAPTTKPPRNPYPSGPEPTPKQPGYPQGRASTPKQPGYPQGPASPTPRNVYPSGPEPSTPGGKVASHKPPAAPSTPQPGYPQPPAAPTTKPPRNPYPSGPEPTPKQPAPSSPTPPSSAPSVPAPPSGQYPPGSNVTSNSLTVPPLYTTKETCLPLTPDMPGVVDQWLNKPKTGRFVWHALTNAHSYGGECGLGIQYPYHACVGRDLWSPVKKWVRSCLTDIPNHYIRNDQVCVNKC…	0
MDIVTGAIANLIPKLGELLTKEYKLHKDVEKDIKDLQKELQSMNAALIKIGEVPRDKLDRQDKLWAEEVRELSYIIEDVVDKFLVRVHGIQPHDNTNGFKGLMKKTSELLKKVKDKHGIAHAIKDIKKQLEEVAARRDRNKVVVPNPTEPITIDPCLRALYAEATELVGIYGKRDQELMRLLSMEGDDASNKRLKKVSIVGFGGLGKTTLARTVYDKIKCDFDCCAFVPVGQNPDMKKVLRDILIDLGNPHSDLAILDDKQLVKKLHDFLGNKRYLVIIDDIWDEKLWEGINFAFSKSNNLGSRLITTTRDFDVSKSCCSSDDDSTYKMEPLSIDDSRRLFHKRIFPDASRCPSEFQQVSEDILKKCGGVPLALITIASALASGQRVKPKHEWDIMLQS…	MQFSTIITVCLFTGLASANFVQCNHHLLYNGRHWGTIRKNAGWAVRFYEEKPNQPKRLVAICKNASPVHCNYLKCTNLAPGFSAGTSTDVLSSGTVGSIGNDPQAQRQ	0
MVDAITEFVVGKIGNYLIEEASMLIGVKDDLEELKTELRCIHGYLKDVEAREREDEASKEWSKLVLDFAYDVEDVLDTYHLKLEERSQRRGLRRLTNKIGRKMDAYNIVDDIKILKRRILDITRKRETYGIGGLKEPQGGGNTSSLRVRQLRRARSVDQEEVVVGLEDDAKILLEKLLYYEDKNRFIISIFGMGGLGKTALARKLYNSGDVKERFKYRAWTYVSQEYKTGDILMRIIRSLRMTFGEESEKIRKFAEEELEVYLHGLLEGKKYLVVVDDIWEREAWESLKRALPCNHEGSRVIITTRIKAVAEGVDGRFYAHKLRFLTFEESWELFEQRAFRNIQRKDEDLLKTGKEMVQKCRGLPLCIVVLAGLLSRKTPSEWNDVCNSLWRHLKDDSI…	MKLLGAASTGAITSFLLLVPAALGTQVYTCYRSQPLSKALIDDLARYATADQVYENDPGYGDRQVHKTHRFSKNKDATGSVDYLIQIVGPQNTIMVFEYSSHRWLECPLSEGMPRFNR	0
MRDITISISREENFVFLPRGTDYEAVQGNTRHIAFQGSKYCSKISFNWSIIRSLTMFAERPVELEHSVCSSQLRMLRVLDLRDAQFTITQNDVNNIVLLCHLKYLRIARYNNASYIYSLPKSIGRLDGRQTLDLDSTNISTLPTQITKLRSLRSLRCMKQYDFSSFTTCLTDTLCLPMIFTPSVSTSDRAEKIANLHLATKSFRSKSNGVKVPKGICRLRDLQILGVVDIRRTSSRVIKELGQLSKLRKLYVVTKGSTKLKCEILYTAIQKLYSLQSLHMDAVGCTGIGTLECLDSVSSPPPLLRTLRLNGSLEELPNWIERLTHLRKFYLLRTKLKEGKTMLILGALPNLMLLHFCHNAYLGEKLVFKTGAFPNLRTLVTFNLDQQRDIRFEDGSSPQ…	MRVTTFNTFLLTLGTVAVVNAETGNKYIEKRAIDLSRERDPNFFDNADIPVPECFWFMFKNNVRQDAGTCYSSWKMDMKVGPNWVHIKSDDNCNLSGDFPPGWIVLGKKRPGF	0
MEAALVTVATGVLKPVLGKLATLLGDEYKRFKGVRKEIRSLTHELAAMEAFLLKMSEEEEDPDVQDKVWMNEVRELSYDMEDAIDDFMQSIGDKDEKPDGFTEKIKATLGKLGNMKARHRIGKEIHDLKKQIIEVGDRNARYKGREIFSKAVNATVDPRALAIFEHASKLVGIDEPKAELIKLLTDEDGVASTQEQVKMVCIVGSGGMGKTTLANQVYQEMKEEFKFKAFISVSRNPDMMNILRTLLSEIGCQDYAHTEAGSIQQLISKITDYLAEKRYFIVIDDIWDVKTWDVIKCAFPMTRCGGVIITTTRLSDVACSCHSSIGGHIYNIRPLNMEHSRQLFYRRLFSSEEDCPSSLVKVSYQILEKCDGLPLAIIAIAGLLANTGRSEHQWNQVKD…	MKINLSWKTYAVLSIVSLGGIHAMEHVPAELTGVSEGYTRFYRSSTASVILSGLVKVKWDNEQMTMPLFKWIGGEQAEELHFDVHIAHSSGRRLDRARTLGAVNSNMDQHWVEAYRSSGVTRCTIQDCHLFENDIPNFPDYIKIKLVPKT	0
MEIAMGAIGSLLPKLGELLIGEITLEKKVRKGIESLITELKLMQAVLSKVSKVPADQLDEGVKIWAGNVKELSYQMEDIVDAFMVRVGDGGESTNPKNRVKKILKKVKKLFKNGKDLHRISAALEEVVLQAKQLAELRQRYEQEMRDTSANTSVDPRMMALYTDVTELVGIEETRDKLINMLTEGDDWSKHPLKTISIVGFGGLGKTTLAKAAYDKIKVQFDCGAFVSVSRNPEMKKVLKDILYGLDKVKYENIHNAARDEKYLIDDIIEFLNDKRYLIVIDDIWNEKAWELIKCAFSKKSPGSRLITTTRNVSVSEACCSSEDDIYRMEPLSNDVSRTLFCKRIFSQEEGCPQELLKVSEEILKKCGGVPLAIITIASLLANKGHIKAKDEWYALLSS…	MPYTINSPSQFVYLSSAYADPVQLINPCTNALGNQFQTQQARTTVQQQFADAWKPVPSMTVRFPASDFYVYRYNSTLAPLITALLNSFDTRNRIIEVDNQPAPNTTEIVNATQRVDDATVAIRASINNLANELVRGTGMFNQASFETASGLVWTTTPAT	0
MELVVGASEATMKSLLGKLGNLLAQEYALISGIRGDIQYINDELASMQAFLRDLSNVPEGHSHGHRMKDWMKQIRDIAYDVEDCIDDFAHRLPQDSISDAKWSFLLTKIYELWTWWPRRVIASNIAQLKVRAQQIADRRSRYGVNNPEHLDSSSSARTRAVNYEIAEYQVTSPQIIGIKEPVGMKTVMEELEVWLTNPQAENGQAVLSIVGFGGVGKTTIATALYRKVSDKFQCRASVAVSQNYDQGKVLNSILSQVSNQEQGSSTTISEKKNLTSGAKSMLKTALSLLRGNCICQPENDGNPDNTPIRLQETTDDDQNPRKLEQLLAEKSYILLIDDIWSAETWESIRSILPKNNKGGRIIVTTRFQAVGSTCSPLETDRLHTVDFLTDDESQNLFNT…	MALVVKGKVNINEFIDLSKMEKILPSMFTPVKSVMCSKVDKIMVHENESLSEVNLLKGVKLIDSGYVCLAGLVVTGEWNLPDNCRGGVSVCLVDKRMERADEATLGSYYTAAAKKRFQFKVVPNYAITTQDAMKNVWQVLVNIRNVKMSAGFCPLSLEFVSVCIVYRNNIKLGLREKITNVRDGGPMELTEEVVDEFMEDVPMSIRLAKFRSRTGKKSDVRKGKNSSSDRSVPNKNYRNVKDFGGMSFKKNNLIDDDSEATVAESDSF	0
MQVVTGAMGTLLPKLANLLTEEYKLHKNLRGEVLFLKAELESMEAALLKISEAPIDQPPDPQVKLWARDVRDLSYDIEDSVDKFMVRVDTDVREKSRSCFRGFIDRGVRLLTRAKVRHNIGTDIKEIKSQIKEVSERRDRYKVDSVATKPIGPTIDRFRLSAMYKKVTELVAIDETSDELVKRIMGEDDESKQKLKIVSIVGVGGLGKTTLANVVYERIITMFDCSAFVSISLNPDMERIFKNMLYQLDMGKYFDIHQKTWDEAQLINELREFLRNKRYFIVVDDIWDKSTWKMIKCSLPENEHGSGIITTTRILDVGKQVGGVYQLKPLSMLDSVKLFYLRIFGYEDKCPTELAQLSENILKKCGGLPLAIITIASMLACKIGKENLHKYWSKVYQSL…	MKNKTDIAGIAGLSTSHVSFDDAESKSVLDGSTQSTPEYKFQTPLDQLPARPAGPKSSNTTDAYIHESLPHSVPIAGASTSAVTHQQATQRKGTDEIYGLGSLPSAGPGRWEYLANPGNWHPERRKLHEKLLDQARSSALTLAESLESDGCQPTLFALRGNTATGKTRIATKKIPVLAAALKKTAGKGCVNPDVFKSSLAKSETGAKIFSSAQVHSESSFLADRFEGGLRSQKTGSGAIASIVVDKRLSREYEIDSYIQLAKETGRKVELCDIDAPLENSLVGVLQRKPEGEDPRPPYPVVSSGFVAVRSNRMYVIDRFIADPSLGNYRLFGTAEDGEKVMVASVIGGEFSVENAELYEKITSPQLSVTGDLADKVIDKELIDRLENNIADPERAAKTR…	0
METSSISTVEDKPPQHQVFINFRGADLRRRFVSHLVTALKLNNINVFIDDYEDRGQPLDVLLKRIEESKIVLAIFSGNYTESVWCVRELEKIKDCTDEGTLVAIPIFYKLEPSTVRDLKGKFGDRFRSMAKGDERKKKWKEAFNLIPNIMGIIIDKKSVESEKVNEIVKAVKTALTGIPPEGSHNAVVGALGNSDAGTSSGDKKHETFGNEQRLKDLEEKLDRDKYKGTRIIGVVGMPGIGKTTLLKELYKTWQGKFSRHALIDQIRVKSKHLELDRLPQMLLGELSKLNNPHVDNLKDPYSQLHERKVLVVLDDVSKREQIDALREILDWIKEGKEGSRVVIATSDMSLTNGLVDDTYMVQNLNHRDSLQLFHYHAFIDDQANPQKKDFMKLSEGFVH…	MKIAPVAINHSPLSREVPSHAAPTQAKQTNLQSEAGDLDARKSSASSPETRALLATKTVLGRHKIEVPAFGGWFKKKSSKHETGGSSANADSSSVASDSTEKPLFRLTHVPYVSQGNERMGCWYACARMVGHSVEAGPRLGLPELYEGREGPAGLQDFSDVERFIHNEGLTRVDLPDNERFTHEELGALLYKHGPIIFGWKTPNDSWHMSVLTGVDKETSSITFHDPRQGPDLAMPLDYFNQRLAWQVPHAMLYR	0
MTNCEKDEEFVCISCVEEVRYSFVSHLSEALRRKGINNVVVGVDSDDLLFKESQAKIEKAGVSVMVLPGNCDPSDVWLDKFAKVLECQRNNKDQAVVPVLYGDSLLRDQWLSELDFKGLSRIHQSRKECSDSILVEEIVRDVYETHFYVGRIGIYSKLLEIENMVNKQPIGIRCVGIWGMPGIGKTTLAKAVFDQMSSAFDASCFIEDYDKSIHEKGLYCLLEEQLLPGNDATIMKLSSLRDRLNSKRVLVVLDDVRNALVGESFLEGFDWLGPGSLIIITSRDKQVFCLCGINQIYEVQGLNEKEARQLFLLSASIKEDMGEQNLQELSVRVINYANGNPLAINVYGRELKGKKKLSEMETAFLKLKRRPPFKIVDAFKSTYDTLSDNEKNIFLDIAC…	MKVSSANAGVPASSADNTSARPSQTNANTTPLGRRRRAPDDAPGSPPARRQRQDSPEDSAQTMFRRAGMTSLPPSPATSEHVPLLDNRPTLERMGVDHPLPGRTWYETGHTTASLADRTSTASAAQVASSSRSAGPATAARPQPTRTSAGQQATVGRLRTQVTGFLSGALGKLQALSAQNMDPELAQFRVLDVDRAIMPLLIVAENARNPGLNLVPLHMDMAEDEEVRTQPPMAGSRHIAEFVASARPGRYRAVIDDGSHTRAADIRKDASGTSVIVVDPLRKEKDESAYVDYADNVNMEFGEHAKCAFIPVDIQKSFFDCRILSLSLALKMHDKDDAFAAFHETLRNGGDPSHHVSRAQQTEELGATLVLDGAPLVDARMMKHGQAASSVSRYLGNHP…	1
MADIAFGAVNLVLGLIQDEARLLGRVREDLQFIMQEMESMNNVLRHIVANKGSTTAGDYQLRPWMKQVMELAFDSRNCVELYTQSGSARCGWLPWEMVARHRVVTRIRELKIRAREISERQARYGIAVSHHQLPVEVTTTMEPRDASVRPRNQRRTNAGSWNNPSRRAILEDGWYGDYGSVDEALSRLKPFTEYLYVEVKPPEELNSDDKQQPQPLLDGGNKHDDKEQPPPPVQPGGCVKLQPPLQSDGSDKQDDKDQPLPLPLPLQSDGGNKEQPPPLQSEGGNKEQPPPLQSEGGDKEQPPPLQSEGGDKEQPPPLQSEGGDKEQPPPLQSEGGGKEQPPPPQSGGGIKQQQQLPQSDGDDQQPLLPQSDGGDKQQHIRVVIISVQDGMDEAAVGET…	MKVSSANAGVPASSADNTSARPSQTNADTTPLGRRRRAPDDAPGSPPARRQRQDSPEDSAQTMFRRAGMTSLPPSPATSEHVPLLDNRPTLERMGVDHPLPGRTWYETGHTTASLADRTSTASAAQVASSSRSAGPATAARPQPTRTSAGQQATVGRLRTQVTGFLSGALGKLQALSAQNMDPELAQFRVLDVDRAIMPLLIVAENARNPGLNLVPLHMDMAEDEEVRTQPPMAGSRHIAEFVASARPGRYRAVIDDGSHTRAADIRKDASGTSVIVVDPLRKEKDESAYVDYADNVNMEFGEHAKCAFIPVDIQKSFFDCRILSLSLALKMHDKDDAFAAFHETLRNGGDPSHHVSRAQQTEELGATLVLDGAPLVDARMMKHGQAASSVSRYLGNHP…	0
MMLKEVESLSSQGFFDVVSEATPFADVDEIPFQPTIVGQEIMLEKAWNRLMEDGSGILGLYGMGGVGKTTLLTKINNKFSKIDDRFDVVIWVVVSRSSTVRKIQRDIAEKVGLGGMEWSEKNDNQIAVDIHNVLRRRKFVLLLDDIWEKVNLKAVGVPYPSKDNGCKVAFTTRSRDVCGRMGVDDPMEVSCLQPEESWDLFQMKVGKNTLGSHPDIPGLARKVARKCRGLPLALNVIGEAMACKRTVHEWCHAIDVLTSSAIDFSGMEDEILHVLKYSYDNLNGELMKSCFLYCSLFPEDYLIDKEGLVDYWISEGFINEKEGRERNINQGYEIIGTLVRACLLLEEERNKSNVKMHDVVREMALWISSDLGKQKEKCIVRAGVGLREVPKVKDWNTVR…	MAYTVSSANQLVYLGSVWADPLELQNLCTSALGNQFQTQQARTTVQQQFSDVWKTIPTATVRFPATGFKVFRYNAVLDSLVSALLGAFDTRNRIIEVENPQNPTTAETLDATRRVDDATVAIRASISNLMNELVRGTGMYNQALFESASGLTWATTP	0
MAENEIEEMLEHLRRIKSGGDLDWFDILRIEELEMVLRVFRTFTKYHDVLLPDSLVKLTKMAKLTGEILHRVLGRIPHKCKTNLNLERLESHLLEFFQGNTASLSRNYELNDFDLSKYMDCLEKFLNDVLMMFLQKGRSCHSKRKLAIHRSIKELKIVQKKMRFLKYIYATEINGYVDYEKQECLEIRIQFMTNTVGQYCVAVLDYVAEGELNDENDNFSKPPYLLSLIVFVELEMKKLFHGEVKASKFTRSKTFKDKKLPKGFSHHLHNLLMYLRNKKLENFPNNIAAQNIDVAIEFLLVFLDADVSNHVINGNWLKEVLLKVGAIAGDILYVIQKLLPRSINKDETSNISLCSIQILEKTKDLKAQVETYYKSLKFTPSQFPTFGGLSFLDSLLRKL…	MKISALFSVAALLSQSMTVLGYLFYRCGNDHITERALINQISMEHKKLTGQGSSADSFPGGRATAEVTFWEPSISNPGTYLDIKVKFDIYRQMLSFEVSSSGKRIPCEGDYGVEIPEEDLEVSDEPYYAN	0
MVGLGVGVGTGALGSVIGKLTTLLGDEYTMLKRVRKDIAFLQRELRRMQILVDTLADMEELDELAKDWKGNMRDLSYDMEECIDRFMLRLGNGDARPRFVKKTARRLKTLFERHGIGSQIKDLKARVAEEGERRQRLKLDDYIVNQSRPVVIDPRLAAFHGVAKGLVAIDGRRDKVISWLMEESKELKVVAIVGGGGLGKTTLAMEIYRKIGGDYQCRASVSVSRTLDLEKLLKDVLSQIDEAEFSKCQSERWEKDQLIRHIQLILTEKRYFLVIDDLWKVQDWEFIKAAFPDNYNGSRIIATTRIANVARSCCSNSSGQLYQMLPLNDFDSRRLFFKRIFDSESLCPSQLEKVSARILKKCGGMPLAIITIASLLANKPPSAAEWERLQDSIGAGLSY…	MKLLISIFIGFLAISTSQQEDVSTPAPNFPDFCSNPNLNKNAKVKACCDAVTKAANAGSYSGADGPVPDECTLKSCGRVCNRFFHKKGENRVTEMPESKTTESESSEECECGDSGDETTTGAQPTPRNVYPSGPEPSTSGGQVASHKPPAAPSTPHPGCHQPPAAPTTKPPRNPYPSGPEPTPKQPGYPQGRASTPKQPGYPQGPASPTPRNVYPSGPEPSTPGGKVASHKPPAAPSTPQPGYPQPPAAPTTKPPRNPYPSGPEPTPKQPAPSSPTPPSSAPSVPAPPSGQYPPGSNVTSNSLTVPPLYTTKETCLPLTPDMPGVVDQWLNKPKTGRFVWHALTNAHSYGGECGLGIQYPYHACVGRDLWSPVKKWVRSCLTDIPNHYIRNDQVCVNKC…	0
MQAAASLSTGLLDAVLRKLGEMLADEYELQTGAKDGIRYIREELESMQTALERVSRVPPDQLDEEVKRWARKMREMSYNIEDTIDSFMLHVGDSDADDESGICACVRTISMLPWRYKSQRDIAAEINRIKEEVDEVSKRRERYKVDSIFVAPASYDPRLLALYEDKEKLVGIDHSTDEIIKLLSMEGEGASEQKLKLVSIVGPGGMGKTTLANAVYKKLEEQFDCTAFVSVSLQPDVKNILSGLLRQVTASKVKDDLEKDEDEDKDKDKGYVSVRLLPK	MPVVSKAQAREVYEHSVLFHGTTLRSRRSIQRNGFRLENKSAGSITAYAGIQSNFDAAVASSSHHYFAEKKEVAKRFARMVSRHCGDRPALVRTIGVMNHFAIEEDPDAGTSCLRTNEDIPSSHVLGSKGSPAEGNARIFKGEMEADGHSISLEEAGDLLRAVQSDSDSDG	0
MAESFLFNIIERVLAKVSSIAVYEISLAWNVKTDLRKLQSTLSTIKAVLLDANEKQAKNHEVRDWLEKLRDVVYDVDDLMDDLSTQLLLQMHFQKSFGKKVRRFFSSSNPIIYRFKIGRRVKEIRELLNEIADDRKSFHFTEHNYLIPAENTSREQTHSFVRASDIIGRDADQENIVKQLIDSRNEENISVIPIVGLGGLGKTTLVKLVYNDNRVVQNFDLRMWVSISEDFSLRKIIEKILRSATGESFDHLDMDQLQGCLGNVLQLKRYLLVLDDVWNEDQHKWTDLRELLMNCARGSKIVVTTRSKMAALITGTVPPYYLEGLASDDCLSLFLKCAFGGQDNMFPNLVEIGKEIVKKCGGVPLAVKTLGRLLYTKTDENEWLQIRDNEIWEIEQKES…	MRSSTTFITIAFIAMQALGIAATQVTILKKGERITWVEVPKGESRVFNIRGKSVTVSVSDDGTPSISGSKYTVE	0
MEAAAMAVTAATGALAPVLVKLAALLDDGECNLLEGSRSDAEFIRSELEAVHSLLTPNILGRMGDDDAACKDGLIAEVRELSYDLDDAVDDFLELNFEQRRSASPFGELKARVEERVSNRFSDWKLPAASLPPSSVHRRAGLPPPDAGLVGMHKRKEELIELLEQGSSDASRWRKRKPHVPLRIMGGEMQKIVFKIPMVDDKSRTKAMSLVASTVGVHSVAIAGDLRDQVVVVGDGIDSINLVSALRKKVGPAMFLEVSQVKEDVKEITAMLAPVKSICEFHEVKTICILGLPGGGKTTIARVLYHALGTQFQCRVFASISPSSSPSPNLTETLADIFAQAQLGVTDTLSTPYGGSGTGRALQQHLIDNISAFLLNKKYLIVIDDIWHWEEWEVIRKSI…	MLFKQCTALKFLIFILGFSIIAAQYVVDPGFGEIECMCGQIARLTQRPFDVECEATPSCSCDYRGDCPGPAAEYVYRCPTCGPRSHVGCFGVHQGTCEEVHPGIARVQYQNSDSESE	0
MEIGLAVGCAFLSSALNVLFDRLAPNGDLLKMFKRDKCDVRLLKKLKMTLRSLQIVLSDAENKQASNPSVRDWLNELRDAVDTAENLIEEVNYEVLRLKVEGQHQNLGETSNQKVCDCNLCLSDDFFLNIKEKLEDTIETLEELEKQIGRLDLTKYLDSGKQETRESSTSVVDESDILGRQKEIEGLIDRLLSEDGKNLTVVPVVGMGGVGKTTLAKAVYNDEKVKNHFGFKAWICVSEPYDILRITKELLQEFGLMVDNNLNQLQVKLKEGLKGKKFLIVLDDVWNENYKEWDDLRNLFVQGDVGSKIIVTTRKKSVALMMGCGAINVGTLSSEVSWDLFKRHSFENRDPEEYSEFQEVGKQIANKCKGLPLALKTLAGILRSKFEVNEWRDILRSEI…	MENDPRVRKLASEGAQWAIKWQKKGWSTLTSRQKQTARAAMGIKLSPVAQPVQKVTRLSAPVALAYREVSTQPRVSTARDGITRSGSELITTLKKNTDTEPKYTTAVLNPSEPGTFNQLIKEAAQYEKYRFTSLRFRYSPMSPSTTGGKVALAFDRDAAKPPPNDLASLYNIEGCVSSVPWTGFILTVPTDSTDRFVADGVSDPKLVDFGKLIMATYGQGANDAAQLGEVRVEYTVQLKNRTGSTSDAQIGDFAGVKDGPRLVSWSKTKGTAGWEHDCHFLGTGNFSLTVFYEKAPVSGLENADASDFSVLGEATVGSVQWAGVKIAERGQGVKMVTTEEQPKGKWQALRI	0
MDAPASFSLGAMGPLLRKLDSLLVAPEIRLPKPLKEGIELLKEDLEEIGVSLVEHSVVDSPTHKARFWMDEVRDLSYHIEDCIDTMFSMRSGGDDGKPRSERRHKVGRAKIDGFSKKPKPCTRMARIAELRALVREASERLERYQLGDVCGSSSPVVFTADGRARPLHHGVSANLVGVDEFKTKLNRWLSDEEGPHLKVAAIVGPAGIGKTALATELYRDHRWQFECRAFVRASRKPDMQRLLGGILSQVQRRQRSSDAYADSTVQSLIDNLREHLQDRRYLIIIDGLWETAVWNIANSAFPDVNSFSRILITADIEQVALECCGYKYDYIMRMEPLGSLDSKKVFFNKVFGSEDQCPPELKEVSNTILEKCGGLPLAIISIAGLLGSQPENPVLWDYV…	MPRALLAARSALEVVMRIAPLQPAATPTTALATPTQTSPTTPMEVPHVPGGNPPLGPRPRRQASMQPPLVPLNDSAMTGKQALVALDSEFSEQRLAEVQARQITVQALQSKLATHLAQAGIAPEKDSIAAKLAAGALQPVYLDRAAFKAMAKALPDCASAAAGPVLVDAQQGRIIFDLQRAFAPGDTFSDAAHTALRNALDLPGQGVENPDWLAAASQSHPARRKMQQTLKYHGHQIPAQHGGAGFYKPDDHRLLEGKATQLHEHLKQVVHENYLQAESTKSLGKDVMVHRGLYDFRNGIPENSLAAVDHAYAQGYRTVELDVQVSADGVPMMLHDFTVGRVLDDPDNPLVANTPFSQLHDQPLVIRNPVDGNFVQTTQRLSSIEEMLKHVVHTKPGMS…	0
MASSSSSSSRNWSYHVFPSFSGEDVRNTFLSHFLKELDRKLIISFKDNEIERSQSLDPELKHGIRNSRIAVVVFSKTYASSSWCLNELLEIVKCKKEFGQLVIPIFYNLDPSHVRKQTGDFGKIFEKTCRNKTVDEKIRWKEALTDVANILGYHIVTWDNEASMIEEIANDILGKMNISPSNDFEDLVGIEDHITKMSSLLHLESEEVRMVGIWGPSGIGKTTIARALFSRLSCQFQSSVFIDKVFISKSMEVYSGANLVDYNMKLHLQRAFLAEIFDKKDIKIHVGAMEKMVKHRKALIVIDDLDDQDVLDALADQTQWFGSGSRIIVVTENKHFLRANRIDHIYKVCLPSNALALEMFCRSAFKKNSPPDDFLELSSEVALRAGNLPLGLNVLGSNL…	MMMISTKSKLRNIFLLLAIANVNFCVKGHPMNSAKLAEEVKDGVNQPEFDRGFLRPFGAKMKFLKPDQVQKLSTDDLITYMAEKDKNVRDLAIKLRDAKQDSTKNGTPEIKQKYDKAYEKTKAAAEKLVSEESLTRDALLELTEEQYVEKAALFDKDVYRNNLQRQTYERLLRSETDVSYREVARTFIAREGEPALNAKIERLALTLENNADTRSKLDYLAIAADFLKNQANLHADDPELNLYKAETKAREIKANRAMKEALEGADKLFERNKILKSPDMRYKSAGFQAFIDKMMAWLSKIMTTKSYIKSLAKP	0
MAPAVSASQGVIMRSLTSKLDSLLLQPPEPPPPAQPSSLRKGERKKILLLRGDLRHLLDDYYLLVEPPSDTAPPPDSTAACWAKEVRELSYDVDDFLDELTTQLLHHRGGGDGSSTAGAKKMISSMIARLRGELNRRRWIADEVTLFSARVKEAIRRQESYHLGRRTSSSRPREEVDDDDREDSAGNERRRFLSLTFGMDDAAVHGQLVGRDISMQKLVRWLADGEPKLKVASIVGSGGVGKTTLATEFYRLHGRRLDAPFDCRAFVRTPRKPDMTKILTDMLSQLRPQHQHQSSDVWEVDRLLETIRTHLQDKRYFIIIEDLWASSMWDIVSRGLPDNNSCSRILITTEIEPVALACCGYNSEHIIKIDPLGDDVSSQLFFSGVVGQGNEFPGHLTEV…	MHFSTIFIPFALAALKVSAAPARFCVYYDGHLPATRVLLMYVRIGTTATITARGHEFEVEAKDQNCKVILTNGKQAPDWLAAEPY	0
MEIGLAVGGAFLSSALNVLFDRLAPNGDLLNMFRKHQDHVKLLKKLEDILLGLQIVLSDAENKQASNRHVSQWFNKLQSAVEGAENLIEEFNYEALRLKVEGQHQNLAETSNQQVSDLNLCLSDDFFLNIKEKLEETIETLEVLEKQIGRLGLKEHFISTKQDTRTPSTSLLDDSGVFGRQNEIENLIGRLFSMDTKGKNLAVVPIVGMGGLGKTTLAKAAYNDERVQKHFVLKAWFCVSEVYDAFTITKGLLQEIGSFDLKVDHNLNQLQVKLKEKLNGKRFLVVLDDVWNDNYNEWDDLRNIFVQGDIGSKIIVTTRKDSVALMMGNEQISMGNLSTEASWSLFQRHAFENMDPMGHPELEEVGRQIAAKCKGLPLALKTLAGMLRSKSEVEEWKCI…	MAYTVSSANQLVYLGSVWADPLELQNLCTSALGNQFQTQQARTTVQQQFSDVWKTIPTATVRFPATGFKVFRYNAVLDSLVSALLGAFDTRNRIIEVENPQNPTTAETLDATRRVDDATVAIRASISNLMNELVRGTGMYNQALFESASGLTWATTP	0
MAPAVSASQGVIMRSLTSKLDSLLLQPPEPPPPAQPSSLRKGERKKILLLRGDLRHLLDDHYLLVEPPSDTAPPPDSTVACWAKEVRELSYDVDDFLDELTTQLLHHRGGGDGSSTAGAKKMISSMIARLRGELNRRRWIADEVTLFRARVKEAIRRHESYDLGRRTSSSRPREEDDDDDREDSAGNERRRFLSLTFGMDDAAVHGQLVGRDISMQKLVRWLADGEPKLKVASVVGSGGVGKTTLATEFYRLHGRRLDAPFDCRAFVRTPRKPDMTKILTDMLSQLRPQHQHQSSDVWEVDRLLETIRTHLQDKKYFIIIEDLWASSMWDIVSRGLPDNNSCSRILITTEIEPVALACCGYNSEHIIKIDPLGDDVSSQLFFSGVVGQGNEFPGYLTEV…	MKLLISIFIGFLAISTSQQEDVSTPAPNFPDFCSNPNLNKNAKVKACCDAVTKAANAGSYSGADGPVPDECTLKSCGRVCNRFFHKKGENRVTEMPESKTTESESSEECECGDSGDETTTGAQPTPRNVYPSGPEPSTPGGKVASHKPPAAPSTPQPGYPQPPAAPTTKPPRNPYPSGPEPTPKQPAPSSPTPPSSAPSVPAPPSGQYPPGSNVTSNSLTVPPLYTTKETCLPLTPDMPGVVDQWLNKPKTGRFVWHALTNAHSYGGECGLGIQYPYHACVGRDLWSPVKKWVRSCLTDIPNHYIRNDQVCVNKCVKIEYKNKTLIMPIMDETDYLKPYELDISEPAFKYLEMNPNAGWCTATVTYIRCEKLGN	0
MEIGLAVGCAFLSSALNVLFDRLAPNGDLLKMFKRDKCDVRLLKKLKMTLRSLQIVLSDAENKQASNPSVRDWLNELRDAVESAENLIEEVNYEVLRLKVEGQHQNLGETSNQKVSDCNMCLSDDFFLNIKEKLEDTIETLEELEKQIGRLDLTKYLDSGKQETRESSTSVVDESDILGRQKEIEGLIDRLLSEDGKNLTVVPVVGMGGVGKTTLAKAVYNDEKVKNHFGFKAWICVSEPYDILRITKELLQEFGLMVDNNLNQLQVKLKEGLKGKKFLIVLDDVWNENYKEWDDLRNLFVQGDVGSKIIVTTRKESVALMMGCGAINVGTLSSEVSWALFKRHSFENRDPEEYSEFQEVGKQIANKCKGLPLALKTLAGILRSKFEVNEWRDILRSEI…	MQSPSIHRNTGSIIQPTVTPDARAATDLQERAEQPRQRSSHSLSSVGKRALKSVGKLFQKSKAPQQKAATPPTAKNVKTPPPASNVATPRNKARESGFSNSSPQNTHRAPKWILRNHPNQASSSGAQTHEIHPEAAPRKNLRVRFDLPQDRLERSPSYLDSDNPMTDEEAVANATRQFRSPDSHLQGSDGTRISMLATDPDQPSSSGSKIGDSDGPIPPREPMLWRSNGGRFELKDEKLVRNSEPQGSIQLDAKGKPDFSTFNTPGLAPLLDSILATPKQTYLAHQSKDGVHGHQLLQANGHFLHLAQDDSSLAVIRSSNEALLIEGKKPPAVKMEREDGNIHIDTASGRKTQELPGKAHIAHITNVLLSHDGERMRVHEDRLYQFDPISTRWKIPEGL…	0
MNIVTGAMGSLIPKLGELLMDEYKLHKRIKKDVEFLKKELESMHAALIKVGEVPRDQLDRQVKLWADEVRELSYNMEDVVDKFLVRVDGDGIQQPHDNSGRFKELKNKMIGLFKKGRNHHRIADAIKEIKEQLQEVAARRDRNKVAVPNPMEPITIDPCLRALYAEATELVGIYGKRDEELMRLLSMEGDDASNKRLKKVSIVGFGGLGKTTLARAVYDKIKGDFDCRAFVPVGQNPDMKKVLRDILIDLGNPHSDLAILDDKQLVKKLHDFLENKRYLVIIDDIWDEMLWEGINFAFSNRNNLGSRLITTTRNFDVSKSCCLSADDSIYKMKPLSTDDSRRLFHKRIFPDAGGCPSEFQQVSEDILKKCGGVPLAIITIASALASGQHVKPKHEWDIL…	MGLMHRLLLLATLALLCTLAKAAGFDHAKVPRTVERGGGARQLRTATMSDDEARGWKLRSFFESYLKDRKIKNWIKGKVTDDFVLSELKLVRLPGKNLADDPNFKLFQKFKIDGWLEEKATTTKAWENLGLNLLPIDRVSKTDMFKTYTQHVMMGTKKPSELDIDQWEGLLSGGSPQKLKAKAMILRNLGRNVLERRVMLGAHVVVPF	0
MELVVGASEATMKSLLGKLGNLLAQEYALISGIRGDIQYINDELASMQAFLRDLSNVPEGHSHGHRMKDWMKQIRDIAYDVEDCIDDFAHRLPQDSISDAKWSFLLTKIYELWTWWPRRVIASNIAQLKVRAQQIADRRSRYGVNNPEHLDSSSSARTRAVNYEIAEYQVTSPQIIGIKEPVGMKTVMEELEVWLTNPQAENGQAVLSIVGFGGVGKTTIATALYRKVSEKFQCRASVAVSQNYDQGKVLNSILSQVSNQEQGSSTTISEKKNLTSGAKSMLKTALSLLRGNCICQPENDGNPDNTPIRLQETTDDDQNPRKLEQLLAEKSYILLIDDIWSAETWESIRSILPKNNKGGRIIVTTRFQAVGSTCSPLETDRLHTVDFLTDDESQNLFNT…	MKIAPVAINHSPLSREVPSHAATTQAKQTNLQSEAGDLDARKSSASSPETRALLATKTVLGRHKIEVPAFGGWFKKKSSKHETGGSSANADSSSVASDSTEKPLFRLTHVPYVSQGNERMGCWYACARMVGHSVEAGPRLGLPELYEGREGPAGLQDFSDVERFIHNEGLTRVDLPDNERFTHEELGALLYKHGPIIFGWKTPNDSWHMSVLTGVDKETSSITFHDPRQGPDLAMPLDYFNQRLAWQVPHAMLYR	0
MASATVDFGIGRILSVLENETLLLSGVHGEIDKMKKELLIMKSFLEDTHKHGGNGSTTTTTQLFQTFVANTRDLAYQIEDILDEFGYHIHGYRSCAKIWRAFHFPRYMWARHSIAQKLGMVNVMIQSISDSMKRYYHSENYQAALLPPIDDGDAKWVNNISESSLFFSENSLVGIDAPKGKLIGRLLSPEPQRIVVAVVGMGGSGKTTLSANIFKSQSVRRHFESYAWVTISKSYVIEDVFRTMIKEFYKEADTQIPAELYSLGYRELVEKLVEYLQSKRYIVVLDDVWTTGLWREISIALPDGIYGSRVMMTTRDMNVASFPYGIGSTKHEIELLKEDEAWVLFSNKAFPASLEQCRTQNLEPIARKLVERCQGLPLAIASLGSMMSTKKFESEWKKV…	MDKSESISAGRNRRRRPRRGSHSASSSADATFRVLSQQLSRLNKTLAAGRPTINHPTFVGSERCKPGYTFTSITLKPPKIDKGSYYGKRLLLPDSVTEFDKKLVSRIQIRVNPLPKFDSTVWVTVRKVPASSDLSVSAISAMFADGASPVLVYQYAASGVQANNKLLYDLSVMRADIGDMRKYAVLVYSKDDALETDELVLHVDVEHQRIPTSGVLPV	0
MECKEEENGQTVIPIFYNVDPSHVRYQTESFGAAFAKHESKYKDDVEGMQKVQRWRTALTAAANLKGYDIRNGIESENIQQIVDCISSKFCTNAYSLSFLQDIVGINAHLEKLKSKLQIEINDVRILGIWGIGGVGKTRIAKAIFDTLSYQFEASCFLADVKEFAKKNKLHSLQNILLSELLRKKNDYVYNKYDGKCMIPNRLCSLKVLIVLDDIDHGDQMEYLAGDICWFGNGSRVIVTTRNKHLIEKDDAIYEVSTLPDHEAMQLFNMHAFKKEVPNEDFKELALEIVNHAKGLPLALKVWGCLLHKKNLSLWKITVEQIKKDSNSEIVEQLKISYDGLESEEQEIFLDIACFFRGEKRKEVMQILKSCDFGAEYGLDVLINKSLVFISENDRIEMH…	MKINLSWKTYAVLSIVSLGGIHAMEHVPAELTGVSEGYTRFYRSSTASVILSGLVKVKWDNEQMTMPLFKWIGGEQAEELHFDVHIAHSSGRRLDRARTLGAVNSNMDQHWVEAYRSSGVTRCTIQDCHLFENDIPNFPDYIKIKLVPKT	0
MEIGLAVGGAFLSSALNVLFDRLAPHGDLLNMFQKNKNDVRLLKKLKMTLVGLQVVLSDAENKQASNQHVSQWFNELRGAVDGAENLMELVNYEALRRKVEGRHQNLAETSNQQVSDRKLNLSDDYFLDIKEKLEETIETLEDLQKQIGDLGLQKHLDLGKKLETRTPSTSLVDESKILGRMIEKERLIDRLLSSDSNGENLTVVPIVGMGGVGKTTLAKIVYNDKKVKDHFDLKAWFCVSEAYDAFRITKGLLQEIGSFDLKDDNNLNQLQVKLKESLKGKRFLVVLDDLWNDDCDEWDDLKNLFVQGAMGSKILVTTRKEDVALMMGNGAINVETLSDEVSWDLFKQHSLKNRDPEEHPELEEVGKRIADKCKGLPLALKALAGILCRKSEVYEWKN…	MPYTVSSPNQLVYFGSVWADPIALIDLCTVSLGNQFQTQNARTTVQQQFSDLFKTVPTRTIRFSDGENGFRVFRYNSTLDPLITALLNSFDTRNRIIETENPANPNTAEIASATQRVDDATVSIRACINNLMNELARGTGMLNTVSFETISNLTWTTAATT	1
MVDAITEFVVGKIGNYLIEEASMFMAVKEDLEELKTELTCIHGYLKDVEAREREDEVSKEWSKLVLDFAYDVEDVLDTYHLKLEERSQRRGLRRLTNKIGRKMDAYSIVDDIRILKRRILDITRKRETYGIGGLKEPQGGGNTSSLRVRQLRRARSVDQEEVVVGLEDDAKILLEKLLDYEEKNRFIISIFGMGGLGKTALARKLYNSRDVKERFEYRAWTYVSQEYKTGDILMRIIRSLGMTSGEELEKIRKFAEEELEVYLYGLLEGKKYLVVVDDIWEREAWDSLKRALPCNHEGSRVIITTRIKAVAEGVDGRFYAHKLRFLTFEESWELFEQRAFRNIQRKDEDLLKTGKEMVQKCRGLPLCIVVLAGLLSRKTPSEWNDVCNSLWRRLKDDSI…	MRTFSLVSLAAILNYLTLPSAVGSGPVANASSYKCHDRVIGPVTLNDQIEKAYREALEAGTSPNGLRKGQKFGSRYFNVILKRGEENIKVDFFVGINYLKEIIYLQAYVQSVLLDCYPTTERPQLNIILH	0
MAGLIVSASTGVLKPLLVKLATLMAEEFAKLKNLRKEVKFISEELTSMKDALERLSDLDELDKQTKGWRDQVREMSYDIEDIIDDFMHHIEEKSETDGLGRKTARLLRKLRSRHQIASQIKEIKALVLETSARRQRYKLDIPPSSDVAMDPRVKALYEKAANLVGMEGPKNEIVDWLIDEEKQLKVVSIVGFGGLGKTTLANAVYATLKDKGKYDCCAFVPVSQKPNIPNLLRTLLSQLGGTPFPHDCELNILLDDLREHLQNKRYLIIIDDIWTVSAWEIIKCAFPESDLGSRVIVTTRIQEVAAACRSDRRRDYILQMKPLSNEDSTKLFFERIFGSEQACPQQLRDVSIEILKKCGGLPLAIISISSMLAREVSNQEDRWKHVHDSLGSGTNLTLE…	MKLLISIFIGFLAISTSQQEDVSTPAPNFPDFCSNPNLNKNAKVKACCDAVTKAANAGSYSGADGPVPDECTLKSCGRVCNRFFHKKGENRVTEMPESKTTESESSEECECGDSGDETTTGAQPTPRNVYPSGPEPSTSGGQVASHKPPAAPSTPHPGCHQPPAAPTTKPPRNPYPSGPEPTPKQPGYPQGRASTPKQPGYPQGPASPTPRNVYPSGPEPSTPGGKVASHKPPAAPSTPQPGYPQPPAAPTTKPPRNPYPSGPEPTPKQPAPSSPTPPSSAPSVPAPPSGQYPPGSNVTSNSLTVPPLYTTKETCLPLTPDMPGVVDQWLNKPKTGRFVWHALTNAHSYGGECGLGIQYPYHACVGRDLWSPVKKWVRSCLTDIPNHYIRNDQVCVNKC…	0
MAERVVTMAIGPLVSMLKDKASSYLLDQYKVMEGMEEQHKILKRKLPAILDVITDVEEQAMAQREGAKAWLQELRTVAYVANEVFDEFKYEALRREAKKNGHYIKLGFDVIKLFPTHNRVAFRYKMGRKLCLILQAVEVLIAEMQVFGFKYQPQPPVSKEWRHTDYVSIDPQEIASRSRHEDKKNIIGILVDEASNADLTVVPVVAMGGLGKTTLAQLIYNDPEIQKHFQLLLWVCVSDTFDVNSLAKSIVEASPNKNVDTDKPPLARLQKLVSGQRYLLVLDDVWDNKELRKWERLKVCLQHGGMGSAVLTTTRDKRVAEIMGADRAAYNLNALEDHFIKEIIVDRAFSSENGKIPELLEMVGEIVKRCCGSPLAASALGSVLRTKTTVKEWNAIASR…	MRVLYITLISTTAALLYSHAFALTTKANADTTQTTTDISSALLAGVQDKDLAMRALRTGRSSGGNVEHKDHDEERWLSRVTNWIKYKRGKMNPKQLHTYLGLDGLGQSARDSSNFQKYLKKSAEWRNKH	0
MVGLGVGVGTGALGSVIGKLTTLLGDEYTMLKRVRKDIAFLQRELRRMQILVDTLADMEELDELAKDWKGNMRDLSYDMEECIDRFMLRLGNGDARPRFVKKTARRLKTLFERHGIGSQIKDLKARVAEEGERRQRLKLDDYIVNQSRPVVIDPRLAAFHGVAKGLVAIDGRRDKVISWLMEESKELKVVAIVGGGGLGKTTLAMEIYRKIGGDYQCRASVSVSRTLDLEKLLKDVLSQIDEAEFSKCQSERWEKDQLIRHIQLILTEKRYFLVIDDLWKVQDWEFIKAAFPDNYNGSRIIATTRIANVARSCCSNSSGQLYQMLPLNDFDSRRLFFKRIFDSESLCPSQLEKVSARILKKCGGMPLAIITIASLLANKPPSAAEWERLQDSIGAGLSY…	MMHSIIFQTLLIITIVFSKVWGARSLVKIDWSGSEYTILGANHYEEPNTGAAAQFPGTMTVDDGRSPYIVRKLRNSSGKRFYVFTGHPQQPIVWNPHEEIEIQFNRKFLIAVLTEFEADSQVFNHFARRQHR	0
MAEVAAISAKGAVDSLLGHISAVLVSEAQLLGRVRGDMQFIKDEMEMMNDLLMLLSTQHRHHLPWMKQATELARDTQDCIDQYVQCVAAGALPKGILGRLRQVSRLVLRLSVRHRLATQIQDIKVRICQVNDRRQAYDIAPITDPYGRIMRDIDIVFTDSRDAWSFSPSFDEPQADLKMSTVNELIGWLMEDQSAGLRIIPVTAVCVEASKVIAERVYKNSSITGLFDCQAWINVHGAESHVDILKDILSQVVLPLNKFKSDMDGCWNKEQLVEKIHCYLQGKIFLVVLHDVRDESIWSHIKLAFPDDCSARSAIIITPNNDEVTESFSLYKIFNPDTSGYVLTFFLERAIPLLKHQREDTLWPSVPCMLIHLEPQIFFMKMFLRYLYYKGSCYWLRVE…	GEEKWLYAQLYGNLKAVGKSESQLETKHVGKGQCPLFQLYLSTHKEAKEYFKPLMGAYAKSRLNRIAYAKDILSMQRKLKWAKLDVACLELAVEDVICDLHAVNFTTCEYITDEEQIFQSLNMKSAVGAMYRGKKRDYFETYTTEDKERILYESCLRLYTGKLGIWNGSIKAELRPMEKVQANKTRTFTAAPIDTLLAGKVCVDDFNNQFYSKHTIAPWSVGISKFSGGWDKLLRKLPDGWIYCSADGSRFDSSLTPYLINAVAQIRLAFMEKWDIGEQMIKNLYAEIIYTPILTADGTIVKKFKGNNSGQPSTVVDNTLMVLIAMRYSLRRLGMNYKDQIKRCVFFANGDDLIVAVRHEDEWVLDSLQAPFQELGLSYNFDDRTTNRSELWFMSHQGK…	0
MAEAFIQVLLDNLTSFLKGELTLLFGFQDEFQRLSSMFSTIQAVLEDAQEKQLNNKPLENWLQKLNAATYEVDDILDEYKTKATRFSQSEYGRYHPKVIPFRHKVGKRMDQVMKKLKAIAEERKNFHLHEKIVERQAVRRETGSVLTEPQVYGRDKEKDEIVKILINNVSDAQHLSVLPILGMGGLGKTTLAQMVFNDQRVTEHFHSKIWICVSEDFDEKRLIKAIVESIEGRPLLGEMDLAPLQKKLQELLNGKRYLLVLDDVWNEDQQKWANLRAVLKVGASGASVLTTTRLEKVGSIMGTLQPYELSNLSQEDCWLLFMQRAFGHQEEINPNLVAIGKEIVKKSGGVPLAAKTLGGILCFKREERAWEHVRDSPIWNLPQDESSILPALRLSYHQL…	MKVSHLTSPAPVVIEHQPRQSEKVSRDGDVIKPWSQLPAAAPSFGGCFGKSKKSRGYDSGSSSGSRSNAGFRLNHVPYVSQQNERMGCWYACTRMLGHSISSGPRLGLPELYDSSGPQGLQQREDVLRLMRNENLAEVSLPESRQFSANELGNLLCRHGPIMFGWQTPAGSWHMSVLTGIDKPNDAIIFHDPQRGPDLTMPLDSFNQRLAWRVPHAMLYSEN	0
MEIGLAVGGAFLSSALNVLFDRLAPHGDLLNMFQKNKNDVRLLKKLKMTLVGLQVVLSDAENKQASNQHVSQWFNELRGAVDGAENLMELVNYEALRLKVEGRHQNLAETSNQQVSDRKLNLSDDYFLDIKEKLEETIETLEDLQKQIGDLGLQKHLDLGKKLETRTPSTSLVDESKILGRMIEKERLIDRLLSSDSNGENLTVVPIVGMGGVGKTTLAKIVYNDKKVKDHFDLKAWFCVSEAYDAFRITKGLLQEIGSFDLKDDNNLNQLQVKLKESLKGKRFLVVLDDLWNDDCDEWDDLKNLFVQGAMGSKILVTTRKEDVALMMGNGAINVETLSDEVSWDLFKQHSLKNRDPEEHPELEEVGKRIADKCKGLPLALKALAGILCRKSEVYEWKN…	MHRPITAGHTTSRLILDQSKQISRTPSESSAQSALSQQASMSSPVLERSKSAPTLLTAAQRTMLAQVGACNAHLTSDENMAINELRLHKPRLPKDTWFFTDPNKDPDDVVTYTLGKQLQAEGFVHITDVVATLGDAEVRSQRAEMAKGVFNKLELHDVHVSRGRDYAMNSLQSKEHAKFLLEGHALRAGPGEIHRDSLQDMSRRLARAPHGVGIVVIAGMSDINALITTCPDMVRERVDDITIMGGVEPLKDADGFVQPDARAYNNATDMDAARSLYRKAQELGIPLRIVTKEAAYKTAVSPSFYEGIAGSGHPVGHYLRDVQKSALKGLWEGIQAGLLPGLDDSWFFRTFMPNAQIEVAQLDKNKESSFEDIWPKVTKLNLYDPLTLLASVPGAAKLL…	0
MAPAVSASQGVIMRSLTSKLDSLLLQPPEPPPPAQPSSLRKGERKKILLLRGDLRHLLDDHYLLVEPPSDTAPPPDSTVACWAKEIRELSYDVDDFLDELTTQLLHHRGGGDGSSTAGAKKMISSMIARLRGELNRRRWIADEVTLFRARVKEAIRRHESYDLGRRTSSSRPRQEDDDDDREDSAGNERRRFLSLTFGMDDAAVHGQLVGRDISMQKLVRWLADGEPKLKVASVVGSGGVGKTTLATEFYRLHGRRLDAPFDCRAFVRTPRKPDMTKILTDMLSQLRPQHQHQSSDVWEVDRLLETIRTHLQDKKYFIIIEDLWASSMWDIVSRGLPDNNSCSRILITTEIEPVALACCGYNSEHIIKIDPLGDDVSSQLFFSGVVGQGNEFPGYLTEV…	MPYTVSSPNQLVYFGSVWADPIALIDLCTVSLGNQFQTQNARTTVQQQFSDLFKTVPTRTIRFSDGENGFRVFRYNSTLDPLITALLNSFDTRNRIIETENPANPNTAEIASATQRVDDATVSIRACINNLMNELARGTGMLNTVSFETISNLTWTTAATT	0
METSSISTVEDKPPQHQVFINFRGADLRRRFVSHLVTALKLNNINVFIDDYEDRGQPLDVLLKRIEESKIVLAIFSGNYTESVWCVRELEKIKDCTDEGTLVAIPIFYKLEPSTVRDLKGKFGDRFRSMAKGDERKKKWKEAFNLIPNIMGITIDKKSVESEKVNEIVKAVKTALTGIPPEGSHNAVVGALGNSNAGTSSGDKKHETFGNEQRLKDLEEKLDRDKYKGTRIIGVVGMPGIGKTTLLKELYKTWQGKFSRHALIDQIRVKSKHLELDRLPQMLLGELSKLNNPHVDNLKDPYSQLHERKVLVVLDDVSKREQIDALREILDWIKEGKEGSRVVIATSDMSLTNGLVDDTYMVQNLNHRDSLQLFHYHAFIDDQANPQKKDFMKLSEGFVH…	MPVVSKAQAREVYEHSVLFHGTTLRSRRSIQRNGFRLENKSAGSITAYAGIQSNFDAAVASSSHHYFAEKKEVAKRFARMVSRHCGDRPALVRTIGVMNHFAIEEDPDAGTSCLRTNEDIPSSHVLGSKGSPAEGNARIFKGEMEADGHSISLEEAGDLLRAVQSDSDSDG	0
MAERVVTMAIGPLVSMLKDKASSYLLDQYKVMEGMEEQHKILKRKLPAILDVITDVEEQAMAQREGAKAWLQELRTVAYVANEVFDEFKYEALRREAKKNGHYIKLGFDVIKLFPTHNRVAFRYKMGRKLCLILQAVEVLIAEMQVFGFKYQPQPPVSKEWRHTDYVSIDPQEIASRSRHEDKKNIIGILVDEASNADLTVVPVVAMGGLGKTTLAQLIYNDPEIQKHFQLLLWVCVSDTFDVNSLAKSIVEASPNKNVDTDKPPLDRLQKLVSGQRYLLVLDDVWDNKELRKWERLKVCLQHGGMGSAVLTTTRDKRVSEIMGADRAAYNLNALEDHFIKEIIEARAFSSKKEKPIELVEVVDEIVKRCCGSPLAATALGSVLCTKTSVKEWKAVSSG…	MPRALLAARRIFEVIMRIGPLQPSVAHTAAPALPTHISTISPTQVPDMPGNTPPLRERPRRRAGNMPPLVPLNGSAMTGRPALVALDSEFSEQRLAEVQARQITVQTLQTKLATHLAQAGTAPKPDSIAARFAAGTLEPVYLDTAAFNAMSRGLPARARAAAGPVLIDAQQGRIIFNLQRAFAPGDTFSDAALAALGKQLNLSGHGLATPNWLQPAAGTPGRRKLQQAARYHGHEVPARDGGAGFFKANDHRLLEGKQALLRNHRKSLVHDHYFEAPSTRAFGKDVMVHRGLFDNHAGIPENSLASIDHAYEQGYRNLELDVEVSADGVPVLMHDFSIGRMAGDPQNRLVSQVPFAELREMPLVIRNPSDGNYVKTDQTIAGVEQMLEHVLKKPEPMSV…	0
MGDFLWTFAVEEMLKKVLKVAREQAGLAWGFQKHLSKLQKWLLKAEAFLRNINTRKLHHDSVRMWVDDLRHLVYQADDLLDEIVYEHLRQKVQTRKMKKVCDFFSPSTNVLIFRLNMAKKMMTLIALLEKHYLEAAPLGLVGNENVRPEIDVISQYRETISELEDHKIVGRDVEVESIVKQVIDASNNQLTSILPIVGMGGLGKTTLAKLVFSHELVRQHFDKTVWVCVSEPFIVNKILLDILQSLKGGISNGGDSKEVLLRELQKEMLGQTYFLVLDDVWNENSFLWGELKYCLLKITGNSKNSIVVTTRSAEVAKIMGTCPGHLLSKLSDDHCWSLFKESANVYGLSMTSNLGIIQKELVKKIGGVPLVAQVLGRTVKFEGDVEKWEETLKSVLRIP…	MKSFTHILGAFLAMVALVTGAALPEESQLDTRTITESQALSIARRQGACISLDIVPRRVDRAHQTNFQWVIREEGRTDWNPNNHVHVLIDAQTTEFDHRLTVEITNRSQRFGNAVILSRYAGDTNTGPIQDQIRIPVGTAEGRTAAFVSRCIRLPSLQGTWWWQLEN	1
MRIYRCFIVIDDMWDKKSWGLIRCALQDSNHRSRVVVTTRVFEVATYVGDVYKTQPLSRNDSEKLLYTRIVQGEGKCLDSSLVEVCDKFLKKCGGVPLAIITIASLLANKPQEDWSEVYSTIVLGHGGNDDVENTRRILSLSYYDLPLHLKPCLLYLSIFPEDYYIEKNLLIWKWIAEGFVHEKQAPGVGLFELGEGYFNELINRSMIQPVEAEDKGYVDGCRVHDMVLDMICLLSFEENFVTVLDGSEKQESPRIKTRRLALQHRNFEENRHQLGNVGVDQLRSFVVSECDGITVESPSFHVLRVLALENHFSRNYYCKHILQHLGNLHHLRYLGLQNVRTSELPDEVGDLKFLQVLDLSGTGIQELPESVGLLTKLLSLRANEGTRVSAGSIVKLTS…	MHTSTFLAALLAAASAVEAAQGSFRVPDIITPDWILHQARNNSLFTRWRPRSHFLAPAGWMNDPSGAFYDPATDLYHLQYQWHPNHANWGNVSWGHAVSKDLFHWKDIRDWRDDSSASLPSGRFENGPLSFFSGSSYPVNLNGKQDGTLLTFVTRLSDLPTSWLKPYKKNMEVQSMFRSKDAGQTWQELGPIIESPPKGWNVTGFRDPYVFPNPALDAIRGVGPHYYITLGSGIKGPNVPATFHGAARPGFLGPRMPLYAAPASDLRKWTFLGSLWESKPNASLGNPDITGAYGYNFETSGVFSLPIDKNAGNSLRNTAWFALMGTEGGNTTLHPHEHWAVWSRGHMAPTRGGGVKMTPTSSGAADWGITYAHTSFEDARRGNGNRRVMWGWANEDVNE…	0
MAPAVIASQGVIMRSLTSKLDSLLLQPPEPPPPAQPSSLRKGERKKILLLRGDLRHLLDDYYLLVEPPSDTAPPPDSTAACWAKEVRELSYDVDDFLDELTTQLLHHRGGGDGSSTAGAKKMISSMIARLRGELNRRRWIADEVTLFRARVKEAIRRHESYHLGRRTSSSRPREEDDDDDREDSAGNERRRFLSLTFGMDDAAVHGQLVGRDISMQKLVRWLADGEPKLKVASIVGSGGVGKTTLATEFYRLHGRRLDAPFDCRAFVRTPRKPDMTKILTDMLSQLRPQHQHQSSDVWEVDRLLETIRTHLQDKRYFIIIEDLWASSMWDIVSRGLPDNNSCSRILITTEIEPVALACCGYNSEHIIKIDPLGDDVSSQLFFSGVVGQGNEFPGHLTEV…	MHFSTIFIPFALAALKVSAAPARFCVYYDGHLPATRVLLMYVRIGTTATITARGHEFEVEAKDQNCKVILTNGKQAPDWLAAEPY	0
MDAPASFSLGAMGPLLRKLDSLLVAPEIRLPKPLKEGIELLKEDLEEIGVSLVEHSVVDSPTHKARFWMDEVRDLSYHIEDCIDTMFSMRSGGDDGKPRSERRHKVGRAKIDGFSKKPKPCTRMARIAELRALVREASERLERYQLGDVCGSSSPVVFTADGRARPLHHGVSANLVGVDEFKTKLNRWLSDEEGPHLKVAAIVGPAGIGKTALATELYRDHRWQFECRAFVRASRKPDMQRLLGGILSQVQRRQRSSDAYADSTVQSLIDNLREHLQDRRYLIIIDGLWETAVWNIANSAFPDVNSFSRILITADIEQVALECCGYKYDYIMRMEPLGSLDSKKVFFNKVFGSEDQCPPELKEVLNTILEKCGGLPLAIISIAGLLGSQPENPVLWDYV…	MRTFSLVSLAAILNYLTLPSAVGSGPVANASSYKCHDRVIGPVTLNDQIEKAYREALEAGTSPNGLRKGQKFGSRYFNVILKRGEENIKVDFFVGINYLKEIIYLQAYVQSVLLDCYPTTERPQLNIILH	0
MELVTGVMGSLLPKLGELLKDEYDLQRGLREKIKSLSRELESVHAVLRKVGAVPLDQLDELVKLWARDVRELSYDMEDIVDMFLVRFNDNHESDDPWVLRRLRKKMSKLFKKAKDRREIAGAIQSINEKLQEVSTRRARYRVDSFVTKPAGPVSIDPRLQALYKRSTELTGVDGPMDRIINMLSPRDDIHLSDKKKIISIVGFGGLGKTTLAKVVYDKLKPDFDCGAFVPVGQNPDMKKVLRDILIDLDKQKYKHSIIMKLNERQLIDEIKDLVEKKRCIVIIDDIWDKKSWELIRCALQDSNYGSRVVVTTRISEVATHVGCYVYKMEPLSHDDSEKLLYATIANAEGKCLARPSAVACEKILNKCDGVPLSIITIARLLANKPEEDWSEVYNSIGFG…	MPYTVSSPNQLVYFGSVWADPIALIDLCTVSLGNQFQTQNARTTVQQQFSDLFKTVPTRTIRFSDGENGFRVFRYNSTLDPLITALLNSFDTRNRIIETENPANPNTAEIASATQRVDDATVSIRACINNLMNELARGTGMLNTVSFETISNLTWTTAATT	0
MDAPASFSLGAMGPLLRKLDSLLVAPEIRLPKPLKEGIELLKEDLEEIGVSLVEHSVVDSPTHKARFWMDEVRDLSYHIEDCIDTMFSMRSGGDDGKPRSERRHKVGRAKIDGFSKKPKPCTRMARIAELRALVREASERLERYQLGDVCGSSSPVVFTADGRARPLHHGVSANLVGVDEFKTKLNRWLSDEEGPHLKVAAIVGPAGIGKTALATELYRDHRWQFECRAFVRASRKPDMQRLLGGILSQVQRRQRSSDAYADSTVQSLIDNLREHLQDRRYLIIIDGLWETAVWNIANSAFPDVNSFSRILITADIEQVALECCGYKYDYIMRMEPLGSLDSKKVFFNKVFGSEDQCPPELKEVLNTILEKCGGLPLAIISIAGLLGSQPENPVLWDYV…	MRLAIMLSATAVAINFATSSAIDQTKVLVYGTPAHYIHDSAGRRLLRKNEENEETSEERAPNFNLANLNEEMFNVAALTERADAKKLAKQLMGNDKLADAAYMWWQHNRVTLDQIDTFLKLASRKTQGAKYNQIYNSYMMHLGLTGY	0
MSIHSLYGWFLFSFFSFSLGRPRKLSAGVQCLISTYCVCLTHTLQCLQELTIAAKSTEDKMELVVGASEATMRSLLGKLGNLLAQEYALISGVRGDIQYINDELASMQAFLRDLSVLPEGHYHDNRSKDWMKQIRDIAYDVEDCIDDFAHRLPQDSISDAKCSFLVTKMYELLTWWPRRDIASRIAELKVRAQQIADRRNRYGVNNPELHCDSSNRPRARSAAQDIAEYQVTKLQIIGIKEPVAMKTVMEDLEKWLTEPRPDNGRAVLSIVGFGGVGKTTIAMALYRKVSGKFGCRASVAVSQNYDQDAVLRSILNQVSNQEEAGSSTESSRDTTASREENTAEPGTKSTFIKLKKAPSLSLLGRNDDKTPVRQQETMDYVQLRQELKRRLGEKRYILL…	MKINLSWKTYAVLSIVSLGGIHAMEDVPAELTGVSEGYTRFYRSSTASVILSGLVNVKWDNEQMTMPLFKWIGGEQAEELHFCVHIAHSSGRRLNSARTLGTVNSNMDQHWVEAYRSSGVTRCTIQDCHLFANDIPNFPDYIKIKLVPKT	0
MEVTAGAMRALLPKLAELLKDEYNLEKHVREGVKSLEIELTMMHAALRKVAEVPLDQLDDQVKIWASKVREISYDVEDAVDAIMVRVEDDSHSGPSTFKNRVKRSIKKISKLFRKAKELHQIADAIKEAQALAQQMAGLRERYSGLELQNSGVAATIDPRLTALYIDVTDLVGIDHAREELIKILTEGEDSSKQQLKIISIVGFGGLGKTILARVVHEKIEAQFDCSAFVSVSRNPDVRMIFKKMLHQLEKVKYANINESSRDETQLIDELREFLQDKSFDV	MMMISTKSKLRNIFLLLAIANVNFCVKGHPMNSAKLAEEVKDGVNQPEFDRGFLRPFGAKMKFLKPDQVQKLSTDDLITYMAEKDKNVRDLAIKLRDAKQDSTKNGTPEIKQKYDKAYEKTKAAAEKLVSEESLTRDALLELTEEQYVEKAALFDKDVYRNNLQRQTYERLLRSETDVSYREVARTFIAREGEPALNAKIERLALTLENNADTRSKLDYLAIAADFLKNQANLHADDPELNLYKAETKAREIKANRAMKEALEGADKLFERNKILKSPDMRYKSAGFQAFIDKMMAWLSKIMTTKSYIKSLAKP	0
MSEAIALAMSKIKTCLETEASFKNAMFKLSKKDKLVKELLEKIKQIEEQLDITNDFIQEQISTVNLGDPLDESWIATVRRLAFIVEDVMEKYLYYAHQLQEEGSQKHPVKRSSYVDVFNKVGQVMDKINYHIGHLLSIREQSKLAPQLVPYSPYPDSEGQPELIGTNGPFNVLLKFLKHGEDEAVLQPKVLSMLGIGGIGKTALVSKVYRMLREEFQRHASVTVSKMPDMKRVLFDVLDQIGLRKYPTSLNENQVIAQIGQDLKDKRYLIVIDDLWDMQHWKTIKDALPDANYGSRLIVTTRLNNIAETCSSGQHDLTYKVMPLAHQDSRTLFLKEILGHEGSCSDAPVFDEILKMFGGMPSALKCIGSFLRNKLVTTESQKIMMSSLHSELENFPSWQ…	GEEKWLYAQLYGNLKAVGKSESQLETKHVGKGQCPLFQLYLSTHKEAKEYFKPLMGAYAKSRLNRIAYAKDILSMQRKLKWAKLDVACLELAVEDVICDLHAVNFTTCEYITDEEQIFQSLNMKSAVGAMYRGKKRDYFETYTTEDKERILYESCLRLYTGKLGIWNGSIKAELRPMEKVQANKTRTFTAAPIDTLLAGKVCVDDFNNQFYSKHTIAPWSVGISKFSGGWDKLLRKLPDGWIYCSADGSRFDSSLTPYLINAVAQIRLAFMEKWDIGEQMIKNLYAEIIYTPILTADGTIVKKFKGNNSGQPSTVVDNTLMVLIAMRYSLRRLGMNYKDQIKRCVFFANGDDLIVAVRHEDEWVLDSLQAPFQELGLSYNFDDRTTNRSELWFMSHQGK…	0
MEIGLAVGGAFLSSALNVLFDRLAPNSDLLKMFKRDKRDVRLLKKLRMTLLGLQAVLSDAENKQASNPYVSQWLNELQDAVDGAENLIEEVNYEVLRLKVEGQCQNLGETSNQQVSDCNLCLSDDFFLNIKEKLEETIETLEELEKQIGRLDLTKYLDSGKQETRESSTSVVDESDILGRQNEIEGLIDRLLSEDGKNLTVVPVVGMGGVGKTTLAKAVYNDEKVKNHFGFKAWICVSEPYDILRITKELLQEFGLMVDNNLNQLQVKLKESLKGKKFLIVLDDVWNENYKEWDDLRNLFVQGDVGSKIIVTTRKESVALMMGCGAINVGTLSSEVSWDLFKRHSFENRDPKEHPELEEIGIQIAYKCKGLPLALKALAGILRSKSEVDEWRHILRSEI…	MKINLSWKTYAVLSIVSLGGIHAMEHVPAELTRVSEGYTRFYRSPTASVILSGLVKVKWDNEQMTMPLFKWIGGEQAEELHFCVHIAHSSGPKLNRARSLGTVNSNMDQHWAQAQRNSGATRRTIEGFHLFENDIPNFPDYIKIKLVPKT	0
MAERVVTMAIGPLVSMLKDKASSYLLDQYKVMEGMEEQHKILKRKLPAILDVITDVEEQAMAQREGAKAWLQELRTVAYVANEVFDEFKYEALRREAKKNGHYIKLGFDVIKLFPTHNRVAFRYKMGRKLCLILQAVEVLIAEMQVFGFKYQPQPPVSKEWRHTDYVSIDPQEIASRSRHEDKKNIIGILVDEASNADLTVVPVVAMGGLGKTTLAQLIYNDPEIQKHFQLLLWVCVSDTFDVNSLAKSIVEASPNKNVDTDKPPLDRLQKLVSGQRYLLVLDDVWDNKELRKWERLKVCLQHGGMGSAVLTTTRDKRVSEIMGADRAAYNLNALEDHFIKEIIEARAFSSKKEKPIELVEVVDEIVKRCCGSPLAATALGSVLCTKTSVKEWKAVSSG…	SDGWTCAGSDFDGDQVRGQARHWVGQQKTKFSEFHTHNDVPLCYFELGEGNQLTQSYTGFRAYCDEPGDVYNLRYLDVSSRTWVLCTHYDNDFESDYR	0
MAPAVIASQGVIMRSLTSKLDSLLLQPPEPPPPAQPSSLRKGERKKILLLRGDLRHLLDDYYLLVEPPSDTAPPPDSTAACWAKEVRELSYDVDDFLDELTTQLLHHRGGGDGSSTAGAKKMISSMIARLRGELNRRRWIADEVTLFRARVKEAIRRHESYHLGRRTSSSRPREEDDDDDREDSAGNERRRFLSLTFGMDDAAVHGQLVGRDISMQKLVRWLADGEPKLKVASIVGSGGVGKTTLATEFYRLHGRRLDAPFDCRAFVRTPRKPDMTKILTDMLSQLRPQHQHQSSDVWEVDRLLETIRTHLQDKRYFIIIEDLWASSMWDIVSRGLPDNNSCSRILITTEIEPVALACCGYNSEHIIKIDPLGDDVSSQLFFSGVVGQGNEFPGHLTEV…	MPVVSKAQAREVYEHSVLFHGTTLRSRRSIQRNGFRLENKSAGSITAYAGIQSNFDAAVASSSHHYFAEKKEVAKRFARMVSRHCGDRPALVRTIGVMNHFAIEEDPDAGTSCLRTNEDIPSSHVLGSKGSPAEGNARIFKGEMEADGHSISLEEAGDLLRAVQSDSDSDG	0
MAEVAAISAKGAVDSLLGHISAVLVSEAQLLGRVRGDMQFIKDEMEMMNDLLMLLSTQHRHHLPWMKQATELARDTQDCIDQYVQCVAAGALPKGILGRLRQVSRLVLRLSVRHRLATQIQDIKVRICQVNDRRQAYDIAPITDPYGRIMRDIDIVFTDSRDAWSFSPSFDEPQADLKMSTVNELIGWLMEDQSAGLRIIPVTAVCVEASKVIAERVYKNSSITGLFDCQAWINVHGAESHVDILKDILSQVVLPLNKFKSDMDGCWNKEQLVEKIHCYLQGKIFLVVLHDVRDESIWSHIKLAFPDDCSARSAIIITPNNDEVTESFSLYKIFNPDTSGYVLTFFLERAIPLLKHQREDTLWPSVPCMLIHLEPQIFFMKMFLRYLYYKGSCYWLRVE…	MKISALFSVAALLSQSMPVLGYLFYRCGNDHITERALINQISMEHKKLTGQGSSVDSFPGGRATAEVTFWEPSISNPGTYLDIKVKFNIYRQMLSFEVSSSGKIIPQEGDYGVEIPEEDLEVSDEPYYAN	0
MVDAVVTVFLEKLLGALSEESRVFSEFRDKFETLQFELQLMRSFLKDAERLKRKNETFRCVMANLRELIYEAEDILADCQLQSRDDGLFSSGWFMCTNPFKLSFQYQTGKSLGEINRKIASIKQNIPSYLGVPLLNQLEPINAQNDQMPRRSSPVYDHTQVVGLEGDASKLKEWLFEADKGILAIGVVGMGGLGKTTIAQKVFNDRKIEERFDRRIWVSVSQNFSEEQIMRSMLRNLGDVSVGDDKGELLKKINEYLLGKRFLIVMDDVWGSDFTWWHTIYEALPKGNGSSIIITTRIEKVAQKMGVKKARSHWPKCLSKDDSWLLFQKIAFAADGGECKHPDLENVGKEIVEKCKGLPLAIKAVGGIMLCKPSHYHEWRRIADHFHDELAEDDNSVIA…	MMHSIIFQTLLIITIVFSQVWGARSLVKIDWSGSEYTILGANHYEEPNTGAAAQFPGTMTVDDGRSPYIVRKLRNSSGKRFYVFTGHPQQPIVWNPHEEIEIQFNRKFLIAILTEFEADSQVFNHFARRQHR	0
MASATVDFGIGRILSVLENETLLLSGVHGEIDKMKKELLIMKSFLEDTHKHGGNGSTTTTTQLFQTFVANTRDLAYQIEDILDEFGYHIHGYRSCAKIWRAFHFPRYMWARHSIAQKLGMVNVMIQSISDSMKRYYHSENYQAALLPPIDDGDAKWVNNISESSLFFSENSLVGIDAPKGKLIGRLLSPEPQRIVVAVVGMGGSGKTTLSANIFKSQSVRRHFESYAWVTISKSYVIEDVFRTMIKEFYKEADTQIPAELYSLGYRELVEKLVEYLQSKRYIVVLDDVWTTGLWREISIALPDGIYGSRVMMTTRDMNVASFPYGIGSTKHEIELLKEDEAWVLFSNKAFPASLEQCRTQNLEPIARKLVERCQGLPLAIASLGSMMSTKKFESEWKKV…	MRVTTFNTFLLTLGTVAVVNAETGNKYIEKRAIDLSRERDPNFFDHPGIPVPECFWFMFKNNVRQDAGTCYSSWKMDMKVGPNWVHIKSDDNCNLSGDFPPGWIVLGKKRPGF	0
MTNCEKDEEFVCISCVEEVRYSFVSHLSEALRRKGINNVVVDVDIDDLLFKESQAKIEKAGVSVMVLPGNCDPSEVWLDKFAKVLECQRNNKDQAVVSVLYGDSLLRDQWLSELDFRGLSRIHQSRKECSDSILVEEIVRDVYETHFYVGRIGIYSKLLEIENMVNKQPIGIRCVGIWGMPGIGKTTLAKAVFDQMSSAFDASCFIEDYDKSIHEKGLYCLLEEQLLPGNDATIMKLSSLRDRLNSKRVLVVLDDVCNALVAESFLEGFDWLGPGSLIIITSRDKQVFRLCGINQIYEVQGLNEKEARQLFLLSASIMEDMGEQNLHELSVRVISYANGNPLAISVYGRELKGKKKLSEMETAFLKLKRRPPFKIVDAFKSSYDTLSDNEKNIFLDIAC…	MKLLISIFIGFLAISTSQQEDVSTPAPNFPDFCSNPNLNKNAKVKACCDAVTKAANAGSYSGADGPVPDECTLKSCGRVCNRFFHKKGENRVTEMPESKTTESESSEECECGDSGDETTTGAQPTPRNVYPSGPEPSTSGGQVASHKPPAAPSTPHPGCHQPPAAPTTKPPRNPYPSGPEPTPKQPGYPQGRASTPKQPGYPQGPASPTPRNVYPSGPEPSTPGGKVASHKPPAAPSTPQPGYPQPPAAPTTKPPRNPYPSGPEPTPKQPAPSSPTPPSSAPSVPAPPSGQYPPGSNVTSNSLTVPPLYTTKETCLPLTPDMPGVVDQWLNKPKTGRFVWHALTNAHSYGGECGLGIQYPYHACVGRDLWSPVKKWVRSCLTDIPNHYIRNDQVCVNKC…	0
MEIGLAVGGAFLSSALNVLFDRLAPHGDLLMFQKNKNDVRLLKKLKMTLVGLQVVLSDAENKQASNQHVSQWFNELRGAVDGAENLMELVNYEALRRKVEGRHQNLAETSNQQVSDRKLNLSDDYFLDIKEKLEETIETLEDLQKQIGDLGLQKHLDLGKKLETRTPSTSLVDESKILGRMIEKERLIDRLLSSDSNGENLTVVPIVGMGGVGKTTLAKIVYNDKKVKDHFDLKAWFCVSEAYDAFRITKGLLQEIGSFDLKDDNNLNQLQVKLKESLKGKRFLVVLDDLWNDDCDEWDDLKNLFVQGAMGSKILVTTRKEDVALMMGNGAINVETLSDEVSWDLFKQHSLKNRDPEEHPELEEVGKRIADKCKGLPLALKALAGILCRKSEVYEWKNV…	MPYTVSSPNQLVYFGSVWADPIALIDLCTVSLGNQFQTQNARTTVQQQFSDLFKTVPTRTIRFSDGENGFRVFRYNSTLDPLITALLNSFDTRNRIIETENPANPNTAEIASATQRVDDATVSIRACINNLMNELARGTGMLNTVSFETISNLTWTTAATT	1
MELVVGASEATMKSLLGKLGNLLAQEYALISGVRGDIQYINDELASMQAFLRDLSTVPEGHSHGHRMKDWMKQIRDIAYDVEDCIDDFAHRLPQDSISAAKCSFLLTKIYELWTWWPRRDIASNIAELKVRAQQIADRRNRYGVNNPEHGDSSNSTRTHVAAYDIAEYQVTSPQIIGTKEPVGMTDVMDQLEGWLTSPQAEKGRAVLSIVGFGGVGKTTIATALYSKVSGKFQCRASVSVSQNYDQDTVLRSILNQVSNQEQGSSITFSDKKTPTPGTKSTLKTALSLLGRYCTCQPGNNGSPDKTQMTPETMDYQLLLQELKKRLNEKSYILLIDDIWSAKTWESIIAFLPENNKASKIIVTSRFQAVGSTCSASGTDRLHTVGYLTDNESKKLFKTS…	MKIVLPHLAIALLSIVAPALAVIFDCSGVIINGDVVRRVQATGNRASISKSSFIHGDSTRTYEYFDIHPNGQYSRDYTGFACFSDTSLPKPDVREHREDAWWPCSSSVI	0
MAPAVIASQGVIMRSLTSKLDSLLLQPPEPPPPAQPSSLRKGERKKILLLRGDLRHLLDDYYLLVEPPSDTAPPPDSTAACWAKEVRELSYDVDDFLDELTTQLLHHRGGGDGSSTAGAKKMISSMIARLRGELNRRRWIADEVTLFRARVKEAIRRHESYHLGRRTSSSRPREEDDDDDREDSAGNERRRFLSLTFGMDDAAVHGQLVGRDISMQKLVRWLADGEPKLKVASIVGSGGVGKTTLATEFYRLHGRRLDAPFDCRAFVRTPRKPDMTKILTDMLSQLRPQHQHQSSDVWEVDRLLETIRTHLQDKRYFIIIEDLWASSMWDIVSRGLPDNNSCSRILITTEIEPVALACCGYNSEHIIKIDPLGDDVSSQLFFSGVVGQGNEFPGHLTEV…	MMHSIIFQTLLIITIVFSQVWGARSLVKIDWSGSEYTILGANHYEEPNTGAAAQFPGTMTVDDGRSPYIVRKLRNSSGKRFYVFTGHPQQPIVWNPHEEIEIQFNRKFLIAILTEFEADSQVFNHFARRQHR	0
MASALTGVMTSVINKLTALLGKEYMKLKGVQGEVEFMKDELSSMNALLHRLAEEDQHLDLQTKEWRNQVREMSYDIEDCIDDFMHHLGHTGIAESAGLVHRMAQLLKTLRVRHQIANQIEKLKARVEDASKRRLRDVVIKLLTEGEGASSQKLKVISIVGPGGLGKTTLANEVFRKLESQFQCRAFVSLSQQPDVKKIVRNIYCQVSQQDYGSIDIWDEEKLIKATREFLTNKRYFVVIDDIWSTQAWKTIKCALFVNNCGSRIMTTTRNMAIAKSCCTPDHDRVFEIMPLNIDSSKSLFLKRIFGSKDVCIPQLDEVCYEILKKCGGSPLAIITIASLLANKANTKEEWERVCNSIGSTLQKDPDVEEMRRILSLSYDDLPQHLKTCLLYLSIFPEDY…	MRLSTIILAVSAVTLVAGVNALCEAANVDQAMVMPLTYANSVSEDLNNADGKRYLRSSENEERLGGANMFNIKKLEDALNDTTYAKTLFRRWKRSGVNEDTITTKFKNLQISLDENALELIQSYRIWLNAHATKTNPKLFDRAKIKKALEDGTYANVLYGRWKRYGFESDDVFKRFQRMGVNKDDNLYQVYKNYVTWLNVHHPLKKSTLTTPEAFLFYPSRIQRAKSDPAFAETLFAKWKSSGLDEGPVYKKLWDMGLKKDNAIYKLYTDYVLWLDKHFPLPAKATN	0
MEKRKDIEEANNSLVLFSALSKDIANVLIFLENEENQKALDKDQVEKLKLKMAFICTYVQLSYSDFEQFEDIMTRNRQEVENLLQSLLDDDVLTSLTSNMDDCISLYHRSYKSDAIMMDEQLDFLLLNLYHLSKHHAEKIFPGVTQYEVLQNVCGNIRDFHGLILNGCIKHEMVENVLPLFQLMAERVGHFLWEDQTDEDSRLSELDEDEHNDRDSRLFQLTHLLLKIVPTELEVMHICYTNLKASTSAEVGRFIKKLLETSPDILREYIIQLQEHMLTVIPPSTLGARNIHVMMEFLLLILSDMPKDFIHHDKLFDLLAHVGTLTREVSTLVRDLEEKLRNKEGNNQTNCATLDLLENIELLKKDLKHVYLKAPNSSQCCFPMSDGPLFMHLLHMHLN…	MENDPRVRKLASEGAQWAIKWQKKGWSTLTSRQKQTARAAMGIKLSPVAQPVQKVTRLSAPVALAYREVSTQPRVSTARDGITRSGSELITTLKKNTDTEPKYTTAVLNPSEPGTFNQLIKEAAQYEKYRFTSLRFRYSPMSPSTTGGKVALAFDRDAAKPPPNDLASLYNIEGCVSSVPWTGFILTVPTDSTDRFVADGVSDPKLVDFGKLIMATYGQGANDAAQLGEVRVEYTVQLKNRTGSTSDAQIGDFAGVKDGPRLVSWSKTKGTAGWEHDCHFLGTGNFSLTVFYEKAPVSGLENADASDFSVLGEATVGSVQWAGVKIAERGQGVKMVTTEEQPKGKWQALRI	0
MAETVLSMARSLVGSAISKAASAAANETSLLLGVEKDIWYIKDELKTMQAFLRAAELMKKKDELLKVWAEQIRDLSYDIEDSLDEFKVHIESQTLFRQLVKLRERHRIAIRIHNLKSRVEEVSSRNTRYSLVKPISSGTEIDMDSYAEDIRNQSARNVDEAELVGFSDSKKRLLEMIDTNANDGPAKVICVVGMGGLGKTALSRKIFESEEDIRKNFPCNAWITVSQSFHRIELLKDMIRQLLGPSSLDQLLQELQGKVVVQVHHLSEYLIEELKEKRYFVVLDDLWILHDWNWINEIAFPKNNKKGSRIVITTRNVDLAEKCATASLVYHLDFLQMNDAITLLLRKTNKNHEDMESNKNMQKMVERIVNKCGRLPLAILTIGAVLATKQVSEWEKFYE…	MHTSTFLAALLAAASAVEAAQGSFRVPDIITPDWILHQARNNSLFTRWRPRSHFLAPAGWMNDPSGAFYDPATDLYHLQYQWHPNHANWGNVSWGHAVSKDLFHWKDIRDWRDDSSASLPSGRFENGPLSFFSGSSYPVNLNGKQDGTLLTFVTRLSDLPTSWLKPYKKNMEVQSMFRSKDAGQTWQELGPIIESPPKGWNVTGFRDPYVFPNPALDAIRGVGPHYYITLGSGIKGPNVPATFHGAARPGFLGPRMPLYAAPASDLRKWTFLGSLWESKPNASLGNPDITGAYGYNFETSGVFSLPIDKNAGNSLRNTAWFALMGTEGGNTTLHPHEHWAVWSRGHMAPTRGGGVKMTPTSSGAADWGITYAHTSFEDARRGNGNRRVMWGWANEDVNE…	0
MNIVTGAMGSLIPKLGELLMEEYKLHKRIKKDVEFLRKELESMHAALIKVGEVPRDQLDRQVKLWADEVRELSYNMEDVVDKFLVRVDVDGIQQPHDNSGRFKELKNKMIGLFKKGKNHHRIADAVKEIKEQLQEVAARRDRNKVVVPNPTEPITIDPCLRALYAEATELVGIYGKRDEELMRLLSMEGDDASNKRLKKVSIVGFGGLGKTTLARAVYEKIKVDFDCRAFVPVGQNPDMKKVLRDILIDLGNSHSDLAILDANQLTRKIHEFLENKRYLVIIDDIWDEKLWEGINFAFSTRNNLGSRLITTTRNFDVSKSCCLSADDSIYKMKPLSTDDSRRLFHKRIFPDASGCPSEFQQVSEDILKKCGGVPLAIITIASALASGQQMKPKHEWDIL…	MMHSIIFQTLLIITIVFSQVWGARSLVKIDWSGSEYTILGANHYEEPNTGAAAQFPGTMTVDDGRSPYIVRKLRNSSGKRFYVFTGHPQQPIVWNPHEEIEIQFNRKFLIAILTEFEADSQVFNHFARRQHR	1
MEKRKDIEEANNSLVLFSALSKDIANVLIFLENEENQKALDKDQVEKLKLKMAFICTYVQLSYSDFEQFEDIMTRNRQEVENLLQSLLDDDVLTSLTSNMDDCISLYHRSYKSDAIMMDEQLDFLLLNLYHLSKHHAEKIFPGVTQYEVLQNVCGNIRDFHGLILNGCIKHEMVENVLPLFQLMAERVGHFLWEDQTDEDSRLSELDEDEHNDRDSRLFQLTHLLLKIVPTELEVMHICYTNLKASTSAEVGRFIKKLLETSPDILREYIIQLQEHMLTVIPPSTLGARNIHVMMEFLLLILSDMPKDFIHHDKLFDLLAHVGTLTREVSTLVRDLEEKLRNKEGNNQTNCATLDLLENIELLKKDLKHVYLKAPNSSQCCFPMSDGPLFMHLLHMHLN…	MHRPITAGHTTSRLILDQSKQISRTPSESSAQSALSQQASMSSPVLERSKSAPTLLTAAQRTMLAQVGACNAHLTSDENMAINELRLHKPRLPKDTWFFTDPNKDPDDVVTYTLGKQLQAEGFVHITDVVATLGDAEVRSQRAEMAKGVFNKLELHDVHVSRGRDYAMNSLQSKEHAKFLLEGHALRAGPGEIHRDSLQDMSRRLARAPHGVGIVVIAGMSDINALITTCPDMVRERVDDITIMGGVEPLKDADGFVQPDARAYNNATDMDAARSLYRKAQELGIPLRIVTKEAAYKTAVSPSFYEGIAGSGHPVGHYLRDVQKSALKGLWEGIQAGLLPGLDDSWFFRTFMPNAQIEVAQLDKNKESSFEDIWPKVTKLNLYDPLTLLASVPGAAKLL…	0
MSGFTLVTLRWYYGGVLDLSSGQVVYSGGQVTEFLDVDVDRLSYFELRGYIKELGYTTTCTFSIKPPNSGILEDIHNDMDILDLSCSLEDRDIVEVYVKHLIDDAVVDPTLILLENVPHGYMEESGSTFNKVNEQSGVGEDPFTTFDTRSASTPTPSTTTSSPRSPFTTTTHSTTTAAPKSPSTKTPPTTTAAPRSPSTTTPVTAANPSIEDADDLVSGPVESDFLEKEGSDYSTEDSVESECGLVGDDDEDYGSDVHEEVRELRAEKRSFQRRKRKERVPVDTEEVPVGEAGADLGFDETQTGKISVEGRLGGDEPYFASSDDGSFEIDGDEFSDECVESERVHLPRTVKRRRRPSNQKIIHDPTAKKVVGQLGMVFADVNEFRRAVSKYAVQKRVQI…	MKISALFSVAALLSQSMPVLGYLFYRCGNDHITERALINQISMEHKKLTGQGSSVDSFPGGRATAEVTFWEPSISNPGTYLDIKVKFNIYRQMLSFEVSSSGKIIPQEGDYGVEIPEEDLEVSDEPYYAN	0
MEKRKDNEEANNSLESFSALRKDAANVLDFLERLKNEEDQKAVDVDLIESLKLKLTFICTYVQLSYSDLEKFEDIMTRKRQEVENLLQPILDDDGKDVGCKYVLTSLAGNMDDCISLYHRSKSDATMMDEQLGFLLLNLSHLSKHRAEKMFPGVTQYEVLQNVCGNIRDFHGLIVNCCIKHEMVENVLSLFQLMAERVGRFLWEDQADEDSQLSELDEDDQNDKDPQLFKLAHLLLKIVPTELEVMHICYKTLKASTSTEIGRFIKKLLETSPDILREYLIHLQEHMITVITPNTSGARNIHVMMEFLLIILSDMPPKDFIHHDKLFDLLARVVALTREVSTLVRDLEEKLRIKESTDETNCATLKFLENIELLKEDLKHVYLKVPDSSQYCFPMSDGP…	MRVLYITLISTTAALLYSHAFALTTKANADTTQTTTDISSALLAGVQDKDLAMRALRTGRSSGGNVEHKDHDEERWLSRVTNWIKYKRGKMNPKQLHTYLGLDGLGQSARDSSNFQKYLKKSAEWRNKH	0
MVGLGVGVGTGALGSVIGKLTTLLGDEYTMLKRVRKDIAFLQRELRRMQILVDTLADMEELDELAKDWKGNMRDLSYDMEECIDRFMLRLGNGDARPRFVKKTARRLKTLFERHGIGSQIKDLKARVAEEGERRQRLKLDDYIVNQSRPVVIDPRLAAFHGVAKGLVAIDGRRDKVISWLMEESKELKVVAIVGGGGLGKTTLAMEIYRKIGGDYQCRASVSVSRTLDLEKLLKDVLSQIDEAEFSKCQSERWEKDQLIRHIQLILTEKRYFLVIDDLWKVQDWEFIKAAFPDNYNGSRIIATTRIANVARSCCSNSSGQLYQMLPLNDFDSRRLFFKRIFDSESLCPSQLEKVSARILKKCGGMPLAIITIASLLANKPPSAAEWERLQDSIGAGLSY…	MDPIRSRTPSPARELLPGPQPDGVQPTADRGVSPPAGGPLDGLPARRTMSRTRLPSPPAPSPAFSAGSFSDLLRQFDPSLFNTSLFDSLPPFGAHHTEAATGEWDEVQSGLRAADAPPPTMRVAVTAARPPRAKPAPRRRAAQPSDASPAAQVDLRTLGYSQQQQEKIKPKVRSTVAQHHEALVGHGFTHAHIVALSQHPAALGTVAVKYQDMIAALPEATHEAIVGVGKQWSGARALEALLTVAGELRGPPLQLDTGQLLKIAKRGGVTAVEAVHAWRNALTGAPLNLTPEQVVAIASNIGGKQALETVQALLPVLCQAHGLTPDQVVAIASNGGGKQALETVQRLLPVLCQAHGLTPEQVVAIASNIGGKQALETVQRLLPVLCQAHGLTPEQVVAI…	0
MAETVLSMARSLVGSAISKATSAAAHEASLLLGVQKDIWYIKDELKTMQAFLRAAEVMKKKDELLKVWAEQIRDLSYDIEDCLDEFKVHIESQNLFYQMVKLRKRHLIATQIRNLKSRVEEVSSRNSRYNLVKPISSSNEDDMDCYAEDIRNQSTSNVDETELVGFSDSKIRLLELISANVNNGPTKVICVVGMGGLGKTALSRKIFESKEDIGKNFPCNAWITVSQSFNRIELLKDMIRQFLGSNSLDQVLQELQGKMVVQIPHLSDYLRKKLKEKRYFVVLDDLWSLDAWNWINDIAFPKNNNKGSRIVVTTRDVGLAEKCTTTSLVYHLEHLQMNDAITLLLRKTNRTHEDMGTNKNMQKIVEQIVNKCGRLPLAILTIGAVLATKQVLEWEKFYK…	MKVSHLTSPAPVVIEHQPRQSEKVSRDGDVIKPWSQLPAAAPSFGGCFGKSKKSRGYDSGSSSGSRSNAGFRLNHVPYVSQQNERMGCWYACTRMLGHSISSGPRLGLPELYDSSGPQGLQQREDVLRLMRNENLAEVSLPESRQFSANELGNLLCRHGPIMFGWQTPAGSWHMSVLTGIDKPNDAIIFHDPQRGPDLTMPLDSFNQRLAWRVPHAMLYSEN	0
MAERVVTMAIGPLVSMLKDKASSYLLDQYKVMEGMEEQHKILKRKLPAILDVITDVEEQAMAQREGAKAWLQELRTVAYVANEVFDEFKYEALRREAKKNGHYIKLGFDVIKLFPTHNRVAFRYKMGRKLCLILQAVEVLIAEMQVFGFKYQPQPPVSKEWRHTDYVSIDPQEIASRSRHEDKKNIIGILVDEASNADLTVVPVVAMGGLGKTTLAQLIYNDPEIQKHFQLLLWVCVSDTFDVNSLAKSIVEASPNKNVDTDKPPLARLQKLVSGQRYLLVLDDVWDNKELRKWERLKVCLQHGGMGSAVLTTTRDKRVAEIMGADRAAYNLNALEDHFIKEIIVDRAFSSENGKIPELLEMVGEIVKRCCGSPLAASALGSVLRTKTTVKEWNAIASR…	MWSKSTIVTSAALLLFNQAALVAARNCRIWQDMGSVWQEVVVVTPPVTVDIITKRHGAFSLFVPVGCGIRDTGGALRATETDDPW	0
MAENEIEEMLEHLRRIKSGGDLDWLDILRIEELEMVLRVFRTFTKYNDVLLPDSLVELTKRAKLIGEILHRLFGRIPHKCKTNLNLERLESHLLEFFQGNTASLSHNYELNNFDLSKYMDCLENFLNDVLMMFLQKDRFFHSREQLAKHRSIKELKIVQKKIRFLKYIYAPEINGYVDYEKQECLENRIQFMTNTVGQYCLAVLDYVTEGKLNEENDNFSKPPYLLSLIVLVELEMKKIFHGEVKASKFTQSKTFKDKKLPKGFSHHLHNLLMYLRNKKLENFPNNIAAQNIDVAIEFLLVFLDADVSNHVINGNWLKEVLLKVGAIAGDILYVIQKLLPRSINKDETSNISLCSIQILEKTKDLKAQVETYYKSLKFTPSQFPTFGGLSFLNSLLRKL…	MASPAPAFSLANLLNGTYGVDTPEEVERVRSEQREEAAAACRNYKPLPAVDVSESVTEDAHSLRIPDGAPSEEVSVEFVTYGAEDYLEKSDDELLVAFETMVKPMRIGQLWCPAFNKCSFISSIAMARALLLAPSTSNRTMKCFEDLVAAIYTKSDFYYDDECEADDVQINISSRDVPGYSFEPWSRTSGFEPPPICEACDMIMYQCPCFDFNALKKSCAERTFADDYVIEGLDGVVDNATLLSNLGPFLVPVKCQYEKCPTPTVAIPPSLNRATDRVDINLVQSICDSTLPTHSNYDDSFHQVFGESADYSIDLDHVRLRQSDLIAKIPDSGHMIPVLNTGSGHKRVGTTKEVLTAIKKRNADVPELGDSVNLSRLSKAVAERFFISYINGNSLATSN…	0
MAEIAVLLVLKKIAIALAGETLSFAKPLLAKKSESVAALPDDMKLISNELELIRAFLKEIGRKGWKSEVIETWIGQVRRLAYDMEDTVDHFIYVVGTHDQMGSCWDYMKKIAKKPRRLVSLDEIASEIKKIKQELKQLSESRDRWTKPLDGGSGIPAGSYETEKEMYLPGHDYTISDEELAGIDENKQTLISSLKFEDPSLRIIAVWGMGGVGKSTLVNNVYKNEGSNFDCRAWVSISQSYRLEDIWKKMLTDLIGKDKIEFDLGTMDSAELREQLTKTLDKRQYLIILDDVWMANVFFKIKEVLVDNGLGSRVIITTRIEEVASLAKGSCKIKVEPLGVDDSWHVFCRKAFLKDENHICPPELRQCGINIVEKCDGLPLALVAIGSILSLRPKNVDEW…	MRIGPLQPSIAHTAAPALPTHTSAISPTQVPHMPGNTPPLRERPRRRAGNMPPLVPLNDSAMTGKPALVALDSEFSEQRLAEVQARQITVQTLQGKLATHLAQAGTALKPDSIAARFAAGTLEPVYLDTAAFNAMSRGLPARARAAAGPVLIDAQQGRIIFNLQRAFAPGDTFSDAALAALGKQLNLSGHGLATPNWLQPAAGTPGRRKLQQAARYHGHEVPARDGGAGFFKANDHRLLEGKQVLLRNHQKSLVHNHYFEAPSTRAFGKDVMVHRGLFDNHAGIPENSLASIDHAYEQGYRNLELDVEVSSDGVPVLMHDFSIGRMAGDPQNRLVSQVPFAELREMPLVIRNPSDGNYVKTDQTIAGVEQMLEHVLKKPEPMSVALDCKENTGEAVAML…	0
MEMVTNILSPVAEHLIIPPVVRQIGYLFYYRRNIRSLDEESNKLENIRSGVNQRVEAARRNLQVISPNVEAWLTSVDTTTADVAVVMGGRTEVERGCIYGWCPTLKSRYLLSRRAKKITLEVTKLQKEGNEYAVFCYPVPADEIEAIPSNTNEEFVSRKQKEEEVMTALKDEEITIVGICGMGGVGKTSLAEKVRARAKQERLFNDVVMVTVSQQQDLKRIQGEIAGEVGLTSLQGDNLLSRGDQLRARLMQEGSRVLVILDDVWEALDDLEKLGIPTGSNHNYQCKVALTTRRQDVCDAMKAQKTVDVVILSDEEAWVLFRQKAGYSADDPSLSEVAKEVAKECKGLPLAIVIVAGALKTKTKPSWDDALVELRKASPKNIPRVLTKVYQPLKTSYDH…	MRSFLYGVLAFAVLARSSAVAAFPIPDESRPLSKTSPDTVAPRSLRIEAQEVIQSGRGDGYGGFWKNVAQSTNKIVKRPDIKIGKLIEAAKKAKAKMTKS	0
MSGFTLVTLRWYYGGVLDLSSGQVVYSGGQVTEFLDVDVDRLSYFELRGYIKELGYTTTCTFSIKPPNSGILEDIHNDMDILDLSCSLEDRDIVEVYVKHLIDDAVVDPTLILLENVPHGYMEESGSTFNKVNEQSGVGEDPFTTFDTRSASTPTPSTTTSSPRSPFTTTTHSTTTAAPKSPSTKTPPTTTAAPRSPSTTTPVTAANPSIEDADDLVSGPVESDFLEKEGSDYSTEDSVESECGLVGDDDEDYGSDVHEEVRELRAEKRSFQRRKRKERVPVDTEEVPVGEAGADLGFDETQTGKISVEGRLGGDEPYFASSDDGSFEIDGDEFSDECVESERVHLPRTVKRRRRPSNQKIIHDPTAKKVVGQLGMVFADVNEFRRAVSKYAVQKRVQI…	MQLSKITFAIALYAIGIAALPTPASLNGNTEVATISDVKLEARSDTTYHKCSKCGYGSDDSDAYFNHKCN	0
MGNFVCIEISGDQMLDRIIRCLCGKGYIRTLEKNLRALQREMEDLRATQHEVQNKVAREESRHQQRLEAVQVWLDRVNSIDIECKDLLSVSPVELQKLCLCGLCSKYVCSSYKYGKKVFLLLEEVKKLKSEGNFDEVSQPPPRSEVEERPTQPTIGQEEMLEKAWNRLMEDGVGIMGLHGMGGVGKTTLFKKIHNKFAEIGGTFDIVIWIVVSQSAKLSKLQEDIAEKLHLCDDLWKNKNESDKATDIHRVLKGKRFVLMLDDMWEKVDLEAIGIPYPSEVNKCKVAFTTRDQKVCGQMGDHKPMQVKCLKPEDAWELFKNKVGDNTLRSDPVIVELAREVAQKCRGLPLALNVIGETMASKTMVQEWEHAIDVLTRSAAEFSDMENNILPILKYSYDS…	MPRALLAARSALEVVMRIAPLQPAATPTTALATPTQTSPTTPMEVPHVPGGNPPLGPRPRRQASMQPPLVPLNDSAMTGKQALVALDSEFSEQRLAEVQARQITVQALQSKLATHLAQAGIAPEKDSIAAKLAAGALQPVYLDRAAFKAMAKALPDCASAAAGPVLVDAQQGRIIFDLQRAFAPGDTFSDAAHTALRNALDLPGQGVENPDWLAAASQSHPARRKMQQTLKYHGHQIPAQHGGAGFYKPDDHRLLEGKATQLHEHLKQVVHENYLQAESTKSLGKDVMVHRGLYDFRNGIPENSLAAVDHAYAQGYRTVELDVQVSADGVPMMLHDFTVGRVLDDPDNPLVANTPFSQLHDQPLVIRNPVDGNFVQTTQRLSSIEEMLKHVVHTKPGMS…	0
MGTVLDALAWKFLEKLGQLIEDEVIMTLSVKRGIESLKKNLEFFNAVHEDAEALAMEDPGIDSWWKNMRDVMFDVDDIVDLFMVHSQKLLLPPRPVCCNQPLFSSFAKFSFDHMIAKRIDNINEKFEEIKMNKEMFGLERTNGQQIQITIVDRSQTSPVDELEVVGEDIRRAIDDIVKMIVSSNYNESRSTVFGIQGMGGIGKTTLAQKIYNEQRIREKFQVHIWLCISQNYTETSLLKQAIRMAGGICDQLETKTELLPLLVDTIRGKSVFLVLDDVWKSDVWIDLLRLPFLRGLNSHILVTSRNLDVLVEMHATYTHKVNKMNDCDGLELLMKMSLGPYEQSREFSGVGYQIVKKCDGLPLAIKVVAGVLSTKRTRAEWESIRDSKWSIHGLPRELG…	MKVSSANAGVPANSADNTSARPSQTNADTTPLGRRRRAPDDAPGSPPARRQRQDSPEDSAQTMFRRAGMTSLPPSPATSEHVPLLDNRPTLERMGVDHPLPGRTWYETGHTTASPADRTSTASAAQVASSSRSAGPATAARPQPTHTSAGQQATVDRLRTQVTGFLSGALGKLQALSARNMDPELAQFRVLDVDRAIMPLLIVAENARNPGLNLVPLHMDMAEDEEVRTQPPMAGSRHIAEFVASARPGRYRAVIDDGSHTRAADIRKDASGTSVIVVDPLRKEKDESAYVDYADNVNMEFGEHAKCAFIPVDIQKSFFDCRILSLSLALKMHDKDDAFAAFHETLRNGGDPSHHVSRAQQTEELGATLVLDGAPLVDARMMKHGQAASSVSRYLGNHP…	0
MEAAAMAVTAATGALAPVLVKLAALLDDGECNLLEGSRSDAEFIRSELEAVHSLLTPNILGRMGDDDAACKDGLIAEVRELSYDLDDAVDDFLELNFEQRRSASPFGELKARVEERVSNRFSDWKLPAASLPPSSVHRRAGLPPPDAGLVGMHKRKEELIELLEQGSSDASRWRKRKPHVPLRIMGGEMQKIVFKIPMVDDKSRTKAMSLVASTVGVHSVAIAGDLRDQVVVVGDGIDSINLVSALRKKVGPAMFLEVSQVKEDVKEITAMLAPVKSICEFHEVKTICILGLPGGGKTTIARVLYHALGTQFQCRVFASISPSSSPSPNLTETLADIFAQAQLGVTDTLSTPYGGSGTGRALQQHLIDNISAFLLNKKYLIVIDDIWHWEEWEVIRKSI…	MDKSESISAGRNRRRRPRRGSHSASSSADATFRVLSQQLSRLNKTLAAGRPTINHPTFVGSERCKPGYTFTSITLKPPKIDKGSYYGKRLLLPDSVTEFDKKLVSRIQIRVNPLPKFDSTVWVTVRKVPASSDLSVSAISAMFADGASPVLVYQYAASGVQANNKLLYDLSVMRADIGDMRKYAVLVYSKDDALETDELVLHVDVEHQRIPTSGVLPV	0
MEIGLAVGGAFLSSALNVLFDRLAPHGDLLNMFRKHKDHVQLLKKLEGILLGLQIVLSDAENKQASNRHVSRWFNKLQNAVDSAENLIEEVNYEVLRLKVEGQHQNLAETGNQQVSDLNLCLSDEFFLNIKDKLEDTIETLKDLQEQIGLLGLKEHFVSTKQETRAPSTSLVDDAGIFGRQNEIENLIGRLLSKDTKGKNLAVVPIVGMGGLGKTILAKAVYNDERVQKHFGLKAWFCVSEAYDALRITKGLLQEIDSFDLKVDDNLNQLQVRLKEKLNGKRFLVVLDDVWNDNYPEWDDLRNLFLQGDIGSKIIVTTRKESVALMMGGGAIYMGILSSEDSWALFKRHSLENMDPMGHPELEEVGKQIAAKCKGLPLALKTLAGMLRSKSEVEEWKRI…	MKIAPVAINHSPLSREVPSHAATTQAKQTNLQSEAGDLDARKSSASSPETRALLATKTVLGRHKIEVPAFGGWFKKKSSKHETGGSSANADSSSVASDSTEKPLFRLTHVPYVSQGNERMGCWYACARMVGHSVEAGPRLGLPELYEGREGPAGLQDFSDVERFIHNEGLTRVDLPDNERFTHEELGALLYKHGPIIFGWKTPNDSWHMSVLTGVDKETSSITFHDPRQGPDLAMPLDYFNQRLAWQVPHAMLYR	0
MGNFVCIEISGDQMLDRIIRCLCGKGYIRTLEKNLRALQREMEDLRATQHEVQNKVAREESRHQQRLEAVQVWLDRVNSIDIECKDLLSVSPVELQKLCLCGLCSKYVCSSYKYGKKVFLLLEEVKKLKSEGNFDEVSQPPPRSEVEERPTQPTIGQEEMLEKAWNRLMEDGVGIMGLHGMGGVGKTTLFKKIHNKFAEIGGTFDIVIWIVVSQSAKLSKLQEDIAEKLHLCDDLWKNKNESDKATDIHRVLKGKRFVLMLDDMWEKVDLEAIGIPYPSEVNKCKVAFTTRDQKVCGQMGDHKPMQVKCLKPEDAWELFKNKVGDNTLRSDPVIVELAREVAQKCRGLPLALNVIGETMASKTMVQEWEHAIDVLTRSAAEFSDMENNILPILKYSYDS…	MKIGTQATSLAVLHNQESHAPQAPIAVRPEPAHAIPEIPLDLAIRPRTRGIHPFLAMTLGDKGCASSSGVSLEDDSHTQVSLSDFSVASRDVNHNNICAGLSTEWLVMSSDGDAESRMDHLDYNGEGQSRGSERHQVYNDALRAALSNDDEAPFFTASTAVIEDAGFSLRREPKTVHASGGSAQLGQTVAHDVAQSGRKHLLSLRFANVQGHAIACSCEGSQFKLFDPNLGEFQSSRSAAPQLIKGLIDHYNSLNYDVACVNEFRVS	0
MAEAIVSVTVQKLGQLLLEEPLFLFGIGDQVKQLQDELKRLNCFLKDADEKQHESERVRNWVAGIREASYDAEDILEAFFLKAESRKQKGMKRVLRRLACILNEAVSLHSVGSEIREITSRLSKIAASMLDFGIKESMGREGLSLSDSLREQRQSFPYVVEHNLVGLEQSLEKLVNDLVSGGEKLRVTSICGMGGLGKTTLAKQIFHHHKVRRHFDRFAWVYVSQDCRRRHVWQDIFLNLSYKDENQRILSLRDEQLGEELHRFLKRNKCLIVLDDIWGKDAWDCLKHVFPHETGSEIILTTRNKEVALYADPRGVLHEPQLLTCEESWELLEKISLSGRENIEPMLVKKMEEIGKQIVVRCGGLPLAITVLGGLLATKSTWNEWQRVCENIKSYVSNG…	MRFLFLLVAVALASAEAAESAAMIHEEAGVSSFNTLTGGNQIQRSLRVYLGANEERGVGGVKLENILTIFVQRAKAKLPQGFTAAALGNWKGFSRRVDTVMEHYPKGLSEKAIKELRTAETKRFTDYAMLGPSDKYNLLRPMQGVDEAMIAPNLVSLTGRKNQVLGDAGGRSVVCNVVMRSEAEGGGILLISSSKLDKQDFILPKGGLEKGEIAYGAAKREVLEEGGVRYRSDIFIFYRWSVLTLVMALQVKVKKLKELGVTLVGDKTYESFLMRSKKVYEQWSESRRLRVWVRECQSIEIPGETQLTVRLLFN	0
MSASAALVFAGKSVATSAISFLVNKAFSYTDEYCKSDNMDELKNRLLRAMPHIQAVFDVVNPELVREQSSGLDAWLWQLRDAVEAAEDAIDELEYYELEEKAKDQKVSEWGSPLGKMKHKFVRSFGPAINKTIKKISHRDTLKRLMKSVDDLDKAAVGVSDFLKLTDHLSGGSSTSSQQLMDNDRQTSSTLSATNFVGREKEKEQIIGWLANTSDELGETMVIKTNSIPIISVIGHGGMGKTALAQSICGQDEVVKHFKVIWTTISTSFDATSVTSKILEDATGVKPSSDHLEPLQRNLKEKLASINFLLVLDDVWEDKKRDEWEKLFAPLKELNTTGSKILLTTRMQSVADMAAKVMGVERDKFLTLQGLEDDKNLELFGHHAFSGLNPRDDAYLMLI…	MQFSTIITVCLFTGLASANFVQCNHHLLYNGRHWGTIRKNAGWAVRFYEEKPNQPKRLVAICKNASPVHCNYLKCTNLAPGFSAGTSTDVLSSGTVGSIGNDPQAQRQ	0
MEIGLAVGGAFLSSALNVLFDRLAPHGDLLNMFQKNKNDVRLLKKLKMTLVGLQVVLSDAENKQASNQHVSQWFNELRGAVDGAENLMELVNYEALRLKVEGRHQNLAETSNQQVSDRKLNLSDDYFLDIKEKLEETIETLEDLQKQIGDLGLQKHLDLGKKLETRTPSTSLVDESKILGRMIEKERLIDRLLSSDSNGENLTVVPIVGMGGVGKTTLAKIVYNDKKVKDHFDLKAWFCVSEAYDAFRITKGLLQEIGSFDLKDDNNLNQLQVKLKESLKGKRFLVVLDDLWNDDCDEWDDLKNLFVQGAMGSKILVTTRKEDVALMMGNGAINVETLSDEVSWDLFKQHSLKNRDPEEHPELEEVGKRIADKCKGLPLALKALAGILCRKSEVYEWKN…	MHYITPIILMSIGKFLGMILGAGSLVGAMTPHHQSNCNSPCLVFVTFTKKCDSCQFNTKFTNLMSCTSCRKSSVVYEECSTKGCPANWHKSTCQEPKFERGVLHSLCANCQKHTKATPTISCKNCKNSASTYPYCSSPECHRRW	0
MEIGLAVGGAFLSSALNVLFDRLAPHGDLLNMFQKNKNDVRLLKKLKMTLVGLQVVLSDAENKQASNQHVSQWFNELRGAVDGAENLMELVNYEALRLKVEGRHQNLAETSNQQVSDRKLNLSDDYFLDIKEKLEETIETLEDLQKQIGDLGLQKHLDLGKKLETRTPSTSLVDESKILGRMIEKERLIDRLLSSDSNGENLTVVPIVGMGGVGKTTLAKIVYNDKKVKDHFDLKAWFCVSEAYDAFRITKGLLQEIGSFDLKDDNNLNQLQVKLKESLKGKRFLVVLDDLWNDDCDEWDDLKNLFVQGAMGSKILVTTRKEDVALMMGNGAINVETLSDEVSWDLFKQHSLKNRDPEEHPELEEVGKRIADKCKGLPLALKALAGILCRKSEVYEWKN…	MSYTVNSPSQLVYLSSAWADPTDLLNLCTNSLGNQFQTQQARTTVQQQFSDVWKPTPQAGVRFPASGFKVYRYNAVLDPLITALLGTFDTRNRIIEVENQQNPTTAETLDATRRVDDATVAIRSAINNLANELVRGTGMYNQTSFESMAGLTWTTTPPSG	1
MDFISSLIVGCAQVLCESMNMAERRGHKTDLRQAITDLETAIGDLKAIRDDLTLRIQQDGLEGRSCSNRAREWLSAVQVTETKTALLLVRFRRREQRTRMRRRCLSCFGCADYKLCKKVSAILKSIGELRERSEAIKTDGGSIQVTCREIPIKSVVGNTTMMEQVLEFLSEEEERGIIGVYGPGGVGKTTLMQSINNELITKGHQYDVLIWVQMSREFGECTIQQAVGARLGLSWDEKETGENRALKIYRALRQKRFLLLLDDVWEEIDLEKTGVPRPDRENKCKVMFTTRSIALCNNMGAEYKLRVEFLEKKHAWELFCSKVWRKDLLESSSIRRLAEIIVSKCGGLPLALITLGGAMAHRETEEEWIHASEVLTRFPAEMKGMNYVFALLKFSYDNL…	MKSFTHILGAFLAMVALVTGAALPEESQLDTRTITESQALSIARRQGACISLDIVPRRVDRAHQTNFQWVIREEGRTDWNPNNHVHVLIDAQTTEFDHRLTVEITNRSQRFGNAVILSRYAGDTNTGPIQDQIRIPVGTAEGRTAAFVSRCIRLPSLQGTWWWQLEN	0
MVDAVVTVFLEKTLNILEEKGRTVSDYRKQLEDLQSELKYMQSFLKDAERQKRTNETLRTLVADLRELVYEAEDILVDCQLADGDDGNEQRSSNAWLSRLHPARVPLQYKKSKRLQEINERITKIKSQVEPYFEFITPSNVGRDNGTDRWSSPVYDHTQVVGLEGDKRKIKEWLFRSNDSQLLIMAFVGMGGLGKTTIAQEVFNDKEIEHRFERRIWVSVSQTFTEEQIMRSILRNLGDASVGDDIGTLLRKIQQYLLGKRYLIVMDDVWDKNLSWWDKIYQGLPRGQGGSVIVTTRSESVAKRVQARDDKTHRPELLSPDNSWLLFCNVAFAANDGTCERPELEDVGKEIVTKCKGLPLTIKAVGGLLLCKDHVYHEWRRIAEHFQDELRGNTSETDN…	MLFYSLLFFFHTVAISAFTNIGTFSHPVYDYNPIPNHIHGDLKRRAYIERYSQCSDSQASEIRAALKSCAELASWGYHAVKNDNRLFRLIFKTDSTDIQNWVQKNFNEIYKECNRDADEISLTCHDKNVYTCVREGVHNLAYALINEKEIVICPPFFNNPVNSREITAGNQDTVILHEMVHIILKEWKDYGCEWHGIHKLDSTESIKNPDSYAIFAQCARYKYC	0
MVDAVLSVVLEKVFDFLAEEGRAFTEFGKQFQILKGNLLNIKEFINQVEKTKRNNNDLKETLNKLRDLIYESEDILDDCQSRNQTGKKNGASICFFLKDVQFKLPNSRRLKQINTEISNIQRNLEGFDRTLMRLNEQENNNTVSRWSSPLFIEDQIVGLDDDANKIIKWLQEWDRGYMIGIVGMGGLGKTTIAQIVYKRCEAMYEKRIWVSVSQDFKEKSIMRSILTSLGELSGEDDPSQLHIKIKQCLTGKNYLLVLDDVWKDGQWWENLQKGLPKENGSKIIITSRHEPTVKKMGVNESRIHKPKFLTKDESWSLLKKILTGEHLNPKLIDIGQEIAQRCAGLPLAIKAIGGIMQSRPSIDYWTQIAENFRQELESKDNPIDVSLQLSYNELPPYLK…	MPRALLAARRIFEVIMRIGPLQPSVAHTAAPALPTHISTISPTQVPDMPGNTPPLRERPRRRAGNMPPLVPLNGSAMTGRPALVALDSEFSEQRLAEVQARQITVQTLQTKLATHLAQAGTAPKPDSIAARFAAGTLEPVYLDTAAFNAMSRGLPARARAAAGPVLIDAQQGRIIFNLQRAFAPGDTFSDAALAALGKQLNLSGHGLATPNWLQPAAGTPGRRKLQQAARYHGHEVPARDGGAGFFKANDHRLLEGKQALLRNHRKSLVHDHYFEAPSTRAFGKDVMVHRGLFDNHAGIPENSLASIDHAYEQGYRNLELDVEVSADGVPVLMHDFSIGRMAGDPQNRLVSQVPFAELREMPLVIRNPSDGNYVKTDQTIAGVEQMLEHVLKKPEPMSV…	0
MELVVGASEATMKSLLGKLGNLLAQEYALISGIRGDIQYINDELASMQAFLRDLSNVPEGHSHGHRMKDWMKQIRDIAYDVEDCIDDFAHRLPQDSISDAKWSFLLTKIYELWTWWPRRVIASNIAQLKVRAQQIADRRSRYGVNNPEHLDSSSSARTRAVNYEIAEYQVTSPQIIGIKEPVGMKTVMEELEVWLTNPQAENGQAVLSIVGFGGVGKTTIATALYRKVSDKFQCRASVAVSQNYDQGKVLNSILSQVSNQEQGSSTTISEKKNLTSGAKSMLKTALSLLRGNCICQPENDGNPDNTPIRLQETTDDDQNPRKLEQLLAEKSYILLIDDIWSAETWESIRSILPKNNKGGRIIVTTRFQAVGSTCSPLETDRLHTVDFLTDDESQNLFNT…	MHYITPIILMSIGQFLDILLGAGGLVGAMTPHHQINCNSPYLTFPRLTAKCDSCQLHTKVTNLVSCTSCRKSSLVYEECSTKGCPANWHKSTCQEHKFKRGILHSRCENCQQHKKETQTISCKNCKNSASTFPYCSSPECHSRW	0
MEIGLAVGGAFLSSALNVLFDRLAPHGDLLNMFQKNKNDVRLLKKLKMTLVGLQVVLSDAENKQASNQHVSQWFNELRGAVDGAENLMELVNYEALRLKVEGRHQNLAETSNQQVSDLKLNLSDDYFLDIKEKLEETIETLEDLQKQIGDLGLQKHLDLGKKLETRTPSTSLVDESKILGRMIEKERLIDRLLSSDSNGENLTVVPIVGMGGVGKTTLAKIVYNDKKVKDHFDLKAWFCVSEAYDSFRITKGLLQEIGSFDLKDDNNLNQLQVKLKESLKGKRFLVVLDDLWNDDSDEWDDLKNLFVQGAMGSKILVTTRKEDVALMMGNGAINVETLSDEVSWDLFKQHSLKNRDPEEHPELEEVGKQIADKCKGLPLALKALAGILCRKSEVYEWKN…	MPYTINSPSQFVYLSSAYADPVQLINPCTNALGNQFQTQQARTTVQQQFADAWKPVPSMTVRFPASDFYVYRYNSTLAPLITALLNSFDTRNRIIEVDNQPAPNTTEIVNATQRVDDATVAIRASINNLANELVRGTGMFNQASFETASGLVWTTTPAT	1
MEIAMGAIGSLLPKLGELLIGEITLEKKVRKGIESLITELKLMQAVLSKVSKVPADQLDEGVKIWAGNVKELSYQMEDIVDAFMVRVGDGGESTNPKNRVKKILKKVKKLFKNGKDLHRISAALEEVVLQAKQLAELRQRYEQEMRDTSANTSVDPRMMALYTDVTELVGIEETRDKLINMLTEGDDWSKHPLKTISIVGFGGLGKTTLAKAAYDKIKVQFDCGAFVSVSRNPEMKKVLKDILYGLDKVKYENIHNAARDEKYLIDDIIEFLNDKRYLIVIDDIWNEKAWELIKCAFSKKSPGSRLITTTRNVSVSEACCSSEDDIYRMEPLSNDVSRTLFCKRIFSQEEGCPQELLKVSEEILKKCGGVPLAIITIASLLANKGHIKAKDEWYALLSS…	MRSFLYGVLAFAVLARSSAVAAFPIPDESRPLSKTSPDTVAPRSLRIEAQEVIQSGRGDGYGGFWKNVAQSTNKIVKRPDIKIGKLIEAAKKAKAKMTKS	0
MVGAEMLVAAAVSQVARKINGIVGVAQGEVKLCCNFSDDLEGIKDTLVYLETLLKNAENNSFGSDRANLRHWLGQIKSLAYDIEDIVDGYYSSKEQFDGGSYAQKGSLFCSLSNPMLLKGSMVYKMKSKREMLQQRQQLPNQYHFLSHINSAVNFEEKQTTSYRNTDIAIVGRDADLDNLMDILMENSAEELSIISIVGPVGFGKTSLAQFVFNNTGTEVFSFRIWVHVSMGNINLEKIGRDIVSQTTEKIEGNMQLQSIKNAVQRVLNKYSCLIILDSLWGKDEEVNELKQMLLTGRHTESKIIVTTHSNKVAKLISTVPLYKLAALSEDDCLKIFSQRAMTGPGDPLFREYGEEIVRRCEGTPLVANFLGSVVNAQRQRREIWQAAKDEEMWKIEED…	MQLSKITFAIALYAIGIAALPTPASLNGNTEVATISDVKLEARSDTTYHKCSKCGYGSDDSDAYFNHKCN	1
MSYLRDVATAVALLLDNLCCGRPNLNNDNEDTIQQTDSTSPVVDPSSSSQSMDSTSVVDAISDSTNPSASFPSVEYDVFLSFRGPDTRYQITDILYRFLCRSKIHTFKDDDELHKGEEIKVNLLRAIDQSKIYVPIISRGYADSKWCLMELAKIVRHQKLDTRQIIIPIFYMVDPKDVRHQTGPYRKAFQKHSTRYDEMTIRSWKNALNEVGALKGWHVKNNDEQGAIADEVSANIWSHISKENFILETDELVGIDDHVEVILEMLSLDSKSVTMVGLYGMGGIGKTTTAKAVYNKISSHFDRCCFVDNVRAMQEQKDGIFILQKKLVSEILRMDSVGFTNDSGGRKMIKERVSKSKILVVLDDVDEKFKFEDILGCPKDFDSGTRFIITSRNQNVLSR…	MRLAIMLSATAVAINFATSSAIDQTKVLVYGTPAHYIHDSAGRRLLRKNEENEETSEERAPNFNLANLNEEMFNVAALTERADAKKLAKQLMGNDKLADAAYMWWQHNRVTLDQIDTFLKLASRKTQGAKYNQIYNSYMMHLGLTGY	0
MEIGLAVGGAFLSSALNVLFDRLAPHGDLLNMFQKNKNDVRLLKKLKMTLVGLQVVLSDAENKQASNQHVSQWFNELRGAVDGAENLMELVNYEALRLKVEGRHQNLAETSNQQVSDLKLNLSDDYFLDIKEKLEETIETLEDLQKQIGDLGLQKHLDLGKKLETRTPSTSLVDESKILGRMIEKERLIDRLLSSDSNGENLTVVPIVGMGGVGKTTLAKIVYNDKKVKDHFDLKAWFCVSEAYDSFRITKGLLQEIGSFDLKDDNNLNQLQVKLKESLKGKRFLVVLDDLWNDDSDEWDDLKNLFVQGAMGSKILVTTRKEDVALMMGNGAINVETLSDEVSWDLFKQHSLKNRDPEEHPELEEVGKQIADKCKGLPLALKALAGILCRKSEVYEWKN…	MVKCTPLLALTVIVSAGSDALSDPTVKRLAKLATINQAPATQSNSDSKRVLRASDVPDEVAAGESRSPKSLWPWEVEDKLAPLKEKLISTSADDLEAGGSANKNALPMIWRWLWQNQIETKKTPIDEISKEVQTAMDLISSQATHEELNKAGVSVSDYVKALRFTLSDIDVVNRGMEYNIHLGNK	0
MAPAVSASQGVIMRSLTSKLDSLLLQPPEPPPPAQPSSLRKGERKKILLLRGDLRHLLDDYYLLVEPPSDTAPPPDSTAACWAKEVRELSYDVDDFLDELTTQLLHHRGGGDGSSTAGAKKMISSMIARLRGELNRRRWIADEVTLFRARVKEAIRRHESYHLGRRTSSSRPREEDDDDDREDSAGNERRRFLSLTFGKDDAAVHGQLVGRDISMQKLVRWLADGEPKLKVASIVGSGGVGKTTLATEFYRLHGRRLDAPFDCRAFVRTPRKPDMTKILTDMLSQLRPQHQHQSSHVWEVDRLLETIRTHLQDKRLNYHNGMLTYSNFIIIEDLWASSMWDIVSRGLPDNNSCSRILITTEIEPVALACCGYNSEHIIKIDPLGDDVSSQLFFSGVVGQ…	MPYTVSSPNQLVYFGSVWADPIALIDLCTVSLGNQFQTQNARTTVQQQFSDLFKTVPTRTIRFSDGENGFRVFRYNSTLDPLITALLNSFDTRNRIIETENPANPNTAEIASATQRVDDATVSIRACINNLMNELARGTGMLNTVSFETISNLTWTTAATT	0
MEKRKDNEETNNSLVLFSALSKDIADVLVYLENEENQKALDKDQVEKLKLKMAFICTYVQLSYSDFEQFEDIMTRKRQEVENLLQPLFDDDVLTSLTSNMDDCISLYHRSNKSDATMMDEQLDFLLLNLYHLSKHHAEKIFPGVTQYEFLQNVCGNIRDFHGLIVNGCIKHEMVENVLPLFQLMAERVGHFLWEDQTDEDSNGDDQNDRDARLFQLTHLLLKIVPTELEVMHICYTNLKASTSAEVGRFNKKLLETSPDILRESIIQLQEHMIAVIPPSTSGARNIHVMMEFLLLILSDMPKDFIHHDKLFDLLAHVGVLTREVSTLVRDLEEKLRNKEGNNQTNCATLDLLENIELLKKDLKHVYLKSPDSSRCCFPMSDGPLFMHLLHMHLNDLLDS…	MGCVSSKSTTVLSPQTSFNEASRTSFRALPGPSQRQLEVYDQCLIGAARWPDDSSKSNTPENRAYCQSMYNSIRSAGDEISRGGITSFEELWGRATEWRLSKLQRGEPLYSAFASERTSDTDAVTPLVKPYKSVLARVVDHEDAHDEIMQDNLFGDLNVKVYRQTAYLHGNVIPLNTFRVATDTEYLRDRVAHLRTELGAKALKQHLQRYNPDRIDHTNASYLPIIKDHLNDLYRQAISSDLSQAELISLIARTHWWAASAMPDQRGSAAKAEFAARAIASAHGIELPPFRNGNVSDIEAMLSGEEEFVEKYRSLLDSDCF	0
MAPAVSASQGVIMRSLTSKLDSLLLQPPEPPPPAQPSSLRKGERKKILLLRGDLRHLLDDYYLLVEPPSDTAPPPDSTAACWAKEVRELSYDVDDFLDELTTQLLHHRGGGDGSSTAGAKKMISSMIARLRGELNRRRWIADEVTLFSARVKEAIRRQESYHLGRRTSSSRPREEVDDDDREDSAGNERRRFLSLTFGMDDAAVHGQLVGRDISMQKLVRWLADGEPKLKVASIVGSGGVGKTTLATEFYRLHGRRLDAPFDCRAFVRTPRKPDMTKILTDMLSQLRPQHQHQSSDVWEVDRLLETIRTHLQDKRYFIIIEDLWASSMWDIVSRGLPDNNSCSRILITTEIEPVALACCGYNSEHIIKIDPLGDDVSSQLFFSGVVGQGNEFPGHLTEV…	MRPFQLLSAIAVFNSLKIVAGESYWDCKGIPILFRTVHAAVELAFTSQPGSISGYPSICRTTPLRTGPDERRQFPLTDTGARWQGGGITYYVEATRDKRHCEVFGTAGGVYKCTLVLRD	0
MAETVLSMARSLVGSAISKATSAAAHEASLLLGVQKDIWYIKDELKTMQAFLRAAEVMKKKDELLKVWAEQIRDLSYDIEDCLDEFKVHIESQNLFYQMVKLRKRHLIATQIRNLKSRVEEVSSRNSRYNLVKPISSSNEDDMDCYAEDIRNQSTSNVDETELVGFSDSKIRLLELISANVNNGPTKVICVVGMGGLGKTALSRKIFESKEDIGKNFPCNAWITVSQSFNRIELLKDMIRQFLGSNSLDQVLQELQGKMVVQIPHLSDYLRKKLKEKRYFVVLDDLWSLDAWNWINDIAFPKNNNKGSRIVVTTRDVGLAEKCTTTSLVYHLEHLQMNDAITLLLRKTNRTHEDMGTNKNMQKIVEQIVNKCGRLPLAILTIGAVLATKQVLEWEKFYK…	MWRLFLALIAATAILVHSPASALTTSTTGMTQTTPSLSVPVYVGKPSKDFSTRHLRIRHMKDDKVGDSEKNEERLIKTFESWVRYKLLQLHPKFRQVKLHPGRVFTLLGLDGLHEMAIYHPGWKRYVDYSQKWRSNNRLKRF	0
MEKRKDNEETNNSLVLFSALSKDIADVLVYLENEENQKALDKDQVEKLKLKMAFICTYVQLSYSDFEQFEDIMTRKRQEVENLLQPLFDDDVLTSLTSNMDDCISLYHRSNKSDATMMDEQLDFLLLNLYHLSKHHAEKIFPGVTQYEFLQNVCGNIRDFHGLIVNGCIKHEMVENVLPLFQLMAERVGHFLWEDQTDEDSNGDDQNDRDARLFQLTHLLLKIVPTELEVMHICYTNLKASTSAEVGRFNKKLLETSPDILRESIIQLQEHMIAVIPPSTSGARNIHVMMEFLLLILSDMPKDFIHHDKLFDLLAHVGVLTREVSTLVRDLEEKLRNKEGNNQTNCATLDLLENIELLKKDLKHVYLKSPDSSRCCFPMSDGPLFMHLLHMHLNDLLDS…	MKIGTQATSLAVLHNQESHAPQAETAVRPEPAQAVPEIPSDLAIRPRARGIHPFLAMTLGDKGCASSSGVSLEEDSHTQASLSDFSVASRDVNHNNICAGLSTEWLVMSSDGDAESRMDHLDHNGEGQSSGTQRHQVYNDALAAALSNDDEAPFFTASTAVIEDAGFSLRREPKTVRTSGGSAQLGQTVADDVAQSGRKHLLSLRFANVQGHAIACSCEGSRFKLFDPNLGEFQSSRSAAPQLLKSLIDHYNSLNYDVACVNEFRVS	0
MLTSSSHHGRSYDVFLSFRGEDTRKTFVGHLFNALIEKGIHTFMDDKELKRGKSISSELMKAIGESRFAVVVFSKNYASSTWCLEELVKILEIHEKFELIVVPVFYDVDPSTVRKQNGEYAVCFTKFEANLVDDRDKVLRWREALTKVANISGHDLRNTYNGDESKCIQQILKDIFDKFCFSISITNRDLVGIESQIKKLSSLLRMDLKGVRLVGIWGMGGVGKTTAARALFNRYYQNFESACFLEDVKEYLQHHTLLYLQKTLLSKLLKVEFVDCTDTEEMCVILKRRLCSKKVLVVLDDVNHNDQLDKLVGAEDWFGSGSRIVITTRDMKLLKNHDVHETYEIKVLEKDEAIELFNLHAFKRSSPEKEFKELLNLVVDYTGGLPLALKVLGSLLYKE…	MHTSTFLAALLAAASAVEAAQGSFRVPDIITPDWILHQARNNSLFTRWRPRSHFLAPAGWMNDPSGAFYDPATDLYHLQYQWHPNHANWGNVSWGHAVSKDLFHWKDIRDWRDDSSASLPSGRFENGPLSFFSGSSYPVNLNGKQDGTLLTFVTRLSDLPTSWLKPYKKNMEVQSMFRSKDAGQTWQELGPIIESPPKGWNVTGFRDPYVFPNPALDAIRGVGPHYYITLGSGIKGPNVPATFHGAARPGFLGPRMPLYAAPASDLRKWTFLGSLWESKPNASLGNPDITGAYGYNFETSGVFSLPIDKNAGNSLRNTAWFALMGTEGGNTTLHPHEHWAVWSRGHMAPTRGGGVKMTPTSSGAADWGITYAHTSFEDARRGNGNRRVMWGWANEDVNE…	0
MDFISSLIVGCAQVLCESMNMAERRGHKTDLRQAITDLETAIGDLKAIRDDLTLRIQQDGLEGRSCSNRAREWLSAVQVTETKTALLLVRFRRREQRTRMRRRYLSCFGCADYKLCKKVSAILKSIGELRERSEAIKTDGGSIQVTCREIPIKSVVGNTTMMEQVLEFLSEEEERGIIGVYGPGGVGKTTLMQSINNELITKGHQYDVLIWVQMSREFGECTIQQAVGARLGLSWDEKETGENRALKIYRALRQKRFLLLLDDVWEEIDLEKTGVPRPDRENKCKVMFTTRSIALCNNMGAEYKLRVEFLEKKHAWELFCSKVWRKDLLESSSIRRLAEIIVSKCGGLPLALITLGGAMAHRETEEEWIHASEVLTRFPAEMKGMNYVFALLKFSYDNL…	MRTFSLVSLAAILNYLTLPSAVGSGPVANASSYKCHDRVIGPVTLNDQIEKAYREALEAGTSPNGLRKGQKFGSRYFNVILKRGEENIKVDFFVGINYLKEIIYLQAYVQSVLLDCYPTTERPQLNIILH	0
MTNCEKDEEFVCISCVEEVRYSFVSHLSEALRRKGINNVVVDVDIDDLLFKESQAKIEKAGVSVMVLPGNCDPSEVWLDKFAKVLECQRNNKDQAVVSVLYGDSLLRDQWLSELDFRGLSRIHQSRKECSDSILVEEIVRDVYETHFYVGRIGIYSKLLEIENMVNKQPIGIRCVGIWGMPGIGKTTLAKAVFDQMSSAFDASCFIEDYDKSIHEKGLYCLLEEQLLPGNDATIMKLSSLRDRLNSKRVLVVLDDVRNALVGESFLEGFDWLGPGSLIIITSRDKQVFCLCGINQIYEVQGLNEKEARQLFLLSASIKEDMGEQNLQELSVRVINYANGNPLAISVYGRELKGKKKLSEMETAFLKLKRRPPFKIVDAFKSTYDTLSDNEKNIFLDIAC…	MQLSKITFAIALYAIGIAALPTPASLNGNTEVATISDVKLEARSDTTYHKCSKCGYGSDDSDAYFNHKCN	0
MAVYSVATGALAPVLSKLSALLGDEHSERTRSDAMFIRCQLEAVHSLLLPRINLGMTGEDVDALCKDELMAAVRELSYDIDDAIDDFFLEGGDGSPFDDELKTRVDDVSKRFSDSRYWRPPVEQHQPSLTAATVDSPPPHARFVHNMMDVSELVEMEQHLKELIKLLEQGADTSTYASRWRTATPWHDKEQSIVVKVPEREWGGPNHPFRWARDSFERFRSGSLFGDTLQLDGEGANIRKLLSTLRNKAGHAQLVQVEDKGKKVEETTTMPCEFHEVKTVCILGLPGAGKTTLAKLLYSHHSTTEQQFQYRAFVSVSPGANLTETLTDIFLQVGADNDATPYCGTGTPHQQCLIDNISAYLIAKKYLIIIDDVWRWEEWEVIRKSIPKNDLGSRIIMTT…	MKVSSANAGVPASSADNTSARPSQTNADTTPLGRRRRAPDDAPGSPPARRQRQDSPEDSAQTMFRRAGMTSLPPSPATSEHVPLLDNRPTLERMGVDHPLPGRTWYETGHTTASLADRTSTASAAQVASSSRSAGPATAARPQPTRTSAGQQATVGRLRTQVTGFLSGALGKLQALSAQNMDPELAQFRVLDVDRAIMPLLIVAENARNPGLNLVPLHMDMAEDEEVRTQPPMAGSRHIAEFVASARPGRYRAVIDDGSHTRAADIRKDASGTSVIVVDPLRKEKDESAYVDYADNVNMEFGEHAKCAFIPVDIQKSFFDCRILSLSLALKMHDKDDAFAAFHETLRNGGDPSHHVSRAQQTEELGATLVLDGAPLVDARMMKHGQAASSVSRYLGNHP…	0
MVDAITEFVVGKIGNYLIEEASMFMAVKEDLEELKTELTCIHGYLKDVEAREREDEVSKEWSKLVLDFAYDVEDVLDTYHLKLEERSQRRGLRRLTNKIGRKMDAYSIVDDIRILKRRILDITRKRETYGIGGLKEPQGGGNTSSLRVRQLRRARSVDQEEVVVGLEDDAKILLEKLLDYEEKNRFIISIFGMGGLGKTALARKLYNSRDVKERFEYRAWTYVSQEYKTGDILMRIIRSLGMTSGEELEKIRKFAEEELEVYLYGLLEGKKYLVVVDDIWEREAWDSLKRALPCNHEGSRVIITTRIKAVAEGVDGRFYAHKLRFLTFEESWELFEQRAFRNIQRKDEDLLKTGKEMVQKCRGLPLCIVVLAGLLSRKTPSEWNDVCNSLWRRLKDDSI…	MKISALFSVAALLSQSMTVLGYLFYRCGNDYITERALINOINMEHKKLTGQGSSADSFPGGRATAEVTFWEPSISNPGTYLDIKVKFDIYRQMLSFEVSSSGKRIPCEGDYGVEIPEEDLEVSDEPYYAN	0
MAPAVSASQGVIMRSLTSKLDSLLLQPPEPPPPAQPSSLRKGERKKILLLRGDLRHLLDDYYLLVEPPSDTAPPPDSTAACWAKEVRELSYDVDDFLDELTTQLLHHRGGGDGSSTAGAKKMISSMIARLRGELNRRRWIADEVTLFRARVKEAIRRHESYHLGRRTSSSRPREEDDDDDREDSAGNERRRFLSLTFGKDDAAVHGQLVGRDISMQKLVRWLADGEPKLKVASIVGSGGVGKTTLATEFYRLHGRRLDAPFDCRAFVRTPRKPDMTKILTDMLSQLRPQHQHQSSHVWEVDRLLETIRTHLQDKRLNYHNGMLTYSNFIIIEDLWASSMWDIVSRGLPDNNSCSRILITTEIEPVALACCGYNSEHIIKIDPLGDDVSSQLFFSGVVGQ…	MSYSITTPSQFVYLSSAWADPIELINLCTNALGNQFQTQQARTVVQRQFSEVWKPSPQVTVRFPDSDFKVYRYNAVLDPLVTALLGAFDTRNRIIEVENQANPTTAETLDATRRVDDATVAIRSAINNLVVELIRGTGSYNRSSFESSSGLVWTSGPAT	0
MEKRKDNEEANNSLVLFSALSKDIADVLVFLENEENQKSLDKDEVENLKLKMAFICTYVQLSYSDFEQFEDIMTRKRQQVENLLQSLLDDDVLTSLTSNMDDCISLYHRSYKSDAIMMDEQLDFLLLNLYHLSKHHAEKIFPGVTQYEVLQNVCGNLRDFHGLIVNGCIKHEMVENVLPLFQLMAERVGHFLWEDKTDEDSDEDDQNDRDSRLFQLTHLLLKIVPTELEVMHICYTNLKASTSAEVGRFIKKLLETSPDILREYIIQLQEHMITVIRPSTSGARNIHVMMEFLLLILSDMPKDFIHHDKLFDLLAHVGVLTREVSTLVRDLEEKLRNKEGNNQTNCATLDLLENIELLKKDLKHVYLKAPDSSQCCFPMSDGPLFMHLLHMHLNDLLDS…	MPVVSKAQAREVYEHSVLFHGTTLRSRRSIQRNGFRLENKSAGSITAYAGIQSNFDAAVASSSHHYFAEKKEVAKRFARMVSRHCGDRPALVRTIGVMNHFAIEEDPDAGTSCLRTNEDIPSSHVLGSKGSPAEGNARIFKGEMEADGHSISLEEAGDLLRAVQSDSDSDG	0
MVDAVVTVFLEKLLGALSEESRVFSEFRDKFETLQFELQLMRSFLKDAERLKRKNETFRCVMANLRELIYEAEDILADCQLQSRDDGLFSSGWFMCTNPFKLSFQYQTGKSLGEINRKIASIKQNIPSYLGVPLLNQLEPINAQNDQMPRRSSPVYDHTQVVGLEGDASKLKEWLFEADKGILAIGVVGMGGLGKTTIAQKVFNDRKIEERFDRRIWVSVSQNFSEEQIMRSMLRNLGDVSVGDDKGELLKKINEYLLGKRFLIVMDDVWGSDFTWWHTIYEALPKGNGSSIIITTRIEKVAQKMGVKKARSHWPKCLSKDDSWLLFQKIAFAADGGECKHPDLENVGKEIVEKCKGLPLAIKAVGGIMLCKPSHYHEWRRIADHFHDELAEDDNSVIA…	MSRICGALFRGSLTADHPTHTPEDSPQTVPSPRSSSAHSPEIQELRSLQETRPARLGARSQSRSSKHGLQQCSSSPSDESFRLHAELAAWCERVETKPSLLAKLGCCAAPPVVGDHREQRREAMERIMRCLDAGQAGTQLTLRDLNLSQLPPGLHRLAHLRDLDVADNVNLTRLPEDLSLCKHLERINADGCSIAALPSKIGALKNLSEISLAFNELRTLPDSIGQCSSLTTIVVPGCKINKLPASLANLTQLKKLDVAANIELSELSPHMNLDDVAVHSTQTRLGLMHRIFKAPTFDPETRQRLSYQASALRDRWAALSHHLSPQARARVDQMREGASTTLSSQDHKASAAWKTATEKVSSWAEEGAPITLDRIFKLNQLLLPEGDDDNDPIGGQLRK…	1
MAERVVTMAIGPLVSMLKDKASSYLLDQYKVMEGMEEQHKILKRKLPAILDVITDVEEQAMAQREGAKAWLQELRTVAYVANEVFDEFKYEALRREAKKNGHYIKLGFDVIKLFPTHNRVAFRYKMGRKLCLILQAVEVLIAEMQVFGFKYQPQPPVSKEWRHTDYVSIDPQEIASRSRHEDKKNIIGILVDEASNADLTVVPVVAMGGLGKTTLAQLIYNDPEIQKHFQLLLWVCVSDTFDVNSLAKSIVEASPNKNVDTDKPPLDRLQKLVSGQRYLLVLDDVWDNKELRKWERLKVCLQHGGMGSAVLTTTRDKRVSEIMGADRAAYNLNALEDHFIKEIIEARAFSSKKEKPIELVEVVDEIVKRCCGSPLAATALGSVLCTKTSVKEWKAVSSG…	MSHHFGLRKIKLLILLFLQVHGSQCAMRNFAADRVHGVESVISGSKSSSNPMALSKSMDKPDTSDLVDSNVQAKNDGSRYEEDFTAKYSEQVDHVSKILKEIEEQEPGTIIIDHKAFPIQDKSPKQVVNFPFPKKMITESNSKDIREYLASTFPFEQQSTILDSVKSIAKVQIDDRKAFDLQLKFRQENLAELKDQIILSLGANNGNQNWQKLLDYTNKLDELSNTKISPEEFIEEIQKVLYKVKLESTSTSKLYSQFNLSIQDFALQIIHSKYKSNQISQNDLLKLITEDEMLKILAKTKVLTYKMKYFDSASKMGINKYISTEMMDLDWQFSHYKTFNDALKKNKASDSSYLGWLTHGYSIKYGLSPNNERSMFFQDGRKYAELYAFSKSPHRKIIP…	0
MAEFFLFNIIERVLSKVSSVSVNEISLAWNVKTELRKLQSTLSTIKAVLLDANERQAKNHEVRDWLEKLRDVVYDVDDVLDDLSTQLLLQIHFQESLKKKVRKFFSSSNPIIYRFKIGRKIKEIRELLNDIADDRKSFHFTEHTCINPVENICREQTHSFVRASDIIGRETDQENIVKQLIDSRDEENISVIPIVGLGGLGKTTLVKLVYNNNKVVQNFDLRMWVSISEDFSLSKVIEKILRSATGESFGHLDMDQLQGHLSEVLRSKRYLLVLDDVWNEDQNRWTDLRELLMNCSRGSKIVVTTRSKMVALITGTVAPYYLGGLTDDACLSLFLKCAFVGEDKLLPNLVEIGKEIVKKCGGVPLAVKTLGRLLYMKTDENEWLRIRDNEIWEIEQKQS…	MKINLSWKTYAVLSIVSLGGIHAMEHVPAELTRVSEGYTRFYRSPTASVILSGLVKVKWDNEQMTMPLFKWIGGEQAEELHFDVHIAHSSGPKLNRARTLGTVNSNMDQHWAQAHRNSGASRRTIQDCHLFENDIPNFPDYIKIKLVPKT	0
MEAAAMAVTAATGALAPVLVKLAALLDDGECNLLEGSRSDAEFIRSELEAVHSLLTPNILGRMGDDDAACKDGLIAEVRELSYDLDDAVDDFLELNFEQRRSASPFGELKARVEEHVSNRFSDWKLPAASLPPSSVHRRAGLPPPDAELVGMDKRMEELTKLLEQGSNDASRWRKRKPHFPLRKTGLKQKIVIKVAMEGNNCRSKAMALVASTGGVDSVALVGDLRDKIEVVGYGIDPIKLISALRKKVGDAELLQVSQANKDVKETTPMLAPVKSICEFHKVKTVCILGLPGGGKTTVARELYDALGTHFPCRVFVSVSPSSSPSPNLTKTLADIFAQAQLGVTDTLSTPYGGSGTGRALQQHLIDNISAFLLNKKYLIVIDDIWHWEEWEVIRKSIP…	MKNKTDIAGIAGLSTSHVSFDDAESKSVLDGSTQSTPEYKFQTPLDQLPARPAGPKSSNTTDAYIHESLPHSVPIAGASTSAVTHQQATQRKGTDEIYGLGSLPSAGPGRWEYLANPGNWHPERRKLHEKLLDQARSSALTLAESLESDGCQPTLFALRGNTATGKTRIATKKIPVLAAALKKTAGKGCVNPDVFKSSLAKSETGAKIFSSAQVHSESSFLADRFEGGLRSQKTGSGAIASIVVDKRLSREYEIDSYIQLAKETGRKVELCDIDAPLENSLVGVLQRKPEGEDPRPPYPVVSSGFVAVRSNRMYVIDRFIADPSLGNYRLFGTAEDGEKVMVASVIGGEFSVENAELYEKITSPQLSVTGDLADKVIDKELIDRLENNIADPERAAKTR…	0
MASATVDFGIGRILSVLENETLLLSGVHGEIDKMKKELLIMKSFLEDTHKHGGNGSTTTTTQLFQTFVANTRDLAYQIEDILDEFGYHIHGYRSCAKIWRAFHFPRYMWARHSIAQKLGMVNVMIQSISDSMKRYYHSENYQAALLPPGDAKWVNNISESSLFFSENSLVGIDAPKGKLIGRLLSPEPQRIVVAVVGMGGSGKTTLSANIFKSQSVRRHFESYAWVTISKSYVIEDVFRTMIKEFYKEADTQIPAELYSLGYRELVEKLVEYLQSKRYIVVLDDVWTTGLWREISIALPDGIYGSRVMMTTRDMNVASFPYGIGSTKHEIELLKEDEAWVLFSNKAFPASLEQCRTQNLEPIARKLVERCQGLPLAIASLGSMMSTKKFESEWKKVYST…	MKINLSWKTYAVLSIVSLGGIHAMEHVPAELTRVSEGYTRFYRSPTASVILSGLVKVKWDNEQMTMPLFKWIGGEQAEELHFCVHIAHSSGPKLNRARSLGTVNSNMDQHWAQAQRNSGATRRTIEGFHLFENDIPNFPDYIKIKLVPKT	0
MEKRKDIEEANNSLVLFSALSKDIANVLIFLENEENQKALDKDQVEKLKLKMAFICTYVQLSYSDFEQFEDIMTRNRQEVENLLQSLLDDDVLTSLTSNMDDCISLYHRSYKSDAIMMDEQLDFLLLNLYHLSKHHAEKIFPGVTQYEVLQNVCGNIRDFHGLILNGCIKHEMVENVLPLFQLMAERVGHFLWEDQTDEDSRLSELDEDEHNDRDSRLFQLTHLLLKIVPTELEVMHICYTNLKASTSAEVGRFIKKLLETSPDILREYIIQLQEHMLTVIPPSTLGARNIHVMMEFLLLILSDMPKDFIHHDKLFDLLAHVGTLTREVSTLVRDLEEKLRNKEGNNQTNCATLDLLENIELLKKDLKHVYLKAPNSSQCCFPMSDGPLFMHLLHMHLN…	MALVVKGKVNINEFIDLSKMEKILPSMFTPVKSVMCSKVDKIMVHENESLSEVNLLKGVKLIDSGYVCLAGLVVTGEWNLPDNCRGGVSVCLVDKRMERADEATLGSYYTAAAKKRFQFKVVPNYAITTQDAMKNVWQVLVNIRNVKMSAGFCPLSLEFVSVCIVYRNNIKLGLREKITNVRDGGPMELTEEVVDEFMEDVPMSIRLAKFRSRTGKKSDVRKGKNSSSDRSVPNKNYRNVKDFGGMSFKKNNLIDDDSEATVAESDSF	0
MAMSLVGSAIRVASSASSQEMSMLIGVQNEIWFIKDELKTMQAFLRAAEVRKDQDELVKVWAEQVRDLAYDIEDCLQEFAVHVGHQSLSMQLIKLCHRHRIAVQIRNLKQRVEEVSNRNMRYNLIKSVPSSSTDDSQSNMELIRYQTAHYVNESELVGFDVPKKEILELVSSSENAEAQTIWIVGEGGLGKTTLAKKVYESSDVSSKFPCRAWITVSRSFNVKDLLKNMIKQLLGEDSLKKLLDEHKEVIVEKHNLTDHLNKGLRGRRYFLVLDDLWTTQAWDCIKPTSWGNNMEGSRVVVTTRNKNLAGGSSTSPVYCLKTLEKEDATKLLLRKTKRSLHDIEKDQMKEIFEKILKKCGGLPLAIITIGAVLEGKDIKEWEILYAQLPSELESNPIAE…	MQFSQILTVLFLGVSVSALPAGGLPGSPGSAVQRCHCPPRGSHAHGSLAAREEAPEAEGDAKISARYTCPNCHKTGKGCDDGWCQVEKTHW	1
MAGLIVSASTGVLKPLLVKLATLMAEEFAKLKNLRKEVKFISEELTSMKDALERLSDLDELDKQTKGWRDQVREMSYDIEDIIDDFMHHIEEKSETDGLGRKTARLLRKLRSRHQIASQIKEIKALVLETSARRQRYKLDIPPSSDVAMDPRVKALYEKAANLVGMEGPKNEIVDWLIDEEKQLKVVSIVGFGGLGKTTLANAVYATLKDKGKYDCCAFVPVSQKPNIPNLLRTLLSQLGGTPFPHDCELNILLDDLREHLQNKRYLIIIDDIWTVSAWEIIKCAFPESDLGSRVIVTTRIQEVAAACRSDRRRDYILQMKPLSNEDSTKLFFERIFGSEQACPQQLRDVSIEILKKCGGLPLAIISISSMLAREVSNQEDRWKHVHDSLGSGTNLTLE…	MRFLFLLVAVALASAEAAESAAMIHEEAGVSSFKTLTGVNQIQRSLRVLLGADEERGVGGVSLKNILAPFKQTFQHPIAITAAALRELNDFKSLVNTVMKHYPKGLSEKAVQELRTAEEKRLTDYVFLGASDKNKLLREMDGVDEAKIASNLKSLTGRENQVLGEAGGRSVVCNVVMRPEAEGGGILLISSSKLDKLDFILPKGGLEKGEIAYKAAKREVLEEGGVR	0
MSGFTLVTLRWYYGGVLDLSSGQVVYSGGQVTEFLDVDVDRLSYFELRGYIKELGYTTTCTFSIKPPNSGILEDIHNDMDILDLSCSLEDRDIVEVYVKHLIDDAVVDPTLILLENVPHGYMEESGSTFNKVNEQSGVGEDPFTTFDTRSASTPTPSTTTSSPRSPFTTTTHSTTTAAPKSPSTKTPPTTTAAPRSPSTTTPVTAANPSIEDADDLVSGPVESDFLEKEGSDYSTEDSVESECGLVGDDDEDYGSDVHEEVRELRAEKRSFQRRKRKERVPVDTEEVPVGEAGADLGFDETQTGKISVEGRLGGDEPYFASSDDGSFEIDGDEFSDECVESERVHLPRTVKRRRRPSNQKIIHDPTAKKVVGQLGMVFADVNEFRRAVSKYAVQKRVQI…	MKVSSANAGVPANSADNTSARPSQTNADTTPLGRRRRAPDDAPGSPPARRQRQDSPEDSAQTMFRRAGMTSLPPSPATSEHVPLLDNRPTLERMGVDHPLPGRTWYETGHTTASPADRTSTASAAQVASSSRSAGPATAARPQPTHTSAGQQATVDRLRTQVTGFLSGALGKLQALSARNMDPELAQFRVLDVDRAIMPLLIVAENARNPGLNLVPLHMDMAEDEEVRTQPPMAGSRHIAEFVASARPGRYRAVIDDGSHTRAADIRKDASGTSVIVVDPLRKEKDESAYVDYADNVNMEFGEHAKCAFIPVDIQKSFFDCRILSLSLALKMHDKDDAFAAFHETLRNGGDPSHHVSRAQQTEELGATLVLDGAPLVDARMMKHGQAASSVSRYLGNHP…	0
MNIVTGAMGSLIPKLGELLMDEYKLHKRIKKDVEFLKKELESMHAALIKVGEVPRDQLDRQVKLWADEVRELSYNMEDVVDKFLVRVDGDGIQQPHDNSGRFKELNNKMIGLFKKGKNHHHIADAIKEIKEQLQEVAARRDRNKVVVPNPTKPIAIDPCLRALYAEARELVGIYGKRDEELMRLLSMSGDDASNKRLKKVSIVGFGGLGKTTLARAVYDKIKCDFDCCAFVPVGQNPDMKKVLRDIVIDLSNPHSDLAILDDKQLVKKLHDFLENKRYLVIIDDIWDEKLWEGINFAFSKRNNLGSRLIITSRDFDVSKSCCSSDDDSTYKMEPLSTDDSRRLFHKRIFPDASGCPSEFQQVSEDILKKCGGVPLALITIASALASGQRVKPKHEWDIM…	MMHSIIFQTLLIITIVFSQVWGARSLVKIDWSGSEYTILGANHYEEPNTGAAAQFPGTMTVDDGRSPYIVRKLRNSSGKRFYVFTGHPQQPIVWNPHEEIEIQFNRKFLIAILTEFEADSQVFNHFARRQHR	1
MAMSVLGSAVGKAASAAADEATLLLGVQKEIWYIKDELKTIQAFLRAAEVTKKKDDLLKVWAEQVRDLSYNIEDCLDEFKVHVESQSLAKQLMKLGERHRIAVQILNLKSRIEEVSNRNTRYSLIKLISSITTEDERDSYLEDARNRSGSNTDESELVGFAKTKDELLKLIDVNTNDGPAKVICVVGMGGLGKTTLARKAYENKEHMKNFSCCAWITVSQSFDRKEILKQMIRQLLGADSLDKLLKEFSEKLLVQVQHLADHLVEGLKEKRYFVVLDDLWTIDAWNWIHDTAFPKINNRGSRIIITTRDAGLAGRCTSESLIYHLEPLHIDDAIHLLLAKTNIRLEDMENDEDLGSIVTKLVKRCGYLPLAILTIGGILATKKIMEWGKFYRELPSELE…	MLFYSLLFFFHTVAISAFTNIGTFSHPVYDYNPIPNHIHGDLKRRAYIERYSQCSDSQASEIRAALKSCAELASWGYHAVKNDNRLFRLIFKTDSTDIQNWVQKNFNEIYKECNRDADEISLTCHDKNVYTCVREGVHNLAYALINEKEIVICPPFFNNPVNSREITAGNQDTVILHEMVHIILKEWKDYGCEWHGIHKLDSTESIKNPDSYAIFAQCARYKYC	0
MAERVVTMAIGPLVSMLKDKASSYLLDQYKVMEGMEEQHKILKRKLPAILDVITDVEEQAMAQREGAKAWLQELRTVAYVANEVFDEFKYEALRREAKKNGHYIKLGFDVIKLFPTHNRVAFRYKMGRKLCLILQAVEVLIAEMQVFGFKYQPQPPVSKEWRHTDYVSIDPQEIASRSRHEDKKNIIGILVDEASNADLTVVPVVAMGGLGKTTLAQLIYNDPEIQKHFQLLLWVCVSDTFDVNSLAKSIVEASPNKNVDTDKPPLDRLQKLVSGQRYLLVLDDVWDNKELRKWERLKVCLQHGGMGSAVLTTTRDKRVSEIMGADRAAYNLNALEDHFIKEIIEARAFSSKKEKPIELVEVVDEIVKRCCGSPLAATALGSVLCTKTSVKEWKAVSSG…	MLFKQCTALKFLIFILGFSIIAAQYVVDPGFGEIECMCGQIARLTQRPFDVECEATPSCSCDYRGDCPGPAAEYVYRCPTCGPRSHVGCFGVHQGTCEEVHPGIARVQYQNSDSESE	0
MASATVDFGIGRILSVLENETLLLSGVHGEIDKMKKELLIMKSFLEDTHKHGGNGSTTTTTQLFQTFVANTRDLAYQIEDILDEFGYHIHGYRSCAKIWRAFHFPRYMWARHSIAKKLGMVNVMIQSISDSMKRYYHSENYQAALLPPGDAKWVNNISESSLFFSENSLVGIDAPKGKLIGRLLSPEPQRIVVAVVGMGGSGKTTLSANIFKSQSVRRHFESYAWVTISKSYVIEDVFRTMIKEFYKEADTQIPAELYSLGYRELVEKLVEYLQSKRYIVVLDDVWTTGLWREISIALPDGIYGSRVMMTTRDMNVASFPYGIGSTKHEIELLKEDEAWVLFSNKAFPASLEQCRTQNLEPIARKLVERCQGLPLAIASLGSMMSTKKFESEWKKVYST…	MKIGTQATSLAVLHNQESHAPQAPIAVRPEPAHAIPEIPLDLAIRPRTRGIHPFLAMTLGDKGCASSSGVSLEDDSHTQVSLSDFSVASRDVNHNNICAGLSTEWLVMSSDGDAESRMDHLDYNGEGQSRGSERHQVYNDALRAALSNDDEAPFFTASTAVIEDAGFSLRREPKTVHASGGSAQLGQTVAHDVAQSGRKHLLSLRFANVQGHAIACSCEGSQFKLFDPNLGEFQSSRSAAPQLIKGLIDHYNSLNYDVACVNEFRVS	0
MEIGLAVGGAFLSSALNVLFDRLAPHGDLLNMFQKNKNDVRLLKKLKMTLVGLQVVLSDAENKQASNQHVSQWFNELRGAVDGAENLMELVNYEALRRKVEGRHQNLAETSNQQVSDRKLNLSDDYFLDIKEKLEETIETLEDLQKQIGDLGLQKHLDLGKKLETRTPSTSLVDESKILGRMIEKERLIDRLLSSDSNGENLTVVPIVGMGGVGKTTLAKIVYNDKKVKDHFDLKAWFCVSEAYDAFRITKGLLQEIGSFDLKDDNNLNQLQVKLKESLKGKRFLVVLDDLWNDDCDEWDDLKNLFVQGAMGSKILVTTRKEDVALMMGNGAINVETLSDEVSWDLFKQHSLKNRDPEEHPELEEVGKRIADKCKGLPLALKALAGILCRKSEVYEWKN…	MTTPANTTQAVGSTTSTTTTTAGATPANSGLFTIPDGDFFSTAKAVVASNAVATNEDLAKIQEIWKDMKIPSDTMAQAAWDLVRHCADVGSSAQTEMIGTGPYSNGVSRARLAAAIKEVCTLRQFCKKYAPVVWNWMLTNNSPPANWQAQGFKPEHKFAAFDFFDGVTNPAAITPKEGLMRPPSEAEMNAAQTAAFVKITKARAQSNDFASLDAAVTRGRITGTTVAEAVVSLPPP	0
MEKRKDNEETNNSLVLFSALSKDIADVLVYLENEENQKALDKDQVEKLKLKMAFICTYVQLSYSDFEQFEDIMTRKRQEVEKLLQPLLDDDVFTSLTSNMDDCISLYKSDAIMMDEQLDFLLLNLYHLSKHHAEKIFPGVTQYEVLQNVCGNLRDFHGLIVNGCIKHETVENVLPLFQLMAERVGHFLWEDQTDEDSRLSELDADEPNDRVSRLFKLAHLLLKIVPVELEVMHICYTNLKASTSAEVGLFIKQLLETSPDILREYLIHLQEHMVSVITPSTSGARNIHVMLEFLLIILSDMPKGFIHHDKLFDLLDRVGTLTRDVSTLVHDLEEKLRNKQGNDQTNRATLDLLKDIELLKEDLKHVYLKSPDSYQCFFPMSDGPLFMHMLHLHVNDLLD…	MKLLISIFIGFLAISTSQQEDVSTPAPNFPDFCSNPNLNKNAKVKACCDAVTKAANAGSYSGADGPVPDECTLKSCGRVCNRFFHKKGENRVTEMPESKTTESESSEECECGDSGDETTTGAQPTPRNVYPSGPEPSTPGGKVASHKPPAAPSTPQPGYPQPPAAPTTKPPRNPYPSGPEPTPKQPAPSSPTPPSSAPSVPAPPSGQYPPGSNVTSNSLTVPPLYTTKETCLPLTPDMPGVVDQWLNKPKTGRFVWHALTNAHSYGGECGLGIQYPYHACVGRDLWSPVKKWVRSCLTDIPNHYIRNDQVCVNKCVKIEYKNKTLIMPIMDETDYLKPYELDISEPAFKYLEMNPNAGWCTATVTYIRCEKLGN	1
MAFSSASSSSSPQSSLYTGEWEYDVFLCFRGDDTRDGFTSHLLSALSDKKIRAFIDEKLEKTESIDELISILQRCPLSVVVFSERFADSIWCLEEVVTIAERMEKVGHRVLPVFYKVDPSDVKDKSHRTGPKRWMDALKAVAKCAGHTSQAIKIESELIKAVVETVQKQLIDMSPSINRNNLVAMGSRIFEVERLLAMDKLDDTCIIGLWEMGGVGKTTLAEACYDRVTSSNKGIKHLFVRNVNEICEKHHGVEKIVHKLYSKLLDENNIDREDLNIGYRRERLSRSRVFVVLDNVETLEQLALGYVFNLSKVFAAGSRIIITTRNKKVLQNAMAKIYNVECLNDEESTRLFSLHAFKQDRPQDNWMGKSRLATSYCKGNPLALKILGGALYGEDIHYW…	MSRICGALFRGSLTADHPTHTPEDSPQTVPSPRSSSAHSPEIQELRSLQETRPARLGARSQSRSSKHGLQQCSSSPSDESFRLHAELAAWCERVETKPSLLAKLGCCAAPPVVGDHREQRREAMERIMRCLDAGQAGTQLTLRDLNLSQLPPGLHRLAHLRDLDVADNVNLTRLPEDLSLCKHLERINADGCSIAALPSKIGALKNLSEISLAFNELRTLPDSIGQCSSLTTIVVPGCKINKLPASLANLTQLKKLDVAANIELSELSPHMNLDDVAVHSTQTRLGLMHRIFKAPTFDPETRQRLSYQASALRDRWAALSHHLSPQARARVDQMREGASTTLSSQDHKASAAWKTATEKVSSWAEEGAPITLDRIFKLNQLLLPEGDDDNDPIGGQLRK…	0
MAYAALSSLIYTLQLLLKPNQSLVFRSSTQQHIQSLYQNLSAMQLFLDDTTTKDIQTLKVIEKRIRDVVYKAEDKVDSSLRNIILADCTENREGACKFFEEELLKVEEDVDSLRKEVMQIEHGSRSAELATTDPSSPEKSRIVGMEDEYNTILDRLTSQTDELTVIPIFGMGGIGKTTLARKAYDDSYIHSRFDKHAWVTISEEYNERQMLLEFVSSITTESNHEMSDDQLMEFVYRGLKGWRFLIVIDDIWNTEAWDQMQRIFPNDNKKSRILLTTRLKYVADYVCSPDFPSHCKSFLSLDDSWNLFTEKLFKKDPCPPLLVEIGKHIVQQCQGLPLSVVVVAGLVGKMDPTHDNWKKVEENLNSFFGTVSERCQSILSLSYSYLPQYLKACFLYVGG…	MMHSIIFQTLLIITIVFSQVWGARSLVKIDWSGSEYTILGANHYEEPNTGAAAQFPGTMTVDDGRSPYIVRKLRNSSGKRFYVFTGHPQQPIVWNPHEEIEIQFNRKFLIAILTEFEADSQVFNHFARRQHR	0
MASATVDFGIGRILSVLENETLLLSGVHGEIDKMKKELLIMKSFLEDTHKHGGNGSTTTTTQLFQTFVANTRDLAYQIEDILDEFGYHIHGYRSCAKIWRAFHFPRYMWARHSIAQKLGMVNVMIQSISDSMKRYYHSENYQAALLPPIDDGDAKWVNNISESSLFFSENSLVGIDAPKGKLIGRLLSPEPQRIVVAVVGMGGSGKTTLSANIFKSQSVRRHFESYAWVTISKSYVIEDVFRTMIKEFYKEADTQIPAELYSLGYRELVEKLVEYLQSKRYIVVLDDVWTTGLWREISIALPDGIYGSRVMMTTRDMNVASFPYGIGSTKHEIELLKEDEAWVLFSNKAFPASLEQCRTQNLEPIARKLVERCQGLPLAIASLGSMMSTKKFESEWKKV…	MGCVSSKSTTVLSPQTSFNEASRTSFRALPGPSQRQLEVYDQCLIGAARWPDDSSKSNTPENRAYCQSMYNSIRSAGDEISRGGITSFEELWGRATEWRLSKLQRGEPLYSAFASERTSDTDAVTPLVKPYKSVLARVVDHEDAHDEIMQDNLFGDLNVKVYRQTAYLHGNVIPLNTFRVATDTEYLRDRVAHLRTELGAKALKQHLQRYNPDRIDHTNASYLPIIKDHLNDLYRQAISSDLSQAELISLIARTHWWAASAMPDQRGSAAKAEFAARAIASAHGIELPPFRNGNVSDIEAMLSGEEEFVEKYRSLLDSDCF	1
MRIYRCFIVIDDMWDKKSWGLIRCALQDSNHRSRVVVTTRVFEVATYVGDVYKTQPLSRNDSEKLLYTRIVQGEGKCLDSSLVEVCDKFLKKCGGVPLAIITIASLLANKPQEDWSEVYSTIVLGHGGNDDVENTRRILSLSYYDLPLHLKPCLLYLSIFPEDYYIEKNLLIWKWIAEGFVHEKQAPGVGLFELGEGYFNELINRSMIQPVEAEDKGYVDGCRVHDMVLDMICLLSFEENFVTVLDGSEKQESPRIKTRRLALQHRNFEENRHQLGNVGVDQLRSFVVSECDGITVESPSFHVLRVLALENHFSRNYYCKHILQHLGNLHHLRYLGLQNVRTSELPDEVGDLKFLQVLDLSGTGIQELPESVGLLTKLLSLRANEGTRVSAGSIVKLTS…	MSYSITSPSQFVFLSSVWADPIELLNVCTNSLGSQFQTQQARTTVQQQFSEVWKPFPQSTVRFPGDVYKVYRYNAVLDPLITALLGTFDTRNRIIEVKNQQSPTTAETLDATRRVDDATVAIRSAINNLVNELVRGTGLYNQNTFESMSGLVWTSAPAS	0
MDVTVSAATGALAPVLVKLADLLKTEDRNLLGGSRRDAEFIRSELDAVKCSIHPSWDFDAACKADLLTEVRELSYDVDDAVDDFNLEPRGDEITNPFDELKTRVEHLSKWKLPVTSRPPSSVHRREPGLLPASTELVGMDERKEELIKLLEQGVDRGSSDASRWRKGKPHFPLRISRRRMAPPFHIRIVIKVAMDSNKSRSKAMRLIASMRGVLSVMIVGDDRYELVVFADDLDIIKLVTAIRKKVGYAELVQISENLVVVEETKTMPAAVNSTCEFDKVNTVCILGFAGGGKTTVAKELYDALGTKFQCRIFVSVSPIPSSPKTTEILADILQALGVTDTPSTPYGGTGTSNQQHIVDNISAFLVDKKYLIVIDDIWHWDEWEVIRKSIPKNDLGGRI…	MHINRTGSSQPSIELERFYSASQSLASSSVRELSPAEHANLQAITDYLKDHVFAAHKLPLSESAVDQDAVHAHNEQLDNIIDARARRLLDEGETPATIADTFAKAEKFDRMATTASTALRATPFAAASVLQYMQPAINKGDWLPTPLKPLTPFVSGALSGIMDQVGTTVMNRATGNLHYLSTPPEKLHDAMAASVKRHSPGVMRQAVDLGIAVQTYSARNAVRTVLAPALASRPAVQGAVDISVSAAGGLAANAGFGNRMHSVQARDHLRGGAFVLGIKDQEPKADLSEETDWLVAYNAIKSASYSGAALNAGKRVAGLPLDVATDGLKAVRSLVSATGLAQNGLALAGGFAGVGKLQEMATKNITDPATKAAVSQLTNMAASAGVFAAWTTAAVATDP…	0
MELVVGASEATMRSLLGKLGNLLAQEYALISGVRGDIQYINDELASMQAFLRDLSVLPEGHYHDNRSKDWMKQIRDIAYDVEDCIDDFAHRLPQDSISDAKCSFLVTKMYELLTWWPRRDIASRIAELKVRAQQIADRRNRYGVNNPELHCDSSNRPRARSAAQDIAEYQVTKLQIIGIKEPVAMKTVMEDLEKWLTEPRPDNGRAVLSIVGFGGVGKTTIAMALYRKVSGKFGCRASVAVSQNYDQDAVLRSILNQVSNQEEAGSSTESSRDTTASREENTAEPGTKSTFIKLKKAPSLSLLGRNDDKTPVRQQETMDYVQLRQELKRRLGEKRYILLIDDIWSANTWLDVVIPFLPDEANNNSRIIVTTRFHAVGSTCSRGHKNVEATSSPRPGNNR…	GPPYCVFPGRRTSSTSFTTSFSTEPLGYARMLHRDPPYERAGNSGLNHRIYERSRVGGLRTVIDVAPPDGHQAIANYEIEVRRIPVATPNAAGDCFHTARLSTGSRGPATISWDADASYTYYLTISED	0
MAYAAVTSLMRTIHQSMELTGCDLQPFYEKLESLRAILEKSCNVTGDHEELTILEVEILEVAYTTEDMVDSESRSVFLAQNLEERNRAMWEIFFVLEQALECIDSTVKQWMATSDSMKDLKPQTSSLVSLPDHAFEQPENIMVGRENEFEMMLDQLVRGGRELEVVSIVGMGGIGKTTLATKLYSDPYIMSRFDIRAKATVSQEYCVRNVLLGLLSLTSDEPDDQLADRLQKHLKGRRYLVVIDDIWTTKAWDGIKLCFPDCYKGSRILLTTRNVEVAEYASSGKPPHHMRLMNFDESWNLLHKKIFEKEGSYSPEFENIGKQIALKCGGLPLAITVIAGLLSKISKTLDEWQNVAENVSSVVSTDLEAKCMRVLALSYHHLPSHLKPCFLYFAIFAED…	MRSFLYGVLAFAVLARSSAVAAFPIPDESRPLSKTSPDTVAPRSLRIEAQEVIQSGRGDGYGGFWKNVAQSTNKIVKRPDIKIGKLIEAAKKAKAKMTKS	0
MASALTGVMTSVINKLTALLGKEYMKLKGVQGEVEFMKDELSSMNALLHRLAEEDQHLDLQTKEWRNQVREMSYDIEDCIDDFMHHLGHTGIAESAGLVHRMAQLLKTLRVRHQIANQIEKLKARVEDASKRRLRYKLDERTFNLSTAGAIDPRLPSLYAESDGLVGIEQSRDVVIKLLTEGEGASSQKLKVISIVGPGGLGKTTLANEVFRKLESQFQCRAFVSLSQQPDVKKIVRNIYCQVSQQDYGSIDIWDEEKLIKATREFLTNKRYFVVIDDIWSTQAWKTIKCALFVNNCGSRIMTTTRNMAIAKSCCTPDHDRVFEIMPLNIDSSKSLFLKRIFGSKDVCIPQLDEVCYEILKKCGGSPLAIITIASLLANKANTKEEWERVCNSIGSTLQ…	MKSFTHILGAFLAMVALVTGAALPEESQLDTRTITESQALSIARRQGACISLDIVPRRVDRAHQTNFQWVIREEGRTDWNPNNHVHVLIDAQTTEFDHRLTVEITNRSQRFGNAVILSRYAGDTNTGPIQDQIRIPVGTAEGRTAAFVSRCIRLPSLQGTWWWQLEN	0
MAESFLFNIIERVLAKVSSIAVYEISLAWNVKTDLRKLQSTLSTIKAVLLDANEKQAKNHEVRDWLEKLRDVVYDVDDLMDDLSTQLLLQMHFQKSFGKKVRRFFSSSNPIIYRFKIGRRVKEIRELLNEIADDRKSFHFTEHNYLIPAENTSREQTHSFVRASDIIGRDADQENIVKQLIDSRNEENISVIPIVGLGGLGKTTLVKLVYNDNRVVQNFDLRMWVSISEDFSLRKIIEKILRSATGESFDHLDMDQLQGCLGNVLQLKRYLLVLDDVWNEDQHKWTDLRELLMNCARGSKIVVTTRSKMAALITGTVPPYYLEGLASDDCLSLFLKCAFGGQDNMFPNLVEIGKEIVKKCGGVPLAVKTLGRLLYTKTDENEWLQIRDNEIWEIEQKES…	MGCVSSKSTTVLSPQTSFNEASRTSFRALPGPSQRQLEVYDQCLIGAARWPDDSSKSNTPENRAYCQSMYNSIRSAGDEISRGGITSFEELWGRATEWRLSKLQRGEPLYSAFASERTSDTDAVTPLVKPYKSVLARVVDHEDAHDEIMQDNLFGDLNVKVYRQTAYLHGNVIPLNTFRVATDTEYLRDRVAHLRTELGAKALKQHLQRYNPDRIDHTNASYLPIIKDHLNDLYRQAISSDLSQAELISLIARTHWWAASAMPDQRGSAAKAEFAARAIASAHGIELPPFRNGNVSDIEAMLSGEEEFVEKYRSLLDSDCF	0
MAEGFVSFGLQKLWDLLSRESERLQGIDEQLDGLKRQLRSLQSLLKDADAKKHGSDRVRNFLEDVKDLVFDAEDIIESYVLNKLRGEGKGVKKHVRRLARFLTDRHKVASDIEGITKRISEVIGEMQSFGIQQIIDGGRSLSLQERQREIRQTYPDSSESDLVGVEQSVKELVGHLVENDVHQVVSIAGMGGIGKTTLARQVFHHDLVRRHFDGFAWVCVSQQFTQKHVWQRILQELQPHDGDILQMDEYALQRKLFQLLEAGRYLVVLDDVWKKEDWDRIKAVFPRKRGWKMLLTSRNEGVGIHADPTCLTFRASILNPEESWKLCERIVFPRRDETEVRLDEEMEAMGKEMVTHCGGLPLAVKALGGLLANKHTVPEWKRVFDNIGSQIVGGSGLDD…	MPYTINSPSQFVYLSSAYADPVQLINPCTNALGNQFQTQQARTTVQQQFADAWKPVPSMTVRFPASDFYVYRYNSTLAPLITALLNSFDTRNRIIEVDNQPAPNTTEIVNATQRVDDATVAIRASINNLANELVRGTGMFNQASFETASGLVWTTTPAT	0
MAESFLFNIIERVLAKVSSVAVTEISLAWNVKTELRKLQSTLSTIKAVLLDANEQQAKNHEVRDWLEKLRDVVYDVDDVLDDLSTQLLLQIHFQKSLKKKVRKFFSSSNPIIYRFKIGRKVKEIRELLNEIADDRKSFHFTEHTCLNPVENICREQTHSFVRASDIIGRETDQENIVKQLIDARDEENISVIPIVGLGGLGKTTLVKLVYNYNTVVQNFDLRMWVSISEDFSLSKVIEKILRSATGESFGHLDMDQLQGHLSEVLRSKRYLLVLDDVWNEDQNKWTDLRELLMNCSKGSKIVVTTRSKMVALITGTVAPYYLGGLTDDACLLLFLKCAFVGEDKLLPNLVEIGKEIVKKCGGVPLAVKTLGRLLYMKTDENEWLRIRDNEIWEIEQKQS…	MRPFQLLSAIAVFNSLKIVAGESYWDCKGIPILFRTVHAAVELAFTSQPGSISGYPSICRTTPLRTGPDERRQFPLTDTGARWQGGGITYYVEATRDKRHCEVFGTAGGVYKCTLVLRD	0
MTNCEKDEEFVCISCVEEVRYSFVSHLSEALRRKGINNVVVGVDSDDLLFKESQAKIEKAGVSVMVLPGNCDPSDVWLDKFAKVLECQRNNKDQAVVPVLYGDSLLRDQWLSELDFKGLSRIHQSRKECSDSILVEEIVRDVYETHFYVGRIGIYSKLLEIENMVNKQPIGIRCVGIWGMPGIGKTTLAKAVFDQMSSAFDASCFIEDYDKSIHEKGLYCLLEEQLLPGNDATIMKLSSLRDRLNSKRVLVVLDDVRNALVGESFLEGFDWLGPGSLIIITSRDKQVFCLCGINQIYEVQGLNEKEARQLFLLSASIKEDMGEQNLQELSVRVINYANGNPLAINVYGRELKGKKKLSEMETAFLKLKRRPPFKIVDAFKSTYDTLSDNEKNIFLDIAC…	MNPIHARFSSVEALRHSNVDIQAIKSEGQLEVNGKRYEIRAAADGSIAVLRPDQQSKADKFFKGAAHLIGGQSQRAQIAQVLNEKAAAVPRLDRMLGRRFDLEKGGSSAVGAAIKAADSRLTSKQTFASFQQWAEKAEALGRDTEIGIYMIYKRDTPDTTPMNAAEQEHYLETLQALDNKKNLIIRPQIHDDREEEELDLGRYIAEDRNARTGFFRMVPKDQRAPETNSGRLTIGVEPKYGAQLALAMATLMDKHKSVTQGKVVGPAKYGQQTDSAILYINGDLAKAVKLGEKLKKLSGIPPEGFVEHTPLSMQSTGLGLSYAESVEGQPSSHGQARTHVIMDALKGQGPMENRLKMALAERGYDPENPALRARN	0
MEIGLAVGGAFLSSALNVLFDRLAPNSDLLKMFKRDKRDVRLLKKLRMTLLGLQAVLSDAENKQASNPYVSQWLNELQDAVDGAENLIEEVNYEVLRLKVEGQCQNLGETSNQQVSDCNLCLSDDFFLNIKEKLEETIETLEELEKQIGRLDLTKYLDSGKQETRESSTSVVDESDILGRQNEIEGLIDRLLSEDGKNLTVVPVVGMGGVGKTTLAKAVYNDEKVKNHFGFKAWICVSEPYDILRITKELLQEFGLMVDNNLNQLQVKLKESLKGKKFLIVLDDVWNENYKEWDDLRNLFVQGDVGSKIIVTTRKESVALMMGCGAINVGTLSSEVSWDLFKRHSFENRDPEEHPELEEIGIQIAHKCKGLPLALKALAGILRSKSEVDEWRHILRSEI…	MKSFTHILGAFLAMVALVTGAALPEESQLDTRTITESQALSIARRQGACISLDIVPRRVDRAHQTNFQWVIREEGRTDWNPNNHVHVLIDAQTTEFDHRLTVEITNRSQRFGNAVILSRYAGDTNTGPIQDQIRIPVGTAEGRTAAFVSRCIRLPSLQGTWWWQLEN	0
MEVTAGAMRALLPKLAELLKDEYNLEKHVREGVKSLEIELTMMHAALRKVAEVPLDQLDDQVKIWASKVREISYDVEDAVDAIMVRVEDDSHSGPSTFKNRVKRSIKKISKLFRKAKELHQIADAIKEAQALAQQMAGLRERYSGLELQNSGVAATIDPRLTALYIDVTDLVGIDHAREELIKILTEGEDSSKQQLKIISIVGFGGLGKTILARVVHEKIEAQFDCSAFVSVSRNPDVRMIFKKMLHQLEKVKYANINESSRDETQLIDELREFLQDKSFDV	MRPFQLLSAIAVFNSLKIVAGESYWDCKGIPILFRTVHAAVELAFTSQPGSISGYPSICRTTPLRTGPDERRQFPLTDTGARWQGGGITYYVEATRDKRHCEVFGTAGGVYKCTLVLRD	0
MEIGLAVGGAFLCSALNVLFDRLAPNGDLLKMFKMDKRDVRLLKKLRMTLLGLQAVLSDAENKKASNPYVSQWLNELQEAVDGAENLIEEVNYEVLRLKVESQHQNLGETSNQQVSDCNLCLSDDFFLNIKDKLEDTIETLEELEKKIGRLDLTKYLDSGKQETRESSTSVVDESDILGRQNEIKELIDRLLSEDGNGKNLTVVPVVGMGGVGKTTLAKAVYNDEKVKKHFGLKAWICVSEPYDIVRITKELLQEVGLTVDNNLNQLQVKLKEGLKGKKFLIVLDDVWNENYKEWDDLRNLFVQGDVGSKIIVTTRKESVALMMGCGVINVGTLSSEVSWALFKRHTFENRDPEEYSEFQEVGKQIANKCKGLPLALKTLAGILRSKFEVNEWRDILGS…	MSYTVNSPSQLVYLSSAWADPTDLLNLCTNSLGNQFQTQQARTTVQQQFSDVWKPTPQAGVRFPASGFKVYRYNAVLDPLITALLGTFDTRNRIIEVENQQNPTTAETLDATRRVDDATVAIRSAINNLANELVRGTGMYNQTSFESMAGLTWTTTPPSG	0
MAEFFLFNIIERVLSKVSSVSVNEISLAWNVKTELRKLQSTLSTIKAVLLDANERQAKNHEVRDWLEKLRDVVYDVDDVLDDLSTQLLLQIHFQESLKKKVRKFFSSSNPIIYRFKIGRKIKEIRELLNDIADDRKSFHFTEHTCINPVENICREQTHSFVRASDIIGRETDQENIVKQLIDSRDEENISVIPIVGLGGLGKTTLVKLVYNNNKVVQNFDLRMWVSISEDFSLSKVIEKILRSATGESFGHLDMDQLQGHLSEVLRSKRYLLVLDDVWNEDQNRWTDLRELLMNCSRGSKIVVTTRSKMVALITGTVAPYYLGGLTDDACLSLFLKCAFVGEDKLLPNLVEIGKEIVKKCGGVPLAVKTLGRLLYMKTDENEWLRIRDNEIWEIEQKQS…	MKINLSWKTYAVLSIVSLGGIHAMEHVPAELTGVSEGYTRFYRSSTASVILSGLVKVKWDNEQMTMPLFKWIGGEQAEELHFDVHIAHSSGRRLDRARTLGAVNSNMDQHWVEAYRSSGVTRCTIQDCHLFENDIPNFPDYIKIKLVPKT	0
MDIVTGAIAKLIPKLGELLVGEYKLHKGVRKNIEDLLKELNTMNAALIKIGEVPPDQLDSQDKLWGDEVRELSYVIEDVVDKFLVRVHGIEPDDNTNGFKGLVKRTTKLLKKVVDKHGIAHAIKDIKKELHEVAARRDRNKFDGIASTPTEAIDPRLHALYIEAAELVGIYGKRDQALMSLLSLEGDDASTKKLKKVSIVGFGGLGKTTLARAVYEKIKGDFGCHAFVPVGQNPDIKKVFRDILIDLRKSNSDPSNSNSDLVILDATQLIDKLREFLENKRYLVIIDDIWDEKLWRYINLAFSINNNLGSRLITTTRDFDVSKSCCSSADDSIYHMKPLCTNDSRRLFYKRVFADASGCPSEFEQVSKDILKKCGGVPLAIITIASALASGQQVKPKHE…	MRFLFLLVAVALASAEAAESAAMIHEEAGVSSFNTLTGGNQIQRSLRVYLGANEERGVGGVKLENILTIFVQRAKAKLPQGFTAAALGNWKGFSRRVDTVMEHYPKGLSEKAIKELRTAETKRFTDYAMLGPSDKYNLLRPMQGVDEAMIAPNLVSLTGRKNQVLGDAGGRSVVCNVVMRSEAEGGGILLISSSKLDKQDFILPKGGLEKGEIAYGAAKREVLEEGGVRYRSDIFIFYRWSVLTLVMALQVKVKKLKELGVTLVGDKTYESFLMRSKKVYEQWSESRRLRVWVRECQSIEIPGETQLTVRLLFN	0
MSYLREVATAVALLLPFILLNKFWRPNSKDSIVNDDDDSTSEVDAISDSTNPSGSFPSVEYEVFLSFRGPDTREQFTDFLYQSLRRYKIHTFRDDDELLKGKEIGPNLLRAIDQSKIYVPIISSGYADSKWCLMELAEIVRRQEEDPRRIILPIFYMVDPSDVRHQTGCYKKAFRKHANKFDGQTIQNWKDALKKVGDLKGWHIGKNDKQGAIADKVSADIWSHISKENLILETDELVGIDDHITAVLEKLSLDSENVTMVGLYGMGGIGKTTTAKAVYNKISSCFDCCCFIDNIRETQEKDGVVVLQKKLVSEILRIDSGSVGFNNDSGGRKTIKERVSRFKILVVLDDVDEKFKFEDMLGSPKDFISQSRFIITSRSMRVLGTLNENQCKLYEVGSM…	MKINLSWKTYAVLSIVSLGGIHAMEHVPAELTGVSEGYTRFYRSSTASVVLSGLVKVKWDNEQMTMPLFKWIGGEQAEELHFCVHIAHSSGPKLNRARTLGTVNSNMDQHWAQAYSHSGATRRTIQDCHLFENDIPNFPDYIKIKLVPKT	1
MSIHSLYGWFLFSFFSFSLGRPRKLSAGVQCLISTYCVCLTHTLQCLQELTIAAKSTEDKMELVVGASEATMRSLLGKLGNLLAQEYALISGVRGDIQYINDELASMQAFLRDLSVLPEGHYHDNRSKDWMKQIRDIAYDVEDCIDDFAHRLPQDSISDAKCSFLVTKMYELLTWWPRRDIASRIAELKVRAQQIADRRNRYGVNNPELHCDSSNRPRARSAAQDIAEYQVTKLQIIGIKEPVAMKTVMEDLEKWLTEPRPDNGRAVLSIVGFGGVGKTTIAMALYRKVSGKFGCRASVAVSQNYDQDAVLRSILNQVSNQEEAGSSTESSRDTTASREENTAEPGTKSTFIKLKKAPSLSLLGRNDDKTPVRQQETMDYVQLRQELKRRLGEKRYILL…	MRVTTFNTFLLTLGTVAVVNAETGNKYIEKRAIDLSRERDPNFFDHPGIPVPECFWFMFKNNVRQDAGTCYSSWKMDMKVGPNWVHIKSDDNCNLSGDFPPGWIVLGKKRPGF	1
MADVTFGAVKLVLGLIQDEARLLSGVREDLRFIMQEMESMNNVLRHLVANKGSAAADYQLRPWMKQIMELAFDSKNCVELYTQSGGGHCGWLPWTMVARHRVVTRIRELKIQAREISERQARYHIAGVAHAQQMDATTTIERWDASVPNQSRAWAGSSNNPSRRAILHDGWFGDYISVDEALSRLNPFTLDRYEVEPPALLDSDDEQQPRPQLNSDGGKEQPLAPQSDGRNKEQLPPPQSGGGNGIKQQQPLPPQSDGGDKEQPPPSLSDGSDKDQPLPPDCGVKRQLPPQSDGDDKQQPPPQLDGSDQPPPPQPDGGDTEQQPPQSDGGDKKQKHIRVVTISVQDGTDEAVAAEAVIERFKSRWARRGLWSQQLCLHVSVHRPPILSEITKVMVEKLK…	MLFKQCTALKFLIFILGFSIIAAQYVVDPGFGEIECMCGQIARLTQRPFDVECEATPSCSCDYRGDCPGPAAEYVYRCPTCGPRSHVGCFGVHQGTCEEVHPGIARVQYQNSDSESE	0
MAYAALSSLIYTLQQLLKPNQSLVCRSCTQQHLQSIYHNLSALQLFLDDTTTKDIETLKVIEKRIRDVVYKAEDTVDSSLRNIILADCTENREGACKFFEEELLKVEKDVDSLSKEVMQIDFNKHGSRSAELATTDPSSSGKSTIEEHTIVGMEDEYNTILDRLTAQTDELTVIPIFGMGGIGKTTLARKVYDDSSIRSRFDRHAWVTTSEEFNERRMLLEVVSSITTGSNQGKSDDQLMEIVYRSLKGRRFLIVIDDIWSTQAWDQMQRIFPNDDNKSRILLTTRLKYVADYVSSPDFPPHSKSFLSLDDSWNLFTEKVFNEDTCPPHLEETGKHIVQQCQGLPLSVVVVAGLVGKMDPTHDNWENVEENLNSFFGTVSERCHSILSLSYNYLPQYLR…	MPYTVTSPSQLVYFGSVWADPITFIDLCTVALGNQFQTQNARTTVQQQFSDLFKTVPTRTNRFNDGENGFRVFRYNSTLDPLISALMNSFDTRNRIIEVDNPANPNTSEVASATQRVDDATVNIRACINNLMNELVRGTGMMNTASFETVSNLTWTTTTTT	0
MAPAVIASQGVIMRSLTSKLDSLLLQPPEPPPPAQPSSLRKGERKKILLLRGDLRHLLDDYYLLVEPPSDTAPPPDSTAACWAKEVRELSYDVDDFLDELTTQLLHHRGGGDGSSTAGAKKMISSMIARLRGELNRRRWIADEVTLFRARVKEAIRRHESYHLGRRTSSSRPREEDDDDDREDSAGNERRRFLSLTFGMDDAAVHGQLVGRDISMQKLVRWLADGEPKLKVASIVGSGGVGKTTLATEFYRLHGRRLDAPFDCRAFVRTPRKPDMTKILTDMLSQLRPQHQHQSSDVWEVDRLLETIRTHLQDKRYFIIIEDLWASSMWDIVSRGLPDNNSCSRILITTEIEPVALACCGYNSEHIIKIDPLGDDVSSQLFFSGVVGQGNEFPGHLTEV…	MRSLLLTVLLNLVVLLATTGAVSSNLNTAVNYASTSKIRFLSTEYNADEKRSLRGDYNNEVTKEPNTSDEERAFSISKSAEYVKMVLYGFKLGFSPRTQSKTVLRYEDKLFTALYKSGETPRSLRTKHLDKASASVFFNRFKKWYDKNVGPS	0
MELVVGASEATMKSLLGKLGNLLAQEYALISGIRGDIQYINDELASMQAFLRDLSNVPEGHSHGHRMKDWMKQIRDIAYDVEDCIDDFAHRLPQDSISDAKWSFLLTKIYELWTWWPRRVIASNIAQLKVRAQQIADRRSRYGVNNPEHLDSSSSARTRAVNYEIAEYQVTSPQIIGIKEPVGMKTVMEELEVWLTNPQAENGQAVLSIVGFGGVGKTTIATALYRKVSEKFQCRASVAVSQNYDQGKVLNSILSQVSNQEQGSSTTISEKKNLTSGAKSMLKTALSLLRGNCICQPENDGNPDNTPIRLQETTDDDQNPRKLEQLLAEKSYILLIDDIWSAETWESIRSILPKNNKGGRIIVTTRFQAVGSTCSPLETDRLHTVDFLTDDESQNLFNT…	SDGWTCAGSDFDGDQVRGQARHWVGQQKTKFSEFHTHNDVPLCYFELGEGNQLTQSYTGFRAYCDEPGDVYNLRYLDVSSRTWVLCTHYDNDFESDYR	0
MTNCEKDEEFVCISCVEEVRYSFVSHLSEALRRKGINNVVVDVDIDDLLFKESQAKIEKAGVSVMVLPGNCDPSEVWLDKFAKVLECQRNNKDQAVVSVLYGDSLLRDQWLSELDFRGLSRIHQSRKECSDSILVEEIVRDVYETHFYVGRIGIYSKLLEIENMVNKQPIGIRCVGIWGMPGIGKTTLAKAVFDQMSSAFDASCFIEDYDKSIHEKGLYCLLEEQLLPGNDATIMKLSSLRDRLNSKRVLVVLDDVRNALVGESFLEGFDWLGPGSLIIITSRDKQVFCLCGINQIYEVQGLNEKEARQLFLLSASIKEDMGEQNLQELSVRVINYANGNPLAISVYGRELKGKKKLSEMETAFLKLKRRPPFKIVDAFKSTYDTLSDNEKNIFLDIAC…	MKINLSWKTYAVLSIVSLGGIHAMEHVPAELTGVSEGYTRFYRSSTASVVLSGLVKVKWDNEQMTMPLFKWIGGEQAEELHFCVHIAHSSGPKLNRARTLGTVNSNMDQHWAQAYSHSGATRRTIQDCHLFENDIPNFPDYIKIKLVPKT	0
MEAAAMAVTAATGALAPVLVKLAALLDDGECNLLEGSRSDAEFIRSELEAVHSLLTPNILGRMGDDDAACKDGLIAEVRELSYDLDDAVDDFLELNFEQRRSASPFGELKARVEEHVSNRFSDWKLPAASLPPSSVHRRAGLPPPDAELVGMDKRMEELTKLLEQGSNDASRWRKRKPHFPLRKTGLKQKIVIKVAMEGNNCRSKAMALVASTGGVDSVALVGDLRDKIEVVGYGIDPIKLISALRKKVGDAELLQVSQANKDVKETTPMLAPVKSICEFHKVKTVCILGLPGGGKTTVARELYDALGTHFPCRVFVSVSPSSSPSPNLTKTLADIFAQAQLGVTDTLSTSYGGSGTGRALQQHLIDNISAFLLNKKYLIVIDDIWHWEEWEVIRKSIP…	MPRALLAARRIFEVIMRIGPLQPSVAHTAAPALPTHISTISPTQVPDMPGNTPPLRERPRRRAGNMPPLVPLNGSAMTGRPALVALDSEFSEQRLAEVQARQITVQTLQTKLATHLAQAGTAPKPDSIAARFAAGTLEPVYLDTAAFNAMSRGLPARARAAAGPVLIDAQQGRIIFNLQRAFAPGDTFSDAALAALGKQLNLSGHGLATPNWLQPAAGTPGRRKLQQAARYHGHEVPARDGGAGFFKANDHRLLEGKQALLRNHRKSLVHDHYFEAPSTRAFGKDVMVHRGLFDNHAGIPENSLASIDHAYEQGYRNLELDVEVSADGVPVLMHDFSIGRMAGDPQNRLVSQVPFAELREMPLVIRNPSDGNYVKTDQTIAGVEQMLEHVLKKPEPMSV…	0
MAEGFVSFGLQKLWDLLSRESERLQGIDEQLDGLKRQLRSLQSLLKDADAKKHGSDRVRNFLEDVKDLVFDAEDIIESYVLNKLRGEGKGVKKHVRRLARFLTDRHKVASDIEGITKRISEVIGEMQSFGIQQIIDGGRSLSLQERQREIRQTYPDSSESDLVGVEQSVKELVGHLVENDVHQVVSIAGMGGIGKTTLARQVFHHDLVRRHFDGFAWVCVSQQFTQKHVWQRILQELQPHDGDILQMDEYALQRKLFQLLEAGRYLVVLDDVWKKEDWDRIKAVFPRKRGWKMLLTSRNEGVGIHADPTCLTFRASILNPEESWKLCERIVFPRRDETEVRLDEEMEAMGKEMVTHCGGLPLAVKALGGLLANKHTVPEWKRVFDNIGSQIVGGSGLDD…	MAYTVSSANQLVYLGSVWADPLELQNLCTSALGNQFQTQQARTTVQQQFSDVWKTIPTATVRFPATGFKVFRYNAVLDSLVSALLGAFDTRNRIIEVENPQNPTTAETLDATRRVDDATVAIRASISNLMNELVRGTGMYNQALFESASGLTWATTP	0
MEIGLAVGGAFLCSALNVLFDRLAPNGDLLKMFKMDKRDVRLLKKLRMTLLGLQAVLSDAENKKASNPYVSQWLNELQEAVDGAENLIEEVNYEVLRLKVESQHQNLGETSNQQVSDCNLCLSDDFFLNIKDKLEDTIETLEELEKKIGRLDLTKYLDSGKQETRESSTSVVDESDILGRQNEIKELIDRLLSEDGNGKNLTVVPVVGMGGVGKTTLAKAVYNDEKVKKHFGLKAWICVSEPYDIVRITKELLQEVGLTVDNNLNQLQVKLKEGLKGKKFLIVLDDVWNENYKEWDDLRNLFVQGDVGSKIIVTTRKESVALMMGCGVINVGTLSSEVSWALFKRHTFENRDPEEYSEFQEVGKQIANKCKGLPLALKTLAGILRSKFEVNEWRDILGS…	MKINLSWKTYAVLSIVSLGGIHAMEDVPAELTGVSEGYTRFYRSPTASVTLSGLVNVKWDNEQMTMPLFKWIGGEQAEELHFCVHIAHSIGPKLNLARTLGTVNSNMDQHWAQAHRHSGATRRTIQDFHLFANDIPNFPDYIKIKLVPKT	0
MEIGLAVGGAFLSSALNVLFDRLAPNGDLLNMFRKHKDHVRLLKKLKMTLRGLQIVLSDAENKQASNPSVRDWLNELRDAVDSAENLIEEVNYQVLRLKVEGQHQNLAETGNQQVSDLNLCLSDEFFLNIKDKLEDTIETLKDLQEQIGLLGLKEYFGSTKQETRKPSTSVDDESDIFGRQREIEDLIDRLLSEDASGKKLTVVPIVGMGGLGKTTLAKAVYNNERVKNHFGLKAWCCVSEPYDALRITKGLLQEIGKFDSNDVYNNLNQLQVKLKESLKGKKFLIVLDDVWNDNYNEWDDLRNIFVQGDIGCKIIVTTRKESVALMMGNEQISMNNLPTEASWSLFKTHAFENMDPMGHSELEEVGKQISAKCKGLPLALKTLAGMLRSKSDVEEWTR…	MGLMHRLLLLATLALLCTLAKAAGFDHAKVPRTVERGGGARQLRTATMSDDEARGWKLRSFFESYLKDRKIKNWIKGKVTDDFVLSELKLVRLPGKNLADDPNFKLFQKFKIDGWLEEKATTTKAWENLGLNLLPIDRVSKTDMFKTYTQHVMMGTKKPSELDIDQWEGLLSGGSPQKLKAKAMILRNLGRNVLERRVMLGAHVVVPF	0
MNYCLPSSTLQTTTKRRLTLRRLCCKQLRKKTLVQTAEEEEANTTMADPVIGATVQVLLEKLISLTIEEVNSSRDFNKDLEMLTQNVSLIQAFIHDVETPQEKQQSVEQWLNRLERVAEDAQNVFDRFIYESLKTKVVRSPLKKVSGFFSHTAFKRKMSQKINNINKELTAINKVAKDLGLQSLMVPSRKILPIRETDSFVVASDIVGRDLDIAEIKEKILNMREEDIVLSTIPIVGMGGLGKTTVAKRIYNDEHMKQIFEKRIWLCLPEMSETKSFLEQILESLIERKIEVERRDIIVKKLQDELGGKKYLLVLDDLWCVDSTSWHEFIDTLRGINTSRGNCILVTTRRKQVASTVATDLHILGKLTEDHCWSIFKQKAFVDGRVPEELASMGNKIVK…	MKISALFSVAALLSQSMPVLGYLFYRCGNDHITERALINQISMEHKKLTGQGSSVDSFPGGRATAEVTFWEPSISNPGTYLDIKVKFNIYRQMLSFEVSSSGKIIPQEGDYGVEIPEEDLEVSDEPYYAN	0
MEIGLAVGGAFLSSALNVLFDRLAPNGDLLNMFRKHKDYVQLLKKLKMTLRGLQIVLSDAENKQASNPSVSDWLNELRDAVDSAENLIEEVNYEALRLKVEGQHQNLAETSNQQVSHLSLSLSDEFFLNIKDKLEGNIETLEELQKQIGCLDLKSCLDSGKQETRRPSTSVVDESDIFGRHSETEELVGRLLSVDANGRSLTVIPVVGMGGVGKTTLAKAVYNDEKVNDHFDLKAWFCVSEQYDAFRIAKGLLQEIGLQVNDNINQIQIKLKESLKGKKFLIVLDDVWNDNYNEWDDLRNLFVQGDLGSKIIVTTRKESVALMMGGGAMNVGILSNEVSWALFKRHSLENRDPEEHLELEEIGKKIAEKCKGLPLAIKTLAGMLRSKSAIEEWKRILRS…	MSSSVYESIIQTRASVWGSTASGKAVVDSYWIHELGTGSQLVQTQLYSDSRSKSSFGYTAKVGDLPCEEEEILSQHVHIPIFDDIDFSINIDDSVLALSVCSNTVNANGVKHQGHLKVLSPAQLHSIGSTMNRSDITDRFQLQEKDIIPNDRYIEAANKGSLSCVKEHTYKIEMCYNQALGKVNVLSPNRNVHEWLYSFKPNFNQVESNNRTVNSLAVKSLLMSAENNIMPNSQAFVKASTDSHFKLSLWLRVPKVLKQISIQKLFKVAGDETNKTFYLSIACIPNHNSVETALNITVICKHQLPIRKCKAPFELSMMFSDLKEPYNIVHDPSYPQRIVHALLETHTSFAQVLCNNLQEDVIIYTLNNHELTPGKLDLGERTLNYSEDAYKRKYFLSKT…	0
MAESFLFNIIERVLAKVSSIAVYEISLAWNVKTDLRKLQSTLSTIKAVLLDANEKQAKNHEVRDWLEKLRDVVYDVDDLMDDLSTQLLLQMHFQKSFGKKVRRFFSSSNPIIYRFKIGRRVKEIRELLNEIADDRRSFHFTEHNYLIPAENTSREQTHSSVRASDIIGRDADQENIVKQLIDSHNEENISVIPIVGLGGLGKTTLVKLVYNDNRVVQNFDLRMWVSISEDFSLRKIIEKILRSATGESFDHLDMDQLQGCLGNVLQLKRYLLVLDDVWNEDQHKWTDLRELLMNCASGSKIVVTTRSKMAALITGTVPLYYLEGLASDDCLSLFLKCAFGGQDNMFPNLVEIGKEIVKKCGGVPLAVKTLGRLLYTKTDENEWLQIRDNEIWEIEQKES…	MRLVHAVLLPGIIVFVSNGNLLHAHALHEDETGVTAGRQLRAAASEVFGLSRASFGLGKAQDPLDKFFSKIIFSGKPIETSYSAKGIHEKIIEAHDLHVSKSKNAPIQYASVMEYLKKTYPGPDIERIVSTLERHDEVGAKDLGAKLRDALDRQ	0
MAESFLFNIIERVLAKVSSIAVYEISLAWNVKTDLRKLQSTLSTIKAVLLDANEKQAKNHEVRDWLEKLRDVVYDVDDLMDDLSTQLLLQMHFQKSFGKKVRRFFSSSNPIIYRFKIGRRVKEIRELLNEIADDRKSFHFTEHNYLIPAENTSREQTHSFVRASDIIGRDADQENIVKQLIDSRNEENISVIPIVGLGGLGKTTLVKLVYNDNRVVQNFDLRMWVSISEDFSLRKIIEKILRSATGESFDHLDMDQLQGCLGNVLQLKRYLLVLDDVWNEDQHKWTDLRELLMNCARGSKIVVTTRSKMAALITGTVPPYYLEGLASDDCLSLFLKCAFGGQDNMFPNLVEIGKEIVKKCGGVPLAVKTLGRLLYTKTDENEWLQIRDNEIWEIEQKES…	MRIGPLQPSIAHTAAPALPTHTSAISPTQVPHMPGNTPPLRERPRRRAGNMPPLVPLNDSAMTGKPALVALDSEFSEQRLAEVQARQITVQTLQGKLATHLAQAGTALKPDSIAARFAAGTLEPVYLDTAAFNAMSRGLPARARAAAGPVLIDAQQGRIIFNLQRAFAPGDTFSDAALAALGKQLNLSGHGLATPNWLQPAAGTPGRRKLQQAARYHGHEVPARDGGAGFFKANDHRLLEGKQVLLRNHQKSLVHNHYFEAPSTRAFGKDVMVHRGLFDNHAGIPENSLASIDHAYEQGYRNLELDVEVSSDGVPVLMHDFSIGRMAGDPQNRLVSQVPFAELREMPLVIRNPSDGNYVKTDQTIAGVEQMLEHVLKKPEPMSVALDCKENTGEAVAML…	0
MDAPASFSLGAMGPLLRKLDSLLVAPEIRLPKPLKEGIELLKEDLEEIGVSLVEHSVVDSPTHKARFWMDEVRDLSYHIEDCIDTMFSMRSGGDDGKPRSERRHKVGRAKIDGFSKKPKPCTRMARIAELRALVREASERLERYQLGDVCGSSSPVVFTADGRARPLHHGVSANLVGVDEFKTKLNRWLSDEEGPHLKVAAIVGPAGIGKTALATELYRDHRWQFECRAFVRASRKPDMQRLLGGILSQVQRRQRSSDAYADSTVQSLIDNLREHLQDRRYLIIIDGLWETAVWNIANSAFPDVNSFSRILITADIEQVALECCGYKYDYIMRMEPLGSLDSKKVFFNKVFGSEDQCPPELKEVLNTILEKCGGLPLAIISIAGLLGSQPENPVLWDYV…	MRSSTTFITIAFIAMQALGIAATQVTILKKGERITWVEVPKGESRVFNIRGKSVTVSVSDDGTPSISGSKYTVE	0
MAEAFIQVLLDNLTSFLKGELTLLFGFQDEFQRLSSMFSTIQAVLEDAQEKQLNNKPLENWLQKLNAATYEVDDILDEYKTKATRFSQSEYGRYHPKVIPFRHKVGKRMDQVMKKLKAIAEERKNFHLHEKIVERQAVRRETGSVLTEPQVYGRDKEKDEIVKILINNVSDAQHLSVLPILGMGGLGKTTLAQMVFNDQRVTEHFHSKIWICVSEDFDEKRLIKAIVESIEGRPLLGEMDLAPLQKKLQELLNGKRYLLVLDDVWNEDQQKWANLRAVLKVGASGASVLTTTRLEKVGSIMGTLQPYELSNLSQEDCWLLFMQRAFGHQEEINPNLVAIGKEIVKKSGGVPLAAKTLGGILCFKREERAWEHVRDSPIWNLPQDESSILPALRLSYHQL…	GPPYCVFPGRRTSSTSFTTSFSTEPLGYARMLHRDPPYERAGNSGLNHRIYERSRVGGLRTVIDVAPPDGHQAIANYEIEVRRIPVATPNAAGDCFHTARLSTGSRGPATISWDADASYTYYLTISED	0
MSYLREVATAVALLLPFILLNKFWRPNSKDSIVNDDDDSTSEVDAISDSTNPSGSFPSVEYEVFLSFRGPDTREQFTDFLYQSLRRYKIHTFRDDDELLKGKEIGPNLLRAIDQSKIYVPIISSGYADSKWCLMELAEIVRRQEEDPRRIILPIFYMVDPSDVRHQTGCYKKAFRKHANKFDGQTIQNWKDALKKVGDLKGWHIGKNDKQGAIADKVSADIWSHISKENLILETDELVGIDDHITAVLEKLSLDSENVTMVGLYGMGGIGKTTTAKAVYNKISSCFDCCCFIDNIRETQEKDGVVVLQKKLVSEILRIDSGSVGFNNDSGGRKTIKERVSRFKILVVLDDVDEKFKFEDMLGSPKDFISQSRFIITSRSMRVLGTLNENQCKLYEVGSM…	MRLSTIILAVSAVTLVAGVNALCEAANVDQAMVMPLTYANSVSEDLNNADGKRYLRSSENEERLGGANMFNIKKLEDALNDTTYAKTLFRRWKRSGVNEDTITTKFKNLQISLDENALELIQSYRIWLNAHATKTNPKLFDRAKIKKALEDGTYANVLYGRWKRYGFESDDVFKRFQRMGVNKDDNLYQVYKNYVTWLNVHHPLKKSTLTTPEAFLFYPSRIQRAKSDPAFAETLFAKWKSSGLDEGPVYKKLWDMGLKKDNAIYKLYTDYVLWLDKHFPLPAKATN	0
MEKRKDNEEANNSLVLFSALSKDIADVLVFLENEENQKSLDKDEVENLKLKMAFICTYVQLSYSDFEQFEDIMTRKRQQVENLLQSLLDDDVLTSLTSNMDDCISLYHRSYKSDAIMMDEQLDFLLLNLYHLSKHHAEKIFPGVTQYEVLQNVCGNLRDFHGLIVNGCIKHEMVENVLPLFQLMAERVGHFLWEDKTDEDSDEDDQNDRDSRLFQLTHLLLKIVPTELEVMHICYTNLKASTSAEVGRFIKKLLETSPDILREYIIQLQEHMITVIRPSTSGARNIHVMMEFLLLILSDMPKDFIHHDKLFDLLAHVGVLTREVSTLVRDLEEKLRNKEGNNQTNCATLDLLENIELLKKDLKHVYLKAPDSSQCCFPMSDGPLFMHLLHMHLNDLLDS…	MKLLISIFIGFLAISTSQQEDVSTPAPNFPDFCSNPNLNKNAKVKACCDAVTKAANAGSYSGADGPVPDECTLKSCGRVCNRFFHKKGENRVTEMPESKTTESESSEECECGDSGDETTTGAQPTPRNVYPSGPEPSTSGGQVASHKPPAAPSTPHPGCHQPPAAPTTKPPRNPYPSGPEPTPKQPGYPQGRASTPKQPGYPQGPASPTPRNVYPSGPEPSTPGGKVASHKPPAAPSTPQPGYPQPPAAPTTKPPRNPYPSGPEPTPKQPAPSSPTPPSSAPSVPAPPSGQYPPGSNVTSNSLTVPPLYTTKETCLPLTPDMPGVVDQWLNKPKTGRFVWHALTNAHSYGGECGLGIQYPYHACVGRDLWSPVKKWVRSCLTDIPNHYIRNDQVCVNKC…	1
MEHEQLLKYFDYYLTTISTKLAAGQLTDDRERHCFAFMEMELAAIVRSLRTPPTPSHGVDGHDRQTWLQELRRLASEIEHLMANHGEADHHPPTRFVLLRRATRCFRVRRRMGMDLYSQFQEEAHQLHLAAEDPCMCKHLRSHPPPPEGVAGGDHLVGIKGPAKKLLRWLMNAETSLQFMAIVGPIGVGKTALAMEVHSRVRCQPKYFEFCAIANLSRRREPVRTRLFLRSILSQITDLEESSSSHNSESETNEELAAHIWKHLQYKRYFILIDDISKDSDWGIINDAFPTNHCGSRILLTTRNELIANFCNSNYDGEVHTMKPLSDSNSDRLLRTKAFGSMDYCPPDNLKLLCEEISKICGGIPLYVTSMAEWLKQHQPQHESSAVPAEEQARLLLKR…	MSYSITTPSQFVYLSSAWADPIELINLCTNALGNQFQTQQARTVVQRQFSEVWKPSPQVTVRFPDSDFKVYRYNAVLDPLVTALLGAFDTRNRIIEVENQANPTTAETLDATRRVDDATVAIRSAINNLVVELIRGTGSYNRSSFESSSGLVWTSGPAT	0
MVGAEMLVAAAVSQVARKINDIVGVAQGEVKLCCNFSDDLEGIKDTLVYLETLLKNAENNSFGSDRANLRHWLGQIKSLAYDIEDIVDGYYSSKEQFDGGSYAQKGSLFCSLSNPMLLKGSMVYKMKSKREMLQQSQQLPNQYHFLSYINSAVHYFEEKQTTSYRNTDIAIVGRDADLDHLMDLLMQNSAEELCIIPIVGPVGFGKTSLAQLVFNDTRTEVFSFRIWVHVSMGNINLEKIGRDIVSQTTEKIEGNMQLQSIKNAVQRVLNKYSCLIIIDSLWGKDEEVNELKQMLLTGRHTESKIIVTTHSNKVAKLISTVPLYKLAALSEDDCLKIFSQRAMTGPGDPLFREYGEEIVRRCEGTPLVANFLGSVVNAQRQRREIWQAAKDKEMWKIEE…	MAYTVSSANQLVYLGSVWADPLELQNLCTSALGNQFQTQQARTTVQQQFSDVWKTIPTATVRFPATGFKVFRYNAVLDSLVSALLGAFDTRNRIIEVENPQNPTTAETLDATRRVDDATVAIRASISNLMNELVRGTGMYNQALFESASGLTWATTP	0
MEAALVTVATGVLKPVLGKLATLLGDEYKRFKGVRKEIRSLTHELAAMEAFLLKMSEEEEDPDVQDKVWMNEVRELSYDMEDAIDDFMQSIGDKDEKPDGFTEKIKATLGKLGNMKARHRIGKEIHDLKKQIIEVGDRNARYKGREIFSKAVNATVDPRALAIFEHASKLVGIDEPKAELIKLLTDEDGVASTQEQVKMVCIVGSGGMGKTTLANQVYQEMKEEFKFKAFISVSRNPDMMNILRTLLSEIGCQDYAHTEAGSIQQLISKITDYLAEKRYFIVIDDIWDVKTWDVIKCAFPMTRCGGVIITTTRLSDVACSCHSSIGGHIYNIRPLNMEHSRQLFYRRLFSSEEDCPSSLVKVSYQILEKCDGLPLAIIAIAGLLANTGRSEHQWNQVKD…	MPVVSKAQAREVYEHSVLFHGTTLRSRRSIQRNGFRLENKSAGSITAYAGIQSNFDAAVASSSHHYFAEKKEVAKRFARMVSRHCGDRPALVRTIGVMNHFAIEEDPDAGTSCLRTNEDIPSSHVLGSKGSPAEGNARIFKGEMEADGHSISLEEAGDLLRAVQSDSDSDG	0
MAENEIEEMLEHLRRIKSGGDLDWFDILRIEELEMVLRVFRTFTKYHDVLLPDSLVKLTKMAKLTGEILHRVLGRIPHKCKTNLNLERLESHLLEFFQGNTASLSRNYELNDFDLSKYMDCLEKFLNDVLMMFLQKGRSCHSKRKLAIHRSIKELKIVQKKMRFLKYIYATEINGYVDYEKQECLEIRIQFMTNTVGQYCVAVLDYVAEGELNDENDNFSKPPYLLSLIVFVELEMKKLFHGEVKASKFTRSKTFKDKKLPKGFSHHLHNLLMYLRNKKLENFPNNIAAQNIDVAIEFLLVFLDADVSNHVINGNWLKEVLLKVGAIAGDILYVIQKLLPRSINKDETSNISLCSIQILEKTKDLKAQVETYYKSLKFTPSQFPTFGGLSFLDSLLRKL…	MKLLISIFIGFLAISTSQQEDVSTPAPNFPDFCSNPNLNKNAKVKACCDAVTKAANAGSYSGADGPVPDECTLKSCGRVCNRFFHKKGENRVTEMPESKTTESESSEECECGDSGDETTTGAQPTPRNVYPSGPEPSTPGGKVASHKPPAAPSTPQPGYPQPPAAPTTKPPRNPYPSGPEPTPKQPAPSSPTPPSSAPSVPAPPSGQYPPGSNVTSNSLTVPPLYTTKETCLPLTPDMPGVVDQWLNKPKTGRFVWHALTNAHSYGGECGLGIQYPYHACVGRDLWSPVKKWVRSCLTDIPNHYIRNDQVCVNKCVKIEYKNKTLIMPIMDETDYLKPYELDISEPAFKYLEMNPNAGWCTATVTYIRCEKLGN	0
MAEGFVSFGLQKLWDLLSRESERLQGIDEQLDGLKRQLRSLQSLLKDADAKKHGSDRVRNFLEDVKDLVFDAEDIIESYVLNKLRGEGKGVKKHVRRLARFLTDRHKVASDIEGITKRISEVIGEMQSFGIQQIIDGGRSLSLQERQREIRQTYPDSSESDLVGVEQSVKELVGHLVENDVHQVVSIAGMGGIGKTTLARQVFHHDLVRRHFDGFAWVCVSQQFTQKHVWQRILQELQPHDGDILQMDEYALQRKLFQLLEAGRYLVVLDDVWKKEDWDRIKAVFPRKRGWKMLLTSRNEGVGIHADPTCLTFRASILNPEESWKLCERIVFPRRDETEVRLDEEMEAMGKEMVTHCGGLPLAVKALGGLLANKHTVPEWKRVFDNIGSQIVGGSGLDD…	MRFLFLLVAVALASAEAAESAAMIHEEAGVSSFNTLTGGNQIQRSLRVYLGANEERGVGGVKLENILTIFVQRAKAKLPQGFTAAALGNWKGFSRRVDTVMEHYPKGLSEKAIKELRTAETKRFTDYAMLGPSDKYNLLRPMQGVDEAMIAPNLVSLTGRKNQVLGDAGGRSVVCNVVMRSEAEGGGILLISSSKLDKQDFILPKGGLEKGEIAYGAAKREVLEEGGVRYRSDIFIFYRWSVLTLVMALQVKVKKLKELGVTLVGDKTYESFLMRSKKVYEQWSESRRLRVWVRECQSIEIPGETQLTVRLLFN	0
MAVYSVATGALAPVLSKLSALLGDEHLDLAERTRSDAMFIRSQLEAVHSLLLPRISWGMTGEEVDALCKDELMAEVRELSYDMDDAIDEFFLEEPMAGGDGGPFDELKTRVEDVSKRFSDSRRWRPPVEQHQPSLTAATVDCPPPHARFVHNMMDVSELVEMDKQHEKELIKLLEQGADTSIYASRWRIATPWHDKEQSTVVKVPEREWGFPDNRNSPFIWASDSFERLRSGSLCGDTLRLDGEGANIRKLLSTLRNKVGRAQLVQVEDKRKRVEEATKPCEFHEVKTICILGLPGAGKTTLAKLLYSHHSTTEQQFQHRAFVSLSPGANLTDTLTDILLQVGAYNDDATPYCGTGTPHQQYLIDNISAYLIGKKYLIIIDDVWHWEEWEVIRKSIPKN…	MRIGPLQPSIAHTAAPALPTHTSAISPTQVPHMPGNTPPLRERPRRRAGNMPPLVPLNDSAMTGKPALVALDSEFSEQRLAEVQARQITVQTLQGKLATHLAQAGTALKPDSIAARFAAGTLEPVYLDTAAFNAMSRGLPARARAAAGPVLIDAQQGRIIFNLQRAFAPGDTFSDAALAALGKQLNLSGHGLATPNWLQPAAGTPGRRKLQQAARYHGHEVPARDGGAGFFKANDHRLLEGKQVLLRNHQKSLVHNHYFEAPSTRAFGKDVMVHRGLFDNHAGIPENSLASIDHAYEQGYRNLELDVEVSSDGVPVLMHDFSIGRMAGDPQNRLVSQVPFAELREMPLVIRNPSDGNYVKTDQTIAGVEQMLEHVLKKPEPMSVALDCKENTGEAVAML…	0
MVDAVVTVFLERLLNTLVEEGRVVNEFRDQFEKLQDELQLMQCFLKDADKQKRKNQTLHGIMAKLRELIYESEDILADCQLQSREDNLFSNGCLARIYPPNLHFQNQTGKRLRKIHEKITDIKQSIISYLGPSITNDMGRIDACNDQMPRWSSPVYDHTQVVGLEDDTKKIKDWLYNADVGILKIGIVGMGGLGKTTIAQMVFNDREIEDRFERRMWISVSQSFDEEQIMRSMLRTLGDASVGDDRGELLRKINQYLLGKRYLIVMDDVWSLDGNWWSRISEGLPKGNGSSVIITTRLVGVLRKMEVSEARMHQPDILNGNNSWLLFRKIAFAASGGDCTKPELEKIGKEIVQKCNGLPLAIKAIGGMLLYKSHYHEWKRIADNFRDELGENDDTVMPS…	MASPAPAFSLANLLNGTYGVDTPEEVERVRSEQREEAAAACRNYKPLPAVDVSESVTEDAHSLRIPDGAPSEEVSVEFVTYGAEDYLEKSDDELLVAFETMVKPMRIGQLWCPAFNKCSFISSIAMARALLLAPSTSNRTMKCFEDLVAAIYTKSDFYYDDECEADDVQINISSRDVPGYSFEPWSRTSGFEPPPICEACDMIMYQCPCFDFNALKKSCAERTFADDYVIEGLDGVVDNATLLSNLGPFLVPVKCQYEKCPTPTVAIPPSLNRATDRVDINLVQSICDSTLPTHSNYDDSFHQVFGESADYSIDLDHVRLRQSDLIAKIPDSGHMIPVLNTGSGHKRVGTTKEVLTAIKKRNADVPELGDSVNLSRLSKAVAERFFISYINGNSLATSN…	0
MEIGLAVGGAFLSSALNVLFDRLAPHGDLLNMFQKNKNDVRLLKKLKMTLVGLQVVLSDAENKQASNQHVSQWFNELRGAVDGAENLMELVNYEALRLKVEGRHQNLAETSNQQVSDRKLNLSDDYFLDIKEKLEETIETLEDLQKQIGDLGLQKHLDLGKKLETRTPSTSLVDESKILGRMIEKERLIDRLLSSDSNGENLTVVPIVGMGGVGKTTLAKIVYNDKKVKDHFDLKAWFCVSEAYDAFRITKGLLQEIGSFDLKDDNNLNQLQVKLKESLKGKRFLVVLDDLWNDDCDEWDDLKNLFVQGAMGSKILVTTRKEDVALMMGNGAINVETLSDEVSWDLFKQHSLKNRDPEEHPELEEVGKRIADKCKGLPLALKALAGILCRKSEVYEWKN…	MPRALLAARRIFEVIMRIGPLQPSVAHTAAPALPTHISTISPTQVPDMPGNTPPLRERPRRRAGNMPPLVPLNGSAMTGRPALVALDSEFSEQRLAEVQARQITVQTLQTKLATHLAQAGTAPKPDSIAARFAAGTLEPVYLDTAAFNAMSRGLPARARAAAGPVLIDAQQGRIIFNLQRAFAPGDTFSDAALAALGKQLNLSGHGLATPNWLQPAAGTPGRRKLQQAARYHGHEVPARDGGAGFFKANDHRLLEGKQALLRNHRKSLVHDHYFEAPSTRAFGKDVMVHRGLFDNHAGIPENSLASIDHAYEQGYRNLELDVEVSADGVPVLMHDFSIGRMAGDPQNRLVSQVPFAELREMPLVIRNPSDGNYVKTDQTIAGVEQMLEHVLKKPEPMSV…	0
MTNCEKDEEFVCISCVEEVRYSFVSHLSEALRRKGINNVVVDVDIDDLLFKESQAKIEKAGVSVMVLPGNCDPSEVWLDKFAKVLECQRNNKDQAVVSVLYGDSLLRDQWLSELDFRGLSRIHQSRKECSDSILVEEIVRDVYETHFYVGRIGIYSKLLEIENMVNKQPIGIRCVGIWGMPGIGKTTLAKAVFDQMSSAFDASCFIEDYDKSIHEKGLYCLLEEQLLPGNDATIMKLNSLRDRLNSKRVLVVLDDVCNALVAESFLEGFDWLGPGSLIIITSRDKQVFRLCGINQIYEVQGLNEKEARQLFLLSASIKEDMGEQNLHELSVRVISYANGNPLAISVYGRELKGKKKLSEMETAFLKLKRRPPFKIVDAFKSSYDTLSDNEKNIFLDIAC…	MSRICGALFRGSLTADHPTHTPEDSPQTVPSPRSSSAHSPEIQELRSLQETRPARLGARSQSRSSKHGLQQCSSSPSDESFRLHAELAAWCERVETKPSLLAKLGCCAAPPVVGDHREQRREAMERIMRCLDAGQAGTQLTLRDLNLSQLPPGLHRLAHLRDLDVADNVNLTRLPEDLSLCKHLERINADGCSIAALPSKIGALKNLSEISLAFNELRTLPDSIGQCSSLTTIVVPGCKINKLPASLANLTQLKKLDVAANIELSELSPHMNLDDVAVHSTQTRLGLMHRIFKAPTFDPETRQRLSYQASALRDRWAALSHHLSPQARARVDQMREGASTTLSSQDHKASAAWKTATEKVSSWAEEGAPITLDRIFKLNQLLLPEGDDDNDPIGGQLRK…	0
MADIAFGAVNLVLGLIQDEARLLGRVREDLQFIMQEMESMNNVLRHIVANKGSTTAGDYQLRPWMKQVMELAFDSRNCVELYTQSGSARCGWLPWEMVARHRVVTRIRELKIRAREISERQARYGIAVSHHQLPVEVTTTMEPRDASVRPRNQRRTNAGSWNNPSRRAILEDGWYGDYGSVDEALSRLKPFTEYLYVEVKPPEELNSDDKQQPQPLLDGGNKHDDKEQPPPPVQPGGCVKLQPPLQSDGSDKQDDKDQPLPLPLPLQSDGGNKEQPPPLQSEGGNKEQPPPLQSEGGDKEQPPPLQSEGGDKEQPPPLQSEGGDKEQPPPLQSEGGGKEQPPPPQSGGGIKQQQQLPQSDGDDQQPLLPQSDGGDKQQHIRVVIISVQDGMDEAAVGET…	MRFLFLLVAVALASAEAAESAAMIHEEAGVSSFKTLTGVNQIQRSLRVLLGADEERGVGGVSLKNILAPFKQTFQHPIAITAAALRELNDFKSLVNTVMKHYPKGLSEKAVQELRTAEEKRLTDYVFLGASDKNKLLREMDGVDEAKIASNLKSLTGRENQVLGEAGGRSVVCNVVMRPEAEGGGILLISSSKLDKLDFILPKGGLEKGEIAYKAAKREVLEEGGVR	0
MNFNNELSDLEKSFLFWTLRVQEYSYDTMHRIDFFLWELQVLNCFLHLQSFTFASECGMLDISQKMLEICKRFNTPPPHNAFAYWKELICKRLCAISIRPDDGFAYWKKVIWKTKQEFRAKYSFPKTLLADNKVDDDDTNPEFVMEFIDAVVGNLNVLVKINDPSSLLFVPGPKEQIEQVLKELKLLRFFVCFVSNKCIEPQYQHTTFYTHALIEASHIAMVVWLNLPIYGNRNQDLASSEVSCLLSNFMEMKIKSIQPGISRNNIYIDVLQALKSTIPQAQKKHAAESGIVEIPTHSLMVGLSDQMANLQEMLCLLKDNLIHLPILDLEFQPQDMDSVIIDAGLLIYSFYDMKGEKEDTTLEDINRELGFDLSRNIEPIKVMIYLVMQKAFQCNLPRI…	MLLAAAIVFLHIPALTMPAAEARQTAANIMHPVLDGEQNVLGKRSLRTDHMRVSNVEDREGDEERIFRRFTDWIKYLFNKMNPKQLHTYLGLDGLGETAYKHKNYPIYRMMSKKWRDKL	0
MAPAVSASQGVIMRSLTSKLDSLLLQPPEPPPPAQPSSLRKGERKKILLLRGDLRHLLDDHYLLVEPPSDTAPPPDSTVACWAKEVRELSYDVDDFLDELTTQLLHHRGGGDGSSTAGAKKMISSMIARLRGELNRRRWIADEVTLFRARVKEAIRRHESYDLGRRTSSSRPREEDDDDDREDSAGNERRRFLSLTFGMDDAAVHGQLVGRDISMQKLVRWLADGEPKLKVASVVGSGGVGKTTLATEFYRLHGRRLDAPFDCRAFVRTPRKPDMTKILTDMLSQLRPQHQHQSSDVWEVDRLLETIRTHLQDKKYFIIIEDLWASSMWDIVSRGLPDNNSCSRILITTEIEPVALACCGYNSEHIIKIDPLGDDVSSQLFFSGVVGQGNEFPGYLTEV…	MHYITPIILMSIGKFLGMILGAGSLVGAMTPHHQSNCNSPCLVFVTFTKKCDSCQFNTKFTNLMSCTSCRKSSVVYEECSTKGCPANWHKSTCQEPKFERGVLHSLCANCQKHTKATPTISCKNCKNSASTYPYCSSPECHRRW	0
MEIGLAVGGAFLSSALNVLFDRLAPHGDLLNMFQKNKNDVRLLKKLKMTLVGLQVVLSDAENKQASNQHVSQWFNELRGAVDGAENLMELVNYEALRLKVEGRHQNLAETSNQQVSDLKLNLSDDYFLDIKEKLEETIETLEDLQKQIGDLGLQKHLDLGKKLETRTPSTSLVDESKILGRMIEKERLIDRLLSSDSNGENLTVVPIVGMGGVGKTTLAKIVYNDKKVKDHFDLKAWFCVSEAYDSFRITKGLLQEIGSFDLKDDNNLNQLQVKLKESLKGKRFLVVLDDLWNDDSDEWDDLKNLFVQGAMGSKILVTTRKEDVALMMGNGAINVETLSDEVSWDLFKQHSLKNRDPEEHPELEEVGKQIADKCKGLPLALKALAGILCRKSEVYEWKN…	MRLAIMLSATAVAINFATSSAIDQTKVLVYGTPAHYIHDSAGRRLLRKNEENEETSEERAPNFNLANLNEEMFNVAALTERADAKKLAKQLMGNDKLADAAYMWWQHNRVTLDQIDTFLKLASRKTQGAKYNQIYNSYMMHLGLTGY	0
MAETVLSMARSLVGSAISKATSAAAHEASLLLGVQKDIWYIKDELKTMQAFLRAAEVMKKKDELLKVWAEQIRDLSYDIEDCLDEFKVHIESQNLFYQMVKLRKRHLIATQIRNLKSRVEEVSSRNSRYNLVKPISSSNEDDMDCYAEDIRNQSTSNVDETELVGFSDSKIRLLELISANVNNGPTKVICVVGMGGLGKTALSRKIFESKEDIGKNFPCNAWITVSQSFNRIELLKDMIRQFLGSNSLDQVLQELQGKMVVQIPHLSDYLRKKLKEKRYFVVLDDLWSLDAWNWINDIAFPKNNNKGSRIVVTTRDVGLAEKCTTTSLVYHLEHLQMNDAITLLLRKTNRTHEDMGTNKNMQKIVEQIVNKCGRLPLAILTIGAVLATKQVLEWEKFYK…	MLFKQCTALKFLIFILGFSIIAAQYVVDPGFGEIECMCGQIARLTQRPFDVECEATPSCSCDYRGDCPGPAAEYVYRCPTCGPRSHVGCFGVHQGTCEEVHPGIARVQYQNSDSESE	0
MDIVTGAIAKLIPKLGELLVGEYKLHKGVRKNIEDLLKELNTMNAALIKIGEVPPDQLDSQDKLWGDEVRELSYVIEDVVDKFLVRVHGIEPDDNTNGFKGLVKRTTKLLKKVVDKHGIAHAIKDIKKELHEVAARRDRNKFDGIASTPTEAIDPRLHALYIEAAELVGIYGKRDQALMSLLSLEGDDASTKKLKKVSIVGFGGLGKTTLARAVYEKIKGDFGCHAFVPVGQNPDIKKVFRDILIDLRKSNSDPSNSNSDLVILDATQLIDKLREFLENKRYLVIIDDIWDEKLWRYINLAFSINNNLGSRLITTTRDFDVSKSCCSSADDSIYHMKPLCTNDSRRLFYKRVFADASGCPSEFEQVSKDILKKCGGVPLAIITIASALASGQQVKPKHE…	MRFLFLLVAVALASAEAAESAAMIHEEAGVSSFKTLTGVNQIQRSLRVLLGADEERGVGGVSLKNILAPFKQTFQHPIAITAAALRELNDFKSLVNTVMKHYPKGLSEKAVQELRTAEEKRLTDYVFLGASDKNKLLREMDGVDEAKIASNLKSLTGRENQVLGEAGGRSVVCNVVMRPEAEGGGILLISSSKLDKLDFILPKGGLEKGEIAYKAAKREVLEEGGVR	0
MAEAFIQVLLDNLTSFLKGELTLLFGFQDEFQRLSSMFSTIQAVLEDAQEKQLNNKPLENWLQKLNAATYEVDDILDEYKTKATRFSQSEYGRYHPKVIPFRHKVGKRMDQVMKKLKAIAEERKNFHLHEKIVERQAVRRETGSVLTEPQVYGRDKEKDEIVKILINNVSDAQHLSVLPILGMGGLGKTTLAQMVFNDQRVTEHFHSKIWICVSEDFDEKRLIKAIVESIEGRPLLGEMDLAPLQKKLQELLNGKRYLLVLDDVWNEDQQKWANLRAVLKVGASGASVLTTTRLEKVGSIMGTLQPYELSNLSQEDCWLLFMQRAFGHQEEINPNLVAIGKEIVKKSGGVPLAAKTLGGILCFKREERAWEHVRDSPIWNLPQDESSILPALRLSYHQL…	MALVVKGKVNINEFIDLSKMEKILPSMFTPVKSVMCSKVDKIMVHENESLSEVNLLKGVKLIDSGYVCLAGLVVTGEWNLPDNCRGGVSVCLVDKRMERADEATLGSYYTAAAKKRFQFKVVPNYAITTQDAMKNVWQVLVNIRNVKMSAGFCPLSLEFVSVCIVYRNNIKLGLREKITNVRDGGPMELTEEVVDEFMEDVPMSIRLAKFRSRTGKKSDVRKGKNSSSDRSVPNKNYRNVKDFGGMSFKKNNLIDDDSEATVAESDSF	0
MATAGAAVDRLLRRLASGAGHLELPSSIDEDMAHVKRTLARLQDVLLTVEGKYFKMGAEVQEWMRKIKQIAYGIQDLLDEFEDSSGTGSQRNGSRISEGTLSCSSAPFFCHLSRSQRIRVLKRKLDQSTKDTSVFSLLQHSLSNLDKSNEQEVLFHRTEIIGRDTDKENIKNLLLQNDVDKLPIIPIVGLAGLGKTAVAKLIFHEQGEGWNFDQRIWVHLDKKLDLNKIANSIISQVNQSVDTTKNQIQNNLQFKRNCLQEVLCDQSSLIVLDDLFSTEENQIAELKEMLRGTKKGTKIIVTTSSEISAELIHTVPPYKLGPLSEGDCSTIFCQRAFGDGHENSSLTEIAKQIVKRCEGIPAVAYSLGSLVRNKNKEAWLYARDKEIWELPTLFPNGFE…	MRSFLYGVLAFAVLARSSAVAAFPIPDESRPLSKTSPDTVAPRSLRIEAQEVIQSGRGDGYGGFWKNVAQSTNKIVKRPDIKIGKLIEAAKKAKAKMTKS	0
MAYAALSSLIYTLQQLFKPNQSFVCQSCCTQQHVQSLCQNLSALQLFLDDTTTKDIETLKVCNYLISYSSYIYSIIINLSSFNFKVIEKRIRDVVYKAEDKVDSSLRSIILADCTENKEGACKFFEEELLKVEKDVDSLSKEVMQINVNKHGSRSAELTTIPPSPEKSTNEEHTIVGMEDEYNTILDRLTAQTDELTVIPIFGMGGIGKTTLARKVYDDSSIRSRFDRHVWVTTSEEFNERRMLLEVVSSITTGSNQEKSDDQLMEIVYRGLKGRRFLIVIDDIWSTEAWDQMQRIFPNDDNKSRILLTTRLKYVADYVSSPDFPPHSKSFLSLDDSWNLFTEKVFNKDTCPPHLEETGKHIVQQCRGLPLSVVVVAGLVGKMDPTHDNWENVEENLNS…	MWSKSTIVTSAALLLFNQAALVAARNCRIWQDMGSVWQEVVVVTPPVTVDIITKRHGAFSLFVPVGCGIRDTGGALRATETDDPW	0
MADIAFGAVNLVLGLIQDEARLLGRVREDLQFIMQEMESMNNVLRHIVANKGSTTAGDYQLRPWMKQVMELAFDSRNCVELYTQSGSARCGWLPWEMVARHRVVTRIRELKIRAREISERQARYGIAVSHHQLPVEVTTTMEPRDASVRPRNQRRTNAGSWNNPSRRAILEDGWYGDYGSVDEALSRLKPFTEYLYVEVKPPEELNSDDKQQPQPLLDGGNKHDDKEQPPPPVQPGGCVKLQPPLQSDGSDKQDDKDQPLPLPLPLQSDGGNKEQPPPLQSEGGNKEQPPPLQSEGGDKEQPPPLQSEGGDKEQPPPLQSEGGDKEQPPPLQSEGGGKEQPPPPQSGGGIKQQQQLPQSDGDDQQPLLPQSDGGDKQQHIRVVIISVQDGMDEAAVGET…	MRVTTFNTFLLTLGTVAVVNAETGNKYIEKRAIDLSRERDPNFFDHPGIPVPECFWFMFKNNVRQDAGTCYSSWKMDMKVGPNWVHIKSDDNCNLSGDFPPGWIVLGKKRPGF	1
MEIGLAVGGAFLSSALNVLFDRLAPHGDLLMFQKNKNDVRLLKKLKMTLVGLQVVLSDAENKQASNQHVSQWLNELRGAVDGAENLMEQVNYEALRLKVEGRHQNLAETNNQQVSDLKLNLSDDYFLDIKEKLEETIETLEDLQKQIGDLGLQKHLDLGKKLESRTPSTSLVDESKILGRMIEKERLIDRLLSSDSNGENLTVVPIVGMGGVGKTTLAKIVYNDKKVKDHFGLKAWFCVSEAYDAFRITKGLLQEIGSFDLKDDNNLNQLQVKLKESLKGKRFLVVLDDLWNDDCDEWDDLKNLFVQGAMGSKILVTTRKEDVALMMGNGAINVKTLSDEVSWDLFKQHSLKNRDPEEHPELEEVGKQIADKCKGLPLALKALAGILCRKSEVYEWKNV…	MHYITPIILMSIGQFLGILLGAGGLVGAMTPHHQSNCNSPSLTFPRFIGKCDSCQLHTKATNLVSCTSCRKSSLVYEECSTKGCPANWHKSTCQEPKFNRGILSCYCENCQQHTKEKQTISCKNCKNSATTFSHCSSPECHSRW	0
MAERVVTMAIGPLVSMLKDKASSYLLDQYKVMEGMEEQHKILKRKLPAILDVITDVEEQAMAQREGAKAWLQELRTVAYVANEVFDEFKYEALRREAKKNGHYIKLGFDVIKLFPTHNRVAFRYKMGRKLCLILQAVEVLIAEMQVFGFKYQPQPPVSKEWRHTDYVSIDPQEIASRSRHEDKKNIIGILVDEASNADLTVVPVVAMGGLGKTTLAQLIYNDPEIQKHFQLLLWVCVSDTFDVNSLAKSIVEASPNKNVDTDKPPLDRLQKLVSGQRYLLVLDDVWDNKELRKWERLKVCLQHGGMGSAVLTTTRDKRVSEIMGADRAAYNLNALEDHFIKEIIEARAFSSKKEKPIELVEVVDEIVKRCCGSPLAATALGSVLCTKTSVKEWKAVSSG…	MAWKDCIIQRYKDGDVNNIYTANRNEEITIEEYKVFVNEACHPYPVILPDRSVLSGDFTSAYADDDESCYRHHHHHH	0
MELVVGASEATMKSLLGKLGNLLAQEYALISGIRGDIQYINDELASMQAFLRDLSNVPEGHSHGHRMKDWMKQIRDIAYDVEDCIDDFAHRLPQDSISDAKWSFLLTKIYELWTWWPRRVIASNIAQLKVRAQQIADRRSRYGVNNPEHLDSSSSARTRAVNYEIAEYQVTSPQIIGIKEPVGMKTVMEELEVWLTNPQAENGQAVLSIVGFGGVGKTTIATALYRKVSDKFQCRASVAVSQNYDQGKVLNSILSQVSNQEQGSSTTISEKKNLTSGAKSMLKTALSLLRGNCICQPENDGNPDNTPIRLQETTDDDQNPRKLEQLLAEKSYILLIDDIWSAETWESIRSILPKNNKGGRIIVTTRFQAVGSTCSPLETDRLHTVDFLTDDESQNLFNT…	MGNVCVGGSRMSHQVYSPDRADTPPRSERNTPDRRQRAAGDAERTQSMRLQQKINDLKPYVRHARGPIKAYGQAALDRASGKKTSVSFAELDATHLDAMVDIENQRNPGLNLRHFRDHKELIQAFQSGGPNSFRAIFPQTSPLTGQTVKHHVMADVRLHQGGAPTIIITEPAVIVGDRYQQLQRHNLTLEDLSESGVPLSQVAIIETQAQKTNDDCVMYSLNYAIKAHKNAAQFDDIHHGLQHGTLSTESESRAQTTLGALEANLTYSVMHAHAAFGADVLPVDFYKHGASLTQAKQLMKRPDGRMAGRVNSEGHSEAENLVQRNQAFRVKRRELLDDEAPSNTQFSASIDGFRLQEIKRVLAEEQR	0
MAYAAVTSLMRTIHQSMELTGCDLQPFYEKLESLRAILEKSCNVTGDHEELTILEVEILEVAYTTEDMVDSESRSVFLAQNLEERNRAMWEIFFVLEQALECIDSTVKQWMATSDSMKDLKPQTSSLVSLPDHAFEQPENIMVGRENEFEMMLDQLVRGGRELEVVSIVGMGGIGKTTLATKLYSDPYIMSRFDIRAKATVSQEYCVRNVLLGLLSLTSDEPDDQLADRLQKHLKGRRYLVVIDDIWTTKAWDGIKLCFPDCYKGSRILLTTRNVEVAEYASSGKPPHHMRLMNFDESWNLLHKKIFEKEGSYSPEFENIGKQIALKCGGLPLAITVIAGLLSKISKTLDEWQNVAENVSSVVSTDLEAKCMRVLALSYHHLPSHLKPCFLYFAIFAED…	MAYTVSSANQLVYLGSVWADPLELQNLCTSALGNQFQTQQARTTVQQQFSDVWKTIPTATVRFPATGFKVFRYNAVLDSLVSALLGAFDTRNRIIEVENPQNPTTAETLDATRRVDDATVAIRASISNLMNELVRGTGMYNQALFESASGLTWATTP	0
MELVVGASEATMKSLLGKLGNLLAQEYALISGIRGDIQYINDELASMQAFLRDLSNVPEGHSHGHRMKDWMKQIRDIAYDVEDCIDDFAHRLPQDSISDAKWSFLLTKIYELWTWWPRRVIASNIAQLKVRAQQIADRRSRYGVNNPEHLDSSSSARTRAVNYEIAEYQVTSPQIIGIKEPVGMKTVMEELEVWLTNPQAENGQAVLSIVGFGGVGKTTIATALYRKVSDKFQCRASVAVSQNYDQGKVLNSILSQVSNQEQGSSTTISEKKNLTSGAKSMLKTALSLLRGNCICQPENDGNPDNTPIRLQETTDDDQNPRKLEQLLAEKSYILLIDDIWSAETWESIRSILPKNNKGGRIIVTTRFQAVGSTCSPLETDRLHTVDFLTDDESQNLFNT…	MYHSKVGLLAVALVMQAILLCGCDASAMRYASGFQNNERQSSEQESYSRSAQSSEKSSSGYQMGEMASAGVGMSSGYGGSGYSSGGGYQQGVGYSGCDSDYSSGGIGGIVNTATGLASSVTGMAGGLGGGGGLADVGGVVNTVSGLADVGGLTNTVSGLADVGGVTNTVGGLVNGIAGGGAGGGLLGGVLGGGDGGCGGNCGGNCGGNCGGRGGGGGGLLGGILGGGSGGGRGARVSARVC	0
MLTSSSHHGRSYDVFLSFRGEDTRKTFVGHLFNALIEKGIHTFMDDKELKRGKSISSELMKAIGESRFAVVVFSKNYASSTWCLEELVKILEIHEKFELIVVPVFYDVDPSTVRKQNGEYAVCFTKFEANLVDDRDKVLRWREALTKVANISGHDLRNTYNGDESKCIQQILKDIFDKFCFSISITNRDLVGIESQIKKLSSLLRMDLKGVRLVGIWGMGGVGKTTAARALFNRYYQNFESACFLEDVKEYLQHHTLLYLQKTLLSKLLKVEFVDCTDTEEMCVILKRRLCSKKVLVVLDDVNHNDQLDKLVGAEDWFGSGSRIVITTRDMKLLKNHDVHETYEIKVLEKDEAIELFNLHAFKRSSPEKEFKELLNLVVDYTGGLPLALKVLGSLLYKE…	MQPTAIRSTVGLPGADMTADLRDPAPVAVPAHSAADAAAPPPGALQTIVGRPPRPDGPRHRRAQSLPARLTPAQRGMLAELGVADTSVLTPTETAVLRELRLHRPPLPLDTLLFTDPNKDPDDVVTYTIAKQLQAEGFLRLTDVVVTLGDADMRSQRAQLAKGVFDRLALPEVRVARGQDYPMTSTQAREHSKFLAEGAALRAAPDAVHTDGVRAMRERLATSPHKLGMVVIAGMTDASALLAEAGDLVREKLASITIMGGIDPARDADGLVQPDTRAYNNATDIHAARALYRRAQQLGIPLRILSKEAAYRAAVPPAFYEGIARNGHPVGEYLRDVQKNALKGLWEGIQANLIPGLDTAWFFRTFVAAQPQDPAAADQQGAMSFDAIWPQVTKLNLYD…	1
MAEAFVSFGLEKLWDLLSRESERLQGIDGQLDGLKRQLRSLQSLLKDADAKKHGSDRVRNFLEDVKDLVFDAEDIIESYVLNKLSGKGKGVKKHVRRLACFLTDRHKVASDIEGITKRISEVIGEMQSFGIQQIIDGGRSLSLQERQRVQREIRQTYPDSSESDLVGVEQSVKELVGHLVENDVHQVVSIAGMGGIGKTTLARQVFHHDLVRRHFDGFAWVCVSQQFTQKHVWQRILQELQPHDGDILQMDEYALQRKLFQLLEAGRYLVVLDDVWKKEDWDVIKAVFPRKRGWKMLLTSRNEGVGIHADPTCLTFRASILNPEESWKLCERIVFPRRDETEVRLDEEMEAMGKEMVTHCGGLPLAVKALGGLLANKHTVPEWKRVFDNIGSQIVGGSW…	MHRPITAGHTTSRLILDQSKQISRTPSESSAQSALSQQASMSSPVLERSKSAPTLLTAAQRTMLAQVGACNAHLTSDENMAINELRLHKPRLPKDTWFFTDPNKDPDDVVTYTLGKQLQAEGFVHITDVVATLGDAEVRSQRAEMAKGVFNKLELHDVHVSRGRDYAMNSLQSKEHAKFLLEGHALRAGPGEIHRDSLQDMSRRLARAPHGVGIVVIAGMSDINALITTCPDMVRERVDDITIMGGVEPLKDADGFVQPDARAYNNATDMDAARSLYRKAQELGIPLRIVTKEAAYKTAVSPSFYEGIAGSGHPVGHYLRDVQKSALKGLWEGIQAGLLPGLDDSWFFRTFMPNAQIEVAQLDKNKESSFEDIWPKVTKLNLYDPLTLLASVPGAAKLL…	0
MAFSSASSSSSPQSSLYTGEWEYDVFLCFRGDDTRDGFTSHLLSALSDKKIRAFIDEKLEKTESIDELISILQRCPLSVVVFSERFADSIWCLEEVVTIAERMEKVGHRVLPVFYKVDPSDVKDKSHRTGPKRWMDALKAVAKCAGHTSQAIKIESELIKAVVETVQKQLIDMSPSINRNNLVAMGSRIFEVERLLAMDKLDDTCIIGLWEMGGVGKTTLAEACYDRVTSSNKGIKHLFVRNVNEICEKHHGVEKIVHKLYSKLLDENNIDREDLNIGYRRERLSRSRVFVVLDNVETLEQLALGYVFNLSKVFAAGSRIIITTRNKKVLQNAMAKIYNVECLNDEESTRLFSLHAFKQDRPQDNWMGKSRLATSYCKGNPLALKILGGALYGEDIHYW…	MKINLSWKTYAVLSIVSLGGIHAMEHVPAELTGVSEGYTRFYRSSTASVILSGLVKVKWDNEQMTMPLFKWIGGEQAEELHFDVHIAHSSGRRLDRARTLGAVNSNMDQHWVEAYRSSGVTRCTIQDCHLFENDIPNFPDYIKIKLVPKT	0
MAENEIEEMLEHLRRIKSGGDLDWLDILRIEELEMVLRVFRTFTKYNDVLLPDSLVELTKRAKLIGEILHRLFGRIPHKCKTNLNLERLESHLLEFFQGNTASLSHNYELNNFDLSKYMDCLENFLNDVLMMFLQKDRFFHSREQLAKHRSIKELKIVQKKIRFLKYIYAPEINGYVDYEKQECLENRIQFMTNTVGQYCLAVLDYVTEGKLNEENDNFSKPPYLLSLIVLVELEMKKIFHGEVKASKFTQSKTFKDKKLPKGFSHHLHNLLMYLRNKKLENFPNNIAAQNIDVAIEFLLVFLDADVSNHVINGNWLKEVLLKVGAIAGDILYVIQKLLPRSINKDETSNISLCSIQILEKTKDLKAQVETYYKSLKFTPSQFPTFGGLSFLNSLLRKL…	MGCVSSKSTTVLSPQTSFNEASRTSFRALPGPSQRQLEVYDQCLIGAARWPDDSSKSNTPENRAYCQSMYNSIRSAGDEISRGGITSFEELWGRATEWRLSKLQRGEPLYSAFASERTSDTDAVTPLVKPYKSVLARVVDHEDAHDEIMQDNLFGDLNVKVYRQTAYLHGNVIPLNTFRVATDTEYLRDRVAHLRTELGAKALKQHLQRYNPDRIDHTNASYLPIIKDHLNDLYRQAISSDLSQAELISLIARTHWWAASAMPDQRGSAAKAEFAARAIASAHGIELPPFRNGNVSDIEAMLSGEEEFVEKYRSLLDSDCF	0
MAENEIEEMLEHLRRIKSGGDLDWFDILRIEELEMVLRVFRTFTKYHDVLLPDSLVKLTKMAKLTGEILHRVLGRIPHKCKTNLNLERLESHLLEFFQGNTASLSRNYELNDFDLSKYMDCLEKFLNDVLMMFLQKGRSCHSKRKLAIHRSIKELKIVQKKMRFLKYIYATEINGYVDYEKQECLEIRIQFMTNTVGQYCVAVLDYVAEGELNDENDNFSKPPYLLSLIVFVELEMKKLFHGEVKASKFTRSKTFKDKKLPKGFSHHLHNLLMYLRNKKLENFPNNIAAQNIDVAIEFLLVFLDADVSNHVINGNWLKEVLLKVGAIAGDILYVIQKLLPRSINKDETSNISLCSIQILEKTKDLKAQVETYYKSLKFTPSQFPTFGGLSFLDSLLRKL…	MENDPRVRKLASEGAQWAIKWQKKGWSTLTSRQKQTARAAMGIKLSPVAQPVQKVTRLSAPVALAYREVSTQPRVSTARDGITRSGSELITTLKKNTDTEPKYTTAVLNPSEPGTFNQLIKEAAQYEKYRFTSLRFRYSPMSPSTTGGKVALAFDRDAAKPPPNDLASLYNIEGCVSSVPWTGFILTVPTDSTDRFVADGVSDPKLVDFGKLIMATYGQGANDAAQLGEVRVEYTVQLKNRTGSTSDAQIGDFAGVKDGPRLVSWSKTKGTAGWEHDCHFLGTGNFSLTVFYEKAPVSGLENADASDFSVLGEATVGSVQWAGVKIAERGQGVKMVTTEEQPKGKWQALRI	0
MAESFLFNIIERVLAKVSSIAVYEISLAWNVKTDLRKLQSTLSTIKAVLLDANEKQAKNHEVRDWLEKLRDVVYDVDDLMDDLSTQLLLQMHFQKSFGKKVRRFFSSSNPIIYRFKIGRRVKEIRELLNEIADDRKSFHFTEHNYLIPAENTSREQTHSSVRASDIIGRDADQENIVKQLIDSHNEENISVIPIVGLGGLGKTTLVKLVYNDNRVVQNFDLRMWVSISEDFSLRKIIEKILRSATGESFDHLDMDQLQGCLGNVLRLKRYLLVLDDVWNEDQHKWTDLRELLMNCASGSKIVVTTRSKMAALITGTVPPYYLEGLASDDCLSLFLKCAFGGQDNMFPNLVEIGKEIVKKCGGVPLAVKTLGRLLYTKTDENEWLQIRDNEIWEIEQKES…	MHINRTGSSQPSIELERFYSASQSLASSSVRELSPAEHANLQAITDYLKDHVFAAHKLPLSESAVDQDAVHAHNEQLDNIIDARARRLLDEGETPATIADTFAKAEKFDRMATTASTALRATPFAAASVLQYMQPAINKGDWLPTPLKPLTPFVSGALSGIMDQVGTTVMNRATGNLHYLSTPPEKLHDAMAASVKRHSPGVMRQAVDLGIAVQTYSARNAVRTVLAPALASRPAVQGAVDISVSAAGGLAANAGFGNRMHSVQARDHLRGGAFVLGIKDQEPKADLSEETDWLVAYNAIKSASYSGAALNAGKRVAGLPLDVATDGLKAVRSLVSATGLAQNGLALAGGFAGVGKLQEMATKNITDPATKAAVSQLTNMAASAGVFAAWTTAAVATDP…	0
MEIGLAVGGAFLSSALNVLFDRLAPHGDLLNMFQKNKNDVRLLKKLKMTLVGLQVVLSDAENKQASNQHVSQWFNELRGAVDGAENLMELVNYEALRLKVEGRHQNLAETSNQQVSDRKLNLSDDYFLDIKEKLEETIETLEDLQKQIGDLGLQKHLDLGKKLETRTPSTSLVDESKILGRMIEKERLIDRLLSSDSNGENLTVVPIVGMGGVGKTTLAKIVYNDKKVKDHFDLKAWFCVSEAYDAFRITKGLLQEIGSFDLKDDNNLNQLQVKLKESLKGKRFLVVLDDLWNDDCDEWDDLKNLFVQGAMGSKILVTTRKEDVALMMGNGAINVETLSDEVSWDLFKQHSLKNRDPEEHPELEEVGKRIADKCKGLPLALKALAGILCRKSEVYEWKN…	MAYTVSSANQLVYLGSVWADPLELQNLCTSALGNQFQTQQARTTVQQQFSDVWKTIPTATVRFPATGFKVFRYNAVLDSLVSALLGAFDTRNRIIEVENPQNPTTAETLDATRRVDDATVAIRASISNLMNELVRGTGMYNQALFESASGLTWATTP	1
MSYLREVATAVALLLPFILLNKFWRPNSKDSIVNDDDDSTSEVDAIPDSTNPSGSFPSVEYEVFLSFRGPDTREQFTDFLYHFLCRYKIHTFRDDDELRKGEEIGPNLLRAIDQSKIYVPIISSGYADSKWCLMELAEIVRRQEEDPRRIILPIFYMVDPSDVRHQTGCYKKAFRKHANKFDGQTIQNWKDALKKVGDLKGWHIGKNDKQGAIADEVLADIWSHISKENLILETDELVGIDDHITAVLEKLSLDSENVTMVGLYGMGGIGKTTTAKAVYNKISSCFDRCCFIDNIRETQDQKDGVVVLQKKLVYEILRIDSGSVGFNNDSGGRKMIKERVSRFKILVVLDDVDEKFKFEDMLGSPKDFISQSRFIITSRSMRVLGTLNENQCKLYEVGS…	MKINLSWKTYAVLSIVSLGGIHAMEHVPAELTGVSEGYTRFYRSSTASVVLSGLVKVKWDNEQMTMPLFKWIGGEQAEELHFCVHIAHSSGPKLNRARTLGTVNSNMDQHWAQAYSHSGATRRTIQDCHLFENDIPNFPDYIKIKLVPKT	1
MADIAFGAVNLVLGLIQDEARLLGRVREDLQFIMQEMESMNNVLRHIVANKGSTTAGDYQLRPWMKQVMELAFDSRNCVELYTQSGSARCGWLPWEMVARHRVVTRIRELKIRAREISERQARYGIAVSHHQLPVEVTTTMEPRDASVRPRNQRRTNAGSWNNPSRRAILEDGWYGDYGSVDEALSRLKPFTEYLYVEVKPPEELNSDDKQQPQPLLDGGNKHDDKEQPPPPVQPGGCVKLQPPLQSDGSDKQDDKDQPLPLPLPLQSDGGNKEQPPPLQSEGGNKEQPPPLQSEGGDKEQPPPLQSEGGDKEQPPPLQSEGGDKEQPPPLQSEGGGKEQPPPPQSGGGIKQQQQLPQSDGDDQQPLLPQSDGGDKQQHIRVVIISVQDGMDEAAVGET…	MGCVSSTSRSTGYYSGYESHEEPRAASRTANSNERGYETDSEPSRDNLLPNAKRVYSESVLWHGTSMQSKIDLRSKGFDADRKKGGATEGGNANMFMNLSSEAQAESRQNHYVSSSRKEAKDFAMFADMSNPGLVRTIGLRSNFNLISDPRTGGTALMTDQSIHRKFVLGSKSSAPGENAKVFRDEMHAAGYDVSTKQAGKLLREVQSDSDDDNFPDPDDFIMSRFRG	0
MVDAVVTVFLEKLLGALSEESRVFSEFRDKFETLQFELQLMRSFLKDAERLKRKNETFRCVMANLRELIYEAEDILADCQLQSRDDGLFSSGWFMCTNPFKLSFQYQTGKSLGEINRKIASIKQNIPSYLGVPLLNQLEPINAQNDQMPRRSSPVYDHTQVVGLEGDASKLKEWLFEADKGILAIGVVGMGGLGKTTIAQKVFNDRKIEERFDRRIWVSVSQNFSEEQIMRSMLRNLGDVSVGDDKGELLKKINEYLLGKRFLIVMDDVWGSDFTWWHTIYEALPKGNGSSIIITTRIEKVAQKMGVKKARSHWPKCLSKDDSWLLFQKIAFAADGGECKHPDLENVGKEIVEKCKGLPLAIKAVGGIMLCKPSHYHEWRRIADHFHDELAEDDNSVIA…	MSYSITSPSQFVFLSSVWADPIELLNVCTNSLGSQFQTQQARTTVQQQFSEVWKPFPQSTVRFPGDVYKVYRYNAVLDPLITALLGTFDTRNRIIEVKNQQSPTTAETLDATRRVDDATVAIRSAINNLVNELVRGTGLYNQNTFESMSGLVWTSAPAS	0
MEKRKDNEETNNSLVLFSALSKDIADVLVYLENEENQKALDKDQVEKLKLKMAFICTYVQLSYSDFEQFEDIMTRKRQEVENLLQPLFDDDVLTSLTSNMDDCISLYHRSNKSDATMMDEQLDFLLLNLYHLSKHHAEKIFPGVTQYEFLQNVCGNIRDFHGLIVNGCIKHEMVENVLPLFQLMAERVGHFLWEDQTDEDSNGDDQNDRDARLFQLTHLLLKIVPTELEVMHICYTNLKASTSAEVGRFNKKLLETSPDILRESIIQLQEHMIAVIPPSTSGARNIHVMMEFLLLILSDMPKDFIHHDKLFDLLAHVGVLTREVSTLVRDLEEKLRNKEGNNQTNCATLDLLENIELLKKDLKHVYLKSPDSSRCCFPMSDGPLFMHLLHMHLNDLLDS…	MGLCASKPRTTSGYNTYASYNSGSSTPEPEETGSSRVTETHPEFRSIPDRAKDKAIALKEALSRQSGYITPRLEYYARTALAQAAQTGSTPEITDLDIENIGDLTDTYNQRLSNINLKHHTSPQDFFQEFMTSQEPCWRSVVRLSPNSRHHVAIDVRNQDDVRTMLIIESALAYGKSNNATGFLPGYLQMHNNVKNYAQDNGRMAVIQLGVQKSKYDCIIFSLNNALAAYQKDTIFDSLHDSLRENGSCFQPREHKSETVSGIEVIDGTKILPAVFFKHTHSRSTINDAIEEQPELADRNVSTNRESAHQTLSERVADFRVQRSERSYSMSIESSRLRKIRKAIES	0
MAESFLFNIIERVLAKVSSIAVYEISLAWNVKTELRKLQSTLSTIKAVLLDANEQKAKNHEVRDWLEKLRDVVYDVDDLMDDLSTQLLLQMHFQKSFRKKVRRFFSSSNPIIYRFKIGRKVKEIRELLNEIADDRRNFHFTEHTYVIPAENTSREQTHSFVRASDIIGRDDDQENIVKQLIDSHDEENISVIPIVGLGGLGKTTLVKLVYNNNRVVQNFDLRMWVSISEDFSLSKVIEKILRSATGESFDHLDMDQLQCCLGEVLQQKRYLLVLDDVWNEDQHKWTDLRELLMNCSRGSKIVVTTRSKMVALITGTVPPYYLGGLANDDCLSLFLKCAFGGQDNLFPNLVEIGKEIVKKCGGVPLAVKTLGRLLYMKTDENEWLQIRDNEIWEIEQNKS…	MENDPRVRKLASEGAQWAIKWQKKGWSTLTSRQKQTARAAMGIKLSPVAQPVQKVTRLSAPVALAYREVSTQPRVSTARDGITRSGSELITTLKKNTDTEPKYTTAVLNPSEPGTFNQLIKEAAQYEKYRFTSLRFRYSPMSPSTTGGKVALAFDRDAAKPPPNDLASLYNIEGCVSSVPWTGFILTVPTDSTDRFVADGVSDPKLVDFGKLIMATYGQGANDAAQLGEVRVEYTVQLKNRTGSTSDAQIGDFAGVKDGPRLVSWSKTKGTAGWEHDCHFLGTGNFSLTVFYEKAPVSGLENADASDFSVLGEATVGSVQWAGVKIAERGQGVKMVTTEEQPKGKWQALRI	0
MECKEEENGQTVIPIFYNVDPSHVRYQTESFGAAFAKHESKYKDDVEGMQKVQRWRTALTAAANLKGYDIRNGIESENIQQIVDCISSKFYHGDQMEYLAGDICWFGNGSRVIVTTRNKHLIEKDDAIYEVSTLPDHEAMQLFNMHAFKKEVPNEDFKELALEIVNHAKGLPLALKVWGCLLHKKNLSLWKITVEQIKKDSNSEIVEQLKISYDGLESEEQEIFLDIACFFRGEKRKEVMQILKSCDFGAEYGLDVLINKSLVFISENDRIEMHDLIRDMGRYVVKMQKLQKKRSRIWDVEDFKEVMIDYTGTMTVEAIWFSCFEEVRFNKEAMKKMKRLRILHIFDGFVKFFSSPPSSNSNDSEEEDDSYDLVVDHHDDSIEYLSNNLRWLVWNHYSW…	MKIAPVAINHSPLSREVPSHAATTQAKQTNLQSEAGDLDARKSSASSPETRALLATKTVLGRHKIEVPAFGGWFKKKSSKHETGGSSANADSSSVASDSTEKPLFRLTHVPYVSQGNERMGCWYACARMVGHSVEAGPRLGLPELYEGREGPAGLQDFSDVERFIHNEGLTRVDLPDNERFTHEELGALLYKHGPIIFGWKTPNDSWHMSVLTGVDKETSSITFHDPRQGPDLAMPLDYFNQRLAWQVPHAMLYR	0
MTNCEKDEEFVCISCVEEVRYSFVSHLSEALRRKGINNVVVDVDIDDLLFKESQAKIEKAGVSVMVLPGNCDPSEVWLDKFAKVLECQRNNKDQAVVSVLYGDSLLRDQWLSELDFRGLSRIHQSRKECSDSILVEEIVRDVYETHFYVGRIGIYSKLLEIENMVNKQPIGIRCVGIWGMPGIGKTTLAKAVFDQMSSAFDASCFIEDYDKSIHEKGLYCLLEEQLLPGNDATIMKLSSLRDRLNSKRVLVVLDDVRNALVGESFLEGFDWLGPGSLIIITSRDKQVFCLCGINQIYEVQGLNEKEARQLFLLSASIKEDMGEQNLQELSVRVINYANGNPLAISVYGRELKGKKKLSEMETAFLKLKRRPPFKIVDAFKSTYDTLSDNEKNIFLDIAC…	MRIGPSQLSVPLAATLATPTHAIPSAPANVPHQPGGNQPPGARPRRRAATLPPLMPLPDSAMTGMQALVALDGEFSEQRLVEVQSRQVTVQAAQSTLSKYLAQAGTARKTDSIAERFAAGTLQPVYLDSAAFTAMARGLSGRARAAAGPVLVDAKHGRIIFDLKRAFAAGDNFSDPARSALSRALDLPALGLATPEWLQPASSAQPRRKLQQAARYHGHEIPARDGGAAFFKANDHHLVAGKQALLRKHRKELIHENYFQAPSTRALGKDVMVHRGLFDNHAGIPENSLAAIDRAYEQGYRNLELDVEVSADGVPVLMHDFSIGRMTDDPQNRLVSQVPFAQLREMPLVIRNPVDGNFIKTDQTIAAVEQALEHALHKPEAMSVALDCKEDTAEAVAMV…	0
MVGLGVGVGTGALGSVIGKLTTLLGDEYTMLKRVRKDIAFLQRELRRMQILVDTLADMEELDELAKDWKGNMRDLSYDMEECIDRFMLRLGNGDARPRFVKKTARRLKTLFERHGIGSQIKDLKARVAEEGERRQRLKLDDYIVNQSRPVVIDPRLAAFHGVAKGLVAIDGRRDKVISWLMEESKELKVVAIVGGGGLGKTTLAMEIYRKIGGDYQCRASVSVSRTLDLEKLLKDVLSQIDEAEFSKCQSERWEKDQLIRHIQLILTEKRYFLVIDDLWKVQDWEFIKAAFPDNYNGSRIIATTRIANVARSCCSNSSGQLYQMLPLNDFDSRRLFFKRIFDSESLCPSQLEKVSARILKKCGGMPLAIITIASLLANKPPSAAEWERLQDSIGAGLSY…	SDGWTCAGSDFDGDQVRGQARHWVGQQKTKFSEFHTHNDVPLCYFELGEGNQLTQSYTGFRAYCDEPGDVYNLRYLDVSSRTWVLCTHYDNDFESDYR	0
MAERVVTMAIGPLVSMLKDKASSYLLDQYKVMEGMEEQHKILKRKLPAILDVITDVEEQAMAQREGAKAWLQELRTVAYVANEVFDEFKYEALRREAKKNGHYIKLGFDVIKLFPTHNRVAFRYKMGRKLCLILQAVEVLIAEMQVFGFKYQPQPPVSKEWRHTDYVSIDPQEIASRSRHEDKKNIIGILVDEASNADLTVVPVVAMGGLGKTTLAQLIYNDPEIQKHFQLLLWVCVSDTFDVNSLAKSIVEASPNKNVDTDKPPLDRLQKLVSGQRYLLVLDDVWDNKELRKWERLKVCLQHGGMGSAVLTTTRDKRVSEIMGADRAAYNLNALEDHFIKEIIEARAFSSKKEKPIELVEVVDEIVKRCCGSPLAATALGSVLCTKTSVKEWKAVSSG…	MKINLSWKTYAVLSIVSLGGIHAMEHVPAELTGVSEGYTRFYRSSTASVVLSGLVKVKWDNEQMTMPLFKWIGGEQAEELHFCVHIAHSSGPKLNRARTLGTVNSNMDQHWAQAYSHSGATRRTIQDCHLFENDIPNFPDYIKIKLVPKT	0
MEKRKDNEEANNSLVLFSALSKDIADVLVFLENEENQKALDKDQVEKLKLKMAFIYTYVQLSYSDFEQFEDIMTRKRQEVENLLQPLLDDDVLTSLTSNMDDCISLYKSDAIMMDEQLDFLLLNLYHLSKHRAKKMFPRLTQYEVLQNVCGNIRDFHGLIVNGCIKHEMVENVLPLFQLMAERVGHFLWEDQTDEDSDEDHQNDRDSRLFQLTHLLLKIVPTELEVMHICYTNLKASTSAEVGRFIKKLLETSPDILREYIIQLQGHMITVIHPSTSGARNIHVMMEFLLLILSDMPKDFIHHDKLFDLLAHVGVLTREVSTLVRDLEEKLRNKEGNNQTNCATLDLLENIELLKKDLKHVYLKAPDSSQCCFPMSDGPLFMHLLHMHLNDLLDSNAYS…	MKLLISIFIGFLAISTSQQEDVSTPAPNFPDFCSNPNLNKNAKVKACCDAVTKAANAGSYSGADGPVPDECTLKSCGRVCNRFFHKKGENRVTEMPESKTTESESSEECECGDSGDETTTGAQPTPRNVYPSGPEPSTPGGKVASHKPPAAPSTPQPGYPQPPAAPTTKPPRNPYPSGPEPTPKQPAPSSPTPPSSAPSVPAPPSGQYPPGSNVTSNSLTVPPLYTTKETCLPLTPDMPGVVDQWLNKPKTGRFVWHALTNAHSYGGECGLGIQYPYHACVGRDLWSPVKKWVRSCLTDIPNHYIRNDQVCVNKCVKIEYKNKTLIMPIMDETDYLKPYELDISEPAFKYLEMNPNAGWCTATVTYIRCEKLGN	1
MEKRKDNEEANNSLVLFSALSKDIADVLVFLENEENQKALDKDQVEKIKLKMAFICTYVQLSCSDFEQFEDIMTRKRQEVENLLQPLLDDDVFTSLTSNMDDCISLYHRSYKSDAIMMDEQLDFLLLNLYHLSKHHAEKIFPGVTQYEVLQNICGNIRDFHGLIVNGCIKHEMVENVLPLFQLMADRVGHFLWDDQTDEDSRLSELDEDEQNDRDSRLFKLAHLLLKIVPVELEVIHICYTNLKASTSAEVGLFIKQLLETSPDILREYLIPLQEHMVTVITPSTSGARNIHVMMEFLLLILSDMPKDFIHHDKLFDLLDRVGVLTREVSTLVRDLEEEPRNKEGNNQTNCATLDLLENIELLKKDLKHVYLKALDSSQCCFPMSDGPLFMHLLHIHLN…	MKISALFSVAALLSQSMTVLGYLFYRCGNDHITERALINQISMEHKKLTGQGSSADSFPGGRATAEVTFWEPSISNPGTYLDIKVKFDIYRQMLSFEVSSSGKRIPCEGDYGVEIPEEDLEVSDEPYYAN	0
MDFISSLIVGCAQVLCESMNMAERRGHKTDLRQAITDLETAIGDLKAIRDDLTLRIQQDGLEGRSCSNRAREWLSAVQVTETKTALLLVRFRRREQRTRMRRRCLSCFGCADYKLCKKVSAILKSIGELRERSEAIKTDGGSIQVTCREIPIKSVVGNTTMMEQVLEFLSEEEERGIIGVYGPGGVGKTTLMQSINNELITKGHQYDVLIWVQMSREFGECTIQQAVGARLGLSWDEKETGENRALKIYRALRQKRFLLLLDDVWEEIDLEKTGVPRPDRENKCKVMFTTRSIALCNNMGAEYKLRVEFLEKKHAWELFCSKVWRKDLLESSSIRRLAEIIVSKCGGLPLALITLGGAMAHRETEEEWIHASEVLTRFPAEMKGMNYVFALLKFSYDNL…	MKNKTDIAGIAGLSTSHVSFDDAESKSVLDGSTQSTPEYKFQTPLDQLPARPAGPKSSNTTDAYIHESLPHSVPIAGASTSAVTHQQATQRKGTDEIYGLGSLPSAGPGRWEYLANPGNWHPERRKLHEKLLDQARSSALTLAESLESDGCQPTLFALRGNTATGKTRIATKKIPVLAAALKKTAGKGCVNPDVFKSSLAKSETGAKIFSSAQVHSESSFLADRFEGGLRSQKTGSGAIASIVVDKRLSREYEIDSYIQLAKETGRKVELCDIDAPLENSLVGVLQRKPEGEDPRPPYPVVSSGFVAVRSNRMYVIDRFIADPSLGNYRLFGTAEDGEKVMVASVIGGEFSVENAELYEKITSPQLSVTGDLADKVIDKELIDRLENNIADPERAAKTR…	0
MNIVTGAMGSLIPKLGELLMEEYKLHKRIKKDVEFLRKELESMHAALIKVGEVPRDQLDRQVKLWADEVRELSYNMEDVVDKFLVRVDVDGIQQPHDNSGRFKELKNKMIGLFKKGKNHHRIADAVKEIKEQLQEVAARRDRNKVVVPNPTEPITIDPCLRALYAEATELVGIYGKRDEELMRLLSMEGDDASNKRLKKVSIVGFGGLGKTTLARAVYEKIKVDFDCRAFVPVGQNPDMKKVLRDILIDLGNSHSDLAILDANQLTRKIHEFLENKRYLVIIDDIWDEKLWEGINFAFSTRNNLGSRLITTTRNFDVSKSCCLSADDSIYKMKPLSTDDSRRLFHKRIFPDASGCPSEFQQVSEDILKKCGGVPLAIITIASALASGQQMKPKHEWDIL…	MKISALFSVAALLSQSMTVLGYLFYRCGNDHITERALINQISMEHKKLTGQGSSADSFPGGRATAEVTFWEPSISNPGTYLDIKVKFDIYRQMLSFEVSSSGKRIPCEGDYGVEIPEEDLEVSDEPYYAN	0
MAESFLFNIIERVLAKVSSIAVYEISLAWNVKTELRKLQSTLSTIKAVLLDANEQKAKNHEVRDWLEKLRDVVYDVDDLMDDLSTQLLLQMHFQKSFRKKVRRFFSSSNPIIYRFKIGRKVKEIRELLNEIADDRRNFHFTEHTYVIPAENTSREQTHSFVRASDIIGRDDDQENIVKQLIDSHDEENISVIPIVGLGGLGKTTLVKLVYNNNRVVQNFDLRMWVSISEDFSLSKVIEKILRSATGESFDHLDMDQLQCCLGEVLQQKRYLLVLDDVWNEDQHKWTDLRELLMNCSRGSKIVVTTRSKMVALITGTVPPYYLGGLANDDCLSLFLKCAFGGQDNLFPNLVEIGKEIVKKCGGVPLAVKTLGRLLYMKTDENEWLQIRDNEIWEIEQNKS…	MKINLSWKTYAVLSIVSLGGIHAMEHVPAELTRVSEGYTRFYRSPTASVILSGLVKVKWDNEQMTMPLFKWIGGEQAEELHFDVHIAHSSGPKLNRARTLGTVNSNMDQHWAQAHRNSGASRRTIQDCHLFENDIPNFPDYIKIKLVPKT	0
MEIGLAVGGAFLSSALNVLFDRLAPHGDLLNMFQKNKNDVRLLKKLKMTLVGLQVVLSDAENKQASNQHVSQWFNELRGAVDGAENLMELVNYEALRLKVEGRHQNLAETSNQQVSDRKLNLSDDYFLDIKEKLEETIETLEDLQKQIGDLGLQKHLDLGKKLETRTPSTSLVDESKILGRMIEKERLIDRLLSSDSNGENLTVVPIVGMGGVGKTTLAKIVYNDKKVKDHFDLKAWFCVSEAYDAFRITKGLLQEIGSFDLKDDNNLNQLQVKLKESLKGKRFLVVLDDLWNDDCDEWDDLKNLFVQGAMGSKILVTTRKEDVALMMGNGAINVETLSDEVSWDLFKQHSLKNRDPEEHPELEEVGKRIADKCKGLPLALKALAGILCRKSEVYEWKN…	MRSSTTFITIAFIAMQALGIAATQVTILKKGERITWVEVPKGESRVFNIRGKSVTVSVSDDGTPSISGSKYTVE	0
MAHASVASLMRTIESLLTFNSPMQSLSCDHREELCALREKVSSLEVFVKNFEKNNVFGEMTDFEVEVREVASAAEYTIQLRLTGTVLGENKSQKKKARRRFRQSLQQVAEDMDHIWKESTKIQDKGKQVSKESLVHDFSSSTNDILKVKNNMVGRDDQRKQLLEDLTRSYSGEPKVIPIVGMGGIGKTTLAKEVYNDESILCRFDVHAWATISQQHNKKEILLGLLHSTIKMDDRVKMIGEAELADMLQKSLKRKRYLIVLDDIWSCEVWDGVRRCFPTEDNAGSRILLTTRNDEVACYAGVENFSLRMSFMDQDESWSLFKSAAFSSEALPYEFETVGKQIADECHGLPLTIVVVAGLLKSKRTIEDWKTVAKDVKSFVTNDPDERCSRVLGLSYDHL…	MRVTTFNTFLLTLGTVAVVNAETGNKYIEKRAIDLSRERDPNFFDNADIPVPECFWFMFKNNVRQDAGTCYSSWKMDMKVGPNWVHIKSDDNCNLSGDFPPGWIVLGKKRPGF	0
MAYAALSSLIYTLQQLLKPNQSLVCRSCTQQHLQSIYHNLSALQLFLDDTTTKDIETLKVIEKRIRDVVYKAEDKVDSSLRNIILADCTENREGACKFFEEELLKVEKDVDSLRKEVMQIEFNKHGSRSAELTTILPSPEKSTIEEHTIVGMEDEYNTILDRLTAQTDELTVIPIFGMGGIGKTTLARKVYDDSSIRSRFDRHVWVTTSEEFNERRMLLEVVSSITTGSNQEKSDDQLMEIVYRGLKGRRFLIVIDDIWSTQAWDQMQRIFPNDDNKSRILLTTRLKYVADYVNSPDFPPHSKSFLSLDDSWNLFTEKVFNKDTCPPHLEETGKHIVQQCRGLPLSVVVVAGLVGKMDPTHDNWENVEENLNSFIGTVSERCQSILSLSYNYLPQYLRA…	MQFSQILTVLFLGVSVSALPAGGLPGSPGSAVQRCHCPPRGSHAHGSLAAREEAPEAEGDAKISARYTCPNCHKTGKGCDDGWCQVEKTHW	0
MAYAALSSLMYTLQQLLKPNQSFVCRYSTQQLVQSLYQNLTALQLFLDHTTTKDIETLKVIEKRIRDVVYKAEDKVDSSLRNIILADCTENREGACKFFEEELLKVEKDVDSLSKEVMQIEFNKHGCRSAELATTDPSSSGKSTIEEHTIVGMEDEYNTILDRLTAQTDELTVIPIFGMGGIGKTTLARKVYDDSSIRSRFDRHAWVTTSEEFNERRMLLEVVSSITTGSNQGKSDDQLMEIVYRSLKGRRFLIVIDDIWSTQAWDQMQRIFPNDDSKSRILLTTRLKYVADYVSSPDFPPHSKSFLSLDDSWNLFTEKVFNEDTCPPHLEETGKHIVQQCQGLPLSVVVVAGLVGKMDPTHDNWENVEENLNSFFGTVSERCHSILSLSYNYLPQYLR…	MNPIHARFSSVEALRHSNVDIQAIKSEGQLEVNGKRYEIRAAADGSIAVLRPDQQSKADKFFKGAAHLIGGQSQRAQIAQVLNEKAAAVPRLDRMLGRRFDLEKGGSSAVGAAIKAADSRLTSKQTFASFQQWAEKAEALGRDTEIGIYMIYKRDTPDTTPMNAAEQEHYLETLQALDNKKNLIIRPQIHDDREEEELDLGRYIAEDRNARTGFFRMVPKDQRAPETNSGRLTIGVEPKYGAQLALAMATLMDKHKSVTQGKVVGPAKYGQQTDSAILYINGDLAKAVKLGEKLKKLSGIPPEGFVEHTPLSMQSTGLGLSYAESVEGQPSSHGQARTHVIMDALKGQGPMENRLKMALAERGYDPENPALRARN	0
MAERVVTMAIGPLVSMLKDKASSYLLDQYKVMEGMEEQHKILKRKLPAILDVITDVEEQAMAQREGAKAWLQELRTVAYVANEVFDEFKYEALRREAKKNGHYIKLGFDVIKLFPTHNRVAFRYKMGRKLCLILQAVEVLIAEMQVFGFKYQPQPPVSKEWRHTDYVSIDPQEIASRSRHEDKKNIIGILVDEASNADLTVVPVVAMGGLGKTTLAQLIYNDPEIQKHFQLLLWVCVSDTFDVNSLAKSIVEASPNKNVDTDKPPLDRLQKLVSGQRYLLVLDDVWDNKELRKWERLKVCLQHGGMGSAVLTTTRDKRVSEIMGADRAAYNLNALEDHFIKEIIEARAFSSKKEKPIELVEVVDEIVKRCCGSPLAATALGSVLCTKTSVKEWKAVSSG…	MQFSTIITVCLFTGLASANFVQCNHHLLYNGRHWGTIRKNAGWAVRFYEEKPNQPKRLVAICKNASPVHCNYLKCTNLAPGFSAGTSTDVLSSGTVGSIGNDPQAQRQ	0
MELVVGASEATMKSLLGKLGNLLAQEYALISGIRGDIQYINDELASMQAFLRDLSNVPEGHSHGHRMKDWMKQIRDIAYDVEDCIDDFAHRLPQDSISDAKWSFLLTKIYELWTWWPRRVIASNIAQLKVRAQQIADRRSRYGVNNPEHLDSSSSARTRAVNYEIAEYQVTSPQIIGIKEPVGMKTVMEELEVWLTNPQAENGQAVLSIVGFGGVGKTTIATALYRKVSDKFQCRASVAVSQNYDQGKVLNSILSQVSNQEQGSSTTISEKKNLTSGAKSMLKTALSLLRGNCICQPENDGNPDNTPIRLQETTDDDQNPRKLEQLLAEKSYILLIDDIWSAETWESIRSILPKNNKGGRIIVTTRFQAVGSTCSPLETDRLHTVDFLTDDESQNLFNT…	MWSKSTIVTSAALLLFNQAALVAARNCRIWQDMGSVWQEVVVVTPPVTVDIITKRHGAFSLFVPVGCGIRDTGGALRATETDDPW	0
MSASAALVFAGKSVATSAISFLVNKAFSYTDEYCKSDNMDELKNRLLRAMPHIQAVFDVVNPELVREQSSGLDAWLWQLRDAVEAAEDAIDELEYYELEEKAKDQKVSEWGSPLGKMKHKFVRSFGPAINKTIKKISHRDTLKRLMKSVDDLDKAAVGVSDFLKLTDHLSGGSSTSSQQLMDNDRQTSSTLSATNFVGREKEKEQIIGWLANTSDELGETMVIKTNSIPIISVIGHGGMGKTALAQSICGQDEVVKHFKVIWTTISTSFDATSVTSKILEDATGVKPSSDHLEPLQRNLKEKLASINFLLVLDDVWEDKKRDEWEKLFAPLKELNTTGSKILLTTRMQSVADMAAKVMGVERDKFLTLQGLEDDKNLELFGHHAFSGLNPRDDAYLMLI…	MRVTTFNTFLLTLGTVAVVNAETGNKYIEKRAIDLSRERDPNFFDNADIPVPECFWFMFKNNVRQDAGTCYSSWKMDMKVGPNWVHIKSDDNCNLSGDFPPGWIVLGKKRPGF	0
MEIGLAVGGAFISSALNVLFDRLALHGDLFNMFQKHKHHVRLLKKLRMTLLGLQAVVSDAQNKQASNPYVSQWLNEIQDAVDGAENLIEEVNFEALRLKVEGQHQNFANTISNQQVSDLNRCLSDDFFPNIKEKLEDTIETLEELEKQIGRLGLREYLDSGKQDNRRPSTSLVDESDILGRQNEIEELIDRLLSDDANGKNLSVVPVVGMGGVGKTTLAKAVYNDEKVKDHFGLKAWICVSEPYDAVRITKELLQEISSSDCTGNSNLNQLQIKLKESLKGKKFLIVLDDVWNENYDEWDDLRNIFVQGDIGSKIIVTTRKESVALMMGCGAVNLGTLSSEVSWALFKRHSLENRGPEEHPELEEVGKQIAHKCKGLPLALKALAGILRSKSDLNEWRD…	MTTPANTTQAVGSTTSTTTTTAGATPANSGLFTIPDGDFFSTAKAVVASNAVATNEDLAKIQEIWKDMKIPSDTMAQAAWDLVRHCADVGSSAQTEMIGTGPYSNGVSRARLAAAIKEVCTLRQFCKKYAPVVWNWMLTNNSPPANWQAQGFKPEHKFAAFDFFDGVTNPAAITPKEGLMRPPSEAEMNAAQTAAFVKITKARAQSNDFASLDAAVTRGRITGTTVAEAVVSLPPP	0
METSSISTVEDKPPQHQVFINFRGADLRRRFVSHLVTALKLNNINVFIDDYEDRGQPLDVLLKRIEESKIVLAIFSGNYTESVWCVRELEKIKDCTDEGTLVAIPIFYKLEPSTVRDLKGKFGDRFRSMAKGDERKKKWKEAFNLIPNIMGITIDKKSVESEKVNEIVKAVKTALTGIPPEGSHNAVVGALGNSNAGTSSGDKKHETFGNEQRLKDLEEKLDRDKYKGTRIIGVVGMPGIGKTTLLKELYKTWQGKFSRHALIDQIRVKSKHLELDRLPQMLLGELSKLNNPHVDNLKDPYSQLHERKVLVVLDDVSKREQIDALREILDWIKEGKEGSRVVIATSDMSLTNGLVDDTYMVQNLNHRDSLQLFHYHAFIDDQANPQKKDFMKLSEGFVH…	MLLAAAIVFLHIPALTMPAAEARQTAANIMHPVLDGEQNVLGKRSLRTDHMRVSNVEDREGDEERIFRRFTDWIKYLFNKMNPKQLHTYLGLDGLGETAYKHKNYPIYRMMSKKWRDKL	0
MAPAVSASQGVIMRSLTSKLDSLLLQPPEPPPPAQPSSLRKGERKKILLLRGDLRHLLDDYYLLVEPPSDTAPPPDSTAACWAKEVRELSYDVDDFLDELTTQLLHHRGGGDGSSTAGAKKMISSMIARLRGELNRRRWIADEVTLFSARVKEAIRRQESYHLGRRTSSSRPREEVDDDDREDSAGNERRRFLSLTFGMDDAAVHGQLVGRDISMQKLVRWLADGEPKLKVASIVGSGGVGKTTLATEFYRLHGRRLDAPFDCRAFVRTPRKPDMTKILTDMLSQLRPQHQHQSSDVWEVDRLLETIRTHLQDKRYFIIIEDLWASSMWDIVSRGLPDNNSCSRILITTEIEPVALACCGYNSEHIIKIDPLGDDVSSQLFFSGVVGQGNEFPGHLTEV…	MKLLISIFIGFLAISTSQQEDVSTPAPNFPDFCSNPNLNKNAKVKACCDAVTKAANAGSYSGADGPVPDECTLKSCGRVCNRFFHKKGENRVTEMPESKTTESESSEECECGDSGDETTTGAQPTPRNVYPSGPEPSTSGGQVASHKPPAAPSTPHPGCHQPPAAPTTKPPRNPYPSGPEPTPKQPGYPQGRASTPKQPGYPQGPASPTPRNVYPSGPEPSTPGGKVASHKPPAAPSTPQPGYPQPPAAPTTKPPRNPYPSGPEPTPKQPAPSSPTPPSSAPSVPAPPSGQYPPGSNVTSNSLTVPPLYTTKETCLPLTPDMPGVVDQWLNKPKTGRFVWHALTNAHSYGGECGLGIQYPYHACVGRDLWSPVKKWVRSCLTDIPNHYIRNDQVCVNKC…	0
METSSISTVEDKPPQHQVFINFRGADLRRRFVSHLVTALKLNNINVFIDDYEDRGQPLDVLLKRIEESKIVLAIFSGNYTESVWCVRELEKIKDCTDEGTLVAIPIFYKLEPSTVRDLKGKFGDRFRSMAKGDERKKKWKEAFNLIPNIMGIIIDKKSVESEKVNEIVKAVKTALTGIPPEGSHNAVVGALGNSNAGTSSGDKKHETFGNEQRLKDLEEKLDRDKYKGTRIIGVVGMPGIGKTTLLKELYKTWQGKFSRHALIDQIRVKSKHLELDRLPQMLLGELSKLNNPHVDNLKDPYSQLHERKVLVVLDDVSKREQIDALREILDWIKEGKEGSRVVIATSDMSLTNGLVDDTYMVQNLNHRDSLQLFHYHAFIDDQANPQKKDFMKLSEGFVH…	MQSPSIHRNTGSIIQPTVTPDARAATDLQERAEQPRQRSSHSLSSVGKRALKSVGKLFQKSKAPQQKAATPPTAKNVKTPPPASNVATPRNKARESGFSNSSPQNTHRAPKWILRNHPNQASSSGAQTHEIHPEAAPRKNLRVRFDLPQDRLERSPSYLDSDNPMTDEEAVANATRQFRSPDSHLQGSDGTRISMLATDPDQPSSSGSKIGDSDGPIPPREPMLWRSNGGRFELKDEKLVRNSEPQGSIQLDAKGKPDFSTFNTPGLAPLLDSILATPKQTYLAHQSKDGVHGHQLLQANGHFLHLAQDDSSLAVIRSSNEALLIEGKKPPAVKMEREDGNIHIDTASGRKTQELPGKAHIAHITNVLLSHDGERMRVHEDRLYQFDPISTRWKIPEGL…	0
MAESFLFNIIERVLAKVSSIAVYEISLAWNVKTELRKLQSTLSTIKAVLLDANEQKAKNHEVRDWLEKLRDVVYDVDDLMDDLSTQLLLQMHFQKSFRKKVRRFFSSSNPIIYRFKIGRKVKEIRELLNEIADDRRNFHFTEHTYVIPAENTSREQTHSFVRASDIIGRDDDQENIVKQLIDSHDEENISVIPIVGLGGLGKTTLVKLVYNNNRVVQNFDLRMWVSISEDFSLSKVIEKILRSATGESFDHLDMDQLQCCLGEVLQQKRYLLVLDDVWNEDQHKWTDLRELLMNCSRGSKIVVTTRSKMVALITGTVPPYYLGGLANDDCLSLFLKCAFGGQDNLFPNLVEIGKEIVKKCGGVPLAVKTLGRLLYMKTDENEWLQIRDNEIWEIEQNKS…	MPYTINSPSQFVYLSSAYADPVQLINPCTNALGNQFQTQQARTTVQQQFADAWKPVPSMTVRFPASDFYVYRYNSTLAPLITALLNSFDTRNRIIEVDNQPAPNTTEIVNATQRVDDATVAIRASINNLANELVRGTGMFNQASFETASGLVWTTTPAT	0
MSYLREVATAVALLLPFILLNKFWRPNSKDSIVNDDDDSTSEVDAISDSTNPSGSFPSVEYEVFLSFRGPDTREQFTDFLYQSLRRYKIHTFRDDDELLKGKEIGPNLLRAIDQSKIYVPIISSGYADSKWCLMELAEIVRRQEEDPRRIILPIFYMVDPSDVRHQTGCYKKAFRKHANKFDGQTIQNWKDALKKVGDLKGWHIGKNDKQGAIADKVSADIWSHISKENLILETDELVGIDDHITAVLEKLSLDSENVTMVGLYGMGGIGKTTTAKAVYNKISSCFDCCCFIDNIRETQEKDGVVVLQKKLVSEILRIDSGSVGFNNDSGGRKTIKERVSRFKILVVLDDVDEKFKFEDMLGSPKDFISQSRFIITSRSMRVLGTLNENQCKLYEVGSM…	MDMTKTVEEKKTNGTDSVKGVFENSTIPKVPTGQEMGGNDSSTSKLKETLKVADQTPLSVDNGAKSKLDSSDRQVPGPKLATTVEKKPELKPNVKKSKKKRIQKPAQLSRPNDLKSGTKGSSQVGENVSENYTGISKEAAKQKQKTPKSVKMQSNLADKFKANDTRRSELINKFQQFVHETCLKSDFEYTGRQYFRARSNFFEMIKLASLYDKHLKECMARACTLERERLKRKLLLVRALKPAVDFLTGIISGVPGSGKSTIVRTLLKGEFPAVCALANPALMNDYSGIEGVYGLDDLLLSAVPITSDLLIIDEYTLAESAEILLLQRRLRASMVLLVGDVAQGKATTASSIEYLTLPVIYRSETTYRLGQETASLCSKQGNRMISKGGKDTVIITDYD…	0
MEKRKDIEEANNSLVLFSALSKDIANVLIFLENEENQKALDKDQVEKLKLKMAFICTYVQLSYSDFEQFEDIMTRNRQEVENLLQSLLDDDVLTSLTSNMDDCISLYHRSYKSDAIMMDEQLDFLLLNLYHLSKHHAEKIFPGVTQYEVLQNVCGNIRDFHGLILNGCIKHEMVENVLPLFQLMAERVGHFLWEDQTDEDSRLSELDEDEHNDRDSRLFQLTHLLLKIVPTELEVMHICYTNLKASTSAEVGRFIKKLLETSPDILREYIIQLQEHMLTVIPPSTLGARNIHVMMEFLLLILSDMPKDFIHHDKLFDLLAHVGTLTREVSTLVRDLEEKLRNKEGNNQTNCATLDLLENIELLKKDLKHVYLKAPNSSQCCFPMSDGPLFMHLLHMHLN…	MMMISTKSKLRNIFLLLAIANVNFCVKGHPMNSAKLAEEVKDGVNQPEFDRGFLRPFGAKMKFLKPDQVQKLSTDDLITYMAEKDKNVRDLAIKLRDAKQDSTKNGTPEIKQKYDKAYEKTKAAAEKLVSEESLTRDALLELTEEQYVEKAALFDKDVYRNNLQRQTYERLLRSETDVSYREVARTFIAREGEPALNAKIERLALTLENNADTRSKLDYLAIAADFLKNQANLHADDPELNLYKAETKAREIKANRAMKEALEGADKLFERNKILKSPDMRYKSAGFQAFIDKMMAWLSKIMTTKSYIKSLAKP	0
MDAPASFSLGAMGPLLRKLDSLLVAPEIRLPKPLKEGIELLKEDLEEIGVSLVEHSVVDSPTHKARFWMDEVRDLSYHIEDCIDTMFSMRSGGDDGKPRSERRHKVGRAKIDGFSKKPKPCTRMARIAELRALVREASERLERYQLGDVCGSSSPVVFTADGRARPLHHGVSANLVGVDEFKTKLNRWLSDEEGPHLKVAAIVGPAGIGKTALATELYRDHRWQFECRAFVRASRKPDMQRLLGGILSQVQRRQRSSDAYADSTVQSLIDNLREHLQDRRYLIIIDGLWETAVWNIANSAFPDVNSFSRILITADIEQVALECCGYKYDYIMRMEPLGSLDSKKVFFNKVFGSEDQCPPELKEVSNTILEKCGGLPLAIISIAGLLGSQPENPVLWDYV…	MLFYSLLFFFHTVAISAFTNIGTFSHPVYDYNPIPNHIHGDLKRRAYIERYSQCSDSQASEIRAALKSCAELASWGYHAVKNDNRLFRLIFKTDSTDIQNWVQKNFNEIYKECNRDADEISLTCHDKNVYTCVREGVHNLAYALINEKEIVICPPFFNNPVNSREITAGNQDTVILHEMVHIILKEWKDYGCEWHGIHKLDSTESIKNPDSYAIFAQCARYKYC	0
MVDAVVTVFLERLLNTLVEEGRVVNEFRDQFEKLQDELQLMQCFLKDADKQKRKNQTLHGIMAKLRELIYESEDILADCQLQSREDNLFSNGCLARIYPPNLHFQNQTGKRLRKIHEKITDIKQSIISYLGPSITNDMGRIDACNDQMPRWSSPVYDHTQVVGLEDDTKKIKDWLYNADVGILKIGIVGMGGLGKTTIAQMVFNDREIEDRFERRMWISVSQSFDEEQIMRSMLRTLGDASVGDDRGELLRKINQYLLGKRYLIVMDDVWSLDGNWWSRISEGLPKGNGSSVIITTRLVGVLRKMEVSEARMHQPDILNGNNSWLLFRKIAFAASGGDCTKPELEKIGKEIVQKCNGLPLAIKAIGGMLLYKSHYHEWKRIADNFRDELGENDDTVMPS…	MKIGTQATSLAVLHNQESHAPQAETAVRPEPAQAVPEIPSDLAIRPRARGIHPFLAMTLGDKGCASSSGVSLEEDSHTQASLSDFSVASRDVNHNNICAGLSTEWLVMSSDGDAESRMDHLDHNGEGQSSGTQRHQVYNDALAAALSNDDEAPFFTASTAVIEDAGFSLRREPKTVRTSGGSAQLGQTVADDVAQSGRKHLLSLRFANVQGHAIACSCEGSRFKLFDPNLGEFQSSRSAAPQLLKSLIDHYNSLNYDVACVNEFRVS	0
MELVVGASEATMKSLLGKLGNLLAQEYALISGIRGDIQYINDELASMQAFLRDLSNVPEGHSHGHRMKDWMKQIRDIAYDVEDCIDDFAHRLPQDSISDAKWSFLLTKIYELWTWWPRRVIASNIAQLKVRAQQIADRRSRYGVNNPEHLDSSSSARTRAVNYEIAEYQVTSPQIIGIKEPVGMKTVMEELEVWLTNPQAENGQAVLSIVGFGGVGKTTIATALYRKVSEKFQCRASVAVSQNYDQGKVLNSILSQVSNQEQGSSTTISEKKNLTSGAKSMLKTALSLLRGNCICQPENDGNPDNTPIRLQETTDDDQNPRKLEQLLAEKSYILLIDDIWSAETWESIRSILPKNNKGGRIIVTTRFQAVGSTCSPLETDRLHTVDFLTDDESQNLFNT…	MYHSKVGLLAVALVMQAILLCGCDASAMRYASGFQNNERQSSEQESYSRSAQSSEKSSSGYQMGEMASAGVGMSSGYGGSGYSSGGGYQQGVGYSGCDSDYSSGGIGGIVNTATGLASSVTGMAGGLGGGGGLADVGGVVNTVSGLADVGGLTNTVSGLADVGGVTNTVGGLVNGIAGGGAGGGLLGGVLGGGDGGCGGNCGGNCGGNCGGRGGGGGGLLGGILGGGSGGGRGARVSARVC	0
MAEAFIQVLLDNLTSFLKGELTLLFGFQDEFQRLSSMFSTIQAVLEDAQEKQLNNKPLENWLQKLNAATYEVDDILDEYKTKATRFSQSEYGRYHPKVIPFRHKVGKRMDQVMKKLKAIAEERKNFHLHEKIVERQAVRRETGSVLTEPQVYGRDKEKDEIVKILINNVSDAQHLSVLPILGMGGLGKTTLAQMVFNDQRVTEHFHSKIWICVSEDFDEKRLIKAIVESIEGRPLLGEMDLAPLQKKLQELLNGKRYLLVLDDVWNEDQQKWANLRAVLKVGASGASVLTTTRLEKVGSIMGTLQPYELSNLSQEDCWLLFMQRAFGHQEEINPNLVAIGKEIVKKSGGVPLAAKTLGGILCFKREERAWEHVRDSPIWNLPQDESSILPALRLSYHQL…	MKNKTDIAGIAGLSTSHVSFDDAESKSVLDGSTQSTPEYKFQTPLDQLPARPAGPKSSNTTDAYIHESLPHSVPIAGASTSAVTHQQATQRKGTDEIYGLGSLPSAGPGRWEYLANPGNWHPERRKLHEKLLDQARSSALTLAESLESDGCQPTLFALRGNTATGKTRIATKKIPVLAAALKKTAGKGCVNPDVFKSSLAKSETGAKIFSSAQVHSESSFLADRFEGGLRSQKTGSGAIASIVVDKRLSREYEIDSYIQLAKETGRKVELCDIDAPLENSLVGVLQRKPEGEDPRPPYPVVSSGFVAVRSNRMYVIDRFIADPSLGNYRLFGTAEDGEKVMVASVIGGEFSVENAELYEKITSPQLSVTGDLADKVIDKELIDRLENNIADPERAAKTR…	0
MDIVTGAIANLIPKLGELLVEEYKLHKDVKKDVEDLRKELQSMNAALIKIGEVPRDKLDRQDKLWAEEVRELSYIIEDVVDKFLVRVHGIQPHNNTNGFKGLMKKTSELLKKVKDKHGIAHAIKDIKKQLEEVAARRDRNKVVVPNPTEPITIDPCLRALYAEATELVGIYGKRDEELMRLLSMSGDDASTKKLKKVSIVGFGGLGKTTLARAVYEKIKGDFNCRAFVPAGQNPDMKKVLRDILIDLGNPHSDLAMLDANQLIKKLHAFLENKRYLVIIDDIWDEKLWEGINFAFSNRNNLGSRLITTTRIASVSNSCCSSDDDSVYQMEPLSNDDSRKLFYKRIFPFESGCPNEFEQVSEDILKKCGGVPLAIITIASALAGGQKVKPKCEWDVLLQS…	MKIAPVAINHSPLSREVPSHAAPTQAKQTNLQSEAGDLDARKSSASSPETRALLATKTVLGRHKIEVPAFGGWFKKKSSKHETGGSSANADSSSVASDSTEKPLFRLTHVPYVSQGNERMGCWYACARMVGHSVEAGPRLGLPELYEGREGPAGLQDFSDVERFIHNEGLTRVDLPDNERFTHEELGALLYKHGPIIFGWKTPNDSWHMSVLTGVDKETSSITFHDPRQGPDLAMPLDYFNQRLAWQVPHAMLYR	0
MEMVTNILSPVAEHLIIPPVVRQIGYLFYYRRNIRSLDEESNKLENIRSGVNQRVEAARRNLQVISPNVEAWLTSVDTTTADVAVVMGGRTEVERGCIYGWCPTLKSRYLLSRRAKKITLEVTKLQKEGNEYAVFCYPVPADEIEAIPSNTNEEFVSRKQKEEEVMTALKDEEITIVGICGMGGVGKTSLAEKVRARAKQERLFNDVVMVTVSQQQDLKRIQGEIAGEVGLTSLQGDNLLSRGDQLRARLMQEGSRVLVILDDVWEALDDLEKLGIPTGSNHNYQCKVALTTRRQDVCDAMKAQKTVDVVILSDEEAWVLFRQKAGYSADDPSLSEVAKEVAKECKGLPLAIVIVAGALKTKTKPSWDDALVELRKASPKNIPRVLTKVYQPLKTSYDH…	MKIGTQATSLAVLHNQESHAPQAETAVRPEPAQAVPEIPSDLAIRPRARGIHPFLAMTLGDKGCASSSGVSLEEDSHTQASLSDFSVASRDVNHNNICAGLSTEWLVMSSDGDAESRMDHLDHNGEGQSSGTQRHQVYNDALAAALSNDDEAPFFTASTAVIEDAGFSLRREPKTVRTSGGSAQLGQTVADDVAQSGRKHLLSLRFANVQGHAIACSCEGSRFKLFDPNLGEFQSSRSAAPQLLKSLIDHYNSLNYDVACVNEFRVS	0
MEIGLAVGGAFLSSALNVLFDRLAPHGDLLMFQKNKNDVRLLKKLKMTLVGLQVVLSDAENKQASNQHVSQWLNELRGAVDGAENLMEQVNYEALRLKVEGRHQNLAETNNQQVSDLKLNLSDDYFLDIKEKLEETIETLEDLQKQIGDLGLQKHLDLGKKLESRTPSTSLVDESKILGRMIEKERLIDRLLSSDSNGENLTVVPIVGMGGVGKTTLAKIVYNDKKVKDHFGLKAWFCVSEAYDAFRITKGLLQEIGSFDLKDDNNLNQLQVKLKESLKGKRFLVVLDDLWNDDCDEWDDLKNLFVQGAMGSKILVTTRKEDVALMMGNGAINVKTLSDEVSWDLFKQHSLKNRDPEEHPELEEVGKQIADKCKGLPLALKALAGILCRKSEVYEWKNV…	KAMDASKGKILLNIEGTSSFGTYESDSITESEGYDLSARMIVDTNHHISNWKNDLFVGNGKQNANKVIKICPTWDSRKQYMMISRIVIWVCPTIPNPTGKLVVALIDPNMPSGKQVILKGQGTITDPICFVFYLNWSIPKMNNTPENCCQLHLMCSQEYKKGVSFGSVMYSWTKEFGDSPRADKDKSCMVIPLNRAIRARSQAFIEACKLIIPKGNSEKQIKKQLKELSSNLERSVEEEEEGISDSVAQLSFDEI	0
MAERVVTMAIGPLVSMLKDKASSYLLDQYKVMEGMEEQHKILKRKLPAILDVITDVEEQAMAQREGAKAWLQELRTVAYVANEVFDEFKYEALRREAKKNGHYIKLGFDVIKLFPTHNRVAFRYKMGRKLCLILQAVEVLIAEMQVFGFKYQPQPPVSKEWRHTDYVSIDPQEIASRSRHEDKKNIIGILVDEASNADLTVVPVVAMGGLGKTTLAQLIYNDPEIQKHFQLLLWVCVSDTFDVNSLAKSIVEASPNKNVDTDKPPLARLQKLVSGQRYLLVLDDVWDNKELRKWERLKVCLQHGGMGSAVLTTTRDKRVAEIMGADRAAYNLNALEDHFIKEIIVDRAFSSENGKIPELLEMVGEIVKRCCGSPLAASALGSVLRTKTTVKEWNAIASR…	MPYTVSSPNQLVYFGSVWADPIALIDLCTVSLGNQFQTQNARTTVQQQFSDLFKTVPTRTIRFSDGENGFRVFRYNSTLDPLITALLNSFDTRNRIIETENPANPNTAEIASATQRVDDATVSIRACINNLMNELARGTGMLNTVSFETISNLTWTTAATT	0
MEAAAMAVTAATGALAPVLVKLAALLDDGECNLLEGSRSDAEFIRSELEAVHSLLTPNILGRMGDDDAACKDGLIAEVRELSYDLDDAVDDFLELNFEQRRSASPFGELKARVEEHVSNRFSDWKLPAASLPPSSVHRRAGLPPPDAELVGMDKRMEELTKLLEQGSNDASRWRKRKPHFPLRKTGLKQKIVIKVAMEGNNCRSKAMALVASTGGVDSVALVGDLRDKIEVVGYGIDPIKLISALRKKVGDAELLQVSQANKDVKETTPMLAPVKSICEFHKVKTVCILGLPGGGKTTVARELYDALGTHFPCRVFVSVSPSSSPSPNLTKTLADIFAQAQLGVTDTLSTPYGGSGTGRALQQHLIDNISAFLLNKKYLIVIDDIWHWEEWEVIRKSIP…	MQFSQILTVLFLGVSVSALPAGGLPGSPGSAVQRCHCPPRGSHAHGSLAAREEAPEAEGDAKISARYTCPNCHKTGKGCDDGWCQVEKTHW	0
MLTSSSHHGRSYDVFLSFRGEDTRKTFVGHLFNALIEKGIHTFMDDKELKRGKSISSELMKAIGESRFAVVVFSKNYASSTWCLEELVKILEIHEKFELIVVPVFYDVDPSTVRKQNGEYAVCFTKFEANLVDDRDKVLRWREALTKVANISGHDLRNTYNGDESKCIQQILKDIFDKFCFSISITNRDLVGIESQIKKLSSLLRMDLKGVRLVGIWGMGGVGKTTAARALFNRYYQNFESACFLEDVKEYLQHHTLLYLQKTLLSKLLKVEFVDCTDTEEMCVILKRRLCSKKVLVVLDDVNHNDQLDKLVGAEDWFGSGSRIVITTRDMKLLKNHDVHETYEIKVLEKDEAIELFNLHAFKRSSPEKEFKELLNLVVDYTGGLPLALKVLGSLLYKE…	MHRPITAGHTTSRLILDQSKQISRTPSESSAQSALSQQASMSSPVLERSKSAPTLLTAAQRTMLAQVGACNAHLTSDENMAINELRLHKPRLPKDTWFFTDPNKDPDDVVTYTLGKQLQAEGFVHITDVVATLGDAEVRSQRAEMAKGVFNKLELHDVHVSRGRDYAMNSLQSKEHAKFLLEGHALRAGPGEIHRDSLQDMSRRLARAPHGVGIVVIAGMSDINALITTCPDMVRERVDDITIMGGVEPLKDADGFVQPDARAYNNATDMDAARSLYRKAQELGIPLRIVTKEAAYKTAVSPSFYEGIAGSGHPVGHYLRDVQKSALKGLWEGIQAGLLPGLDDSWFFRTFMPNAQIEVAQLDKNKESSFEDIWPKVTKLNLYDPLTLLASVPGAAKLL…	1
MAEAFVSFGLEKLWDLLSRESERLQGIDGQLDGLKRQLRSLQSLLKDADAKKHGSDRVRNFLEDVKDLVFDAEDIIESYVLNKLSGKGKGVKKHVRRLACFLTDRHKVASDIEGITKRISEVIGEMQSFGIQQIIDGGRSLSLQERQRVQREIRQTYPDSSESDLVGVEQSVKELVGHLVENDVHQVVSIAGMGGIGKTTLARQVFHHDLVRRHFDGFAWVCVSQQFTQKHVWQRILQELQPHDGDILQMDEYALQRKLFQLLEAGRYLVVLDDVWKKEDWDVIKAVFPRKRGWKMLLTSRNEGVGIHADPTCLTFRASILNPEESWKLCERIVFPRRDETEVRLDEEMEAMGKEMVTHCGGLPLAVKALGGLLANKHTVPEWKRVFDNIGSQIVGGSW…	MPYTVTSPSQLVYFGSVWADPITFIDLCTVALGNQFQTQNARTTVQQQFSDLFKTVPTRTNRFNDGENGFRVFRYNSTLDPLISALMNSFDTRNRIIEVDNPANPNTSEVASATQRVDDATVNIRACINNLMNELVRGTGMMNTASFETVSNLTWTTTTTT	0
MASALTGVMTSVINKLTALLGKEYMKLKGVQGEVEFMKDELSSMNALLHRLAEEDQHLDLQTKEWRNQVREMSYDIEDCIDDFMHHLGHTGIAESAGLVHRMAQLLKTLRVRHQIANQIEKLKARVEDASKRRLRYKLDERTFNLSTAGAIDPRLPSLYAESDGLVGIEQSRDVVIKLLTEGEGASSQKLKVISIVGPGGLGKTTLANEVFRKLESQFQCRAFVSLSQQPDVKKIVRNIYCQVSQQDYGSIDIWDEEKLIKATREFLTNKRYFVVIDDIWSTQAWKTIKCALFVNNCGSRIMTTTRNMAIAKSCCTPDHDRVFEIMPLNIDSSKSLFLKRIFGSKDVCIPQLDEVCYEILKKCGGSPLAIITIASLLANKANTKEEWERVCNSIGSTLQ…	MKNKTDIAGIAGLSTSHVSFDDAESKSVLDGSTQSTPEYKFQTPLDQLPARPAGPKSSNTTDAYIHESLPHSVPIAGASTSAVTHQQATQRKGTDEIYGLGSLPSAGPGRWEYLANPGNWHPERRKLHEKLLDQARSSALTLAESLESDGCQPTLFALRGNTATGKTRIATKKIPVLAAALKKTAGKGCVNPDVFKSSLAKSETGAKIFSSAQVHSESSFLADRFEGGLRSQKTGSGAIASIVVDKRLSREYEIDSYIQLAKETGRKVELCDIDAPLENSLVGVLQRKPEGEDPRPPYPVVSSGFVAVRSNRMYVIDRFIADPSLGNYRLFGTAEDGEKVMVASVIGGEFSVENAELYEKITSPQLSVTGDLADKVIDKELIDRLENNIADPERAAKTR…	0
MVDAITEFVVGKIGNYLIEEASMFMAVKEDLEELKTELTCIHGYLKDVEAREREDEVSKEWSKLVLDFAYDVEDVLDTYHLKLEERSQRRGLRRLTNKIGRKMDAYSVVDDIKILKRRILDITRKRETYGIGGLKEPQGGGNTSSLRVRQLRRARSVDQEEVVVGLADDAKILLEKLLDYDEKNRFIISIFGMGGLGKTALARKLYNSGDVKRRFEYRAWTYVSQEYKTGDILMRIIKSLGMTSGEELEKIRMFAEEELEVYLHGLLEGKKYLVVVDDIWEREAWESLKRALPCNHEGSRVIITTRIKAVAEGLDGRFYAHKLRFLTFEESWELFEQRAFRNIQRKDEDLLKTGKEMVQKCRGLPLCIVVLAGLLSRKTPSEWNDVCNSLWRRLKDDSI…	MENDPRVRKLASEGAQWAIKWQKKGWSTLTSRQKQTARAAMGIKLSPVAQPVQKVTRLSAPVALAYREVSTQPRVSTARDGITRSGSELITTLKKNTDTEPKYTTAVLNPSEPGTFNQLIKEAAQYEKYRFTSLRFRYSPMSPSTTGGKVALAFDRDAAKPPPNDLASLYNIEGCVSSVPWTGFILTVPTDSTDRFVADGVSDPKLVDFGKLIMATYGQGANDAAQLGEVRVEYTVQLKNRTGSTSDAQIGDFAGVKDGPRLVSWSKTKGTAGWEHDCHFLGTGNFSLTVFYEKAPVSGLENADASDFSVLGEATVGSVQWAGVKIAERGQGVKMVTTEEQPKGKWQALRI	0
MNYCLPSSTLQTTTKRRLTLRRLCCKQLRKKTLVQTAEEEEANTTMADPVIGATVQVLLEKLISLTIEEVNSSRDFNKDLEMLTQNVSLIQAFIHDVETPQEKQQSVEQWLNRLERVAEDAQNVFDRFIYESLKTKVVRSPLKKVSGFFSHTAFKRKMSQKINNINKELTAINKVAKDLGLQSLMVPSRKILPIRETDSFVVASDIVGRDLDIAEIKEKILNMREEDIVLSTIPIVGMGGLGKTTVAKRIYNDEHMKQIFEKRIWLCLPEMSETKSFLEQILESLIERKIEVERRDIIVKKLQDELGGKKYLLVLDDLWCVDSTSWHEFIDTLRGINTSRGNCILVTTRRKQVASTVATDLHILGKLTEDHCWSIFKQKAFVDGRVPEELASMGNKIVK…	MGNVCVGGSRMSHQVYSPDRADTPPRSERNTPDRRQRAAGDAERTQSMRLQQKINDLKPYVRHARGPIKAYGQAALDRASGKKTSVSFAELDATHLDAMVDIENQRNPGLNLRHFRDHKELIQAFQSGGPNSFRAIFPQTSPLTGQTVKHHVMADVRLHQGGAPTIIITEPAVIVGDRYQQLQRHNLTLEDLSESGVPLSQVAIIETQAQKTNDDCVMYSLNYAIKAHKNAAQFDDIHHGLQHGTLSTESESRAQTTLGALEANLTYSVMHAHAAFGADVLPVDFYKHGASLTQAKQLMKRPDGRMAGRVNSEGHSEAENLVQRNQAFRVKRRELLDDEAPSNTQFSASIDGFRLQEIKRVLAEEQR	0
MEIGLAVGCAFLSSALNVLFDRLAPNGDLLKMFKRDKCDVRLLKKLKMTLRSLQIVLSDAENKQASNPSVRDWLNELRDAVDTAENLIEEVNYEVLRLKVEGQHQNLGETSNQKVCDCNLCLSDDFFLNIKEKLEDTIETLEELEKQIGRLDLTKYLDSGKQETRESSTSVVDESDILGRQKEIEGLIDRLLSEDGKNLTVVPVVGMGGVGKTTLAKAVYNDEKVKNHFGFKAWICVSEPYDILRITKELLQEFGLMVDNNLNQLQVKLKEGLKGKKFLIVLDDVWNENYKEWDDLRNLFVQGDVGSKIIVTTRKKSVALMMGCGAINVGTLSSEVSWDLFKRHSFENRDPEEYSEFQEVGKQIANKCKGLPLALKTLAGILRSKFEVNEWRDILRSEI…	MRLVHAVLLPGIIVFVSNGNLLHAHALHEDETGVTAGRQLRAAASEVFGLSRASFGLGKAQDPLDKFFSKIIFSGKPIETSYSAKGIHEKIIEAHDLHVSKSKNAPIQYASVMEYLKKTYPGPDIERIVSTLERHDEVGAKDLGAKLRDALDRQ	0
MAGLIVSASTGVLKPLLVKLATLMAEEFAKLKNLRKEVKFISEELTSMKDALERLSDLDELDKQTKGWRDQVREMSYDIEDIIDDFMHHIEEKSETDGLGRKTARLLRKLRSRHQIASQIKEIKALVLETSARRQRYKLDIPPSSDVAMDPRVKALYEKAANLVGMEGPKNEIVDWLIDEEKQLKVVSIVGFGGLGKTTLANAVYATLKDKGKYDCCAFVPVSQKPNIPNLLRTLLSQLGGTPFPHDCELNILLDDLREHLQNKRYLIIIDDIWTVSAWEIIKCAFPESDLGSRVIVTTRIQEVAAACRSDRRRDYILQMKPLSNEDSTKLFFERIFGSEQACPQQLRDVSIEILKKCGGLPLAIISISSMLAREVSNQEDRWKHVHDSLGSGTNLTLE…	MENDPRVRKLASEGAQWAIKWQKKGWSTLTSRQKQTARAAMGIKLSPVAQPVQKVTRLSAPVALAYREVSTQPRVSTARDGITRSGSELITTLKKNTDTEPKYTTAVLNPSEPGTFNQLIKEAAQYEKYRFTSLRFRYSPMSPSTTGGKVALAFDRDAAKPPPNDLASLYNIEGCVSSVPWTGFILTVPTDSTDRFVADGVSDPKLVDFGKLIMATYGQGANDAAQLGEVRVEYTVQLKNRTGSTSDAQIGDFAGVKDGPRLVSWSKTKGTAGWEHDCHFLGTGNFSLTVFYEKAPVSGLENADASDFSVLGEATVGSVQWAGVKIAERGQGVKMVTTEEQPKGKWQALRI	0
MAEAFIQVLLDNLTSFLKGELTLLFGFQDEFQRLSSMFSTIQAVLEDAQEKQLNNKPLENWLQKLNAATYEVDDILDEYKTKATRFSQSEYGRYHPKVIPFRHKVGKRMDQVMKKLKAIAEERKNFHLHEKIVERQAVRRETGSVLTEPQVYGRDKEKDEIVKILINNVSDAQHLSVLPILGMGGLGKTTLAQMVFNDQRVTEHFHSKIWICVSEDFDEKRLIKAIVESIEGRPLLGEMDLAPLQKKLQELLNGKRYLLVLDDVWNEDQQKWANLRAVLKVGASGASVLTTTRLEKVGSIMGTLQPYELSNLSQEDCWLLFMQRAFGHQEEINPNLVAIGKEIVKKSGGVPLAAKTLGGILCFKREERAWEHVRDSPIWNLPQDESSILPALRLSYHQL…	MHTSTFLAALLAAASAVEAAQGSFRVPDIITPDWILHQARNNSLFTRWRPRSHFLAPAGWMNDPSGAFYDPATDLYHLQYQWHPNHANWGNVSWGHAVSKDLFHWKDIRDWRDDSSASLPSGRFENGPLSFFSGSSYPVNLNGKQDGTLLTFVTRLSDLPTSWLKPYKKNMEVQSMFRSKDAGQTWQELGPIIESPPKGWNVTGFRDPYVFPNPALDAIRGVGPHYYITLGSGIKGPNVPATFHGAARPGFLGPRMPLYAAPASDLRKWTFLGSLWESKPNASLGNPDITGAYGYNFETSGVFSLPIDKNAGNSLRNTAWFALMGTEGGNTTLHPHEHWAVWSRGHMAPTRGGGVKMTPTSSGAADWGITYAHTSFEDARRGNGNRRVMWGWANEDVNE…	0
MELVVGASEATMKSLLGKLGNLLAQEYALISGIRGDIQYINDELASMQAFLRDLSNVPEGHSHGHRMKDWMKQIRDIAYDVEDCIDDFAHRLPQDSISDAKWSFLLTKIYELWTWWPRRVIASNIAQLKVRAQQIADRRSRYGVNNPEHLDSSSSARTRAVNYEIAEYQVTSPQIIGIKEPVGMKTVMEELEVWLTNPQAENGQAVLSIVGFGGVGKTTIATALYRKVSEKFQCRASVAVSQNYDQGKVLNSILSQVSNQEQGSSTTISEKKNLTSGAKSMLKTALSLLRGNCICQPENDGNPDNTPIRLQETTDDDQNPRKLEQLLAEKSYILLIDDIWSAETWESIRSILPKNNKGGRIIVTTRFQAVGSTCSPLETDRLHTVDFLTDDESQNLFNT…	MRLVHAVLLPGIIVFVSNGNLLHAHALHEDETGVTAGRQLRAAASEVFGLSRASFGLGKAQDPLDKFFSKIIFSGKPIETSYSAKGIHEKIIEAHDLHVSKSKNAPIQYASVMEYLKKTYPGPDIERIVSTLERHDEVGAKDLGAKLRDALDRQ	0
MAEAFVSFGLEKLWDLLSRESERLQGIDEQLDGLKRQLRSLQSLLKDADAKKHGSDRVRNFLEDVKDLVFDAEDIIESYVLNKLRGEEKGIKKHVRRLACFLTDRHKVASDIEGITKRISEVIGEMQSLGIQQQIIDGGRSLSLQERQRVQREIRQTYPDSSESDLVGVEQSVTELVCHLVENDVHQVVSIAGMGGIGKTTLARQVFHHDLVRRHFDGFAWVCVSQQFTQKHVWQRILQELQPHDGDILQMDESALQPKLFQLLETGRYLLVLDDVWKKEDWDRIKAVFPRKRGWKMLLTSRNEGVGIHADPTCLTFRASILNPEESWKLCERIVFPRRDETEVRLDEEMEAMGKEMVTHCGGLPLAVKVLGGLLANKHTVPEWKRVSDNIGSQIVGGS…	MKINLSWKTYAVLSIVSLGGIHAMEHVPAELTGVSEGYTRFYRSSTASVVLSGLVKVKWDNEQMTMPLFKWIGGEQAEELHFCVHIAHSSGPKLNRARTLGTVNSNMDQHWAQAYSHSGATRRTIQDCHLFENDIPNFPDYIKIKLVPKT	0
MASATVDFGIGRILSVLENETLLLSGVHGEIDKMKKELLIMKSFLEDTHKHGGNGSTTTTTQLFQTFVANTRDLAYQIEDILDEFGYHIHGYRSCAKIWRAFHFPRYMWARHSIAQKLGMVNVMIQSISDSMKRYYHSENYQAALLPPGDAKWVNNISESSLFFSENSLVGIDAPKGKLIGRLLSPEPQRIVVAVVGMGGSGKTTLSANIFKSQSVRRHFESYAWVTISKSYVIEDVFRTMIKEFYKEADTQIPAELYSLGYRELVEKLVEYLQSKRYIVVLDDVWTTGLWREISIALPDGIYGSRVMMTTRDMNVASFPYGIGSTKHEIELLKEDEAWVLFSNKAFPASLEQCRTQNLEPIARKLVERCQGLPLAIASLGSMMSTKKFESEWKKVYST…	MYHSKVGLLAVALVMQAILLCGCDASAMRYASGFQNNERQSSEQESYSRSAQSSEKSSSGYQMGEMASAGVGMSSGYGGSGYSSGGGYQQGVGYSGCDSDYSSGGIGGIVNTATGLASSVTGMAGGLGGGGGLADVGGVVNTVSGLADVGGLTNTVSGLADVGGVTNTVGGLVNGIAGGGAGGGLLGGVLGGGDGGCGGNCGGNCGGNCGGRGGGGGGLLGGILGGGSGGGRGARVSARVC	0
MEAAAMAVTAATGALAPVLVKLAALLDDGECNLLEGSRSDAEFIRSELEAVHSLLTPNILGRMGDDDAACKDGLIAEVRELSYDLDDAVDDFLELNFEQRRSASPFGELKARVEERVSNRFSDWKLPAASLPPSSVHRRAGLPPPDAGLVGMHKRKEELIELLEQGSSDASRWRKRKPHVPLRIMGGEMQKIVFKIPMVDDKSRTKAMSLVASTVGVHSVAIAGDLRDEVVVVGDGIDSINLVSALRKKVGHAELLQVSQVKEDVKEITAMLAPVKSICEFHEVKTICILGLPGGGKTTIARVLYHALGTQFQCRVFASISPSSSPSPNLTETLADIFAQAQLGVTDTLSTPYGGSGTGRALQQHLIDNISAFLLNKKYLIVIDDIWHWEEWEVIRKSI…	MENDPRVRKLASEGAQWAIKWQKKGWSTLTSRQKQTARAAMGIKLSPVAQPVQKVTRLSAPVALAYREVSTQPRVSTARDGITRSGSELITTLKKNTDTEPKYTTAVLNPSEPGTFNQLIKEAAQYEKYRFTSLRFRYSPMSPSTTGGKVALAFDRDAAKPPPNDLASLYNIEGCVSSVPWTGFILTVPTDSTDRFVADGVSDPKLVDFGKLIMATYGQGANDAAQLGEVRVEYTVQLKNRTGSTSDAQIGDFAGVKDGPRLVSWSKTKGTAGWEHDCHFLGTGNFSLTVFYEKAPVSGLENADASDFSVLGEATVGSVQWAGVKIAERGQGVKMVTTEEQPKGKWQALRI	0
MNIVTGAMGSLIPKLGELLMEEYKLHKRIKKDVEFLRKELESMHAALIKVGEVPRDQLDRQVKLWADEVRELSYNMEDVVDKFLVRVDVDGIQQPHDNSGRFKELKNKMIGLFKKGKNHHRIADAVKEIKEQLQEVAARRDRNKVVVPNPTEPITIDPCLRALYAEATELVGIYGKRDEELMRLLSMEGDDASNKRLKKVSIVGFGGLGKTTLARAVYEKIKVDFDCRAFVPVGQNPDMKKVLRDILIDLGNSHSDLAILDANQLTRKIHEFLENKRYLVIIDDIWDEKLWEGINFAFSTRNNLGSRLITTTRNFDVSKSCCLSADDSIYKMKPLSTDDSRRLFHKRIFPDASGCPSEFQQVSEDILKKCGGVPLAIITIASALASGQQMKPKHEWDIL…	MPYTVTSPSQLVYFGSVWADPITFIDLCTVALGNQFQTQNARTTVQQQFSDLFKTVPTRTNRFNDGENGFRVFRYNSTLDPLISALMNSFDTRNRIIEVDNPANPNTSEVASATQRVDDATVNIRACINNLMNELVRGTGMMNTASFETVSNLTWTTTTTT	0
MAPAVSASQGVIMRSLTSKLDSLLLQPPEPPPPAQPSSLRKGERKKILLLRGDLRHLLDDHYLLVEPPSDTAPPPDSTVACWAKEVRELSYDVDDFLDELTTQLLHHRGGGDGSSTAGAKKMISSMIARLRGELNRRRWIADEVTLFRARVKEAIRRHESYDLGRRTSSSRPREEDDDDDREDSAGNERRRFLSLTFGMDDAAVHGQLVGRDISMQKLVRWLADGEPKLKVASVVGSGGVGKTTLATEFYRLHGRRLDAPFDCRAFVRTPRKPDMTKILTDMLSQLRPQHQHQSSDVWEVDRLLETIRTHLQDKKYFIIIEDLWASSMWDIVSRGLPDNNSCSRILITTEIEPVALACCGYNSEHIIKIDPLGDDVSSQLFFSGVVGQGNEFPGYLTEV…	MTTPANTTQAVGSTTSTTTTTAGATPANSGLFTIPDGDFFSTAKAVVASNAVATNEDLAKIQEIWKDMKIPSDTMAQAAWDLVRHCADVGSSAQTEMIGTGPYSNGVSRARLAAAIKEVCTLRQFCKKYAPVVWNWMLTNNSPPANWQAQGFKPEHKFAAFDFFDGVTNPAAITPKEGLMRPPSEAEMNAAQTAAFVKITKARAQSNDFASLDAAVTRGRITGTTVAEAVVSLPPP	0
MATAGAAVDRLLRRLASGAGHLELPSSIDEDMAHVKRTLARLQDVLLTVEGKYFKMGAEVQEWMRKIKQIAYGIQDLLDEFEDSSGTGSQRNGSRISEGTLSCSSAPFFCHLSRSQRIRVLKRKLDQSTKDTSVFSLLQHSLSNLDKSNEQEVLFHRTEIIGRDTDKENIKNLLLQNDVDKLPIIPIVGLAGLGKTAVAKLIFHEQGEGWNFDQRIWVHLDKKLDLNKIANSIISQVNQSVDTTKNQIQNNLQFKRNCLQEVLCDQSSLIVLDDLFSTEENQIAELKEMLRGTKKGTKIIVTTSSEISAELIHTVPPYKLGPLSEGDCSTIFCQRAFGDGHENSSLTEIAKQIVKRCEGIPAVAYSLGSLVRNKNKEAWLYARDKEIWELPTLFPNGFE…	MGLMHRLLLLATLALLCTLAKAAGFDHAKVPRTVERGGGARQLRTATMSDDEARGWKLRSFFESYLKDRKIKNWIKGKVTDDFVLSELKLVRLPGKNLADDPNFKLFQKFKIDGWLEEKATTTKAWENLGLNLLPIDRVSKTDMFKTYTQHVMMGTKKPSELDIDQWEGLLSGGSPQKLKAKAMILRNLGRNVLERRVMLGAHVVVPF	0
MDAPASFSLGAMGPLLRKLDSLLVAPEIRLPKPLKEGIELLKEDLEEIGVSLVEHSVVDSPTHKARFWMDEVRDLSYHIEDCIDTMFSMRSGGDDGKPRSERRHKVGRAKIDGFSKKPKPCTRMARIAELRALVREASERLERYQLGDVCGSSSPVVFTADGRARPLHHGVSANLVGVDEFKTKLNRWLSDEEGPHLKVAAIVGPAGIGKTALATELYRDHRWQFECRAFVRASRKPDMQRLLGGILSQVQRRQRSSDAYADSTVQSLIDNLREHLQDRRYLIIIDGLWETAVWNIANSAFPDVNSFSRILITADIEQVALECCGYKYDYIMRMEPLGSLDSKKVFFNKVFGSEDQCPPELKEVSNTILEKCGGLPLAIISIAGLLGSQPENPVLWDYV…	MDKSESISAGRNRRRRPRRGSHSASSSADATFRVLSQQLSRLNKTLAAGRPTINHPTFVGSERCKPGYTFTSITLKPPKIDKGSYYGKRLLLPDSVTEFDKKLVSRIQIRVNPLPKFDSTVWVTVRKVPASSDLSVSAISAMFADGASPVLVYQYAASGVQANNKLLYDLSVMRADIGDMRKYAVLVYSKDDALETDELVLHVDVEHQRIPTSGVLPV	0
METSSISTVEDKPPQHQVFINFRGADLRRRFVSHLVTALKLNNINVFIDDYEDRGQPLDVLLKRIEESKIVLAIFSGNYTESVWCVRELEKIKDCTDEGTLVAIPIFYKLEPSTVRDLKGKFGDRFRSMAKGDERKKKWKEAFNLIPNIMGIIIDKKSVESEKVNEIVKAVKTALTGIPPEGSHNAVVGALGNSNAGTSSGDKKHETFGNEQRLKDLEEKLDRDKYKGTRIIGVVGMPGIGKTTLLKELYKTWQGKFSRHALIDQIRVKSKHLELDRLPQMLLGELSKLNHPHVDNLKDPYSQLHERKVLVVLDDVSKREQIDALREILDWIKEGKEGSRVVIATSDMSLTNGLVDDTYMVQNLNHRDSLQLFHYHAFIDDQANPQKKDFMKLSEGFVH…	MGNVCVGGSRMSHQVYSPDRADTPPRSERNTPDRRQRAAGDAERTQSMRLQQKINDLKPYVRHARGPIKAYGQAALDRASGKKTSVSFAELDATHLDAMVDIENQRNPGLNLRHFRDHKELIQAFQSGGPNSFRAIFPQTSPLTGQTVKHHVMADVRLHQGGAPTIIITEPAVIVGDRYQQLQRHNLTLEDLSESGVPLSQVAIIETQAQKTNDDCVMYSLNYAIKAHKNAAQFDDIHHGLQHGTLSTESESRAQTTLGALEANLTYSVMHAHAAFGADVLPVDFYKHGASLTQAKQLMKRPDGRMAGRVNSEGHSEAENLVQRNQAFRVKRRELLDDEAPSNTQFSASIDGFRLQEIKRVLAEEQR	0
MEIGLAVGGAFLSSALNVLFDRLAPHGDLLNMFRKHKDHVQLLKKLEGILLGLQIVLSDAENKQASNRHVSRWFNKLQNAVDSAENLIEEVNYEVLRLKVEGQHQNLAETGNQQVSDLNLCLSDEFFLNIKDKLEDTIETLKDLQEQIGLLGLKEHFVSTKQETRAPSTSLVDDAGIFGRQNEIENLIGRLLSKDTKGKNLAVVPIVGMGGLGKTILAKAVYNDERVQKHFGLKAWFCVSEAYDALRITKGLLQEIDSFDLKVDDNLNQLQVRLKEKLNGKRFLVVLDDVWNDNYPEWDDLRNLFLQGDIGSKIIVTTRKESVALMMGGGAIYMGILSSEDSWALFKRHSLENMDPMGHPELEEVGKQIAAKCKGLPLALKTLAGMLRSKSEVEEWKRI…	MKISALFSVAALLSQSMTVLGYLFYRCGNDYITERALINOINMEHKKLTGQGSSADSFPGGRATAEVTFWEPSISNPGTYLDIKVKFDIYRQMLSFEVSSSGKRIPCEGDYGVEIPEEDLEVSDEPYYAN	0
MASSSSSSSRNWSYHVFPSFSGEDVRNTFLSHFLKELDRKLIISFKDNEIERSQSLDPELKHGIRNSRIAVVVFSKTYASSSWCLNELLEIVKCKKEFGQLVIPIFYNLDPSHVRKQTGDFGKIFEKTCRNKTVDEKIRWKEALTDVANILGYHIVTWDNEASMIEEIANDILGKMNISPSNDFEDLVGIEDHITKMSSLLHLESEEVRMVGIWGPSGIGKTTIARALFSRLSCQFQSSVFIDKVFISKSMEVYSGANLVDYNMKLHLQRAFLAEIFDKKDIKIHVGAMEKMVKHRKALIVIDDLDDQDVLDALADQTQWFGSGSRIIVVTENKHFLRANRIDHIYKVCLPSNALALEMFCRSAFKKNSPPDDFLELSSEVALRAGNLPLGLNVLGSNL…	MKVSHLTSPAPVVIEHQPRQSEKVSRDGDVIKPWSQLPAAAPSFGGCFGKSKKSRGYDSGSSSGSRSNAGFRLNHVPYVSQQNERMGCWYACTRMLGHSISSGPRLGLPELYDSSGPQGLQQREDVLRLMRNENLAEVSLPESRQFSANELGNLLCRHGPIMFGWQTPAGSWHMSVLTGIDKPNDAIIFHDPQRGPDLTMPLDSFNQRLAWRVPHAMLYSEN	0
MEKRKDNEEANNSLVLFSALSKDIADVLVFLENEENQKSLDKDEVENLKLKMAFICTYVQLSYSDFEQFEDIMTRKRQQVENLLQSLLDDDVLTSLTSNMDDCISLYHRSYKSDAIMMDEQLDFLLLNLYHLSKHHAEKIFPGVTQYEVLQNVCGNLRDFHGLIVNGCIKHEMVENVLPLFQLMAERVGHFLWEDKTDEDSDEDDQNDRDSRLFQLTHLLLKIVPTELEVMHICYTNLKASTSAEVGRFIKKLLETSPDILREYIIQLQEHMITVIRPSTSGARNIHVMMEFLLLILSDMPKDFIHHDKLFDLLAHVGVLTREVSTLVRDLEEKLRNKEGNNQTNCATLDLLENIELLKKDLKHVYLKAPDSSQCCFPMSDGPLFMHLLHMHLNDLLDS…	SDGWTCAGSDFDGDQVRGQARHWVGQQKTKFSEFHTHNDVPLCYFELGEGNQLTQSYTGFRAYCDEPGDVYNLRYLDVSSRTWVLCTHYDNDFESDYR	0
MNFNNELSDLKNRFLIRMVRGQRYSDVLRHRIDFFLWELKVLNCFLHLQSFTFASECGMLDNSQKMLEICKRINTPPPHNAFAYWKELICKTLCAISIQPYDGFAYWKKVIWKTKQEFRAKYSFPKTLLADNKVDDDDTNPEFVMEFINAVVGNLNVLVKINDPSSLLFVPGPKEQIEQVLKELKLLRFFVCFVSNKCIEPQYQHTTFYTHALIEASHIAMVVWLNLPMYGNRNQDLASSEVSCLLSDFMEMKIKSIQPGISRNNIYIDVLQALKSTMPQAQKKHAAESGIVEIPTHSLMVGLSDQMADLQEMLCLLKDDLIHLPILDLEFQPQDMDSVIIDAGLLIYSFYDMKGEEEDTTLEDINREFGFDLSINIEPIKVMIYLVMQKAFQCNLPRI…	GPPYCVFPGRRTSSTSFTTSFSTEPLGYARMLHRDPPYERAGNSGLNHRIYERSRVGGLRTVIDVAPPDGHQAIANYEIEVRRIPVATPNAAGDCFHTARLSTGSRGPATISWDADASYTYYLTISED	0
MEKRKDIEEANNSLVLFSALSKDIANVLIFLENEENQKALDKDQVEKLKLKMAFICTYVQLSYSDFEQFEDIMTRNRQEVENLLQSLLDDDVLTSLTSNMDDCISLYHRSYKSDAIMMDEQLDFLLLNLYHLSKHHAEKIFPGVTQYEVLQNVCGNIRDFHGLILNGCIKHEMVENVLPLFQLMAERVGHFLWEDQTDEDSRLSELDEDEHNDRDSRLFQLTHLLLKIVPTELEVMHICYTNLKASTSAEVGRFIKKLLETSPDILREYIIQLQEHMLTVIPPSTLGARNIHVMMEFLLLILSDMPKDFIHHDKLFDLLAHVGTLTREVSTLVRDLEEKLRNKEGNNQTNCATLDLLENIELLKKDLKHVYLKAPNSSQCCFPMSDGPLFMHLLHMHLN…	MTTPANTTQAVGSTTSTTTTTAGATPANSGLFTIPDGDFFSTAKAVVASNAVATNEDLAKIQEIWKDMKIPSDTMAQAAWDLVRHCADVGSSAQTEMIGTGPYSNGVSRARLAAAIKEVCTLRQFCKKYAPVVWNWMLTNNSPPANWQAQGFKPEHKFAAFDFFDGVTNPAAITPKEGLMRPPSEAEMNAAQTAAFVKITKARAQSNDFASLDAAVTRGRITGTTVAEAVVSLPPP	0
MAPAVIASQGVIMRSLTSKLDSLLLQPPEPPPPAQPSSLRKGERKKILLLRGDLRHLLDDYYLLVEPPSDTAPPPDSTAACWAKEVRELSYDVDDFLDELTTQLLHHRGGGDGSSTAGAKKMISSMIARLRGELNRRRWIADEVTLFRARVKEAIRRHESYHLGRRTSSSRPREEDDDDDREDSAGNERRRFLSLTFGMDDAAVHGQLVGRDISMQKLVRWLADGEPKLKVASIVGSGGVGKTTLATEFYRLHGRRLDAPFDCRAFVRTPRKPDMTKILTDMLSQLRPQHQHQSSDVWEVDRLLETIRTHLQDKRYFIIIEDLWASSMWDIVSRGLPDNNSCSRILITTEIEPVALACCGYNSEHIIKIDPLGDDVSSQLFFSGVVGQGNEFPGHLTEV…	MTTPANTTQAVGSTTSTTTTTAGATPANSGLFTIPDGDFFSTAKAVVASNAVATNEDLAKIQEIWKDMKIPSDTMAQAAWDLVRHCADVGSSAQTEMIGTGPYSNGVSRARLAAAIKEVCTLRQFCKKYAPVVWNWMLTNNSPPANWQAQGFKPEHKFAAFDFFDGVTNPAAITPKEGLMRPPSEAEMNAAQTAAFVKITKARAQSNDFASLDAAVTRGRITGTTVAEAVVSLPPP	0
MAEGFVSFGLQKLWDLLSRESERLQGIDEQLDGLKRQLRSLQSLLKDADAKKHGSDRVRNFLEDVKDLVFDAEDIIESYVLNKLRGEGKGVKKHVRRLARFLTDRHKVASDIEGITKRISEVIGEMQSFGIQQIIDGGRSLSLQERQREIRQTYPDSSESDLVGVEQSVKELVGHLVENDVHQVVSIAGMGGIGKTTLARQVFHHDLVRRHFDGFAWVCVSQQFTQKHVWQRILQELQPHDGDILQMDEYALQRKLFQLLEAGRYLVVLDDVWKKEDWDRIKAVFPRKRGWKMLLTSRNEGVGIHADPTCLTFRASILNPEESWKLCERIVFPRRDETEVRLDEEMEAMGKEMVTHCGGLPLAVKALGGLLANKHTVPEWKRVFDNIGSQIVGGSGLDD…	MKISALFSVAALLSQSMPVLGYLFYRCGNDHITERALINQISMEHKKLTGQGSSVDSFPGGRATAEVTFWEPSISNPGTYLDIKVKFNIYRQMLSFEVSSSGKIIPQEGDYGVEIPEEDLEVSDEPYYAN	0
MEAAAVSASTGALNTLLPKLADLLLLVAGEHHSSRRAVEDGVEHLESELTSMRAALEKVSAAAAPPDQLDGQVRLWARDVRDMSYHIEDAIDTYLLREAAAAGRRRPPPPCCSFVVGLTSSARRRRRAIAAEIERIKKEVEEVSRRRERYRIDDHVVAVVDDAPVDRRLPALYANFASLVGVDASVEEVIKLLSMEGDQGAVMMRRKLKLIAIVGPGGIGKTTLANLVYQKLHGQFECQALVSVSQKPNVKAVLSSILCQVSQLKYENFSSWGEKEIIDKIRDVLKDISIFPEDYIIDRDDLIWRWIAEGFIQPKQGTILYEKGERYFDELINRNLIQPICIDVHGKAQACRVHDTILEFIAGLSIEENFVAILNGQCSTSDLPKRIYRLSLQNSKDDI…	MRFLFLLVAVALASAEAAESAAMIHEEAGVSSFNTLTGGNQIQRSLRVYLGANEERGVGGVKLENILTIFVQRAKAKLPQGFTAAALGNWKGFSRRVDTVMEHYPKGLSEKAIKELRTAETKRFTDYAMLGPSDKYNLLRPMQGVDEAMIAPNLVSLTGRKNQVLGDAGGRSVVCNVVMRSEAEGGGILLISSSKLDKQDFILPKGGLEKGEIAYGAAKREVLEEGGVRYRSDIFIFYRWSVLTLVMALQVKVKKLKELGVTLVGDKTYESFLMRSKKVYEQWSESRRLRVWVRECQSIEIPGETQLTVRLLFN	0
MAETVLSMARSLVGSAISKATSAAAHEASLLLGVQKDIWYIKDELKTMQAFLRAAEVMKKKDELLKVWAEQIRDLSYDIEDCLDEFKVHIESQNLFYQMVKLRKRHLIATQIRNLKSRVEEVSSRNSRYNLVKPISSSNEDDMDCYAEDIRNQSTSNVDETELVGFSDSKIRLLELISANVNNGPTKVICVVGMGGLGKTALSRKIFESKEDIGKNFPCNAWITVSQSFNRIELLKDMIRQFLGSNSLDQVLQELQGKMVVQIPHLSDYLRKKLKEKRYFVVLDDLWSLDAWNWINDIAFPKNNNKGSRIVVTTRDVGLAEKCTTTSLVYHLEHLQMNDAITLLLRKTNRTHEDMGTNKNMQKIVEQIVNKCGRLPLAILTIGAVLATKQVLEWEKFYK…	MKVSSANAGVPANSADNTSARPSQTNADTTPLGRRRRAPDDAPGSPPARRQRQDSPEDSAQTMFRRAGMTSLPPSPATSEHVPLLDNRPTLERMGVDHPLPGRTWYETGHTTASPADRTSTASAAQVASSSRSAGPATAARPQPTHTSAGQQATVDRLRTQVTGFLSGALGKLQALSAQNMDPELAQFRVLDVDRAIMPLLIVAENARNPGLNLVPLHMDMAEDEEVRTQPPMAGSRHIAEFVASARPGRYRAVIDDGSHTRAADIRKDASGTSVIVVDPLRKEKDENAYVDYADNVNMEFGEHAKCAFIPVDIQKSFFDCRILSLSLALKMHDKDDAFAAFHETLRNGGDPSHHVSRAQQTEELGATLVLDGAPLVDARMMKHGQAASSVSRYLENHP…	0
MASSSSSSSRNWSYHVFPSFSGEDVRNTFLSHFLKELDRKLIISFKDNEIERSQSLDPELKHGIRNSRIAVVVFSKTYASSSWCLNELLEIVKCKKEFGQLVIPIFYNLDPSHVRKQTGDFGKIFEKTCRNKTVDEKIRWKEALTDVANILGYHIVTWDNEASMIEEIANDILGKMNISPSNDFEDLVGIEDHITKMSSLLHLESEEVRMVGIWGPSGIGKTTISRALFSRLSCQFQSSVFIDKVFISKSMEVYSGANLVDYNMKLHLQRAFLAEIFDKKDIKIHVGAMEKMVKHRKALIVIDDLDDQDVLDALAGQTQWFGSGSRIIVVTENKHFLRANRIDHIYKVCLPSNALALEMFCRSAFKKNSPPDDFLELSSEVALRAGNLPLGLNVLGSNL…	MGCVSSTSRSTGYYSGYESHEEPRAASRTANSNERGYETDSEPSRDNLLPNAKRVYSESVLWHGTSMQSKIDLRSKGFDADRKKGGATEGGNANMFMNLSSEAQAESRQNHYVSSSRKEAKDFAMFADMSNPGLVRTIGLRSNFNLISDPRTGGTALMTDQSIHRKFVLGSKSSAPGENAKVFRDEMHAAGYDVSTKQAGKLLREVQSDSDDDNFPDPDDFIMSRFRG	0
MNIVTGAMGSLIPKLGELLMEEYKLHKRIKKDVEFLRKELESMHVALIKVGEVSQDQLDRQVKLWADEVRELSYNMEDVVDKFLVRIDCDGIHQPHDNSGRFKELKNKMIGLFKKGKNHHRIADAVKEIKEQLQEVAARRDRNKVVVPNPTEPIAIDPCLRALYAEATELVGIYGKRDQELMRLLSMEGDDASKKRLKKVSIVGFGGLGKTTLARAVYEKIKGDFDCRAFVPVGQNPDMKKVLRDILIDLGNPHSDLAMLDANQLIKKLHAFLENKRYLVIIDDIWDEKLWEGINFAFSNRNNLGSRLITTTRIASVSNSCCSSDHDSVYQMEPLSVDDSRRLFYKRIFPFESGCPNEFEQVSEDILKKCGGVPLAIITIASALAGGQKVKPKCEWDVL…	MMHSIIFQTLLIITIVFSQVWGARSLVKIDWSGSEYTILGANHYEEPNTGAAAQFPGTMTVDDGRSPYIVRKLRNSSGKRFYVFTGHPQQPIVWNPHEEIEIQFNRKFLIAILTEFEADSQVFNHFARRQHR	1
MAVYSVATGALAPVLSKLSALLGDEHLDLAERTRSDAMFIRSQLEAVHSLLLPRISWGMTGEEVDALCKDELMAEVRELSYDMDDAIDEFFLEEPMAGGDGGPFDELKTRVEDVSKRFSDSRRWRPPVEQHQPSLTAATVDCPPPHARFVHNMMDVSELVEMDKQHEKELIKLLEQGADTSIYASRWRIATPWHDKEQSTVVKVPEREWGFPDNRNSPFIWASDSFERLRSGSLCGDTLRLDGEGANIRKLLSTLRNKVGRAQLVQVEDKRKRVEEATKPCEFHEVKTICILGLPGAGKTTLAKLLYSHHSTTEQQFQHRAFVSLSPGANLTDTLTDILLQVGAYNDDATPYCGTGTPHQQYLIDNISAYLIGKKYLIIIDDVWHWEEWEVIRKSIPKN…	MAWKDCIIQRYKDGDVNNIYTANRNEEITIEEYKVFVNEACHPYPVILPDRSVLSGDFTSAYADDDESCYRHHHHHH	0
MREIAISKSKEENLVLRLEGGRRLHNHDTVRHLSITNSSEDRETDVGELKTTVDMSRIRSLTVFGEWRPFFISDKMRLLRVLDLEDTEGVRNHHIKQIGELLHLRYLSLRGCMHIAYLPDSLGNLRQLETLDVKDTFILRLPKTITNLRKLKYLRASIDLNVNEGITEKLPELMRNRLCIFTAALLLLCLACTTSSIGMLDDEINTRDVCTLGCCSFLPSIAMLLDGNGVVAPRGLRRLTALHTLGVVDISWESSVLQDLKKLTQLRKLEVTGVNKKNSKKFLSALAALSCLESLSLISKGKPGLWGCLDAEEKFSPPKDLKSLKLHGNLIELPKWIGKLNNLVKLKLSETGLKDHDAAIQVLGKLRNLTILCLPHKSFHSLEGGELNFSEGSFKSLVV…	MRPFQLLSAIAVFNSLKIVAGESYWDCKGIPILFRTVHAAVELAFTSQPGSISGYPSICRTTPLRTGPDERRQFPLTDTGARWQGGGITYYVEATRDKRHCEVFGTAGGVYKCTLVLRD	0
MAYAALSSLIYTLQQLFKPNQSFVCQSCCTQQHVQSLCQNLSALQLFLDDTTTKDIETLKVCNYLISYSSYIYSIIINLSSFNFKVIEKRIRDVVYKAEDKVDSSLRSIILADCTENKEGACKFFEEELLKVEKDVDSLSKEVMQINVNKHGSRSAELTTIPPSPEKSTNEEHTIVGMEDEYNTILDRLTAQTDELTVIPIFGMGGIGKTTLARKVYDDSSIRSRFDRHVWVTTSEEFNERRMLLEVVSSITTGSNQEKSDDQLMEIVYRGLKGRRFLIVIDDIWSTEAWDQMQRIFPNDDNKSRILLTTRLKYVADYVSSPDFPPHSKSFLSLDDSWNLFTEKVFNKDTCPPHLEETGKHIVQQCRGLPLSVVVVAGLVGKMDPTHDNWENVEENLNS…	MHFSTIFIPFALAALKVSAAPARFCVYYDGHLPATRVLLMYVRIGTTATITARGHEFEVEAKDQNCKVILTNGKQAPDWLAAEPY	0
MVDALVSVFVERLLKALVTQSRIVFELKDQFEKLKSELQLMQSFLMDADRLKRKHQTLRTIIGSLRELVYEAEDILADCESRSKDEEQFVGRCTMCFSPSFSELPFLYQTGKRLREINQKVTDIKGNISSYLGVSFFGQTSTIAEAQNNQISRWSSSLYQHTQVVGLEEHTQKIKEWIFAANHGLLAVGIVGMGGLGKTTTAQRVFNDREVEDHFEKRMWVSVSQTFTVEQIMRSLLKNLGDGSVTDDKDELLHKIHQYLQGKRYLIVMDDVWSKDYSWWHCVSEGLPRGNGSSVIITTRIEEVARKMGVTEERTHSPKLLSEDNSWLLFRKIAFADTAGECTHPELASVGKEIVQKCKGLPLAIKAVGGIMLCKSPYLSEWRRIADNFREELVENDDS…	MMHSIIFQTLLIITIVFSQVWGARSLVKIDWSGSEYTILGANHYEEPNTGAAAQFPGTMTVDDGRSPYIVRKLRNSSGKRFYVFTGHPQQPIVWNPHEEIEIQFNRKFLIAILTEFEADSQVFNHFARRQHR	0
MNIVTGAMGSLIPKLGELLMEEYKLHKRIKKDVEFLRKELESMHVALIKVGEVSQDQLDRQVKLWADEVRELSYNMEDVVDKFLVRIDCDGIHQPHDNSGRFKELKNKMIGLFKKGKNHHRIADAVKEIKEQLQEVAARRDRNKVVVPNPTEPIAIDPCLRALYAEATELVGIYGKRDQELMRLLSMEGDDASKKRLKKVSIVGFGGLGKTTLARAVYEKIKGDFDCRAFVPVGQNPDMKKVLRDILIDLGNPHSDLAMLDANQLIKKLHAFLENKRYLVIIDDIWDEKLWEGINFAFSNRNNLGSRLITTTRIASVSNSCCSSDHDSVYQMEPLSVDDSRRLFYKRIFPFESGCPNEFEQVSEDILKKCGGVPLAIITIASALAGGQKVKPKCEWDVL…	MKVSSANAGVPANSADNTSARPSQTNADTTPLGRRRRAPDDAPGSPPARRQRQDSPEDSAQTMFRRAGMTSLPPSPATSEHVPLLDNRPTLERMGVDHPLPGRTWYETGHTTASPADRTSTASAAQVASSSRSAGPATAARPQPTHTSAGQQATVDRLRTQVTGFLSGALGKLQALSAQNMDPELAQFRVLDVDRAIMPLLIVAENARNPGLNLVPLHMDMAEDEEVRTQPPMAGSRHIAEFVASARPGRYRAVIDDGSHTRAADIRKDASGTSVIVVDPLRKEKDENAYVDYADNVNMEFGEHAKCAFIPVDIQKSFFDCRILSLSLALKMHDKDDAFAAFHETLRNGGDPSHHVSRAQQTEELGATLVLDGAPLVDARMMKHGQAASSVSRYLENHP…	0
MGELQVSSAHSAVDSLLGRLIRILEDEARLLGGVRGDVQFIKDEMESINGFLLHVLHLDRPDHQLQGWTRQVKDLARDCDNCVDVYMQRLAGSGSGGRARRLLRLLLTLPARRRIATRIRELKSRACDVGERRRRYGVVVPRTRNNAAAAAAARRGGQRGLAKRQLSEAGGGDHHADASSAGNTTKQDHRRRALLEEETPANLFAGETDTLAGWLLAAADEHRRPKVISIIRPDDEELVAAAIDPVKRALDDPRILELFQIRQWHSGQSHPGWVYQDMMTQILPMIQHMHRALGGMVSDYDKRNKRRYTRLKKKKKRIVVSNFSRKNLGSKGNKFPVGTTFDEVKEFIGGTASDKEEEEEEEEEGFLQAAAMEVHEGFAMDVAKIISETMASEMGFHQG…	MHYITPIILMSIGQFLDILLGAGGLVGAMTPHHQINCNSPYLTFPRLTAKCDSCQLHTKVTNLVSCTSCRKSSLVYEECSTKGCPANWHKSTCQEHKFKRGILHSRCENCQQHKKETQTISCKNCKNSASTFPYCSSPECHSRW	0
MASALTGVMTSVINKLTALLGKEYMKLKGVQGEVEFMKDELSSMNALLHRLAEEDQHLDLQTKEWRNQVREMSYDIEDCIDDFMHHLGHTGIAESAGLVHRMAQLLKTLRVRHQIANQIEKLKARVEDASKRRLRDVVIKLLTEGEGASSQKLKVISIVGPGGLGKTTLANEVFRKLESQFQCRAFVSLSQQPDVKKIVRNIYCQVSQQDYGSIDIWDEEKLIKATREFLTNKRYFVVIDDIWSTQAWKTIKCALFVNNCGSRIMTTTRNMAIAKSCCTPDHDRVFEIMPLNIDSSKSLFLKRIFGSKDVCIPQLDEVCYEILKKCGGSPLAIITIASLLANKANTKEEWERVCNSIGSTLQKDPDVEEMRRILSLSYDDLPQHLKTCLLYLSIFPEDY…	MLFKQCTALKFLIFILGFSIIAAQYVVDPGFGEIECMCGQIARLTQRPFDVECEATPSCSCDYRGDCPGPAAEYVYRCPTCGPRSHVGCFGVHQGTCEEVHPGIARVQYQNSDSESE	0
MTNCEKDEEFVCISCVEEVRYSFVSHLSEALRRKGINNVVVDVDIDDLLFKESQAKIEKAGVSVMVLPGNCDPSEVWLDKFAKVLECQRNNKDQAVVSVLYGDSLLRDQWLSELDFRGLSRIHQSRKECSDSILVEEIVRDVYETHFYVGRIGIYSKLLEIENMVNKQPIGIRCVGIWGMPGIGKTTLAKAVFDQMSSAFDASCFIEDYDKSIHEKGLYCLLEEQLLPGNDATIMKLSSLRDRLNSKRVLVVLDDVRNALVGESFLEGFDWLGPGSLIIITSRDKQVFCLCGINQIYEVQGLNEKEARQLFLLSASIKEDMGEQNLQELSVRVINYANGNPLAISVYGRELKGKKKLSEMETAFLKLKRRPPFKIVDAFKSTYDTLSDNEKNIFLDIAC…	MAYTVSSANQLVYLGSVWADPLELQNLCTSALGNQFQTQQARTTVQQQFSDVWKTIPTATVRFPATGFKVFRYNAVLDSLVSALLGAFDTRNRIIEVENPQNPTTAETLDATRRVDDATVAIRASISNLMNELVRGTGMYNQALFESASGLTWATTP	0
MAYAALSSLMYTLQQLLKPNQSFVCRYSTQQLVQSLYQNLTALQLFLDHTTTKDIETLKVIEKRIRDVVYKAEDKVDSSLRNIILADCTENREGACKFFEEELLKVEKDVDSLSKEVMQIEFNKHGCRSAELATTDPSSSGKSTIEEHTIVGMEDEYNTILDRLTAQTDELTVIPIFGMGGIGKTTLARKVYDDSSIRSRFDRHAWVTTSEEFNERRMLLEVVSSITTGSNQGKSDDQLMEIVYRSLKGRRFLIVIDDIWSTQAWDQMQRIFPNDDSKSRILLTTRLKYVADYVSSPDFPPHSKSFLSLDDSWNLFTEKVFNEDTCPPHLEETGKHIVQQCQGLPLSVVVVAGLVGKMDPTHDNWENVEENLNSFFGTVSERCHSILSLSYNYLPQYLR…	MKISALFSVAALLSQSMTVLGYLFYRCGNDYITERALINOINMEHKKLTGQGSSADSFPGGRATAEVTFWEPSISNPGTYLDIKVKFDIYRQMLSFEVSSSGKRIPCEGDYGVEIPEEDLEVSDEPYYAN	0
MAGLIVSASTGVLKPLLVKLATLMAEEFAKLKNLRKEVKFISEELTSMKDALERLSDLDELDKQTKGWRDQVREMSYDIEDIIDDFMHHIEEKSETDGLGRKTARLLRKLRSRHQIASQIKEIKALVLETSARRQRYKLDIPPSSDVAMDPRVKALYEKAANLVGMEGPKNEIVDWLIDEEKQLKVVSIVGFGGLGKTTLANAVYATLKDKGKYDCCAFVPVSQKPNIPNLLRTLLSQLGGTPFPHDCELNILLDDLREHLQNKRYLIIIDDIWTVSAWEIIKCAFPESDLGSRVIVTTRIQEVAAACRSDRRRDYILQMKPLSNEDSTKLFFERIFGSEQACPQQLRDVSIEILKKCGGLPLAIISISSMLAREVSNQEDRWKHVHDSLGSGTNLTLE…	MRIALLQPAATPTTALATPAHTSAITPMEVPQPPGGNPPLRARPRRQAAVLPPLVPLDDSAMTGKQALVALDGEFSEQRLAEVQAHQITLQAAQSALAKQLPQATPAPRPDSIAARFAAGTLQPVYLDTAAFDEMTASLPEHSRAAAGPVLVDAQQGRIVFDLGHAFAPGDTFSDAARTALRKALDLRAHGLETPGWLKPAAPTPAQPRRKLQQAARYHGHEVPARDGGAAFFKPNDHHLVAGKDALLRKHRKELVHDAYFQAPSTRALGKDVMVHRGLFDNHAGIPENSLAAIDRAYEHGYRNLELDVEVSADGVPVLMHDFSIGRMTDDPQNRLVSQVPFAQLREMPLVIRNPVDGNFIKTDQSIAAVEQALEHALQKPEAMSVALDCKEDTGEAVA…	0
MAETVLSMARSLVGSAISKAASAAANETSLLLGVEKDIWYIKDELKTMQAFLRAAELMKKKDELLKVWAEQIRDLSYDIEDSLDEFKVHIESQTLFRQLVKLRERHRIAIRIHNLKSRVEEVSSRNTRYSLVKPISSGTEIDMDSYAEDIRNQSARNVDEAELVGFSDSKKRLLEMIDTNANDGPAKVICVVGMGGLGKTALSRKIFESEEDIRKNFPCNAWITVSQSFHRIELLKDMIRQLLGPSSLDQLLQELQGKVVVQVHHLSEYLIEELKEKRYFVVLDDLWILHDWNWINEIAFPKNNKKGSRIVITTRNVDLAEKCATASLVYHLDFLQMNDAITLLLRKTNKNHEDMESNKNMQKMVERIVNKCGRLPLAILTIGAVLATKQVSEWEKFYE…	MKISALFSVAALLSQSMTVLGYLFYRCGNDYITERALINOINMEHKKLTGQGSSADSFPGGRATAEVTFWEPSISNPGTYLDIKVKFDIYRQMLSFEVSSSGKRIPCEGDYGVEIPEEDLEVSDEPYYAN	0
MNFNNELSDLKNRFLIRMVRGQRYSDVLRHRIDFFLWELKVLNCFLHLQSFTFASECGMLDNSQKMLEICKRINTPPPHNAFAYWKELICKTLCAISIQPYDGFAYWKKVIWKTKQEFRAKYSFPKTLLADNKVDDDDTNPEFVMEFINAVVGNLNVLVKINDPSSLLFVPGPKEQIEQVLKELKLLRFFVCFVSNKCIEPQYQHTTFYTHALIEASHIAMVVWLNLPMYGNRNQDLASSEVSCLLSDFMEMKIKSIQPGISRNNIYIDVLQALKSTMPQAQKKHAAESGIVEIPTHSLMVGLSDQMADLQEMLCLLKDDLIHLPILDLEFQPQDMDSVIIDAGLLIYSFYDMKGEEEDTTLEDINREFGFDLSINIEPIKVMIYLVMQKAFQCNLPRI…	MMMISTKSKLRNIFLLLAIANVNFCVKGHPMNSAKLAEEVKDGVNQPEFDRGFLRPFGAKMKFLKPDQVQKLSTDDLITYMAEKDKNVRDLAIKLRDAKQDSTKNGTPEIKQKYDKAYEKTKAAAEKLVSEESLTRDALLELTEEQYVEKAALFDKDVYRNNLQRQTYERLLRSETDVSYREVARTFIAREGEPALNAKIERLALTLENNADTRSKLDYLAIAADFLKNQANLHADDPELNLYKAETKAREIKANRAMKEALEGADKLFERNKILKSPDMRYKSAGFQAFIDKMMAWLSKIMTTKSYIKSLAKP	0
MGDFLWTFAVEEMLKKVLKVAREQAGLAWGFQKHLSKLQKWLLKAEAFLRNINTRKLHHDSVRMWVDDLRHLVYQADDLLDEIVYEHLRQKVQTRKMKKVCDFFSPSTNVLIFRLNMAKKMMTLIALLEKHYLEAAPLGLVGNENVRPEIDVISQYRETISELEDHKIVGRDVEVESIVKQVIDASNNQLTSILPIVGMGGLGKTTLAKLVFSHELVRQHFDKTVWVCVSEPFIVNKILLDILQSLKGGISNGGDSKEVLLRELQKEMLGQTYFLVLDDVWNENSFLWGELKYCLLKITGNSKNSIVVTTRSAEVAKIMGTCPGHLLSKLSDDHCWSLFKESANVYGLSMTSNLGIIQKELVKKIGGVPLVAQVLGRTVKFEGDVEKWEETLKSVLRIP…	MRSFLYGVLAFAVLARSSAVAAFPIPDESRPLSKTSPDTVAPRSLRIEAQEVIQSGRGDGYGGFWKNVAQSTNKIVKRPDIKIGKLIEAAKKAKAKMTKS	0
MAEFFLFNIIERVLSKVSSVSVNEISLAWNVKTELRKLQSTLSTIKAVLLDANERQAKNHEVRDWLEKLRDVVYDVDDVLDDLSTQLLLQIHFQESLKKKVRKFFSSSNPIIYRFKIGRKIKEIRELLNDIADDRKSFHFTEHTCINPVENICREQTHSFVRASDIIGRETDQENIVKQLIDSRDEENISVIPIVGLGGLGKTTLVKLVYNNNKVVQNFDLRMWVSISEDFSLSKVIEKILRSATGESFGHLDMDQLQGHLSEVLRSKRYLLVLDDVWNEDQNRWTDLRELLMNCSRGSKIVVTTRSKMVALITGTVAPYYLGGLTDDACLSLFLKCAFVGEDKLLPNLVEIGKEIVKKCGGVPLAVKTLGRLLYMKTDENEWLRIRDNEIWEIEQKQS…	MNPIHARFSSVEALRHSNVDIQAIKSEGQLEVNGKRYEIRAAADGSIAVLRPDQQSKADKFFKGAAHLIGGQSQRAQIAQVLNEKAAAVPRLDRMLGRRFDLEKGGSSAVGAAIKAADSRLTSKQTFASFQQWAEKAEALGRDTEIGIYMIYKRDTPDTTPMNAAEQEHYLETLQALDNKKNLIIRPQIHDDREEEELDLGRYIAEDRNARTGFFRMVPKDQRAPETNSGRLTIGVEPKYGAQLALAMATLMDKHKSVTQGKVVGPAKYGQQTDSAILYINGDLAKAVKLGEKLKKLSGIPPEGFVEHTPLSMQSTGLGLSYAESVEGQPSSHGQARTHVIMDALKGQGPMENRLKMALAERGYDPENPALRARN	0
MDAPASFSLGAMGPLLRKLDSLLVAPEIRLPKPLKEGIELLKEDLEEIGVSLVEHSVVDSPTHKARFWMDEVRDLSYHIEDCIDTMFSMRSGGDDGKPRSERRHKVGRAKIDGFSKKPKPCTRMARIAELRALVREASERLERYQLGDVCGSSSPVVFTADGRARPLHHGVSANLVGVDEFKTKLNRWLSDEEGPHLKVAAIVGPAGIGKTALATELYRDHRWQFECRAFVRASRKPDMQRLLGGILSQVQRRQRSSDAYADSTVQSLIDNLREHLQDRRYLIIIDGLWETAVWNIANSAFPDVNSFSRILITADIEQVALECCGYKYDYIMRMEPLGSLDSKKVFFNKVFGSEDQCPPELKEVSNTILEKCGGLPLAIISIAGLLGSQPENPVLWDYV…	MQPTAIRSTVGLPGADMTADLRDPAPVAVPAHSAADAAAPPPGALQTIVGRPPRPDGPRHRRAQSLPARLTPAQRGMLAELGVADTSVLTPTETAVLRELRLHRPPLPLDTLLFTDPNKDPDDVVTYTIAKQLQAEGFLRLTDVVVTLGDADMRSQRAQLAKGVFDRLALPEVRVARGQDYPMTSTQAREHSKFLAEGAALRAAPDAVHTDGVRAMRERLATSPHKLGMVVIAGMTDASALLAEAGDLVREKLASITIMGGIDPARDADGLVQPDTRAYNNATDIHAARALYRRAQQLGIPLRILSKEAAYRAAVPPAFYEGIARNGHPVGEYLRDVQKNALKGLWEGIQANLIPGLDTAWFFRTFVAAQPQDPAAADQQGAMSFDAIWPQVTKLNLYD…	0
MTNCEKDEEFVCISCVEEVRYSFVSHLSEALRRKGINNVVVDVDIDDLLFKESQAKIEKAGVSVMVLPGNCDPSEVWLDKFAKVLECQRNNKDQAVVSVLYGDSLLRDQWLSELDFRGLSRIHQSRKECSDSILVEEIVRDVYETHFYVGRIGIYSKLLEIENMVNKQPIGIRCVGIWGMPGIGKTTLAKAVFDQMSSAFDASCFIEDYDKSIHEKGLYCLLEEQLLPGNDATIMKLSSLRDRLNSKRVLVVLDDVCNALVAESFLEGFDWLGPGSLIIITSRDKQVFRLCGINQIYEVQGLNEKEARQLFLLSASIMEDMGEQNLHELSVRVISYANGNPLAISVYGRELKGKKKLSEMETAFLKLKRRPPFKIVDAFKSSYDTLSDNEKNIFLDIAC…	MKVSSANAGVPANSADNTSARPSQTNADTTPLGRRRRAPDDAPGSPPARRQRQDSPEDSAQTMFRRAGMTSLPPSPATSEHVPLLDNRPTLERMGVDHPLPGRTWYETGHTTASPADRTSTASAAQVASSSRSAGPATAARPQPTHTSAGQQATVDRLRTQVTGFLSGALGKLQALSAQNMDPELAQFRVLDVDRAIMPLLIVAENARNPGLNLVPLHMDMAEDEEVRTQPPMAGSRHIAEFVASARPGRYRAVIDDGSHTRAADIRKDASGTSVIVVDPLRKEKDENAYVDYADNVNMEFGEHAKCAFIPVDIQKSFFDCRILSLSLALKMHDKDDAFAAFHETLRNGGDPSHHVSRAQQTEELGATLVLDGAPLVDARMMKHGQAASSVSRYLENHP…	1
MVDAITEFVVGKIGNYLIEEASMFMAVKEDLEELKTELTCIHGYLKDVEAREREDEVSKEWSKLVLDFAYDVEDVLDTYHLKLEERSQRRGLRRLTNKIGRKMDAYSVVDDIKILKRRILDITRKRETYGIGGLKEPQGGGNTSSLRVRQLRRARSVDQEEVVVGLADDAKILLEKLLDYDEKNRFIISIFGMGGLGKTALARKLYNSGDVKRRFEYRAWTYVSQEYKTGDILMRIIKSLGMTSGEELEKIRMFAEEELEVYLHGLLEGKKYLVVVDDIWEREAWESLKRALPCNHEGSRVIITTRIKAVAEGLDGRFYAHKLRFLTFEESWELFEQRAFRNIQRKDEDLLKTGKEMVQKCRGLPLCIVVLAGLLSRKTPSEWNDVCNSLWRRLKDDSI…	MHFSTIFIPFALAALKVSAAPARFCVYYDGHLPATRVLLMYVRIGTTATITARGHEFEVEAKDQNCKVILTNGKQAPDWLAAEPY	0
MNYCLPSSTLQTTTKRRLTLRRLCCKQLRKKTLVQTAEEEEANTTMADPVIGATVQVLLEKLISLTIEEVNSSRDFNKDLEMLTQNVSLIQAFIHDVETPQEKQQSVEQWLNRLERVAEDAQNVFDRFIYESLKTKVVRSPLKKVSGFFSHTAFKRKMSQKINNINKELTAINKVAKDLGLQSLMVPSRKILPIRETDSFVVASDIVGRDLDIAEIKEKILNMREEDIVLSTIPIVGMGGLGKTTVAKRIYNDEHMKQIFEKRIWLCLPEMSETKSFLEQILESLIERKIEVERRDIIVKKLQDELGGKKYLLVLDDLWCVDSTSWHEFIDTLRGINTSRGNCILVTTRRKQVASTVATDLHILGKLTEDHCWSIFKQKAFVDGRVPEELASMGNKIVK…	MRTFSLVSLAAILNYLTLPSAVGSGPVANASSYKCHDRVIGPVTLNDQIEKAYREALEAGTSPNGLRKGQKFGSRYFNVILKRGEENIKVDFFVGINYLKEIIYLQAYVQSVLLDCYPTTERPQLNIILH	0
MAEAFVSFGLEKLWDLLSRESERLQGIDGQLDGLKRQLRSLQSLLKDADAKKHGSDRVRNFLEDVKDLVFDAEDIIESYVLNKLSGKGKGVKKHVRRLACFLTDRHKVASDIEGITKRISEVIGEMQSFGIQQIIDGGRSLSLQERQRVQREIRQTYPDSSESDLVGVEQSVKELVGHLVENDVHQVVSIAGMGGIGKTTLARQVFHHDLVRRHFDGFAWVCVSQQFTQKHVWQRILQELQPHDGDILQMDEYALQRKLFQLLEAGRYLVVLDDVWKKEDWDVIKAVFPRKRGWKMLLTSRNEGVGIHADPTCLTFRASILNPEESWKLCERIVFPRRDETEVRLDEEMEAMGKEMVTHCGGLPLAVKALGGLLANKHTVPEWKRVFDNIGSQIVGGSW…	MENDPRVRKLASEGAQWAIKWQKKGWSTLTSRQKQTARAAMGIKLSPVAQPVQKVTRLSAPVALAYREVSTQPRVSTARDGITRSGSELITTLKKNTDTEPKYTTAVLNPSEPGTFNQLIKEAAQYEKYRFTSLRFRYSPMSPSTTGGKVALAFDRDAAKPPPNDLASLYNIEGCVSSVPWTGFILTVPTDSTDRFVADGVSDPKLVDFGKLIMATYGQGANDAAQLGEVRVEYTVQLKNRTGSTSDAQIGDFAGVKDGPRLVSWSKTKGTAGWEHDCHFLGTGNFSLTVFYEKAPVSGLENADASDFSVLGEATVGSVQWAGVKIAERGQGVKMVTTEEQPKGKWQALRI	1
METSSISTVEDKPPQHQVFINFRGADLRRRFVSHLVTALKLNNINVFIDDYEDRGQPLDVLLKRIEESKIVLAIFSGNYTESVWCVRELEKIKDCTDEGTLVAIPIFYKLEPSTVRDLKGKFGDRFRSMAKGDERKKKWKEAFNLIPNIMGIIIDKKSVESEKVNEIVKAVKTALTGIPPEGSHNAVVGALGNSNAGTSSGDKKHETFGNEQRLKDLEEKLDRDKYKGTRIIGVVGMPGIGKTTLLKELYKTWQGKFSRHALIDQIRVKSKHLELDRLPQMLLGELSKLNNPHVDNLKDPYSQLHERKVLVVLDDVSKREQIDALREILDWIKEGKEGSRVVIATSDMSLTNGLVDDTYMVQNLNHRDSLQLFHYHAFIDDQANPQKKDFMKLSEGFVH…	MKIVLPHLAIALLSIVAPALAVIFDCSGVIINGDVVRRVQATGNRASISKSSFIHGDSTRTYEYFDIHPNGQYSRDYTGFACFSDTSLPKPDVREHREDAWWPCSSSVI	0
MADIAFGAVNLVLGLIQDEARLLGRVREDLQFIMQEMESMNNVLRHIVANKGSTTAGDYQLRPWMKQVMELAFDSRNCVELYTQSGSARCGWLPWEMVARHRVVTRIRELKIRAREISERQARYGIAVSHHQLPVEVTTTMEPRDASVRPRNQRRTNAGSWNNPSRRAILEDGWYGDYGSVDEALSRLKPFTEYLYVEVKPPEELNSDDKQQPQPLLDGGNKHDDKEQPPPPVQPGGCVKLQPPLQSDGSDKQDDKDQPLPLPLPLQSDGGNKEQPPPLQSEGGNKEQPPPLQSEGGDKEQPPPLQSEGGDKEQPPPLQSEGGDKEQPPPLQSEGGGKEQPPPPQSGGGIKQQQQLPQSDGDDQQPLLPQSDGGDKQQHIRVVIISVQDGMDEAAVGET…	MRSSTTFITIAFIAMQALGIAATQVTILKKGERITWVEVPKGESRVFNIRGKSVTVSVSDDGTPSISGSKYTVE	0
MASALTGVMTSVINKLTALLGKEYMKLKGVQGEVEFMKDELSSMNALLHRLAEEDQHLDLQTKEWRNQVREMSYDIEDCIDDFMHHLGHTGIAESAGLVHRMAQLLKTLRVRHQIANQIEKLKARVEDASKRRLRDVVIKLLTEGEGASSQKLKVISIVGPGGLGKTTLANEVFRKLESQFQCRAFVSLSQQPDVKKIVRNIYCQVSQQDYGSIDIWDEEKLIKATREFLTNKRYFVVIDDIWSTQAWKTIKCALFVNNCGSRIMTTTRNMAIAKSCCTPDHDRVFEIMPLNIDSSKSLFLKRIFGSKDVCIPQLDEVCYEILKKCGGSPLAIITIASLLANKANTKEEWERVCNSIGSTLQKDPDVEEMRRILSLSYDDLPQHLKTCLLYLSIFPEDY…	MKLLGAASTGAITSFLLLVPAALGTQVYTCYRSQPLSKALIDDLARYATADQVYENDPGYGDRQVHKTHRFSKNKDATGSVDYLIQIVGPQNTIMVFEYSSHRWLECPLSEGMPRFNR	0
MELVVGASEATMKSLLGKLGNLLAQEYALISGIRGDIQYINDELASMQAFLRDLSNVPEGHSHGHRMKDWMKQIRDIAYDVEDCIDDFAHRLPQDSISDAKWSFLLTKIYELWTWWPRRVIASNIAQLKVRAQQIADRRSRYGVNNPEHLDSSSSARTRAVNYEIAEYQVTSPQIIGIKEPVGMKTVMEELEVWLTNPQAENGQAVLSIVGFGGVGKTTIATALYRKVSEKFQCRASVAVSQNYDQGKVLNSILSQVSNQEQGSSTTISEKKNLTSGAKSMLKTALSLLRGNCICQPENDGNPDNTPIRLQETTDDDQNPRKLEQLLAEKSYILLIDDIWSAETWESIRSILPKNNKGGRIIVTTRFQAVGSTCSPLETDRLHTVDFLTDDESQNLFNT…	MDKSESISAGRNRRRRPRRGSHSASSSADATFRVLSQQLSRLNKTLAAGRPTINHPTFVGSERCKPGYTFTSITLKPPKIDKGSYYGKRLLLPDSVTEFDKKLVSRIQIRVNPLPKFDSTVWVTVRKVPASSDLSVSAISAMFADGASPVLVYQYAASGVQANNKLLYDLSVMRADIGDMRKYAVLVYSKDDALETDELVLHVDVEHQRIPTSGVLPV	0
MAESFLFNIIERVLAKVSSIAVYEISLAWNVKTDLRKLQSTLSTIKAVLLDANEKQAKNHEVRDWLEKLRDVVYDVDDLMDDLSTQLLLQMHFQKSFGKKVRRFFSSSNPIIYRFKIGRRVKEIRELLNEIADDRKSFHFTEHNYLIPAENTSREQTHSFVRASDIIGRDADQENIVKQLIDSRNEENISVIPIVGLGGLGKTTLVKLVYNDNRVVQNFDLRMWVSISEDFSLRKIIEKILRSATGESFDHLDMDQLQGCLGNVLQLKRYLLVLDDVWNEDQHKWTDLRELLMNCARGSKIVVTTRSKMAALITGTVPPYYLEGLASDDCLSLFLKCAFGGQDNMFPNLVEIGKEIVKKCGGVPLAVKTLGRLLYTKTDENEWLQIRDNEIWEIEQKES…	MYHSKVGLLAVALVMQAILLCGCDASAMRYASGFQNNERQSSEQESYSRSAQSSEKSSSGYQMGEMASAGVGMSSGYGGSGYSSGGGYQQGVGYSGCDSDYSSGGIGGIVNTATGLASSVTGMAGGLGGGGGLADVGGVVNTVSGLADVGGLTNTVSGLADVGGVTNTVGGLVNGIAGGGAGGGLLGGVLGGGDGGCGGNCGGNCGGNCGGRGGGGGGLLGGILGGGSGGGRGARVSARVC	0
MAYAALSSLIYTLQQLLKPNQSLVCRSCTQQHLQSIYHNLSALQLFLDDTTTKDIETLKVIEKRIRDVVYKAEDTVDSSLRNIILADCTENREGACKFFEEELLKVEKDVDSLSKEVMQIDFNKHGSRSAELATTDPSSSGKSTIEEHTIVGMEDEYNTILDRLTAQTDELTVIPIFGMGGIGKTTLARKVYDDSSIRSRFDRHAWVTTSEEFNERRMLLEVVSSITTGSNQGKSDDQLMEIVYRSLKGRRFLIVIDDIWSTQAWDQMQRIFPNDDNKSRILLTTRLKYVADYVSSPDFPPHSKSFLSLDDSWNLFTEKVFNEDTCPPHLEETGKHIVQQCQGLPLSVVVVAGLVGKMDPTHDNWENVEENLNSFFGTVSERCHSILSLSYNYLPQYLR…	MDKSESISAGRNRRRRPRRGSHSASSSADATFRVLSQQLSRLNKTLAAGRPTINHPTFVGSERCKPGYTFTSITLKPPKIDKGSYYGKRLLLPDSVTEFDKKLVSRIQIRVNPLPKFDSTVWVTVRKVPASSDLSVSAISAMFADGASPVLVYQYAASGVQANNKLLYDLSVMRADIGDMRKYAVLVYSKDDALETDELVLHVDVEHQRIPTSGVLPV	0
MDIVTGAIANLIPKLGELLTKEYKLHKDVEKDIKDLQKELQSMNAALIKIGEVPRDKLDRQDKLWAEEVRELSYIIEDVVDKFLVRVHGIQPHDNTNGFKGLMKKTSELLKKVKDKHGIAHAIKDIKKQLEEVAARRDRNKVVVPNPTEPITIDPCLRALYAEATELVGIYGKRDQELMRLLSMEGDDASNKRLKKVSIVGFGGLGKTTLARTVYDKIKCDFDCCAFVPVGQNPDMKKVLRDILIDLGNPHSDLAILDDKQLVKKLHDFLGNKRYLVIIDDIWDEKLWEGINFAFSKSNNLGSRLITTTRDFDVSKSCCSSDDDSTYKMEPLSIDDSRRLFHKRIFPDASRCPSEFQQVSEDILKKCGGVPLALITIASALASGQRVKPKHEWDIMLQS…	MSYSITTPSQFVYLSSAWADPIELINLCTNALGNQFQTQQARTVVQRQFSEVWKPSPQVTVRFPDSDFKVYRYNAVLDPLVTALLGAFDTRNRIIEVENQANPTTAETLDATRRVDDATVAIRSAINNLVVELIRGTGSYNRSSFESSSGLVWTSGPAT	0
MEAAAVSASTGALNTLLPKLADLLLLVAGEHHSSRRAVEDGVEHLESELTSMRAALEKVSAAAAPPDQLDGQVRLWARDVRDMSYHIEDAIDTYLLREAAAAGRRRPPPPCCSFVVGLTSSARRRRRAIAAEIERIKKEVEEVSRRRERYRIDDHVVAVVDDAPVDRRLPALYANFASLVGVDASVEEVIKLLSMEGDQGAVMMRRKLKLIAIVGPGGIGKTTLANLVYQKLHGQFECQALVSVSQKPNVKAVLSSILCQVSQLKYENFSSWGEKEIIDKIRDVLKDISIFPEDYIIDRDDLIWRWIAEGFIQPKQGTILYEKGERYFDELINRNLIQPICIDVHGKAQACRVHDTILEFIAGLSIEENFVAILNGQCSTSDLPKRIYRLSLQNSKDDI…	MGNVCVGGSRMSHQVYSPDRADTPPRSERNTPDRRQRAAGDAERTQSMRLQQKINDLKPYVRHARGPIKAYGQAALDRASGKKTSVSFAQLDATHLDAMVDVENKRNPGLNLRHFRDHNELIQAIQSCGPNSFRAIFPQTCPETRQTLKHHVMADVRLHQGGAPTIIITEPAVIVGARYQQLQRHNLTLEDLSESGVPLSQVAIIETQAQKTSDDCVMYSLNYAIKAHKKAAQFDDIHHGLQHGTLSTESESRARTTLGALEANSSYSVMHEGAHAAFGADVLPVDFYKHGASLTQAKQLMKRPDGRMAGRVNSEGHSEAENLVQRNQAFRVKRRELLDDETPSNTQFSASIDGFRLQEIKRVLAEEQR	0
MAVYSVATGALAPVLSKLSALLGDEHSERTRSDAMFIRCQLEAVHSLLLPRINLGMTGEDVDALCKDELMAAVRELSYDIDDAIDDFFLEGGDGSPFDDELKTRVDDVSKRFSDSRYWRPPVEQHQPSLTAATVDSPPPHARFVHNMMDVSELVEMEQHLKELIKLLEQGADTSTYASRWRTATPWHDKEQSIVVKVPEREWGGPNHPFRWARDSFERFRSGSLFGDTLQLDGEGANIRKLLSTLRNKAGHAQLVQVEDKGKKVEETTTMPCEFHEVKTVCILGLPGAGKTTLAKLLYSHHSTTEQQFQYRAFVSVSPGANLTETLTDIFLQVGADNDATPYCGTGTPHQQCLIDNISAYLIAKKYLIIIDDVWRWEEWEVIRKSIPKNDLGSRIIMTT…	MASPAPAFSLANLLNGTYGVDTPEEVERVRSEQREEAAAACRNYKPLPAVDVSESVTEDAHSLRIPDGAPSEEVSVEFVTYGAEDYLEKSDDELLVAFETMVKPMRIGQLWCPAFNKCSFISSIAMARALLLAPSTSNRTMKCFEDLVAAIYTKSDFYYDDECEADDVQINISSRDVPGYSFEPWSRTSGFEPPPICEACDMIMYQCPCFDFNALKKSCAERTFADDYVIEGLDGVVDNATLLSNLGPFLVPVKCQYEKCPTPTVAIPPSLNRATDRVDINLVQSICDSTLPTHSNYDDSFHQVFGESADYSIDLDHVRLRQSDLIAKIPDSGHMIPVLNTGSGHKRVGTTKEVLTAIKKRNADVPELGDSVNLSRLSKAVAERFFISYINGNSLATSN…	0
MNIVTGAMGSLIPKLGELLMDEYKLHKRIKKDVEFLKKELESMHAALIKVGEVPRDQLDRQVKLWADEVRELSYNMEDVVDKFLVRVDGDGIQQPHDNSGRFKELKNKMIGLFKKGRNHHRIADAIKEIKEQLQEVAARRDRNKVAVPNPMEPITIDPCLRALYAEATELVGIYGKRDEELMRLLSMEGDDASNKRLKKVSIVGFGGLGKTTLARAVYDKIKGDFDCRAFVPVGQNPDMKKVLRDILIDLGNPHSDLAILDDKQLVKKLHDFLENKRYLVIIDDIWDEMLWEGINFAFSNRNNLGSRLITTTRNFDVSKSCCLSADDSIYKMKPLSTDDSRRLFHKRIFPDAGGCPSEFQQVSEDILKKCGGVPLAIITIASALASGQHVKPKHEWDIL…	MRVLYITLISTTAALLYSHAFALTTKANADTTQTTTDISSALLAGVQDKDLAMRALRTGRSSGGNVEHKDHDEERWLSRVTNWIKYKRGKMNPKQLHTYLGLDGLGQSARDSSNFQKYLKKSAEWRNKH	0
MAETVLSMARSLVGSAISKATSAAAHEASLLLGVQKDIWYIKDELKTMQAFLRAAEVMKKKDELLKVWAEQIRDLSYDIEDCLDEFKVHIESQNLFYQMVKLRKRHLIATQIRNLKSRVEEVSSRNSRYNLVKPISSSNEDDMDCYAEDIRNQSTSNVDETELVGFSDSKIRLLELISANVNNGPTKVICVVGMGGLGKTALSRKIFESKEDIGKNFPCNAWITVSQSFNRIELLKDMIRQFLGSNSLDQVLQELQGKMVVQIPHLSDYLRKKLKEKRYFVVLDDLWSLDAWNWINDIAFPKNNNKGSRIVVTTRDVGLAEKCTTTSLVYHLEHLQMNDAITLLLRKTNRTHEDMGTNKNMQKIVEQIVNKCGRLPLAILTIGAVLATKQVLEWEKFYK…	MGNVCVGGSRMSHQVYSPDRADTPPRSERNTPDRRQRAAGDAERTQSMRLQQKINDLKPYVRHARGPIKAYGQAALDRASGKKTSVSFAQLDATHLDAMVDVENKRNPGLNLRHFRDHNELIQAIQSCGPNSFRAIFPQTCPETRQTLKHHVMADVRLHQGGAPTIIITEPAVIVGARYQQLQRHNLTLEDLSESGVPLSQVAIIETQAQKTSDDCVMYSLNYAIKAHKKAAQFDDIHHGLQHGTLSTESESRARTTLGALEANSSYSVMHEGAHAAFGADVLPVDFYKHGASLTQAKQLMKRPDGRMAGRVNSEGHSEAENLVQRNQAFRVKRRELLDDETPSNTQFSASIDGFRLQEIKRVLAEEQR	0
MRDITISISREENFVFLPRGTDYEAVQGNTRHIAFQGSKYCSKISFNWSIIRSLTMFAERPVELEHSVCSSQLRMLRVLDLRDAQFTITQNDVNNIVLLCHLKYLRIARYNNASYIYSLPKSIGRLDGRQTLDLDSTNISTLPTQITKLRSLRSLRCMKQYDFSSFTTCLTDTLCLPMIFTPSVSTSDRAEKIANLHLATKSFRSKSNGVKVPKGICRLRDLQILGVVDIRRTSSRVIKELGQLSKLRKLYVVTKGSTKLKCEILYTAIQKLYSLQSLHMDAVGCTGIGTLECLDSVSSPPPLLRTLRLNGSLEELPNWIERLTHLRKFYLLRTKLKEGKTMLILGALPNLMLLHFCHNAYLGEKLVFKTGAFPNLRTLVTFNLDQQRDIRFEDGSSPQ…	MGLMHRLLLLATLALLCTLAKAAGFDHAKVPRTVERGGGARQLRTATMSDDEARGWKLRSFFESYLKDRKIKNWIKGKVTDDFVLSELKLVRLPGKNLADDPNFKLFQKFKIDGWLEEKATTTKAWENLGLNLLPIDRVSKTDMFKTYTQHVMMGTKKPSELDIDQWEGLLSGGSPQKLKAKAMILRNLGRNVLERRVMLGAHVVVPF	0
MAVYSVATGALAPVLSKLSALLGDEHSERTRSDAMFIRCQLEAVHSLLLPRINLGMTGEDVDALCKDELMAAVRELSYDIDDAIDDFFLEGGDGSPFDDELKTRVDDVSKRFSDSRYWRPPVEQHQPSLTAATVDSPPPHARFVHNMMDVSELVEMEQHLKELIKLLEQGADTSTYASRWRTATPWHDKEQSIVVKVPEREWGGPNHPFRWARDSFERFRSGSLFGDTLQLDGEGANIRKLLSTLRNKAGHAQLVQVEDKGKKVEETTTMPCEFHEVKTVCILGLPGAGKTTLAKLLYSHHSTTEQQFQYRAFVSVSPGANLTETLTDIFLQVGADNDATPYCGTGTPHQQCLIDNISAYLIAKKYLIIIDDVWRWEEWEVIRKSIPKNDLGSRIIMTT…	MRVTTFNTFLLTLGTVAVVNAETGNKYIEKRAIDLSRERDPNFFDHPGIPVPECFWFMFKNNVRQDAGTCYSSWKMDMKVGPNWVHIKSDDNCNLSGDFPPGWIVLGKKRPGF	1
MAESFLFNIIERVLAKVSSIAVYEITLAWNVKIELRKLQSTLSTIKAVLLDANEQQAKNHEVRDWLEKLRDVVYDVDDLMDDLSTQLLLQMHFQKSFRKKVRKFFSSSNPIIYRFKIGRKVKEIRELLNEIADDRRNFHFTEHTYVIPAENTSREQTHSFVRASDIIGRDDDQENIVKQLIDSHDEENISVIPIVGLGGLGKTTLVKLVYNNNRVVQNFDLRMWVSISEDFNLSKVIEKILRSATGESFDHLDMDQLQGCLGEVLQQKRYLLVLDDVWNEDQHKWMDLRELLMNCSRGSKIVVTTRSKMVALITGTVPPYYLGGLADDDCLSLFLKCAFGGQDNLFPNLVEIGKEIVKKCGGVPLAVKTLGRLLYMKTDENEWLQIRDNEIWEIEQNKS…	MKIAPVAINHSPLSREVPSHAATTQAKQTNLQSEAGDLDARKSSASSPETRALLATKTVLGRHKIEVPAFGGWFKKKSSKHETGGSSANADSSSVASDSTEKPLFRLTHVPYVSQGNERMGCWYACARMVGHSVEAGPRLGLPELYEGREGPAGLQDFSDVERFIHNEGLTRVDLPDNERFTHEELGALLYKHGPIIFGWKTPNDSWHMSVLTGVDKETSSITFHDPRQGPDLAMPLDYFNQRLAWQVPHAMLYR	1
MEAAAMAVTAATGALAPVLVKLAALLDDGECNLLEGSRSDAEFIRSELEAVHSLLTPNILGRMGDDDAACKDGLIAEVRELSYDLDDAVDDFLELNFEQRRSASPFGELKARVEERVSNRFSDWKLPAASLPPSSVHRRAGLPPPDAGLVGMHKRKEELIELLEQGSSDASRWRKRKPHVPLRIMGGEMQKIVFKIPMVDDKSRTKAMSLVASTVGVHSVAIAGDLRDEVVVVGDGIDSINLVSALRKKVGHAELLQVSQVKEDVKEITAMLAPVKSICEFHEVKTICILGLPGGGKTTIARVLYHALGTQFQCRVFASISPSSSPSPNLTETLADIFAQAQLGVTDTLSTPYGGSGTGRALQQHLIDNISAFLLNKKYLIVIDDIWHWEEWEVIRKSI…	MLFYSLLFFFHTVAISAFTNIGTFSHPVYDYNPIPNHIHGDLKRRAYIERYSQCSDSQASEIRAALKSCAELASWGYHAVKNDNRLFRLIFKTDSTDIQNWVQKNFNEIYKECNRDADEISLTCHDKNVYTCVREGVHNLAYALINEKEIVICPPFFNNPVNSREITAGNQDTVILHEMVHIILKEWKDYGCEWHGIHKLDSTESIKNPDSYAIFAQCARYKYC	0
MASSSSSSRNWSYHVFPSFSGEDVRNTFLSHFLKELDRKLIISFKDNEIERSQSLDPELKHGIRNSRIAVVVFSKTYASSSWCLNELLEIVKCKKEFGQLVIPIFYNLDPSHVRKQTGDFGKIFEKTCRCKTVDEKIRWKEALTDVANILGYHIVTWDNEASMIEEIANDILGKMNISPSNDFEDLVGIEDHITKMSSLLHLESEEVRMVGIWGPSGIGKTTIARALFSRLSCQFQSSVFIDKVFISKSMEVYSGANLVDYNMKLHLQRAFLAEIFDKKDIKIHVGAMEKMVKHRKALIVIDDLDDQDVLDALAGQTQWFGSGSRIIVVTENKHFLRANRIDHIYKVCLPSNALALEMFCRSAFKKNSPPDDFLELSSEVALRAGNLPLGLNVLGSNLR…	MDKSESISAGRNRRRRPRRGSHSASSSADATFRVLSQQLSRLNKTLAAGRPTINHPTFVGSERCKPGYTFTSITLKPPKIDKGSYYGKRLLLPDSVTEFDKKLVSRIQIRVNPLPKFDSTVWVTVRKVPASSDLSVSAISAMFADGASPVLVYQYAASGVQANNKLLYDLSVMRADIGDMRKYAVLVYSKDDALETDELVLHVDVEHQRIPTSGVLPV	0
MAPAVSASQGVIMRSLTSKLDSLLLQPPEPPPPAQPSSLRKGERKKILLLRGDLRHLLDDYYLLVEPPSDTAPPPDSTAACWAKEVRELSYDVDDFLDELTTQLLHHRGGGDGSSTAGAKKMISSMIARLRGELNRRRWIADEVTLFSARVKEAIRRQESYHLGRRTSSSRPREEVDDDDREDSAGNERRRFLSLTFGMDDAAVHGQLVGRDISMQKLVRWLADGEPKLKVASIVGSGGVGKTTLATEFYRLHGRRLDAPFDCRAFVRTPRKPDMTKILTDMLSQLRPQHQHQSSDVWEVDRLLETIRTHLQDKRYFIIIEDLWASSMWDIVSRGLPDNNSCSRILITTEIEPVALACCGYNSEHIIKIDPLGDDVSSQLFFSGVVGQGNEFPGHLTEV…	MQSPSIHRNTGSIIQPTVTPDARAATDLQERAEQPRQRSSHSLSSVGKRALKSVGKLFQKSKAPQQKAATPPTAKNVKTPPPASNVATPRNKARESGFSNSSPQNTHRAPKWILRNHPNQASSSGAQTHEIHPEAAPRKNLRVRFDLPQDRLERSPSYLDSDNPMTDEEAVANATRQFRSPDSHLQGSDGTRISMLATDPDQPSSSGSKIGDSDGPIPPREPMLWRSNGGRFELKDEKLVRNSEPQGSIQLDAKGKPDFSTFNTPGLAPLLDSILATPKQTYLAHQSKDGVHGHQLLQANGHFLHLAQDDSSLAVIRSSNEALLIEGKKPPAVKMEREDGNIHIDTASGRKTQELPGKAHIAHITNVLLSHDGERMRVHEDRLYQFDPISTRWKIPEGL…	0
MAERVVTMAIGPLVSMLKDKASSYLLDQYKVMEGMEEQHKILKRKLPAILDVITDVEEQAMAQREGAKAWLQELRTVAYVANEVFDEFKYEALRREAKKNGHYIKLGFDVIKLFPTHNRVAFRYKMGRKLCLILQAVEVLIAEMQVFGFKYQPQPPVSKEWRHTDYVSIDPQEIASRSRHEDKKNIIGILVDEASNADLTVVPVVAMGGLGKTTLAQLIYNDPEIQKHFQLLLWVCVSDTFDVNSLAKSIVEASPNKNVDTDKPPLARLQKLVSGQRYLLVLDDVWDNKELRKWERLKVCLQHGGMGSAVLTTTRDKRVAEIMGADRAAYNLNALEDHFIKEIIVDRAFSSENGKIPELLEMVGEIVKRCCGSPLAASALGSVLRTKTTVKEWNAIASR…	MKISALFSVAALLSQSMTVLGYLFYRCGNDHITERALINQISMEHKKLTGQGSSADSFPGGRATAEVTFWEPSISNPGTYLDIKVKFDIYRQMLSFEVSSSGKRIPCEGDYGVEIPEEDLEVSDEPYYAN	1
MEIGLAVGCAFLSSALNVLFDRLAPNGDLLKMFKRDKCDVRLLKKLKMTLRSLQIVLSDAENKQASNPSVRDWLNELRDAVDTAENLIEEVNYEVLRLKVEGQHQNLGETSNQKVCDCNLCLSDDFFLNIKEKLEDTIETLEELEKQIGRLDLTKYLDSGKQETRESSTSVVDESDILGRQKEIEGLIDRLLSEDGKNLTVVPVVGMGGVGKTTLAKAVYNDEKVKNHFGFKAWICVSEPYDILRITKELLQEFGLMVDNNLNQLQVKLKEGLKGKKFLIVLDDVWNENYKEWDDLRNLFVQGDVGSKIIVTTRKKSVALMMGCGAINVGTLSSEVSWDLFKRHSFENRDPEEYSEFQEVGKQIANKCKGLPLALKTLAGILRSKFEVNEWRDILRSEI…	MPYTVSSPNQLVYFGSVWADPIALIDLCTVSLGNQFQTQNARTTVQQQFSDLFKTVPTRTIRFSDGENGFRVFRYNSTLDPLITALLNSFDTRNRIIETENPANPNTAEIASATQRVDDATVSIRACINNLMNELARGTGMLNTVSFETISNLTWTTAATT	0
MELAVGASEATMRSLLGKLGNLLAQEYSLVSGVRGDIQYINDELASMQAFLRDLSVVTEGHNHDNRRKDWMKQIRDVAYDVEDCIDDFAHRLPQDSISDAKCSFILTKMYELLTWWPRRDIASRIAELKVRAQQIADRRNRYGVNNPEHCDSSNSPRPRAHAAAQDIAEYQDTKPQIVSIKEPVGMKTVMENLEKWLTEPQPDKGRAVLSIVGFGGVGKTTIAMALYRKVSGKFDCQASVAVSQNYDEDEVLRSILNQVSKQEEAGGSTESSSRDENTREPQGSSSTSSREENTAESGTKRMLNKLKKALPLSLLGGNDDKTSVRQQETMGSLQLREELKRRLAEKRYILLIDDIWSAKTWNSIIIPFLPSENDKDSRIIVTTRFHAVGSTCSPRHKND…	MKIVLPHLAIALLSIVAPALAVIFDCSGVIINGDVVRRVQATGNRASISKSSFIHGDSTRTYEYFDIHPNGQYSRDYTGFACFSDTSLPKPDVREHREDAWWPCSSSVI	0
MVDAITEFVVGKIGNYLIEEASMFMAVKEDLEELKTELTCIHGYLKDVEAREREDEVSKEWSKLVLDFAYDVEDVLDTYHLKLEERSQRRGLRRLTNKIGRKMDAYSIVDDIRILKRRILDITRKRETYGIGGLKEPQGGGNTSSLRVRQLRRARSVDQEEVVVGLEDDAKILLEKLLDYEEKNRFIISIFGMGGLGKTALARKLYNSRDVKERFEYRAWTYVSQEYKTGDILMRIIRSLGMTSGEELEKIRKFAEEELEVYLYGLLEGKKYLVVVDDIWEREAWDSLKRALPCNHEGSRVIITTRIKAVAEGVDGRFYAHKLRFLTFEESWELFEQRAFRNIQRKDEDLLKTGKEMVQKCRGLPLCIVVLAGLLSRKTPSEWNDVCNSLWRRLKDDSI…	MWSKSTIVTSAALLLFNQAALVAARNCRIWQDMGSVWQEVVVVTPPVTVDIITKRHGAFSLFVPVGCGIRDTGGALRATETDDPW	0
MMLKEVESLSSQGFFDVVSEATPFADVDEIPFQPTIVGQEIMLEKAWNRLMEDGSGILGLYGMGGVGKTTLLTKINNKFSKIDDRFDVVIWVVVSRSSTVRKIQRDIAEKVGLGGMEWSEKNDNQIAVDIHNVLRRRKFVLLLDDIWEKVNLKAVGVPYPSKDNGCKVAFTTRSRDVCGRMGVDDPMEVSCLQPEESWDLFQMKVGKNTLGSHPDIPGLARKVARKCRGLPLALNVIGEAMACKRTVHEWCHAIDVLTSSAIDFSGMEDEILHVLKYSYDNLNGELMKSCFLYCSLFPEDYLIDKEGLVDYWISEGFINEKEGRERNINQGYEIIGTLVRACLLLEEERNKSNVKMHDVVREMALWISSDLGKQKEKCIVRAGVGLREVPKVKDWNTVR…	MQFSTIITVCLFTGLASANFVQCNHHLLYNGRHWGTIRKNAGWAVRFYEEKPNQPKRLVAICKNASPVHCNYLKCTNLAPGFSAGTSTDVLSSGTVGSIGNDPQAQRQ	0
MNFNNELSDLKNRFLFRTLRAQKCSDVARDRIDFFIWELKFLNCFLHLQSFAFASECGMLDISQKMIEICKRFNTPPPHNSFAYWKEVICKRLCAISIQPDASSDDGFACWKKVIWKTKQEFRAKYSFPKTLLADNKVYDDDDTNPKFVMEFIDAVVGNLNVLVKINDPSSLLFVPGPKEQIEQVLKELKLLRFFVCFVSNKCIEPQYQHTTFYTHALIEASHIAMVVWLNLPIYGNRNQDLASSEVSCLLSDFMEMKIKSIQPDISRNNIYIDVLRALKSTIPQAQDKHAAESGIVETPTHNLMVGLSDQMANLQEMLCLLRDNLIHLPILDLEFHLQDMDSVIVDAGLLIYSLYDIKGQKEDTTLEDINQALGFDLPRNIEPIKAMINLVMQKAFQC…	MLLAAAIVFLHIPALTMPAAEARQTAANIMHPVLDGEQNVLGKRSLRTDHMRVSNVEDREGDEERIFRRFTDWIKYLFNKMNPKQLHTYLGLDGLGETAYKHKNYPIYRMMSKKWRDKL	0
MAYAAVTSLMRTIHQSMELTGCDLQPFYEKIESLRAILEKSCNIMGDHEGLTILEVEIAEVAYTTEDMVDSESRNVFLAQNLEERSRAMWEIFFVLEQALECIDSTVKQWMATSDSMKDLKPQTSSLVSLPEHAFEQPENIMVGYENEFEMMLDQLVRGGRELEVVSIVGMGGIGKTTLATKLYSDPCIMPRFDIRAKATVSQEYCVRNVLQGLLSSISDEPDDQLADRLQKHLKGRRYLVVIDDIWTTETWDDIKLCFPDCNNGSRILLTTRNVEVAEYASSGKPPHHMRLMNFEESWNLLYKKIFEKEGSYSPEFENIGKQIALKCGGLPLAITVIAGLLSKISKTLDEWQNVAENVSSVVSTDLEAQCMRVLALSYHHLPSHLKSCFLYFAIFAED…	MRTFSLVSLAAILNYLTLPSAVGSGPVANASSYKCHDRVIGPVTLNDQIEKAYREALEAGTSPNGLRKGQKFGSRYFNVILKRGEENIKVDFFVGINYLKEIIYLQAYVQSVLLDCYPTTERPQLNIILH	0
MAERVVTMAIGPLVSMLKDKASSYLLDQYKVMEGMEEQHKILKRKLPAILDVITDVEEQAMAQREGAKAWLQELRTVAYVANEVFDEFKYEALRREAKKNGHYIKLGFDVIKLFPTHNRVAFRYKMGRKLCLILQAVEVLIAEMQVFGFKYQPQPPVSKEWRHTDYVSIDPQEIASRSRHEDKKNIIGILVDEASNADLTVVPVVAMGGLGKTTLAQLIYNDPEIQKHFQLLLWVCVSDTFDVNSLAKSIVEASPNKNVDTDKPPLDRLQKLVSGQRYLLVLDDVWDNKELRKWERLKVCLQHGGMGSAVLTTTRDKRVSEIMGADRAAYNLNALEDHFIKEIIEARAFSSKKEKPIELVEVVDEIVKRCCGSPLAATALGSVLCTKTSVKEWKAVSSG…	MRLSTIILAVSAVTLVAGVNALCEAANVDQAMVMPLTYANSVSEDLNNADGKRYLRSSENEERLGGANMFNIKKLEDALNDTTYAKTLFRRWKRSGVNEDTITTKFKNLQISLDENALELIQSYRIWLNAHATKTNPKLFDRAKIKKALEDGTYANVLYGRWKRYGFESDDVFKRFQRMGVNKDDNLYQVYKNYVTWLNVHHPLKKSTLTTPEAFLFYPSRIQRAKSDPAFAETLFAKWKSSGLDEGPVYKKLWDMGLKKDNAIYKLYTDYVLWLDKHFPLPAKATN	0
MDIVTGAIANLIPKLGELLTKEYKLHKDVEKDIKDLQKELQSMNAALIKIGEVPRDKLDRQDKLWAEEVRELSYIIEDVVDKFLVRVHGIQPHDNTNGFKGLMKKTSELLKKVKDKHGIAHAIKDIKKQLEEVAARRDRNKVVVPNPTEPITIDPCLRALYAEATELVGIYGKRDQELMRLLSMEGDDASNKRLKKVSIVGFGGLGKTTLARTVYDKIKCDFDCCAFVPVGQNPDMKKVLRDILIDLGNPHSDLAILDDKQLVKKLHDFLGNKRYLVIIDDIWDEKLWEGINFAFSKSNNLGSRLITTTRDFDVSKSCCSSDDDSTYKMEPLSIDDSRRLFHKRIFPDASRCPSEFQQVSEDILKKCGGVPLALITIASALASGQRVKPKHEWDIMLQS…	MKISALFSVAALLSQSMPVLGYLFYRCGNDHITERALINQISMEHKKLTGQGSSVDSFPGGRATAEVTFWEPSISNPGTYLDIKVKFNIYRQMLSFEVSSSGKIIPQEGDYGVEIPEEDLEVSDEPYYAN	0
MEIGLAVGGAFLSSALNVLFDRLAPHGDLLMFQKNKNDVRLLKKLKMTLVGLQVVLSDAENKQASNQHVSQWLNELRGAVDGAENLMEQVNYEALRLKVEGRHQNLAETNNQQVSDLKLNLSDDYFLDIKEKLEETIETLEDLQKQIGDLGLQKHLDLGKKLETRTPSTSLVDESKILGRMIEKERLIDRLLSSDSNGENLTVVPIVGMGGVGKTTLAKIVYNDKKVKDHFGLKAWFCVSEAYDAFRITKGLLQEIGSFDLKDDNNLNQLQVKLKESLKGKRFLVVLDDLWNDDCDEWDDLKNLFVQGAMGSKILVTTRKEDVALMMGNGAINVKTLSDEVSWDLFKQHSLKNRDPEEHPELEEVGKQIADKCKGLPLALKALAGILCRKSEVYEWKNV…	MKLLISIFIGFLAISTSQQEDVSTPAPNFPDFCSNPNLNKNAKVKACCDAVTKAANAGSYSGADGPVPDECTLKSCGRVCNRFFHKKGENRVTEMPESKTTESESSEECECGDSGDETTTGAQPTPRNVYPSGPEPSTSGGQVASHKPPAAPSTPHPGCHQPPAAPTTKPPRNPYPSGPEPTPKQPGYPQGRASTPKQPGYPQGPASPTPRNVYPSGPEPSTPGGKVASHKPPAAPSTPQPGYPQPPAAPTTKPPRNPYPSGPEPTPKQPAPSSPTPPSSAPSVPAPPSGQYPPGSNVTSNSLTVPPLYTTKETCLPLTPDMPGVVDQWLNKPKTGRFVWHALTNAHSYGGECGLGIQYPYHACVGRDLWSPVKKWVRSCLTDIPNHYIRNDQVCVNKC…	0
MAVYSVATGALAPVLSKLSALLGDEHLDLAERTRSDAMFIRSQLEAVHSLLLPRISWGMTGEEVDALCKDELMAEVRELSYDMDDAIDEFFLEEPMAGGDGGPFDELKTRVEDVSKRFSDSRRWRPPVEQHQPSLTAATVDCPPPHARFVHNMMDVSELVEMDKQHEKELIKLLEQGADTSIYASRWRIATPWHDKEQSTVVKVPEREWGFPDNRNSPFIWASDSFERLRSGSLCGDTLRLDGEGANIRKLLSTLRNKVGRAQLVQVEDKRKRVEEATKPCEFHEVKTICILGLPGAGKTTLAKLLYSHHSTTEQQFQHRAFVSLSPGANLTDTLTDILLQVGAYNDDATPYCGTGTPHQQYLIDNISAYLIGKKYLIIIDDVWHWEEWEVIRKSIPKN…	MRFLFLLVAVALASAEAAESAAMIHEEAGVSSFNTLTGGNQIQRSLRVYLGANEERGVGGVKLENILTIFVQRAKAKLPQGFTAAALGNWKGFSRRVDTVMEHYPKGLSEKAIKELRTAETKRFTDYAMLGPSDKYNLLRPMQGVDEAMIAPNLVSLTGRKNQVLGDAGGRSVVCNVVMRSEAEGGGILLISSSKLDKQDFILPKGGLEKGEIAYGAAKREVLEEGGVRYRSDIFIFYRWSVLTLVMALQVKVKKLKELGVTLVGDKTYESFLMRSKKVYEQWSESRRLRVWVRECQSIEIPGETQLTVRLLFN	0
MAPAVSASQGVIMRSLTSKLDSLLLQPPEPPPPAQPSSLRKGERKKILLLRGDLRHLLDDHYLLVEPPSDTAPPPDSTVACWAKEVRELSYDVDDFLDELTTQLLHHRGGGDGSSTAGAKKMISSMIARLRGELNRRRWIADEVTLFRARVKEAIRRHESYDLGRRTSSSRPREEDDDDDREDSAGNERRRFLSLTFGMDDAAVHGQLVGRDISMQKLVRWLADGEPKLKVASVVGSGGVGKTTLATEFYRLHGRRLDAPFDCRAFVRTPRKPDMTKILTDMLSQLRPQHQHQSSDVWEVDRLLETIRTHLQDKKYFIIIEDLWASSMWDIVSRGLPDNNSCSRILITTEIEPVALACCGYNSEHIIKIDPLGDDVSSQLFFSGVVGQGNEFPGYLTEV…	MLFYSLLFFFHTVAISAFTNIGTFSHPVYDYNPIPNHIHGDLKRRAYIERYSQCSDSQASEIRAALKSCAELASWGYHAVKNDNRLFRLIFKTDSTDIQNWVQKNFNEIYKECNRDADEISLTCHDKNVYTCVREGVHNLAYALINEKEIVICPPFFNNPVNSREITAGNQDTVILHEMVHIILKEWKDYGCEWHGIHKLDSTESIKNPDSYAIFAQCARYKYC	1
MASATVDFGIGRILSVLENETLLLSGVHGEIDKMKKELLIMKSFLEDTHKHGGNGSTTTTTQLFQTFVANTRDLAYQIEDILDEFGYHIHGYRSCAKIWRAFHFPRYMWARHSIAQKLGMVNVMIQSISDSMKRYYHSENYQAALLPPIDDGDAKWVNNISESSLFFSENSLVGIDAPKGKLIGRLLSPEPQRIVVAVVGMGGSGKTTLSANIFKSQSVRRHFESYAWVTISKSYVIEDVFRTMIKEFYKEADTQIPAELYSLGYRELVEKLVEYLQSKRYIVVLDDVWTTGLWREISIALPDGIYGSRVMMTTRDMNVASFPYGIGSTKHEIELLKEDEAWVLFSNKAFPASLEQCRTQNLEPIARKLVERCQGLPLAIASLGSMMSTKKFESEWKKV…	MRFLFLLVAVALASAEAAESAAMIHEEAGVSSFNTLTGGNQIQRSLRVYLGANEERGVGGVKLENILTIFVQRAKAKLPQGFTAAALGNWKGFSRRVDTVMEHYPKGLSEKAIKELRTAETKRFTDYAMLGPSDKYNLLRPMQGVDEAMIAPNLVSLTGRKNQVLGDAGGRSVVCNVVMRSEAEGGGILLISSSKLDKQDFILPKGGLEKGEIAYGAAKREVLEEGGVRYRSDIFIFYRWSVLTLVMALQVKVKKLKELGVTLVGDKTYESFLMRSKKVYEQWSESRRLRVWVRECQSIEIPGETQLTVRLLFN	0
MDIGLAVGGAFLSSVLQVLFDRLAPQGELLKMFRRNKHDLRILKKLRMTLLSLQAVLSDAENKQASNPYVSQWLNELQHAVDSAENLIEEVNYEVLRLKVEGDQCQNLGETRHPQASRLSLSLSDDFFLNIKAKLEDNIETLEELQKQIGFLDLKSCLDSGKQETRRPSTSLVDESDIFGRQNEVEELIGRLLSGDANGKKLTVIPIVGMGGVGRTTLAKAVYNDEKVKDHFDLKAWICVSEPYDAVRITKELLQEIRSFDCMINNTLNQLQIELKESLKGKKFLIVLDDVWNDNYDEWDDLRSTFVQGDIGSKIIVTTRKESVALMMGCGEMNVGTLSSEVSWALFKRHSLENREPEEHTKLEEIGKQIAHKCKGLPLALKAIAGILRSKSEVDEWKD…	SDGWTCAGSDFDGDQVRGQARHWVGQQKTKFSEFHTHNDVPLCYFELGEGNQLTQSYTGFRAYCDEPGDVYNLRYLDVSSRTWVLCTHYDNDFESDYR	0
MAYAALSSLMYTLQQLLKPNQSFVCRYSTQQLVQSLYQNLTALQLFLDHTTTKDIETLKVIEKRIRDVVYKAEDKVDSSLRNIILADCTENREGACKFFEEELLKVEKDVDSLSKEVMQIEFNKHGCRSAELATTDPSSSGKSTIEEHTIVGMEDEYNTILDRLTAQTDELTVIPIFGMGGIGKTTLARKVYDDSSIRSRFDRHAWVTTSEEFNERRMLLEVVSSITTGSNQGKSDDQLMEIVYRSLKGRRFLIVIDDIWSTQAWDQMQRIFPNDDSKSRILLTTRLKYVADYVSSPDFPPHSKSFLSLDDSWNLFTEKVFNEDTCPPHLEETGKHIVQQCQGLPLSVVVVAGLVGKMDPTHDNWENVEENLNSFFGTVSERCHSILSLSYNYLPQYLR…	MQFSTIITVCLFTGLASANFVQCNHHLLYNGRHWGTIRKNAGWAVRFYEEKPNQPKRLVAICKNASPVHCNYLKCTNLAPGFSAGTSTDVLSSGTVGSIGNDPQAQRQ	0
MAENEIEEMLEHLRRIKSGGDLDWFDILRIEELEMVLRVFRTFTKYHDVLLPDSLVKLTKMAKLTGEILHRVLGRIPHKCKTNLNLERLESHLLEFFQGNTASLSRNYELNDFDLSKYMDCLEKFLNDVLMMFLQKGRSCHSKRKLAIHRSIKELKIVQKKMRFLKYIYATEINGYVDYEKQECLEIRIQFMTNTVGQYCVAVLDYVAEGELNDENDNFSKPPYLLSLIVFVELEMKKLFHGEVKASKFTRSKTFKDKKLPKGFSHHLHNLLMYLRNKKLENFPNNIAAQNIDVAIEFLLVFLDADVSNHVINGNWLKEVLLKVGAIAGDILYVIQKLLPRSINKDETSNISLCSIQILEKTKDLKAQVETYYKSLKFTPSQFPTFGGLSFLDSLLRKL…	GEEKWLYAQLYGNLKAVGKSESQLETKHVGKGQCPLFQLYLSTHKEAKEYFKPLMGAYAKSRLNRIAYAKDILSMQRKLKWAKLDVACLELAVEDVICDLHAVNFTTCEYITDEEQIFQSLNMKSAVGAMYRGKKRDYFETYTTEDKERILYESCLRLYTGKLGIWNGSIKAELRPMEKVQANKTRTFTAAPIDTLLAGKVCVDDFNNQFYSKHTIAPWSVGISKFSGGWDKLLRKLPDGWIYCSADGSRFDSSLTPYLINAVAQIRLAFMEKWDIGEQMIKNLYAEIIYTPILTADGTIVKKFKGNNSGQPSTVVDNTLMVLIAMRYSLRRLGMNYKDQIKRCVFFANGDDLIVAVRHEDEWVLDSLQAPFQELGLSYNFDDRTTNRSELWFMSHQGK…	0
MEGNGIMVSAATGAMNSLLAKLAALLEEDYQMHKGMKREIAFLKDELSSMNALLERLADTEAALDPQTKEWRSQVREMSYDIEDCIDEYTRQLRHGQPQRPGGNGIMGFFHGYVQKVKDLVGRHEIAEQIQELKARIVEAGHRRKRYKLDSAVNCKSNHVVPIDRRLPALFAELDALVGIDRPRDEIIKLLDDGEQRMKVVSIVGSGGLGKTTLANQVYQKIGEQFDCKAFVSLSQHPDMEMIFQTILYQVNDEVGRIRSGDKEQVISELRAFLKNKRYFIVIDDIWSAQAWNTIRYSLLENNCGSRILVTTRIGTVAKSCSSPCLNLVYELRVLSENDSKRLFFRRIFGSEDKCPHQLKDIAVEIVRKCGGLPLAIISMASLLTTKSYVRAEWFKVRD…	MGLCASKPRTTSGYNTYASYNSGSSTPEPEETGSSRVTETHPEFRSIPDRAKDKAIALKEALSRQSGYITPRLEYYARTALAQAAQTGSTPEITDLDIENIGDLTDTYNQRLSNINLKHHTSPQDFFQEFMTSQEPCWRSVVRLSPNSRHHVAIDVRNQDDVRTMLIIESALAYGKSNNATGFLPGYLQMHNNVKNYAQDNGRMAVIQLGVQKSKYDCIIFSLNNALAAYQKDTIFDSLHDSLRENGSCFQPREHKSETVSGIEVIDGTKILPAVFFKHTHSRSTINDAIEEQPELADRNVSTNRESAHQTLSERVADFRVQRSERSYSMSIESSRLRKIRKAIES	0
MAERVVTMAIGPLVSMLKDKASSYLLDQYKVMEGMEEQHKILKRKLPAILDVITDVEEQAMAQREGAKAWLQELRTVAYVANEVFDEFKYEALRREAKKNGHYIKLGFDVIKLFPTHNRVAFRYKMGRKLCLILQAVEVLIAEMQVFGFKYQPQPPVSKEWRHTDYVSIDPQEIASRSRHEDKKNIIGILVDEASNADLTVVPVVAMGGLGKTTLAQLIYNDPEIQKHFQLLLWVCVSDTFDVNSLAKSIVEASPNKNVDTDKPPLDRLQKLVSGQRYLLVLDDVWDNKELRKWERLKVCLQHGGMGSAVLTTTRDKRVSEIMGADRAAYNLNALEDHFIKEIIEARAFSSKKEKPIELVEVVDEIVKRCCGSPLAATALGSVLCTKTSVKEWKAVSSG…	MKIVLPHLAIALLSIVAPALAVIFDCSGVIINGDVVRRVQATGNRASISKSSFIHGDSTRTYEYFDIHPNGQYSRDYTGFACFSDTSLPKPDVREHREDAWWPCSSSVI	1
MAVYSVATGALAPVLSKLSALLGDEHLDLAERTRSDAMFIRSQLEAVHSLLLPRISWGMTGEEVDALCKDELMAEVRELSYDMDDAIDEFFLEEPMAGGDGGPFDELKTRVEDVSKRFSDSRRWRPPVEQHQPSLTAATVDCPPPHARFVHNMMDVSELVEMDKQHEKELIKLLEQGADTSIYASRWRIATPWHDKEQSTVVKVPEREWGFPDNRNSPFIWASDSFERLRSGSLCGDTLRLDGEGANIRKLLSTLRNKVGRAQLVQVEDKRKRVEEATKPCEFHEVKTICILGLPGAGKTTLAKLLYSHHSTTEQQFQHRAFVSLSPGANLTDTLTDILLQVGAYNDDATPYCGTGTPHQQYLIDNISAYLIGKKYLIIIDDVWHWEEWEVIRKSIPKN…	MQFSTIITVCLFTGLASANFVQCNHHLLYNGRHWGTIRKNAGWAVRFYEEKPNQPKRLVAICKNASPVHCNYLKCTNLAPGFSAGTSTDVLSSGTVGSIGNDPQAQRQ	0
MVDAITEFVVGKIGNYLIEEASMFMAVKEDLEELKTELTCIHGYLKDVEAREREDEVSKEWSKLVLDFAYDVEDVLDTYHLKLEERSQRRGLRRLTNKIGRKMDAYSVVDDIKILKRRILDITRKRETYGIGGLKEPQGGGNTSSLRVRQLRRARSVDQEEVVVGLADDAKILLEKLLDYDEKNRFIISIFGMGGLGKTALARKLYNSGDVKRRFEYRAWTYVSQEYKTGDILMRIIKSLGMTSGEELEKIRMFAEEELEVYLHGLLEGKKYLVVVDDIWEREAWESLKRALPCNHEGSRVIITTRIKAVAEGLDGRFYAHKLRFLTFEESWELFEQRAFRNIQRKDEDLLKTGKEMVQKCRGLPLCIVVLAGLLSRKTPSEWNDVCNSLWRRLKDDSI…	MRVLCLALMATATVLVQSPASGLTTTVADTAQTATSILTPVLAGEPNKHVATRSLRTHPIDDSDDGEERLLNGMTDFFKYHAGKMSPEQLYKYLNLKGLGQEAYKHKNYASYIKKSKKWWKNQ	0
MNYCLPSSTLQTTTKRRLTLRRLCCKQLRKKTLVQTAEEEEANTTMADPVIGATVQVLLEKLISLTIEEVNSSRDFNKDLEMLTQNVSLIQAFIHDVETPQEKQQSVEQWLNRLERVAEDAQNVFDRFIYESLKTKVVRSPLKKVSGFFSHTAFKRKMSQKINNINKELTAINKVAKDLGLQSLMVPSRKILPIRETDSFVVASDIVGRDLDIAEIKEKILNMREEDIVLSTIPIVGMGGLGKTTVAKRIYNDEHMKQIFEKRIWLCLPEMSETKSFLEQILESLIERKIEVERRDIIVKKLQDELGGKKYLLVLDDLWCVDSTSWHEFIDTLRGINTSRGNCILVTTRRKQVASTVATDLHILGKLTEDHCWSIFKQKAFVDGRVPEELASMGNKIVK…	MHYITPIILMSIGQFLDILLGAGGLVGAMTPHHQINCNSPYLTFPRLTAKCDSCQLHTKVTNLVSCTSCRKSSLVYEECSTKGCPANWHKSTCQEHKFKRGILHSRCENCQQHKKETQTISCKNCKNSASTFPYCSSPECHSRW	0
MDFISSLIVGCAQVLCESMNMAERRGHKTDLRQAITDLETAIGDLKAIRDDLTLRIQQDGLEGRSCSNRAREWLSAVQVTETKTALLLVRFRRREQRTRMRRRYLSCFGCADYKLCKKVSAILKSIGELRERSEAIKTDGGSIQVTCREIPIKSVVGNTTMMEQVLEFLSEEEERGIIGVYGPGGVGKTTLMQSINNELITKGHQYDVLIWVQMSREFGECTIQQAVGARLGLSWDEKETGENRALKIYRALRQKRFLLLLDDVWEEIDLEKTGVPRPDRENKCKVMFTTRSIALCNNMGAEYKLRVEFLEKKHAWELFCSKVWRKDLLESSSIRRLAEIIVSKCGGLPLALITLGGAMAHRETEEEWIHASEVLTRFPAEMKGMNYVFALLKFSYDNL…	MHYITPIILMSIGQFLGILLGAGGLVGAMTPHHQSNCNSPSLTFPRFIGKCDSCQLHTKATNLVSCTSCRKSSLVYEECSTKGCPANWHKSTCQEPKFNRGILSCYCENCQQHTKEKQTISCKNCKNSATTFSHCSSPECHSRW	0
MVDAVVTVFLERLLNTLVEEGRVVNEFRDQFEKLQDELQLMQCFLKDADKQKRKNQTLHGIMAKLRELIYESEDILADCQLQSREDNLFSNGCLARIYPPNLHFQNQTGKRLRKIHEKITDIKQSIISYLGPSITNDMGRIDACNDQMPRWSSPVYDHTQVVGLEDDTKKIKDWLYNADVGILKIGIVGMGGLGKTTIAQMVFNDREIEDRFERRMWISVSQSFDEEQIMRSMLRTLGDASVGDDRGELLRKINQYLLGKRYLIVMDDVWSLDGNWWSRISEGLPKGNGSSVIITTRLVGVLRKMEVSEARMHQPDILNGNNSWLLFRKIAFAASGGDCTKPELEKIGKEIVQKCNGLPLAIKAIGGMLLYKSHYHEWKRIADNFRDELGENDDTVMPS…	MSHHFGLRKIKLLILLFLQVHGSQCAMRNFAADRVHGVESVISGSKSSSNPMALSKSMDKPDTSDLVDSNVQAKNDGSRYEEDFTAKYSEQVDHVSKILKEIEEQEPGTIIIDHKAFPIQDKSPKQVVNFPFPKKMITESNSKDIREYLASTFPFEQQSTILDSVKSIAKVQIDDRKAFDLQLKFRQENLAELKDQIILSLGANNGNQNWQKLLDYTNKLDELSNTKISPEEFIEEIQKVLYKVKLESTSTSKLYSQFNLSIQDFALQIIHSKYKSNQISQNDLLKLITEDEMLKILAKTKVLTYKMKYFDSASKMGINKYISTEMMDLDWQFSHYKTFNDALKKNKASDSSYLGWLTHGYSIKYGLSPNNERSMFFQDGRKYAELYAFSKSPHRKIIP…	0
MEIGLAVGGAFLSSALNVLFDRLAPNGDLLNMFRKHKDHVRLLKKLKMTLRGLQIVLSDAENKQASNPSVRDWLNELRDAVDSAENLIEEVNYQVLRLKVEGQHQNLAETGNQQVSDLNLCLSDEFFLNIKDKLEDTIETLKDLQEQIGLLGLKEYFGSTKQETRKPSTSVDDESDIFGRQREIEDLIDRLLSEDASGKKLTVVPIVGMGGLGKTTLAKAVYNNERVKNHFGLKAWCCVSEPYDALRITKGLLQEIGKFDSNDVYNNLNQLQVKLKESLKGKKFLIVLDDVWNDNYNEWDDLRNIFVQGDIGCKIIVTTRKESVALMMGNEQISMNNLPTEASWSLFKTHAFENMDPMGHSELEEVGKQISAKCKGLPLALKTLAGMLRSKSDVEEWTR…	MRTFSLVSLAAILNYLTLPSAVGSGPVANASSYKCHDRVIGPVTLNDQIEKAYREALEAGTSPNGLRKGQKFGSRYFNVILKRGEENIKVDFFVGINYLKEIIYLQAYVQSVLLDCYPTTERPQLNIILH	0
MAGIATSAIGTVLPKLAEVLKEEYQLQKTVKGEIMFLSAELERMQAALQEVSDSEAAAIIDGDAQSKLVKLWARDVRELSYDIEDTIDRFMVRVDKPRSFRGFIDRSLNLLTNFKIRHKIGGKIRDIKAHLKEVSERRDRYNLDVARVAKPVGQTVDSLRLQSALYGNVSDLVGTEKKTEDLIMMMNADEGSKQNLKVVSIFGFGGLGKTTLANLVYQNLKENFTYWAFVSVSLNPNLVGIFKNMLRQLDGEKYKNINGETWEEVELIEELRKFLQDKSYFIVIDDIWKGSVWQTIQKALIDNQCGSRIITTTRVRDVAKQIGGAYQLEPLSLDDSRKLFNQIIFHSKDKCPPYHLSEVSQKILKKCGGIPLAIITIASVLASKKGNEYVHWNRVYHSM…	MKVSSANAGVPANSADNTSARPSQTNADTTPLGRRRRAPDDAPGSPPARRQRQDSPEDSAQTMFRRAGMTSLPPSPATSEHVPLLDNRPTLERMGVDHPLPGRTWYETGHTTASPADRTSTASAAQVASSSRSAGPATAARPQPTHTSAGQQATVDRLRTQVTGFLSGALGKLQALSARNMDPELAQFRVLDVDRAIMPLLIVAENARNPGLNLVPLHMDMAEDEEVRTQPPMAGSRHIAEFVASARPGRYRAVIDDGSHTRAADIRKDASGTSVIVVDPLRKEKDESAYVDYADNVNMEFGEHAKCAFIPVDIQKSFFDCRILSLSLALKMHDKDDAFAAFHETLRNGGDPSHHVSRAQQTEELGATLVLDGAPLVDARMMKHGQAASSVSRYLGNHP…	0
MAELVVTMAIGPLVSMLKDKASSYLLDQYKVMEGMEEQHKILKRKLPAILDVITDVEEQAMAQREGAKAWLQELRTVAYGANEVFDEFKYEALRREAKKNGHYRKLGFDVIKLFPTHNRVAFHYIMSRKLCLILQSVEVLIAEMQVFGFKYQPLPSVSREWRQTDYVINDPKEIASKSRDKDKVEVVGTLLRQANNADLAVVAIVGMGGLGKTTLAQLIYNEPGIQKHFQLLLWVCVSDTFDVNSIAKSIVEASPKKNDDTNKPPLERLQKLVSGQRYLIVLDDVWNREVHKWERLKDHLKHGGMGSVVLTTTRDKGVAEIMGADTHILGRLDDRFLKEIIEAGAFSSRGKKPVELVKMVDQIVDRCRGSPLAACALGSVLRTKTTVKEWKAIASRSSI…	MKIVLPHLAIALLSIVAPALAVIFDCSGVIINGDVVRRVQATGNRASISKSSFIHGDSTRTYEYFDIHPNGQYSRDYTGFACFSDTSLPKPDVREHREDAWWPCSSSVI	0
MASATVDFGIGRILSVLENETLLLSGVHGEIDKMKKELLIMKSFLEDTHKHGGNGSTTTTTQLFQTFVANTRDLAYQIEDILDEFGYHIHGYRSCAKIWRAFHFPRYMWARHSIAQKLGMVNVMIQSISDSMKRYYHSENYQAALLPPIDDGDAKWVNNISESSLFFSENSLVGIDAPKGKLIGRLLSPEPQRIVVAVVGMGGSGKTTLSANIFKSQSVRRHFESYAWVTISKSYVIEDVFRTMIKEFYKEADTQIPAELYSLGYRELVEKLVEYLQSKRYIVVLDDVWTTGLWREISIALPDGIYGSRVMMTTRDMNVASFPYGIGSTKHEIELLKEDEAWVLFSNKAFPASLEQCRTQNLEPIARKLVERCQGLPLAIASLGSMMSTKKFESEWKKV…	MKISALFSVAALLSQSMTVLGYLFYRCGNDHITERALINQISMEHKKLTGQGSSADSFPGGRATAEVTFWEPSISNPGTYLDIKVKFDIYRQMLSFEVSSSGKRIPCEGDYGVEIPEEDLEVSDEPYYAN	0
MAETVLSMARSLVGSAISKAASAAADETSLLLGVEKDIWYIKDELKTMQAFLRAAELMKKKDELLKVWAEQIRDLSYDIEDSLDEFKVHIESQTLFRQLVKLRERHRIAIRIHNLKSRVEEVSSRNTRYSLVKPISSGTEIDMDSYAEDIRNQSARNVDEAELVGFSDSKKRLLEMIDTNANDGPAKVICVVGMGGLGKTALSRKIFESEEDIRKNFPCNAWITVSQSFHRIELLKDMIRQLLGPNSLKQLLQELQGKVVVQVHHLSEYLIEELKEKRYFVILDDLWILHDWNWINEIAFPKNNKKGSRIVITTRNVDLAEKCATASLVYHLDFLQMNDAITLLLRKTNKNHEDMESNKNMQKMVERIVNKCGRLPLAILTIGAVLATKHVSEWEKFYE…	MHYITPIILMSIGKFLGMILGAGSLVGAMTPHHQSNCNSPCLVFVTFTKKCDSCQFNTKFTNLMSCTSCRKSSVVYEECSTKGCPANWHKSTCQEPKFERGVLHSLCANCQKHTKATPTISCKNCKNSASTYPYCSSPECHRRW	0
MEKRKDNEEANNSLESFSALRKDAANVLDFLERLKNEEDQKAVDVDLIESLKLKLTFICTYVQLSYSDLEKFEDIMTRKRQEVENLLQPILDDDGKDVGCKYVLTSLAGNMDDCISLYHRSKSDATMMDEQLGFLLLNLSHLSKHRAEKMFPGVTQYEVLQNVCGNIRDFHGLIVNCCIKHEMVENVLSLFQLMAERVGRFLWEDQADEDSQLSELDEDDQNDKDPQLFKLAHLLLKIVPTELEVMHICYKTLKASTSTEIGRFIKKLLETSPDILREYLIHLQEHMITVITPNTSGARNIHVMMEFLLIILSDMPPKDFIHHDKLFDLLARVVALTREVSTLVRDLEEKLRIKESTDETNCATLKFLENIELLKEDLKHVYLKVPDSSQYCFPMSDGP…	MSYSITTPSQFVYLSSAWADPIELINLCTNALGNQFQTQQARTVVQRQFSEVWKPSPQVTVRFPDSDFKVYRYNAVLDPLVTALLGAFDTRNRIIEVENQANPTTAETLDATRRVDDATVAIRSAINNLVVELIRGTGSYNRSSFESSSGLVWTSGPAT	0
MEKRKDIEEANNSLVLFSALSKDIANVLIFLENEENQKALDKDQVEKLKLKMAFICTYVQLSYSDFEQFEDIMTRNRQEVENLLQSLLDDDVLTSLTSNMDDCISLYHRSYKSDAIMMDEQLDFLLLNLYHLSKHHAEKIFPGVTQYEVLQNVCGNIRDFHGLILNGCIKHEMVENVLPLFQLMAERVGHFLWEDQTDEDSRLSELDEDEHNDRDSRLFQLTHLLLKIVPTELEVMHICYTNLKASTSAEVGRFIKKLLETSPDILREYIIQLQEHMLTVIPPSTLGARNIHVMMEFLLLILSDMPKDFIHHDKLFDLLAHVGTLTREVSTLVRDLEEKLRNKEGNNQTNCATLDLLENIELLKKDLKHVYLKAPNSSQCCFPMSDGPLFMHLLHMHLN…	MPYTVSSPNQLVYFGSVWADPIALIDLCTVSLGNQFQTQNARTTVQQQFSDLFKTVPTRTIRFSDGENGFRVFRYNSTLDPLITALLNSFDTRNRIIETENPANPNTAEIASATQRVDDATVSIRACINNLMNELARGTGMLNTVSFETISNLTWTTAATT	0
MEHEQLLKYFDYYLTTISTKLAAGQLTDDRERHCFAFMEMELAAIVRSLRTPPTPSHGVDGHDRQTWLQELRRLASEIEHLMANHGEADHHPPTRFVLLRRATRCFRVRRRMGMDLYSQFQEEAHQLHLAAEDPCMCKHLRSHPPPPEGVAGGDHLVGIKGPAKKLLRWLMNAETSLQFMAIVGPIGVGKTALAMEVHSRVRCQPKYFEFCAIANLSRRREPVRTRLFLRSILSQITDLEESSSSHNSESETNEELAAHIWKHLQYKRYFILIDDISKDSDWGIINDAFPTNHCGSRILLTTRNELIANFCNSNYDGEVHTMKPLSDSNSDRLLRTKAFGSMDYCPPDNLKLLCEEISKICGGIPLYVTSMAEWLKQHQPQHESSAVPAEEQARLLLKR…	MSRICGALFRGSLTADHPTHTPEDSPQTVPSPRSSSAHSPEIQELRSLQETRPARLGARSQSRSSKHGLQQCSSSPSDESFRLHAELAAWCERVETKPSLLAKLGCCAAPPVVGDHREQRREAMERIMRCLDAGQAGTQLTLRDLNLSQLPPGLHRLAHLRDLDVADNVNLTRLPEDLSLCKHLERINADGCSIAALPSKIGALKNLSEISLAFNELRTLPDSIGQCSSLTTIVVPGCKINKLPASLANLTQLKKLDVAANIELSELSPHMNLDDVAVHSTQTRLGLMHRIFKAPTFDPETRQRLSYQASALRDRWAALSHHLSPQARARVDQMREGASTTLSSQDHKASAAWKTATEKVSSWAEEGAPITLDRIFKLNQLLLPEGDDDNDPIGGQLRK…	0
MEAALLSGFIKAILPRLFSLVNDKLNLHKGVKGDIDFLIKELRMIVGAIDDDLSVEHGAAAAAAAVQTLCMEDLRELAHGIEDCIDGVLYRAAREQRRSSSLLPRTVRATKKLLQTNQHLAQELQRLKRMVEEANQRKQRYTAAAPGQHGQVYSSAAAQVDEPWPSCSSASDPRIHEADLVGVDADRAELLEQLAERQPEQLKVIAIVGFCGLGKTALAAEAYNRETRGGRFERHAWVCAAHRSAREVLGELLRRIDAACHGDSDAGQLCVDIRQQLEKKRYFIVIDDIQTEDQWKSIKSAFPTDKDIGSRIVVTTTIQSVANACCSANGYLHKMSRLDKNCSKQLLSKKACPERYSHYKQPDSAAILKKCDGQPLALVTIGEFLQANGWPTGPNCEDL…	MQFSQILTVLFLGVSVSALPAGGLPGSPGSAVQRCHCPPRGSHAHGSLAAREEAPEAEGDAKISARYTCPNCHKTGKGCDDGWCQVEKTHW	0
MAPAVSASQGVIMRSLTSKLDSLLLQPPEPPPPAQPSSLRKGERKKILLLRGDLRHLLDDHYLLVEPPSDTAPPPDSTVACWAKEVRELSYDVDDFLDELTTQLLHHRGGGDGSSTAGAKKMISSMIARLRGELNRRRWIADEVTLFRARVKEAIRRHESYDLGRRTSSSRPREEDDDDDREDSAGNERRRFLSLTFGMDDAAVHGQLVGRDISMQKLVRWLADGEPKLKVASVVGSGGVGKTTLATEFYRLHGRRLDAPFDCRAFVRTPRKPDMTKILTDMLSQLRPQHQHQSSDVWEVDRLLETIRTHLQDKKYFIIIEDLWASSMWDIVSRGLPDNNSCSRILITTEIEPVALACCGYNSEHIIKIDPLGDDVSSQLFFSGVVGQGNEFPGYLTEV…	MPYTVSSPNQLVYFGSVWADPIALIDLCTVSLGNQFQTQNARTTVQQQFSDLFKTVPTRTIRFSDGENGFRVFRYNSTLDPLITALLNSFDTRNRIIETENPANPNTAEIASATQRVDDATVSIRACINNLMNELARGTGMLNTVSFETISNLTWTTAATT	0
MEIGLAVGCAFLSSALNVLFDRLAPNGDLLKMFKRDKCDVRLLKKLKMTLRSLQIVLSDAENKQASNPSVRDWLNELRDAVESAENLIEEVNYEVLRLKVEGQHQNLGETSNQKVSDCNMCLSDDFFLNIKEKLEDTIETLEELEKQIGRLDLTKYLDSGKQETRESSTSVVDESDILGRQKEIEGLIDRLLSEDGKNLTVVPVVGMGGVGKTTLAKAVYNDEKVKNHFGFKAWICVSEPYDILRITKELLQEFGLMVDNNLNQLQVKLKEGLKGKKFLIVLDDVWNENYKEWDDLRNLFVQGDVGSKIIVTTRKESVALMMGCGAINVGTLSSEVSWALFKRHSFENRDPEEYSEFQEVGKQIANKCKGLPLALKTLAGILRSKFEVNEWRDILRSEI…	MDKSESISAGRNRRRRPRRGSHSASSSADATFRVLSQQLSRLNKTLAAGRPTINHPTFVGSERCKPGYTFTSITLKPPKIDKGSYYGKRLLLPDSVTEFDKKLVSRIQIRVNPLPKFDSTVWVTVRKVPASSDLSVSAISAMFADGASPVLVYQYAASGVQANNKLLYDLSVMRADIGDMRKYAVLVYSKDDALETDELVLHVDVEHQRIPTSGVLPV	0
MELVVGASEATMKSLLGKLGNLLAQEYALISGIRGDIQYINDELASMQAFLRDLSNVPEGHSHGHRMKDWMKQIRDIAYDVEDCIDDFAHRLPQDSISDAKWSFLLTKIYELWTWWPRRVIASNIAQLKVRAQQIADRRSRYGVNNPEHLDSSSSARTRAVNYEIAEYQVTSPQIIGIKEPVGMKTVMEELEVWLTNPQAENGQAVLSIVGFGGVGKTTIATALYRKVSEKFQCRASVAVSQNYDQGKVLNSILSQVSNQEQGSSTTISEKKNLTSGAKSMLKTALSLLRGNCICQPENDGNPDNTPIRLQETTDDDQNPRKLEQLLAEKSYILLIDDIWSAETWESIRSILPKNNKGGRIIVTTRFQAVGSTCSPLETDRLHTVDFLTDDESQNLFNT…	MKNKTDIAGIAGLSTSHVSFDDAESKSVLDGSTQSTPEYKFQTPLDQLPARPAGPKSSNTTDAYIHESLPHSVPIAGASTSAVTHQQATQRKGTDEIYGLGSLPSAGPGRWEYLANPGNWHPERRKLHEKLLDQARSSALTLAESLESDGCQPTLFALRGNTATGKTRIATKKIPVLAAALKKTAGKGCVNPDVFKSSLAKSETGAKIFSSAQVHSESSFLADRFEGGLRSQKTGSGAIASIVVDKRLSREYEIDSYIQLAKETGRKVELCDIDAPLENSLVGVLQRKPEGEDPRPPYPVVSSGFVAVRSNRMYVIDRFIADPSLGNYRLFGTAEDGEKVMVASVIGGEFSVENAELYEKITSPQLSVTGDLADKVIDKELIDRLENNIADPERAAKTR…	0
MAETVLSMARSLVGSAISKATSAAAHEASLLLGVQKDIWYIKDELKTMQAFLRAAEVMKKKDELLKVWAEQIRDLSYDIEDCLDEFKVHIESQNLFYQMVKLRKRHLIATQIRNLKSRVEEVSSRNSRYNLVKPISSSNEDDMDCYAEDIRNQSTSNVDETELVGFSDSKIRLLELISANVNNGPTKVICVVGMGGLGKTALSRKIFESKEDIGKNFPCNAWITVSQSFNRIELLKDMIRQFLGSNSLDQVLQELQGKMVVQIPHLSDYLRKKLKEKRYFVVLDDLWSLDAWNWINDIAFPKNNNKGSRIVVTTRDVGLAEKCTTTSLVYHLEHLQMNDAITLLLRKTNRTHEDMGTNKNMQKIVEQIVNKCGRLPLAILTIGAVLATKQVLEWEKFYK…	MTTPANTTQAVGSTTSTTTTTAGATPANSGLFTIPDGDFFSTAKAVVASNAVATNEDLAKIQEIWKDMKIPSDTMAQAAWDLVRHCADVGSSAQTEMIGTGPYSNGVSRARLAAAIKEVCTLRQFCKKYAPVVWNWMLTNNSPPANWQAQGFKPEHKFAAFDFFDGVTNPAAITPKEGLMRPPSEAEMNAAQTAAFVKITKARAQSNDFASLDAAVTRGRITGTTVAEAVVSLPPP	0
MAESFLFNIIERVLAKVSSIAVYEITLAWNVKIELRKLQSTLSTIKAVLLDANEQQAKNHEVRDWLEKLRDVVYDVDDLMDDLSTQLLLQMHFQKSFRKKVRKFFSSSNPIIYRFKIGRKVKEIRELLNEIADDRRNFHFTEHTYVIPAENTSREQTHSFVRASDIIGRDDDQENIVKQLIDSHDEENISVIPIVGLGGLGKTTLVKLVYNNNRVVQNFDLRMWVSISEDFNLSKVIEKILRSATGESFDHLDMDQLQGCLGEVLQQKRYLLVLDDVWNEDQHKWMDLRELLMNCSRGSKIVVTTRSKMVALITGTVPPYYLGGLADDDCLSLFLKCAFGGQDNLFPNLVEIGKEIVKKCGGVPLAVKTLGRLLYMKTDENEWLQIRDNEIWEIEQNKS…	MRPFQLLSAIAVFNSLKIVAGESYWDCKGIPILFRTVHAAVELAFTSQPGSISGYPSICRTTPLRTGPDERRQFPLTDTGARWQGGGITYYVEATRDKRHCEVFGTAGGVYKCTLVLRD	0
MTNCEKDEEFVCISCVEEVRYSFVSHLSEALRRKGINNVVVDVDIDDLLFKESQAKIEKAGVSVMVLPGNCDPSEVWLDKFAKVLECQRNNKDQAVVSVLYGDSLLRDQWLSELDFRGLSRIHQSRKECSDSILVEEIVRDVYETHFYVGRIGIYSKLLEIENMVNKQPIGIRCVGIWGMPGIGKTTLAKAVFDQMSSAFDASCFIEDYDKSIHEKGLYCLLEEQLLPGNDATIMKLSSLRDRLNSKRVLVVLDDVRNALVGESFLEGFDWLGPGSLIIITSRDKQVFCLCGINQIYEVQGLNEKEARQLFLLSASIKEDMGEQNLQELSVRVINYANGNPLAISVYGRELKGKKKLSEMETAFLKLKRRPPFKIVDAFKSTYDTLSDNEKNIFLDIAC…	MRVLCLALMATATVLVQSPASGLTTTVADTAQTATSILTPVLAGEPNKHVATRSLRTHPIDDSDDGEERLLNGMTDFFKYHAGKMSPEQLYKYLNLKGLGQEAYKHKNYASYIKKSKKWWKNQ	0
MEAAAMAVTAATGALAPVLVKLAALLDDGECNLLEGSRSDAEFIRSELEAVHSLLTPNILGRMGDDDAACKDGLIAEVRELSYDLDDAVDDFLELNFEQRRSASPFGELKARVEERVSNRFSDWKLPAASLPPSSVHRRAGLPPPDAGLVGMHKRKEELIELLEQGSSDASRWRKRKPHVPLRIMGGEMQKIVFKIPMVDDKSRTKAMSLVASTVGVHSVAIAGDLRDEVVVVGDGIDSINLVSALRKKVGHAELLQVSQVKEDVKEITAMLAPVKSICEFHEVKTICILGLPGGGKTTIARVLYHALGTQFQCRVFASISPSSSPSPNLTETLADIFAQAQLGVTDTLSTPYGGSGTGRALQQHLIDNISAFLLNKKYLIVIDDIWHWEEWEVIRKSI…	MHYITPIILMSIGKFLGMILGAGSLVGAMTPHHQSNCNSPCLVFVTFTKKCDSCQFNTKFTNLMSCTSCRKSSVVYEECSTKGCPANWHKSTCQEPKFERGVLHSLCANCQKHTKATPTISCKNCKNSASTYPYCSSPECHRRW	0
MADVTFGAVKLVLGLIQDEARLLSGVREDLRFIMQEMESMNNVLRHLVANKGSAAADYQLRPWMKQIMELAFDSKNCVELYTQSGGGHCGWLPWTMVARHRVVTRIRELKIQAREISERQARYHIAGVAHAQQMDATTTIERWDASVPNQSRAWAGSSNNPSRRAILHDGWFGDYISVDEALSRLNPFTLDRYEVEPPALLDSDDEQQPRPQLNSDGGKEQPLAPQSDGRNKEQLPPPQSGGGNGIKQQQPLPPQSDGGDKEQPPPSLSDGSDKDQPLPPDCGVKRQLPPQSDGDDKQQPPPQLDGSDQPPPPQPDGGDTEQQPPQSDGGDKKQKHIRVVTISVQDGTDEAVAAEAVIERFKSRWARRGLWSQQLCLHVSVHRPPILSEITKVMVEKLK…	MGCVSSKSTTVLSPQTSFNEASRTSFRALPGPSQRQLEVYDQCLIGAARWPDDSSKSNTPENRAYCQSMYNSIRSAGDEISRGGITSFEELWGRATEWRLSKLQRGEPLYSAFASERTSDTDAVTPLVKPYKSVLARVVDHEDAHDEIMQDNLFGDLNVKVYRQTAYLHGNVIPLNTFRVATDTEYLRDRVAHLRTELGAKALKQHLQRYNPDRIDHTNASYLPIIKDHLNDLYRQAISSDLSQAELISLIARTHWWAASAMPDQRGSAAKAEFAARAIASAHGIELPPFRNGNVSDIEAMLSGEEEFVEKYRSLLDSDCF	0
MVDAVVTVFLEKTLNILEEKGRTVSDYRKQLEDLQSELKYMQSFLKDAERQKRTNETLRTLVADLRELVYEAEDILVDCQLADGDDGNEQRSSNAWLSRLHPARVPLQYKKSKRLQEINERITKIKSQVEPYFEFITPSNVGRDNGTDRWSSPVYDHTQVVGLEGDKRKIKEWLFRSNDSQLLIMAFVGMGGLGKTTIAQEVFNDKEIEHRFERRIWVSVSQTFTEEQIMRSILRNLGDASVGDDIGTLLRKIQQYLLGKRYLIVMDDVWDKNLSWWDKIYQGLPRGQGGSVIVTTRSESVAKRVQARDDKTHRPELLSPDNSWLLFCNVAFAANDGTCERPELEDVGKEIVTKCKGLPLTIKAVGGLLLCKDHVYHEWRRIAEHFQDELRGNTSETDN…	MAWKDCIIQRYKDGDVNNIYTANRNEEITIEEYKVFVNEACHPYPVILPDRSVLSGDFTSAYADDDESCYRHHHHHH	0
MDIVTGAISNLIPKLGELLTEEFKLHKGVKKNIEDLGKELESMNAALIKIGEVPREQLDSQDKLWADEVRELSYVIEDVVDKFLVQVDGIQSDDNNNKFKGLMKRTTELLRKVKHKHGIAHAIKDIQEQLQKVADRRDRNKVFVPHPTRPIAIDPCLRALYAEATELVGIYGKRDQDLMRLLSMEGDDASNKRLKKVSIVGFGGLGKTTLARAVYEKIKGDFDCRAFVPVGQNPDMKKVLRDILIDLGNPHSDLAMLDANQLIKKLHEFLENKRYLVIIDDIWDEKLWEGINFAFSNRNNLGSRLITTTRIVSVSNSCCSSDGDSVYQMEPLSVDDSRMLFYKRIFPDKNGCLNEFEQVSKDILKKCGGVPLAIITIASALAGDQKMKPKCEWDILLQS…	MSYSITTPSQFVYLSSAWADPIELINLCTNALGNQFQTQQARTVVQRQFSEVWKPSPQVTVRFPDSDFKVYRYNAVLDPLVTALLGAFDTRNRIIEVENQANPTTAETLDATRRVDDATVAIRSAINNLVVELIRGTGSYNRSSFESSSGLVWTSGPAT	0
MGNFVCIEISGDQMLDRIIRCLCGKGYIRTLEKNLRALQREMEDLRATQHEVQNKVAREESRHQQRLEAVQVWLDRVNSIDIECKDLLSVSPVELQKLCLCGLCSKYVCSSYKYGKKVFLLLEEVKKLKSEGNFDEVSQPPPRSEVEERPTQPTIGQEEMLEKAWNRLMEDGVGIMGLHGMGGVGKTTLFKKIHNKFAEIGGTFDIVIWIVVSQSAKLSKLQEDIAEKLHLCDDLWKNKNESDKATDIHRVLKGKRFVLMLDDMWEKVDLEAIGIPYPSEVNKCKVAFTTRDQKVCGQMGDHKPMQVKCLKPEDAWELFKNKVGDNTLRSDPVIVELAREVAQKCRGLPLALNVIGETMASKTMVQEWEHAIDVLTRSAAEFSDMENNILPILKYSYDS…	MKVSSANAGVPANSADNTSARPSQTNADTTPLGRRRRAPDDAPGSPPARRQRQDSPEDSAQTMFRRAGMTSLPPSPATSEHVPLLDNRPTLERMGVDHPLPGRTWYETGHTTASPADRTSTASAAQVASSSRSAGPATAARPQPTHTSAGQQATVDRLRTQVTGFLSGALGKLQALSAQNMDPELAQFRVLDVDRAIMPLLIVAENARNPGLNLVPLHMDMAEDEEVRTQPPMAGSRHIAEFVASARPGRYRAVIDDGSHTRAADIRKDASGTSVIVVDPLRKEKDENAYVDYADNVNMEFGEHAKCAFIPVDIQKSFFDCRILSLSLALKMHDKDDAFAAFHETLRNGGDPSHHVSRAQQTEELGATLVLDGAPLVDARMMKHGQAASSVSRYLENHP…	0
METSSISTVEDKPPQHQVFINFRGADLRRRFVSHLVTALKLNNINVFIDDYEDRGQPLDVLLKRIEESKIVLAIFSGNYTESVWCVRELEKIKDCTDEGTLVAIPIFYKLEPSTVRDLKGKFGDRFRSMAKGDERKKKWKEAFNLIPNIMGIIIDKKSVESEKVNEIVKAVKTALTGIPPEGSHNAVVGALGNSNAGTSSGDKKHETFGNEQRLKDLEEKLDRDKYKGTRIIGVVGMPGIGKTTLLKELYKTWQGKFSRHALIDQIRVKSKHLELDRLPQMLLGELSKLNNPHVDNLKDPYSQLHERKVLVVLDDVSKREQIDALREILDWIKEGKEGSRVVIATSDMSLTNGLVDDTYMVQNLNHRDSLQLFHYHAFIDDQANPQKKDFMKLSEGFVH…	MENDPRVRKLASEGAQWAIKWQKKGWSTLTSRQKQTARAAMGIKLSPVAQPVQKVTRLSAPVALAYREVSTQPRVSTARDGITRSGSELITTLKKNTDTEPKYTTAVLNPSEPGTFNQLIKEAAQYEKYRFTSLRFRYSPMSPSTTGGKVALAFDRDAAKPPPNDLASLYNIEGCVSSVPWTGFILTVPTDSTDRFVADGVSDPKLVDFGKLIMATYGQGANDAAQLGEVRVEYTVQLKNRTGSTSDAQIGDFAGVKDGPRLVSWSKTKGTAGWEHDCHFLGTGNFSLTVFYEKAPVSGLENADASDFSVLGEATVGSVQWAGVKIAERGQGVKMVTTEEQPKGKWQALRI	0
MDIVTGAIAKLIPKLGELLVGEYKLHKGVRKNIEDLLKELNTMNAALIKIGEVPPDQLDSQDKLWGDEVRELSYVIEDVVDKFLVRVHGIEPDDNTNGFKGLVKRTTKLLKKVVDKHGIAHAIKDIKKELHEVAARRDRNKFDGIASTPTEAIDPRLHALYIEAAELVGIYGKRDQALMSLLSLEGDDASTKKLKKVSIVGFGGLGKTTLARAVYEKIKGDFGCHAFVPVGQNPDIKKVFRDILIDLRKSNSDPSNSNSDLVILDATQLIDKLREFLENKRYLVIIDDIWDEKLWRYINLAFSINNNLGSRLITTTRDFDVSKSCCSSADDSIYHMKPLCTNDSRRLFYKRVFADASGCPSEFEQVSKDILKKCGGVPLAIITIASALASGQQVKPKHE…	GPPYCVFPGRRTSSTSFTTSFSTEPLGYARMLHRDPPYERAGNSGLNHRIYERSRVGGLRTVIDVAPPDGHQAIANYEIEVRRIPVATPNAAGDCFHTARLSTGSRGPATISWDADASYTYYLTISED	0
MEIGLAVGGAFLSSALNVLFDRLAPHGDLLNMFQKNKNDVRLLKKLKMTLVGLQVVLSDAENKQASNQHVSQWFNELRGAVDGAENLMELVNYEALRLKVEGRHQNLAETSNQQVSDRKLNLSDDYFLDIKEKLEETIETLEDLQKQIGDLGLQKHLDLGKKLETRTPSTSLVDESKILGRMIEKERLIDRLLSSDSNGENLTVVPIVGMGGVGKTTLAKIVYNDKKVKDHFDLKAWFCVSEAYDAFRITKGLLQEIGSFDLKDDNNLNQLQVKLKESLKGKRFLVVLDDLWNDDCDEWDDLKNLFVQGAMGSKILVTTRKEDVALMMGNGAINVETLSDEVSWDLFKQHSLKNRDPEEHPELEEVGKRIADKCKGLPLALKALAGILCRKSEVYEWKN…	MSYSITTPSQFVYLSSAWADPIELINLCTNALGNQFQTQQARTVVQRQFSEVWKPSPQVTVRFPDSDFKVYRYNAVLDPLVTALLGAFDTRNRIIEVENQANPTTAETLDATRRVDDATVAIRSAINNLVVELIRGTGSYNRSSFESSSGLVWTSGPAT	1
MASATVDFGIGRILSVLENETLLLSGVHGEIDKMKKELLIMKSFLEDTHKHGGNGSTTTTTQLFQTFVANTRDLAYQIEDILDEFGYHIHGYRSCAKIWRAFHFPRYMWARHSIAKKLGMVNVMIQSISDSMKRYYHSENYQAALLPPGDAKWVNNISESSLFFSENSLVGIDAPKGKLIGRLLSPEPQRIVVAVVGMGGSGKTTLSANIFKSQSVRRHFESYAWVTISKSYVIEDVFRTMIKEFYKEADTQIPAELYSLGYRELVEKLVEYLQSKRYIVVLDDVWTTGLWREISIALPDGIYGSRVMMTTRDMNVASFPYGIGSTKHEIELLKEDEAWVLFSNKAFPASLEQCRTQNLEPIARKLVERCQGLPLAIASLGSMMSTKKFESEWKKVYST…	MMHSIIFQTLLIITIVFSKVWGARSLVKIDWSGSEYTILGANHYEEPNTGAAAQFPGTMTVDDGRSPYIVRKLRNSSGKRFYVFTGHPQQPIVWNPHEEIEIQFNRKFLIAVLTEFEADSQVFNHFARRQHR	0
MAYAAVTSLMRTIHQSMELTGCDLQPFYEKLESLRAILEKSCNVTGDHEELTILEVEILEVAYTTEDMVDSESRSVFLAQNLEERNRAMWEIFFVLEQALECIDSTVKQWMATSDSMKDLKPQTSSLVSLPDHAFEQPENIMVGRENEFEMMLDQLVRGGRELEVVSIVGMGGIGKTTLATKLYSDPYIMSRFDIRAKATVSQEYCVRNVLLGLLSLTSDEPDDQLADRLQKHLKGRRYLVVIDDIWTTKAWDGIKLCFPDCYKGSRILLTTRNVEVAEYASSGKPPHHMRLMNFDESWNLLHKKIFEKEGSYSPEFENIGKQIALKCGGLPLAITVIAGLLSKISKTLDEWQNVAENVSSVVSTDLEAKCMRVLALSYHHLPSHLKPCFLYFAIFAED…	MDPIRSRTPSPARELLPGPQPDGVQPTADRGVSPPAGGPLDGLPARRTMSRTRLPSPPAPSPAFSAGSFSDLLRQFDPSLFNTSLFDSLPPFGAHHTEAATGEWDEVQSGLRAADAPPPTMRVAVTAARPPRAKPAPRRRAAQPSDASPAAQVDLRTLGYSQQQQEKIKPKVRSTVAQHHEALVGHGFTHAHIVALSQHPAALGTVAVKYQDMIAALPEATHEAIVGVGKQWSGARALEALLTVAGELRGPPLQLDTGQLLKIAKRGGVTAVEAVHAWRNALTGAPLNLTPEQVVAIASNIGGKQALETVQALLPVLCQAHGLTPDQVVAIASNGGGKQALETVQRLLPVLCQAHGLTPEQVVAIASNIGGKQALETVQRLLPVLCQAHGLTPEQVVAI…	0
MAETVLSMARSLVGSAISKAASAAANETSLLLGVEKDIWYIKDELKTMQAFLRAAELMKKKDELLKVWAEQIRDLSYDIEDSLDEFKVHIESQTLFRQLVKLRERHRIAIRIHNLKSRVEEVSSRNTRYSLVKPISSGTEIDMDSYAEDIRNQSARNVDEAELVGFSDSKKRLLEMIDTNANDGPAKVICVVGMGGLGKTALSRKIFESEEDIRKNFPCNAWITVSQSFHRIELLKDMIRQLLGPSSLDQLLQELQGKVVVQVHHLSEYLIEELKEKRYFVVLDDLWILHDWNWINEIAFPKNNKKGSRIVITTRNVDLAEKCATASLVYHLDFLQMNDAITLLLRKTNKNHEDMESNKNMQKMVERIVNKCGRLPLAILTIGAVLATKQVSEWEKFYE…	MRIALLQPAATPTTALATPAHTSAITPMEVPQPPGGNPPLRARPRRQAAVLPPLVPLDDSAMTGKQALVALDGEFSEQRLAEVQAHQITLQAAQSALAKQLPQATPAPRPDSIAARFAAGTLQPVYLDTAAFDEMTASLPEHSRAAAGPVLVDAQQGRIVFDLGHAFAPGDTFSDAARTALRKALDLRAHGLETPGWLKPAAPTPAQPRRKLQQAARYHGHEVPARDGGAAFFKPNDHHLVAGKDALLRKHRKELVHDAYFQAPSTRALGKDVMVHRGLFDNHAGIPENSLAAIDRAYEHGYRNLELDVEVSADGVPVLMHDFSIGRMTDDPQNRLVSQVPFAQLREMPLVIRNPVDGNFIKTDQSIAAVEQALEHALQKPEAMSVALDCKEDTGEAVA…	0
MAEVAAISAKGAVDSLLGHISAVLVSEAQLLGRVRGDMQFIKDEMEMMNDLLMLLSTQHRHHLPWMKQATELARDTQDCIDQYVQCVAAGALPKGILGRLRQVSRLVLRLSVRHRLATQIQDIKVRICQVNDRRQAYDIAPITDPYGRIMRDIDIVFTDSRDAWSFSPSFDEPQADLKMSTVNELIGWLMEDQSAGLRIIPVTAVCVEASKVIAERVYKNSSITGLFDCQAWINVHGAESHVDILKDILSQVVLPLNKFKSDMDGCWNKEQLVEKIHCYLQGKIFLVVLHDVRDESIWSHIKLAFPDDCSARSAIIITPNNDEVTESFSLYKIFNPDTSGYVLTFFLERAIPLLKHQREDTLWPSVPCMLIHLEPQIFFMKMFLRYLYYKGSCYWLRVE…	MLFKQCTALKFLIFILGFSIIAAQYVVDPGFGEIECMCGQIARLTQRPFDVECEATPSCSCDYRGDCPGPAAEYVYRCPTCGPRSHVGCFGVHQGTCEEVHPGIARVQYQNSDSESE	0
METSSISTVEDKPPQHQVFINFRGADLRRRFVSHLVTALKLNNINVFIDDYEDRGQPLDVLLKRIEESKIVLAIFSGNYTESVWCVRELEKIKDCTDEGTLVAIPIFYKLEPSTVRDLKGKFGDRFRSMAKGDERKKKWKEAFNLIPNIMGIIIDKKSVESEKVNEIVKAVKTALTGIPPEGSHNAVVGALGNSDAGTSSGDKKHETFGNEQRLKDLEEKLDRDKYKGTRIIGVVGMPGIGKTTLLKELYKTWQGKFSRHALIDQIRVKSKHLELDRLPQMLLGELSKLNNPHVDNLKDPYSQLHERKVLVVLDDVSKREQIDALREILDWIKEGKEGSRVVIATSDMSLTNGLVDDTYMVQNLNHRDSLQLFHYHAFIDDQANPQKKDFMKLSEGFVH…	MRLVHAVLLPGIIVFVSNGNLLHAHALHEDETGVTAGRQLRAAASEVFGLSRASFGLGKAQDPLDKFFSKIIFSGKPIETSYSAKGIHEKIIEAHDLHVSKSKNAPIQYASVMEYLKKTYPGPDIERIVSTLERHDEVGAKDLGAKLRDALDRQ	0
MSYLREVATAVALLLPFILLNKFWRPNSKDSIVNDDDDSTSEVDAISDSTNPSGSFPSVEYEVFLSFRGPDTREQFTDFLYQSLRRYKIHTFRDDDELLKGKEIGPNLLRAIDQSKIYVPIISSGYADSKWCLMELAEIVRRQEEDPRRIILPIFYMVDPSDVRHQTGCYKKAFRKHANKFDGQTIQNWKDALKKVGDLKGWHIGKNDKQGAIADKVSADIWSHISKENLILETDELVGIDDHITAVLEKLSLDSENVTMVGLYGMGGIGKTTTAKAVYNKISSCFDCCCFIDNIRETQEKDGVVVLQKKLVSEILRIDSGSVGFNNDSGGRKTIKERVSRFKILVVLDDVDEKFKFEDMLGSPKDFISQSRFIITSRSMRVLGTLNENQCKLYEVGSM…	MHYITPIILMSIGQFLGILLGAGGLVGAMTPHHQSNCNSPSLTFPRFIGKCDSCQLHTKATNLVSCTSCRKSSLVYEECSTKGCPANWHKSTCQEPKFNRGILSCYCENCQQHTKEKQTISCKNCKNSATTFSHCSSPECHSRW	0
METSSISTVEDKPPQHQVFINFRGADLRRRFVSHLVTALKLNNINVFIDDYEDRGQPLDVLLKRIEESKIVLAIFSGNYTESVWCVRELEKIKDCTDEGTLVAIPIFYKLEPSTVRDLKGKFGDRFRSMAKGDERKKKWKEAFNLIPNIMGIIIDKKSVESEKVNEIVKAVKTALTGIPPEGSHNAVVGALGNSDAGTSSGDKKHETFGNEQRLKDLEEKLDRDKYKGTRIIGVVGMPGIGKTTLLKELYKTWQGKFSRHALIDQIRVKSKHLELDRLPQMLLGELSKLNNPHVDNLKDPYSQLHERKVLVVLDDVSKREQIDALREILDWIKEGKEGSRVVIATSDMSLTNGLVDDTYMVQNLNHRDSLQLFHYHAFIDDQANPQKKDFMKLSEGFVH…	GEEKWLYAQLYGNLKAVGKSESQLETKHVGKGQCPLFQLYLSTHKEAKEYFKPLMGAYAKSRLNRIAYAKDILSMQRKLKWAKLDVACLELAVEDVICDLHAVNFTTCEYITDEEQIFQSLNMKSAVGAMYRGKKRDYFETYTTEDKERILYESCLRLYTGKLGIWNGSIKAELRPMEKVQANKTRTFTAAPIDTLLAGKVCVDDFNNQFYSKHTIAPWSVGISKFSGGWDKLLRKLPDGWIYCSADGSRFDSSLTPYLINAVAQIRLAFMEKWDIGEQMIKNLYAEIIYTPILTADGTIVKKFKGNNSGQPSTVVDNTLMVLIAMRYSLRRLGMNYKDQIKRCVFFANGDDLIVAVRHEDEWVLDSLQAPFQELGLSYNFDDRTTNRSELWFMSHQGK…	0
MAETVLSMARSLVGSAISKAASAAANETSLLLGVEKDIWYIKDELKTMQAFLRAAELMKKKDELLKVWAEQIRDLSYDIEDSLDEFKVHIESQTLFRQLVKLRERHRIAIRIHNLKSRVEEVSSRNTRYSLVKPISSGTEIDMDSYAEDIRNQSARNVDEAELVGFSDSKKRLLEMIDTNANDGPAKVICVVGMGGLGKTALSRKIFESEEDIRKNFPCNAWITVSQSFHRIELLKDMIRQLLGPSSLDQLLQELQGKVVVQVHHLSEYLIEELKEKRYFVVLDDLWILHDWNWINEIAFPKNNKKGSRIVITTRNVDLAEKCATASLVYHLDFLQMNDAITLLLRKTNKNHEDMESNKNMQKMVERIVNKCGRLPLAILTIGAVLATKQVSEWEKFYE…	MGNVCVGGSRMSHQVYSPDRADTPPRSERNTPDRRQRAAGDAERTQSMRLQQKINDLKPYVRHARGPIKAYGQAALDRASGKKTSVSFAELDATHLDAMVDIENQRNPGLNLRHFRDHKELIQAFQSGGPNSFRAIFPQTSPLTGQTVKHHVMADVRLHQGGAPTIIITEPAVIVGDRYQQLQRHNLTLEDLSESGVPLSQVAIIETQAQKTNDDCVMYSLNYAIKAHKNAAQFDDIHHGLQHGTLSTESESRAQTTLGALEANLTYSVMHAHAAFGADVLPVDFYKHGASLTQAKQLMKRPDGRMAGRVNSEGHSEAENLVQRNQAFRVKRRELLDDEAPSNTQFSASIDGFRLQEIKRVLAEEQR	0
MEIGLAVGGAFLCSALNVLFDRLAPNGDLLKMFKMDKRDVRLLKKLRMTLLGLQAVLSDAENKKASNPYVSQWLNELQEAVDGAENLIEEVNYEVLRLKVESQHQNLGETSNQQVSDCNLCLSDDFFLNIKDKLEDTIETLEELEKKIGRLDLTKYLDSGKQETRESSTSVVDESDILGRQNEIKELIDRLLSEDGNGKNLTVVPVVGMGGVGKTTLAKAVYNDEKVKKHFGLKAWICVSEPYDIVRITKELLQEVGLTVDNNLNQLQVKLKEGLKGKKFLIVLDDVWNENYKEWDDLRNLFVQGDVGSKIIVTTRKESVALMMGCGVINVGTLSSEVSWALFKRHTFENRDPEEYSEFQEVGKQIANKCKGLPLALKTLAGILRSKFEVNEWRDILGS…	MRTFSLVSLAAILNYLTLPSAVGSGPVANASSYKCHDRVIGPVTLNDQIEKAYREALEAGTSPNGLRKGQKFGSRYFNVILKRGEENIKVDFFVGINYLKEIIYLQAYVQSVLLDCYPTTERPQLNIILH	0
MEKRKDIEEANNSLVLFSALSKDIANVLIFLENEENQKALDKDQVEKLKLKMAFICTYVQLSYSDFEQFEDIMTRNRQEVENLLQSLLDDDVLTSLTSNMDDCISLYHRSYKSDAIMMDEQLDFLLLNLYHLSKHHAEKIFPGVTQYEVLQNVCGNIRDFHGLILNGCIKHEMVENVLPLFQLMAERVGHFLWEDQTDEDSRLSELDEDEHNDRDSRLFQLTHLLLKIVPTELEVMHICYTNLKASTSAEVGRFIKKLLETSPDILREYIIQLQEHMLTVIPPSTLGARNIHVMMEFLLLILSDMPKDFIHHDKLFDLLAHVGTLTREVSTLVRDLEEKLRNKEGNNQTNCATLDLLENIELLKKDLKHVYLKAPNSSQCCFPMSDGPLFMHLLHMHLN…	MVKCTPLLALTVIVSAGSDALSDPTVKRLAKLATINQAPATQSNSDSKRVLRASDVPDEVAAGESRSPKSLWPWEVEDKLAPLKEKLISTSADDLEAGGSANKNALPMIWRWLWQNQIETKKTPIDEISKEVQTAMDLISSQATHEELNKAGVSVSDYVKALRFTLSDIDVVNRGMEYNIHLGNK	0
MTKGFVSGIPPENIRHLSIDGRQDSYLSFDLSHVRSLSFFYNPKEQLASLCSPQLRMLRVLDLEFSLCRVTQNDISNIGSFCHLRYLSVKKGSYIYHIPRSIRKLQGLQTLNLKRSLITKVPAEVTELRSLRSLRCSTLGVYSHFEFTTRDPRKSLVTTMKLPLILPHLISGDKSSEVVAEFRKGLSSCWTHSNGVSVPKGIGSLKELQILELVDIARSNKKAVHELGELTQLKKLGVAGVTERNVNYLCEALQKLSSLCSLRVEAKPFRGLHMLEQLASPPPFLHTLKLKGSLHEIPSWVGKLEKLVKVQLVFTKLKDTESIQVLGELPGLKCLRLILNAYIGKELVLCHGKFRGLKTLRLDSLEELRKVTFEERTSPKLETITIQDCSSELAVCGTA…	MRVTTFNTFLLTLGTVAVVNAETGNKYIEKRAIDLSRERDPNFFDHPGIPVPECFWFMFKNNVRQDAGTCYSSWKMDMKVGPNWVHIKSDDNCNLSGDFPPGWIVLGKKRPGF	1
MVGAEMLVAAAVSQVARKINGIVGVAQGEVKLCCNFSDDLEGIKDTLVYLETLLKNAENNSFGSDRANLRHWLGQIKSLAYDIEDIVDGYYSSKEQFDGGSYAQKGSLFCSLSNPMLLKGSMVYKMKSKREMLQQRQQLPNQYHFLSHINSAVNFEEKQTTSYRNTDIAIVGRDADLDNLMDILMENSAEELSIISIVGPVGFGKTSLAQFVFNNTGTEVFSFRIWVHVSMGNINLEKIGRDIVSQTTEKIEGNMQLQSIKNAVQRVLNKYSCLIILDSLWGKDEEVNELKQMLLTGRHTESKIIVTTHSNKVAKLISTVPLYKLAALSEDDCLKIFSQRAMTGPGDPLFREYGEEIVRRCEGTPLVANFLGSVVNAQRQRREIWQAAKDEEMWKIEED…	MLFKQCTALKFLIFILGFSIIAAQYVVDPGFGEIECMCGQIARLTQRPFDVECEATPSCSCDYRGDCPGPAAEYVYRCPTCGPRSHVGCFGVHQGTCEEVHPGIARVQYQNSDSESE	0
MEAAAMAVTAATGALAPVLVKLAALLDDGECNLLEGSRSDAEFIRSELEAVHSLLTPNILGRMGDDDAACKDGLIAEVRELSYDLDDAVDDFLELNFEQRRSASPFGELKARVEERVSNRFSDWKLPAASLPPSSVHRRAGLPPPDAGLVGMHKRKEELIELLEQGSSDASRWRKRKPHVPLRIMGGEMQKIVFKIPMVDDKSRTKAMSLVASTVGVHSVAIAGDLRDQVVVVGDGIDSINLVSALRKKVGPAMFLEVSQVKEDVKEITAMLAPVKSICEFHEVKTICILGLPGGGKTTIARVLYHALGTQFQCRVFASISPSSSPSPNLTETLADIFAQAQLGVTDTLSTPYGGSGTGRALQQHLIDNISAFLLNKKYLIVIDDIWHWEEWEVIRKSI…	MKISALFSVAALLSQSMTVLGYLFYRCGNDYITERALINOINMEHKKLTGQGSSADSFPGGRATAEVTFWEPSISNPGTYLDIKVKFDIYRQMLSFEVSSSGKRIPCEGDYGVEIPEEDLEVSDEPYYAN	0
MVDAVVTVFLEKTLNILEEKGRTVSDYRKQLEDLQSKLKYMQSFLKDAERQKRTNETLRTLVADLRELVYEAEDILVDCQLADGDDGNEQRSSNAWLSRLHPARVPLQYKKSKRLQEINERITKIKSQPYFKFRTPSNVGRDNGTDRWSSPVYDHTQVVGLEGDKRKIKEWLFRSNDSQLLIMAFVGMGGLGKTTIAQEVFNDKEIEHRFERRIWVSVSQTFTEEQIMRSILRNLGDASVGDDIGTLLRKIQQYLLGKRYLIVMDDVWDKNLSWWDKIYQGLPRGQGGSVIVTTRSESVAKRVQARDDKTHRPELLSPDNSWLLFCNVAFAANDGTCERPELEDVGKEIVTKCKGLPLTIKAVGGLLLCKDHVYHEWRRIAEHFQDELRGNTSETDNVM…	MLLAAAIVFLHIPALTMPAAEARQTAANIMHPVLDGEQNVLGKRSLRTDHMRVSNVEDREGDEERIFRRFTDWIKYLFNKMNPKQLHTYLGLDGLGETAYKHKNYPIYRMMSKKWRDKL	0
MGNFVCIEISGDQMLDRIIRCLCGKGYIRTLEKNLRALQREMEDLRATQHEVQNKVAREESRHQQRLEAVQVWLDRVNSIDIECKDLLSVSPVELQKLCLCGLCSKYVCSSYKYGKKVFLLLEEVKKLKSEGNFDEVSQPPPRSEVEERPTQPTIGQEEMLEKAWNRLMEDGVGIMGLHGMGGVGKTTLFKKIHNKFAEIGGTFDIVIWIVVSQSAKLSKLQEDIAEKLHLCDDLWKNKNESDKATDIHRVLKGKRFVLMLDDMWEKVDLEAIGIPYPSEVNKCKVAFTTRDQKVCGQMGDHKPMQVKCLKPEDAWELFKNKVGDNTLRSDPVIVELAREVAQKCRGLPLALNVIGETMASKTMVQEWEHAIDVLTRSAAEFSDMENNILPILKYSYDS…	MQSPSIHRNTGSIIQPTVTPDARAATDLQERAEQPRQRSSHSLSSVGKRALKSVGKLFQKSKAPQQKAATPPTAKNVKTPPPASNVATPRNKARESGFSNSSPQNTHRAPKWILRNHPNQASSSGAQTHEIHPEAAPRKNLRVRFDLPQDRLERSPSYLDSDNPMTDEEAVANATRQFRSPDSHLQGSDGTRISMLATDPDQPSSSGSKIGDSDGPIPPREPMLWRSNGGRFELKDEKLVRNSEPQGSIQLDAKGKPDFSTFNTPGLAPLLDSILATPKQTYLAHQSKDGVHGHQLLQANGHFLHLAQDDSSLAVIRSSNEALLIEGKKPPAVKMEREDGNIHIDTASGRKTQELPGKAHIAHITNVLLSHDGERMRVHEDRLYQFDPISTRWKIPEGL…	0
MAEAIVSVTVQKLGQLLLEEPLFLFGIGDQVKQLQDELKRLNCFLKDADEKQHESERVRNWVAGIREASYDAEDILEAFFLKAESRKQKGMKRVLRRLACILNEAVSLHSVGSEIREITSRLSKIAASMLDFGIKESMGREGLSLSDSLREQRQSFPYVVEHNLVGLEQSLEKLVNDLVSGGEKLRVTSICGMGGLGKTTLAKQIFHHHKVRRHFDRFAWVYVSQDCRRRHVWQDIFLNLSYKDENQRILSLRDEQLGEELHRFLKRNKCLIVLDDIWGKDAWDCLKHVFPHETGSEIILTTRNKEVALYADPRGVLHEPQLLTCEESWELLEKISLSGRENIEPMLVKKMEEIGKQIVVRCGGLPLAITVLGGLLATKSTWNEWQRVCENIKSYVSNG…	MKINLSWKTYAVLSIVSLGGIHAMEHVPAELTGVSEGYTRFYRSSTASVILSGLVKVKWDNEQMTMPLFKWIGGEQAEELHFDVHIAHSSGRRLDRARTLGAVNSNMDQHWVEAYRSSGVTRCTIQDCHLFENDIPNFPDYIKIKLVPKT	0
MEIGLAVGGAFLSSALNVLFDRLAPHGDLLNMFQKNKNDVRLLKKLKMTLVGLQVVLSDAENKQASNQHVSQWFNELRGAVDGAENLMELVNYEALRLKVEGRHQNLAETSNQQVSDRKLNLSDDYFLDIKEKLEETIETLEDLQKQIGDLGLQKHLDLGKKLETRTPSTSLVDESKILGRMIEKERLIDRLLSSDSNGENLTVVPIVGMGGVGKTTLAKIVYNDKKVKDHFDLKAWFCVSEAYDAFRITKGLLQEIGSFDLKDDNNLNQLQVKLKESLKGKRFLVVLDDLWNDDCDEWDDLKNLFVQGAMGSKILVTTRKEDVALMMGNGAINVETLSDEVSWDLFKQHSLKNRDPEEHPELEEVGKRIADKCKGLPLALKALAGILCRKSEVYEWKN…	MSYSITSPSQFVFLSSVWADPIELLNVCTNSLGSQFQTQQARTTVQQQFSEVWKPFPQSTVRFPGDVYKVYRYNAVLDPLITALLGTFDTRNRIIEVKNQQSPTTAETLDATRRVDDATVAIRSAINNLVNELVRGTGLYNQNTFESMSGLVWTSAPAS	1
MSYLREVATAVALLLPFILLNKFWRPNSKDSIVNDDDDSTSEVDAIPDSTNPSGSFPSVEYEVFLSFRGPDTREQFTDFLYHFLCRYKIHTFRDDDELRKGEEIGPNLLRAIDQSKIYVPIISSGYADSKWCLMELAEIVRRQEEDPRRIILPIFYMVDPSDVRHQTGCYKKAFRKHANKFDGQTIQNWKDALKKVGDLKGWHIGKNDKQGAIADEVLADIWSHISKENLILETDELVGIDDHITAVLEKLSLDSENVTMVGLYGMGGIGKTTTAKAVYNKISSCFDRCCFIDNIRETQDQKDGVVVLQKKLVYEILRIDSGSVGFNNDSGGRKMIKERVSRFKILVVLDDVDEKFKFEDMLGSPKDFISQSRFIITSRSMRVLGTLNENQCKLYEVGS…	MVKCTPLLALTVIVSAGSDALSDPTVKRLAKLATINQAPATQSNSDSKRVLRASDVPDEVAAGESRSPKSLWPWEVEDKLAPLKEKLISTSADDLEAGGSANKNALPMIWRWLWQNQIETKKTPIDEISKEVQTAMDLISSQATHEELNKAGVSVSDYVKALRFTLSDIDVVNRGMEYNIHLGNK	0
MEKRKDNEETNNSLVLFSALSKDIADVLVYLENEENQKALDKDQVEKLKLKMAFICTYVQLSYSDFEQFEDIMTRKRQEVEKLLQPLLDDDVFTSLTSNMDDCISLYKSDAIMMDEQLDFLLLNLYHLSKHHAEKIFPGVTQYEVLQNVCGNLRDFHGLIVNGCIKHETVENVLPLFQLMAERVGHFLWEDQTDEDSRLSELDADEPNDRVSRLFKLAHLLLKIVPVELEVMHICYTNLKASTSAEVGLFIKQLLETSPDILREYLIHLQEHMVSVITPSTSGARNIHVMLEFLLIILSDMPKGFIHHDKLFDLLDRVGTLTRDVSTLVHDLEEKLRNKQGNDQTNRATLDLLKDIELLKEDLKHVYLKSPDSYQCFFPMSDGPLFMHMLHLHVNDLLD…	MGLMHRLLLLATLALLCTLAKAAGFDHAKVPRTVERGGGARQLRTATMSDDEARGWKLRSFFESYLKDRKIKNWIKGKVTDDFVLSELKLVRLPGKNLADDPNFKLFQKFKIDGWLEEKATTTKAWENLGLNLLPIDRVSKTDMFKTYTQHVMMGTKKPSELDIDQWEGLLSGGSPQKLKAKAMILRNLGRNVLERRVMLGAHVVVPF	0
MEIGLAVGGAFISSALNVLFDRLALHGDLFNMFQKHKHHVRLLKKLRMTLLGLQAVVSDAQNKQASNPYVSQWLNEIQDAVDGAENLIEEVNFEALRLKVEGQHQNFANTISNQQVSDLNRCLSDDFFPNIKEKLEDTIETLEELEKQIGRLGLREYLDSGKQDNRRPSTSLVDESDILGRQNEIEELIDRLLSDDANGKNLSVVPVVGMGGVGKTTLAKAVYNDEKVKDHFGLKAWICVSEPYDAVRITKELLQEISSSDCTGNSNLNQLQIKLKESLKGKKFLIVLDDVWNENYDEWDDLRNIFVQGDIGSKIIVTTRKESVALMMGCGAVNLGTLSSEVSWALFKRHSLENRGPEEHPELEEVGKQIAHKCKGLPLALKALAGILRSKSDLNEWRD…	MKINLSWKTYAVLSIVSLGGIHAMEDVPAELTGVSEGYTRFYRSSTASVILSGLVNVKWDNEQMTMPLFKWIGGEQAEELHFCVHIAHSSGRRLNSARTLGTVNSNMDQHWVEAYRSSGVTRCTIQDCHLFANDIPNFPDYIKIKLVPKT	0
MADQTLGAVGSLLGELGKAIKEETALLSGVEGDIQFIKDEMDSMNGFLVHVTKTTNHDDQLRAWMKQVRDITYVADDCIKLYMRDVVPEEKAGLRGCLLRRVPTVCKPYCPCLHRNLTTRDQLARRIHELKDRVREIGERRQRYDVKLPEGGDAAVQSSSPSVSQQDSKMKEKRDEFVCALEDGQPPFRDAVRRLSRDGALIRHRAAPALVHGIIKMLDDGAHAQIIKMLLRSLYAHPYGTKELEKLSSNLREGADVAKKVMLFCYSKLSVHYKSCLQYLTTFEDEESVSRTCLVRRWLAEGLVSKDQHHGLDEDDTSMEEAGERCFDELLFRGFLSPAPGHHFPRSGGLKLKCCILDASVKKFINDMARSENFVADVPTHLRHQLDIRRWARRPELPQ…	MRVLYITLISTTAALLYSHAFALTTKANADTTQTTTDISSALLAGVQDKDLAMRALRTGRSSGGNVEHKDHDEERWLSRVTNWIKYKRGKMNPKQLHTYLGLDGLGQSARDSSNFQKYLKKSAEWRNKH	0
METSSISTVEDKPPQHQVFINFRGADLRRRFVSHLVTALKLNNINVFIDDYEDRGQPLDVLLKRIEESKIVLAIFSGNYTESVWCVRELEKIKDCTDEGTLVAIPIFYKLEPSTVRDLKGKFGDRFRSMAKGDERKKKWKEAFNLIPNIMGITIDKKSVESEKVNEIVKAVKTALTGIPPEGSHNAVVGALGNSNAGTSSGDKKHETFGNEQRLKDLEEKLDRDKYKGTRIIGVVGMPGIGKTTLLKELYKTWQGKFSRHALIDQIRVKSKHLELDRLPQMLLGELSKLNNPHVDNLKDPYSQLHERKVLVVLDDVSKREQIDALREILDWIKEGKEGSRVVIATSDMSLTNGLVDDTYMVQNLNHRDSLQLFHYHAFIDDQANPQKKDFMKLSEGFVH…	MYHSKVGLLAVALVMQAILLCGCDASAMRYASGFQNNERQSSEQESYSRSAQSSEKSSSGYQMGEMASAGVGMSSGYGGSGYSSGGGYQQGVGYSGCDSDYSSGGIGGIVNTATGLASSVTGMAGGLGGGGGLADVGGVVNTVSGLADVGGLTNTVSGLADVGGVTNTVGGLVNGIAGGGAGGGLLGGVLGGGDGGCGGNCGGNCGGNCGGRGGGGGGLLGGILGGGSGGGRGARVSARVC	0
MAFSSASSSSSPQSSLYTGEWEYDVFLCFRGDDTRDGFTSHLLSALSDKKIRAFIDEKLEKTESIDELISILQRCPLSVVVFSERFADSIWCLEEVVTIAERMEKVGHRVLPVFYKVDPSDVKDKSHRTGPKRWMDALKAVAKCAGHTSQAIKIESELIKAVVETVQKQLIDMSPSINRNNLVAMGSRIFEVERLLAMDKLDDTCIIGLWEMGGVGKTTLAEACYDRVTSSNKGIKHLFVRNVNEICEKHHGVEKIVHKLYSKLLDENNIDREDLNIGYRRERLSRSRVFVVLDNVETLEQLALGYVFNLSKVFAAGSRIIITTRNKKVLQNAMAKIYNVECLNDEESTRLFSLHAFKQDRPQDNWMGKSRLATSYCKGNPLALKILGGALYGEDIHYW…	MGCVSSTSRSTGYYSGYESHEEPRAASRTANSNERGYETDSEPSRDNLLPNAKRVYSESVLWHGTSMQSKIDLRSKGFDADRKKGGATEGGNANMFMNLSSEAQAESRQNHYVSSSRKEAKDFAMFADMSNPGLVRTIGLRSNFNLISDPRTGGTALMTDQSIHRKFVLGSKSSAPGENAKVFRDEMHAAGYDVSTKQAGKLLREVQSDSDDDNFPDPDDFIMSRFRG	0
MVDAITEFVVGKIGNYLIEEASMFMAVKEDLEELKTELTCIHGYLKDVEAREREDEVSKEWSKLVLDFAYDVEDVLDTYHLKLEERSQRRGLRRLTNKIGRKMDAYSIVDDIRILKRRILDITRKRETYGIGGLKEPQGGGNTSSLRVRQLRRARSVDQEEVVVGLEDDAKILLEKLLDYEEKNRFIISIFGMGGLGKTALARKLYNSRDVKERFEYRAWTYVSQEYKTGDILMRIIRSLGMTSGEELEKIRKFAEEELEVYLYGLLEGKKYLVVVDDIWEREAWDSLKRALPCNHEGSRVIITTRIKAVAEGVDGRFYAHKLRFLTFEESWELFEQRAFRNIQRKDEDLLKTGKEMVQKCRGLPLCIVVLAGLLSRKTPSEWNDVCNSLWRRLKDDSI…	MDKSESISAGRNRRRRPRRGSHSASSSADATFRVLSQQLSRLNKTLAAGRPTINHPTFVGSERCKPGYTFTSITLKPPKIDKGSYYGKRLLLPDSVTEFDKKLVSRIQIRVNPLPKFDSTVWVTVRKVPASSDLSVSAISAMFADGASPVLVYQYAASGVQANNKLLYDLSVMRADIGDMRKYAVLVYSKDDALETDELVLHVDVEHQRIPTSGVLPV	0
MAELMATMVVGPLLSMVKDKASSYLLEQYKVMEGMEEQHEILKRKLPAILDVIADAEEQAAKHREGAKAWLEELRKVAYQANDVFDEFKYEALRRKAKAKGHYKKLGSIVVIKLIPTHNRILFRYRMGNKLRMILNAIEVLIAEMNAFRLKFRPEPPMSSIKWRKTDSKISNLSMDIANKSRKKDKEEIVNRLLAQASNGDLTVIPIVGMGGMGKTTLAQLVYNDPEIQKHFQLLLWLCVSDNFDVDSLAKRIVEAAPKEMNKKNDNGGAKKLPQDELKEVVSGQRYLLILDDVWNRDASKWEALKYNLKHGGSGSSVLTTTRDQAVAQLMAPAQEVYDLKNLNESFIEEIIKRSAFNSEQERPPPELLEMVGDIAKKCSGSPLAATALGSTLHTKTTK…	MRVTTFNTFLLTLGTVAVVNAETGNKYIEKRAIDLSRERDPNFFDHPGIPVPECFWFMFKNNVRQDAGTCYSSWKMDMKVGPNWVHIKSDDNCNLSGDFPPGWIVLGKKRPGF	0
MAPAVSASQGVIMRSLTSKLDSLLLQPPEPPPPAQPSSLRKGERKKILLLRGDLRHLLDDYYLLVEPPSDTAPPPDSTAACWAKEVRELSYDVDDFLDELTTQLLHHRGGGDGSSTAGAKKMISSMIARLRGELNRRRWIADEVTLFRARVKEAIRRHESYHLGRRTSSSRPREEDDDDDREDSAGNERRRFLSLTFGKDDAAVHGQLVGRDISMQKLVRWLADGEPKLKVASIVGSGGVGKTTLATEFYRLHGRRLDAPFDCRAFVRTPRKPDMTKILTDMLSQLRPQHQHQSSHVWEVDRLLETIRTHLQDKRLNYHNGMLTYSNFIIIEDLWASSMWDIVSRGLPDNNSCSRILITTEIEPVALACCGYNSEHIIKIDPLGDDVSSQLFFSGVVGQ…	MKIGTQATSLAVLHNQESHAPQAETAVRPEPAQAVPEIPSDLAIRPRARGIHPFLAMTLGDKGCASSSGVSLEEDSHTQASLSDFSVASRDVNHNNICAGLSTEWLVMSSDGDAESRMDHLDHNGEGQSSGTQRHQVYNDALAAALSNDDEAPFFTASTAVIEDAGFSLRREPKTVRTSGGSAQLGQTVADDVAQSGRKHLLSLRFANVQGHAIACSCEGSRFKLFDPNLGEFQSSRSAAPQLLKSLIDHYNSLNYDVACVNEFRVS	0
MSGFTLVTLRWYYGGVLDLSSGQVVYSGGQVTEFLDVDVDRLSYFELRGYIKELGYTTTCTFSIKPPNSGILEDIHNDMDILDLSCSLEDRDIVEVYVKHLIDDAVVDPTLILLENVPHGYMEESGSTFNKVNEQSGVGEDPFTTFDTRSASTPTPSTTTSSPRSPFTTTTHSTTTAAPKSPSTKTPPTTTAAPRSPSTTTPVTAANPSIEDADDLVSGPVESDFLEKEGSDYSTEDSVESECGLVGDDDEDYGSDVHEEVRELRAEKRSFQRRKRKERVPVDTEEVPVGEAGADLGFDETQTGKISVEGRLGGDEPYFASSDDGSFEIDGDEFSDECVESERVHLPRTVKRRRRPSNQKIIHDPTAKKVVGQLGMVFADVNEFRRAVSKYAVQKRVQI…	MRIGPLQPSIAHTAAPALPTHTSAISPTQVPHMPGNTPPLRERPRRRAGNMPPLVPLNDSAMTGKPALVALDSEFSEQRLAEVQARQITVQTLQGKLATHLAQAGTALKPDSIAARFAAGTLEPVYLDTAAFNAMSRGLPARARAAAGPVLIDAQQGRIIFNLQRAFAPGDTFSDAALAALGKQLNLSGHGLATPNWLQPAAGTPGRRKLQQAARYHGHEVPARDGGAGFFKANDHRLLEGKQVLLRNHQKSLVHNHYFEAPSTRAFGKDVMVHRGLFDNHAGIPENSLASIDHAYEQGYRNLELDVEVSSDGVPVLMHDFSIGRMAGDPQNRLVSQVPFAELREMPLVIRNPSDGNYVKTDQTIAGVEQMLEHVLKKPEPMSVALDCKENTGEAVAML…	0
MLTSSSHHGRSYDVFLSFRGEDTRKTFVGHLFNALIEKGIHTFMDDKELKRGKSISSELMKAIGESRFAVVVFSKNYASSTWCLEELVKILEIHEKFELIVVPVFYDVDPSTVRKQNGEYAVCFTKFEANLVDDRDKVLRWREALTKVANISGHDLRNTYNGDESKCIQQILKDIFDKFCFSISITNRDLVGIESQIKKLSSLLRMDLKGVRLVGIWGMGGVGKTTAARALFNRYYQNFESACFLEDVKEYLQHHTLLYLQKTLLSKLLKVEFVDCTDTEEMCVILKRRLCSKKVLVVLDDVNHNDQLDKLVGAEDWFGSGSRIVITTRDMKLLKNHDVHETYEIKVLEKDEAIELFNLHAFKRSSPEKEFKELLNLVVDYTGGLPLALKVLGSLLYKE…	MRPFQLLSAIAVFNSLKIVAGESYWDCKGIPILFRTVHAAVELAFTSQPGSISGYPSICRTTPLRTGPDERRQFPLTDTGARWQGGGITYYVEATRDKRHCEVFGTAGGVYKCTLVLRD	0
MVDAVLSVVLEKVFDFLAEEGRAFTEFGKQFQILKGNLLNIKEFINQVEKTKRNNNDLKETLNKLRDLIYESEDILDDCQSRNQTGKKNGASICFFLKDVQFKLPNSRRLKQINTEISNIQRNLEGFDRTLMRLNEQENNNTVSRWSSPLFIEDQIVGLDDDANKIIKWLQEWDRGYMIGIVGMGGLGKTTIAQIVYKRCEAMYEKRIWVSVSQDFKEKSIMRSILTSLGELSGEDDPSQLHIKIKQCLTGKNYLLVLDDVWKDGQWWENLQKGLPKENGSKIIITSRHEPTVKKMGVNESRIHKPKFLTKDESWSLLKKILTGEHLNPKLIDIGQEIAQRCAGLPLAIKAIGGIMQSRPSIDYWTQIAENFRQELESKDNPIDVSLQLSYNELPPYLK…	MHYITPIILMSIGKFLGMILGAGSLVGAMTPHHQSNCNSPCLVFVTFTKKCDSCQFNTKFTNLMSCTSCRKSSVVYEECSTKGCPANWHKSTCQEPKFERGVLHSLCANCQKHTKATPTISCKNCKNSASTYPYCSSPECHRRW	0
MAERVVTMAIGPLVSMLKDKASSYLLDQYKVMEGMEEQHKILKRKLPAILDVITDVEEQAMAQREGAKAWLQELRTVAYVANEVFDEFKYEALRREAKKNGHYIKLGFDVIKLFPTHNRVAFRYKMGRKLCLILQAVEVLIAEMQVFGFKYQPQPPVSKEWRHTDYVSIDPQEIASRSRHEDKKNIIGILVDEASNADLTVVPVVAMGGLGKTTLAQLIYNDPEIQKHFQLLLWVCVSDTFDVNSLAKSIVEASPNKNVDTDKPPLDRLQKLVSGQRYLLVLDDVWDNKELRKWERLKVCLQHGGMGSAVLTTTRDKRVSEIMGADRAAYNLNALEDHFIKEIIEARAFSSKKEKPIELVEVVDEIVKRCCGSPLAATALGSVLCTKTSVKEWKAVSSG…	MKVSSANAGVPANSADNTSARPSQTNADTTPLGRRRRAPDDAPGSPPARRQRQDSPEDSAQTMFRRAGMTSLPPSPATSEHVPLLDNRPTLERMGVDHPLPGRTWYETGHTTASPADRTSTASAAQVASSSRSAGPATAARPQPTHTSAGQQATVDRLRTQVTGFLSGALGKLQALSARNMDPELAQFRVLDVDRAIMPLLIVAENARNPGLNLVPLHMDMAEDEEVRTQPPMAGSRHIAEFVASARPGRYRAVIDDGSHTRAADIRKDASGTSVIVVDPLRKEKDESAYVDYADNVNMEFGEHAKCAFIPVDIQKSFFDCRILSLSLALKMHDKDDAFAAFHETLRNGGDPSHHVSRAQQTEELGATLVLDGAPLVDARMMKHGQAASSVSRYLGNHP…	0
MRIYRCFIVIDDMWDKKSWGLIRCALQDSNHRSRVVVTTRVFEVATYVGDVYKTQPLSRNDSEKLLYTRIVQGEGKCLDSSLVEVCDKFLKKCGGVPLAIITIASLLANKPQEDWSEVYSTIVLGHGGNDDVENTRRILSLSYYDLPLHLKPCLLYLSIFPEDYYIEKNLLIWKWIAEGFVHEKQAPGVGLFELGEGYFNELINRSMIQPVEAEDKGYVDGCRVHDMVLDMICLLSFEENFVTVLDGSEKQESPRIKTRRLALQHRNFEENRHQLGNVGVDQLRSFVVSECDGITVESPSFHVLRVLALENHFSRNYYCKHILQHLGNLHHLRYLGLQNVRTSELPDEVGDLKFLQVLDLSGTGIQELPESVGLLTKLLSLRANEGTRVSAGSIVKLTS…	MKNKTDIAGIAGLSTSHVSFDDAESKSVLDGSTQSTPEYKFQTPLDQLPARPAGPKSSNTTDAYIHESLPHSVPIAGASTSAVTHQQATQRKGTDEIYGLGSLPSAGPGRWEYLANPGNWHPERRKLHEKLLDQARSSALTLAESLESDGCQPTLFALRGNTATGKTRIATKKIPVLAAALKKTAGKGCVNPDVFKSSLAKSETGAKIFSSAQVHSESSFLADRFEGGLRSQKTGSGAIASIVVDKRLSREYEIDSYIQLAKETGRKVELCDIDAPLENSLVGVLQRKPEGEDPRPPYPVVSSGFVAVRSNRMYVIDRFIADPSLGNYRLFGTAEDGEKVMVASVIGGEFSVENAELYEKITSPQLSVTGDLADKVIDKELIDRLENNIADPERAAKTR…	0
MASATVDFGIGRILSVLENETLLLSGVHGEIDKMKKELLIMKSFLEDTHKHGGNGSTTTTTQLFQTFVANTRDLAYQIEDILDEFGYHIHGYRSCAKIWRAFHFPRYMWARHSIAQKLGMVNVMIQSISDSMKRYYHSENYQAALLPPGDAKWVNNISESSLFFSENSLVGIDAPKGKLIGRLLSPEPQRIVVAVVGMGGSGKTTLSANIFQSQSVRRHFESYAWVTISKSYVIEDVFRTMIKEFYKEADTQIPAELYSLGYRELVEKLVEYLQSKRYIVVLDDVWTTGLWREISIALPDGIYGSRVMMTTRDMNVASFPYGIGSTKHEIELLKEDEAWVLFSNKAFPASLEQCRTQNLEPIARKLVERCQGLPLAIASLGSMMSTKKFESEWKKVYST…	MKVSSANAGVPANSADNTSARPSQTNADTTPLGRRRRAPDDAPGSPPARRQRQDSPEDSAQTMFRRAGMTSLPPSPATSEHVPLLDNRPTLERMGVDHPLPGRTWYETGHTTASPADRTSTASAAQVASSSRSAGPATAARPQPTHTSAGQQATVDRLRTQVTGFLSGALGKLQALSAQNMDPELAQFRVLDVDRAIMPLLIVAENARNPGLNLVPLHMDMAEDEEVRTQPPMAGSRHIAEFVASARPGRYRAVIDDGSHTRAADIRKDASGTSVIVVDPLRKEKDENAYVDYADNVNMEFGEHAKCAFIPVDIQKSFFDCRILSLSLALKMHDKDDAFAAFHETLRNGGDPSHHVSRAQQTEELGATLVLDGAPLVDARMMKHGQAASSVSRYLENHP…	0
MEIAMGAIGSLLPKLGELLIGEITLEKKVRKGIESLITELKLMQAVLSKVSKVPADQLDEGVKIWAGNVKELSYQMEDIVDAFMVRVGDGGESTNPKNRVKKILKKVKKLFKNGKDLHRISAALEEVVLQAKQLAELRQRYEQEMRDTSANTSVDPRMMALYTDVTELVGIEETRDKLINMLTEGDDWSKHPLKTISIVGFGGLGKTTLAKAAYDKIKVQFDCGAFVSVSRNPEMKKVLKDILYGLDKVKYENIHNAARDEKYLIDDIIEFLNDKRYLIVIDDIWNEKAWELIKCAFSKKSPGSRLITTTRNVSVSEACCSSEDDIYRMEPLSNDVSRTLFCKRIFSQEEGCPQELLKVSEEILKKCGGVPLAIITIASLLANKGHIKAKDEWYALLSS…	MSHHFGLRKIKLLILLFLQVHGSQCAMRNFAADRVHGVESVISGSKSSSNPMALSKSMDKPDTSDLVDSNVQAKNDGSRYEEDFTAKYSEQVDHVSKILKEIEEQEPGTIIIDHKAFPIQDKSPKQVVNFPFPKKMITESNSKDIREYLASTFPFEQQSTILDSVKSIAKVQIDDRKAFDLQLKFRQENLAELKDQIILSLGANNGNQNWQKLLDYTNKLDELSNTKISPEEFIEEIQKVLYKVKLESTSTSKLYSQFNLSIQDFALQIIHSKYKSNQISQNDLLKLITEDEMLKILAKTKVLTYKMKYFDSASKMGINKYISTEMMDLDWQFSHYKTFNDALKKNKASDSSYLGWLTHGYSIKYGLSPNNERSMFFQDGRKYAELYAFSKSPHRKIIP…	1
MAHASVASLMRTIESLLTFNSPMQSLSCDHREELCALREKVSSLEVFVKNFEKNNVFGEMTDFEVEVREVASAAEYTIQLRLTGTVLGENKSQKKKARRRFRQSLQQVAEDMDHIWKESTKIQDKGKQVSKESLVHDFSSSTNDILKVKNNMVGRDDQRKQLLEDLTRSYSGEPKVIPIVGMGGIGKTTLAKEVYNDESILCRFDVHAWATISQQHNKKEILLGLLHSTIKMDDRVKMIGEAELADMLQKSLKRKRYLIVLDDIWSCEVWDGVRRCFPTEDNAGSRILLTTRNDEVACYAGVENFSLRMSFMDQDESWSLFKSAAFSSEALPYEFETVGKQIADECHGLPLTIVVVAGLLKSKRTIEDWKTVAKDVKSFVTNDPDERCSRVLGLSYDHL…	MASPAPAFSLANLLNGTYGVDTPEEVERVRSEQREEAAAACRNYKPLPAVDVSESVTEDAHSLRIPDGAPSEEVSVEFVTYGAEDYLEKSDDELLVAFETMVKPMRIGQLWCPAFNKCSFISSIAMARALLLAPSTSNRTMKCFEDLVAAIYTKSDFYYDDECEADDVQINISSRDVPGYSFEPWSRTSGFEPPPICEACDMIMYQCPCFDFNALKKSCAERTFADDYVIEGLDGVVDNATLLSNLGPFLVPVKCQYEKCPTPTVAIPPSLNRATDRVDINLVQSICDSTLPTHSNYDDSFHQVFGESADYSIDLDHVRLRQSDLIAKIPDSGHMIPVLNTGSGHKRVGTTKEVLTAIKKRNADVPELGDSVNLSRLSKAVAERFFISYINGNSLATSN…	0
MEAAAMAVTAATGALAPVLVKLAALLDDGECNLLEGSRSDAEFIRSELEAVHSLLTPNILGRMGDDDAACKDGLIAEVRELSYDLDDAVDDFLELNFEQRRSASPFGELKARVEERVSNRFSDWKLPAASLPPSSVHRRAGLPPPDAGLVGMHKRKEELIELLEQGSSDASRWRKRKPHVPLRIMGGEMQKIVFKIPMVDDKSRTKAMSLVASTVGVHSVAIAGDLRDEVVVVGDGIDSINLVSALRKKVGHAELLQVSQVKEDVKEITAMLAPVKSICEFHEVKTICILGLPGGGKTTIARVLYHALGTQFQCRVFASISPSSSPSPNLTETLADIFAQAQLGVTDTLSTPYGGSGTGRALQQHLIDNISAFLLNKKYLIVIDDIWHWEEWEVIRKSI…	MRVLCLALMATATVLVQSPASGLTTTVADTAQTATSILTPVLAGEPNKHVATRSLRTHPIDDSDDGEERLLNGMTDFFKYHAGKMSPEQLYKYLNLKGLGQEAYKHKNYASYIKKSKKWWKNQ	0
MAEGFVSFGLQKLWDLLSRESERLQGIDEQLDGLKRQLRSLQSLLKDADAKKHGSDRVRNFLEDVKDLVFDAEDIIESYVLNKLRGEGKGVKKHVRRLARFLTDRHKVASDIEGITKRISEVIGEMQSFGIQQIIDGGRSLSLQERQREIRQTYPDSSESDLVGVEQSVKELVGHLVENDVHQVVSIAGMGGIGKTTLARQVFHHDLVRRHFDGFAWVCVSQQFTQKHVWQRILQELQPHDGDILQMDEYALQRKLFQLLEAGRYLVVLDDVWKKEDWDRIKAVFPRKRGWKMLLTSRNEGVGIHADPTCLTFRASILNPEESWKLCERIVFPRRDETEVRLDEEMEAMGKEMVTHCGGLPLAVKALGGLLANKHTVPEWKRVFDNIGSQIVGGSGLDD…	MKINLSWKTYAVLSIVSLGGIHAMEHVPAELTRVSEGYTRFYRSPTASVILSGLVKVKWDNEQMTMPLFKWIGGEQAEELHFDVHIAHSSGPKLNRARTLGTVNSNMDQHWAQAHRNSGASRRTIQDCHLFENDIPNFPDYIKIKLVPKT	0
MELAVGASEATMRSLLGKLGNLLAQEYSLVSGVRGDIQYINDELASMQAFLRDLSVVTEGHNHDNRRKDWMKQIRDVAYDVEDCIDDFAHRLPQDSISDAKCSFILTKMYELLTWWPRRDIASRIAELKVRAQQIADRRNRYGVNNPEHCDSSNSPRPRAHAAAQDIAEYQDTKPQIVSIKEPVGMKTVMENLEKWLTEPQPDKGRAVLSIVGFGGVGKTTIAMALYRKVSGKFDCQASVAVSQNYDEDEVLRSILNQVSKQEEAGGSTESSSRDENTREPQGSSSTSSREENTAESGTKRMLNKLKKALPLSLLGGNDDKTSVRQQETMGSLQLREELKRRLAEKRYILLIDDIWSAKTWNSIIIPFLPSENDKDSRIIVTTRFHAVGSTCSPRHKND…	MKSFTHILGAFLAMVALVTGAALPEESQLDTRTITESQALSIARRQGACISLDIVPRRVDRAHQTNFQWVIREEGRTDWNPNNHVHVLIDAQTTEFDHRLTVEITNRSQRFGNAVILSRYAGDTNTGPIQDQIRIPVGTAEGRTAAFVSRCIRLPSLQGTWWWQLEN	0
MSASAALVFAGKSVATSAISFLVNKAFSYTDEYCKSDNMDELKNRLLRAMPHIQAVFDVVNPELVREQSSGLDAWLWQLRDAVEAAEDAIDELEYYELEEKAKDQKVSEWGSPLGKMKHKFVRSFGPAINKTIKKISHRDTLKRLMKSVDDLDKAAVGVSDFLKLTDHLSGGSSTSSQQLMDNDRQTSSTLSATNFVGREKEKEQIIGWLANTSDELGETMVIKTNSIPIISVIGHGGMGKTALAQSICGQDEVVKHFKVIWTTISTSFDATSVTSKILEDATGVKPSSDHLEPLQRNLKEKLASINFLLVLDDVWEDKKRDEWEKLFAPLKELNTTGSKILLTTRMQSVADMAAKVMGVERDKFLTLQGLEDDKNLELFGHHAFSGLNPRDDAYLMLI…	MKISALFSVAALLSQSMPVLGYLFYRCGNDHITERALINQISMEHKKLTGQGSSVDSFPGGRATAEVTFWEPSISNPGTYLDIKVKFNIYRQMLSFEVSSSGKIIPQEGDYGVEIPEEDLEVSDEPYYAN	0
MAPAVSASQGVIMRSLTSKLDSLLLQPPEPPPPAQPSSLRKGERKKILLLRGDLRHLLDDYYLLVEPPSDTAPPPDSTAACWAKEVRELSYDVDDFLDELTTQLLHHRGGGDGSSTAGAKKMISSMIARLRGELNRRRWIADEVTLFRARVKEAIRRHESYHLGRRTSSSRPREEDDDDDREDSAGNERRRFLSLTFGKDDAAVHGQLVGRDISMQKLVRWLADGEPKLKVASIVGSGGVGKTTLATEFYRLHGRRLDAPFDCRAFVRTPRKPDMTKILTDMLSQLRPQHQHQSSHVWEVDRLLETIRTHLQDKRLNYHNGMLTYSNFIIIEDLWASSMWDIVSRGLPDNNSCSRILITTEIEPVALACCGYNSEHIIKIDPLGDDVSSQLFFSGVVGQ…	MSYSITSPSQFVFLSSVWADPIELLNVCTNSLGSQFQTQQARTTVQQQFSEVWKPFPQSTVRFPGDVYKVYRYNAVLDPLITALLGTFDTRNRIIEVKNQQSPTTAETLDATRRVDDATVAIRSAINNLVNELVRGTGLYNQNTFESMSGLVWTSAPAS	0
MAERVVTMAIGPLVSMLKDKASSYLLDQYKVMEGMEEQHKILKRKLPAILDVITDVEEQAMAQREGAKAWLQELRTVAYVANEVFDEFKYEALRREAKKNGHYIKLGFDVIKLFPTHNRVAFRYKMGRKLCLILQAVEVLIAEMQVFGFKYQPQPPVSKEWRHTDYVSIDPQEIASRSRHEDKKNIIGILVDEASNADLTVVPVVAMGGLGKTTLAQLIYNDPEIQKHFQLLLWVCVSDTFDVNSLAKSIVEASPNKNVDTDKPPLDRLQKLVSGQRYLLVLDDVWDNKELRKWERLKVCLQHGGMGSAVLTTTRDKRVSEIMGADRAAYNLNALEDHFIKEIIEARAFSSKKEKPIELVEVVDEIVKRCCGSPLAATALGSVLCTKTSVKEWKAVSSG…	MKINLSWKTYAVLSIVSLGGIHAMEDVPAELTGVSEGYTRFYRSSTASVILSGLVNVKWDNEQMTMPLFKWIGGEQAEELHFCVHIAHSSGRRLNSARTLGTVNSNMDQHWVEAYRSSGVTRCTIQDCHLFANDIPNFPDYIKIKLVPKT	0
MDAPASFSLGAMGPLLRKLDSLLVAPEIRLPKPLKEGIELLKEDLEEIGVSLVEHSVVDSPTHKARFWMDEVRDLSYHIEDCIDTMFSMRSGGDDGKPRSERRHKVGRAKIDGFSKKPKPCTRMARIAELRALVREASERLERYQLGDVCGSSSPVVFTADGRARPLHHGVSANLVGVDEFKTKLNRWLSDEEGPHLKVAAIVGPAGIGKTALATELYRDHRWQFECRAFVRASRKPDMQRLLGGILSQVQRRQRSSDAYADSTVQSLIDNLREHLQDRRYLIIIDGLWETAVWNIANSAFPDVNSFSRILITADIEQVALECCGYKYDYIMRMEPLGSLDSKKVFFNKVFGSEDQCPPELKEVSNTILEKCGGLPLAIISIAGLLGSQPENPVLWDYV…	MMMISTKSKLRNIFLLLAIANVNFCVKGHPMNSAKLAEEVKDGVNQPEFDRGFLRPFGAKMKFLKPDQVQKLSTDDLITYMAEKDKNVRDLAIKLRDAKQDSTKNGTPEIKQKYDKAYEKTKAAAEKLVSEESLTRDALLELTEEQYVEKAALFDKDVYRNNLQRQTYERLLRSETDVSYREVARTFIAREGEPALNAKIERLALTLENNADTRSKLDYLAIAADFLKNQANLHADDPELNLYKAETKAREIKANRAMKEALEGADKLFERNKILKSPDMRYKSAGFQAFIDKMMAWLSKIMTTKSYIKSLAKP	0
MEAAAMAVTAATGALAPVLVKLAALLDDGECNLLEGSRSDAEFIRSELEAVHSLLTPNILGRMGDDDAACKDGLIAEVRELSYDLDDAVDDFLELNFEQRRSASPFGELKARVEERVSNRFSDWKLPAASLPPSSVHRRAGLPPPDAGLVGMHKRKEELIELLEQGSSDASRWRKRKPHVPLRIMGGEMQKIVFKIPMVDDKSRTKAMSLVASTVGVHSVAIAGDLRDEVVVVGDGIDSINLVSALRKKVGPAMFLEVSQAKEDVKEITAMLAPVKSICEFHEVKTICILGLPGGGKTTIARVLYHALGTQFQCRVFASISPSSSPSPNLTETLADIFAQAQLGVTDTLSTPYGGSGTGRALQQHLIDNISAFLLNKKYLIVIDDIWHWEEWEVIRKSI…	MGNVCVGGSRMSHQVYSPDRADTPPRSERNTPDRRQRAAGDAERTQSMRLQQKINDLKPYVRHARGPIKAYGQAALDRASGKKTSVSFAQLDATHLDAMVDVENKRNPGLNLRHFRDHNELIQAIQSCGPNSFRAIFPQTCPETRQTLKHHVMADVRLHQGGAPTIIITEPAVIVGARYQQLQRHNLTLEDLSESGVPLSQVAIIETQAQKTSDDCVMYSLNYAIKAHKKAAQFDDIHHGLQHGTLSTESESRARTTLGALEANSSYSVMHEGAHAAFGADVLPVDFYKHGASLTQAKQLMKRPDGRMAGRVNSEGHSEAENLVQRNQAFRVKRRELLDDETPSNTQFSASIDGFRLQEIKRVLAEEQR	0
MDFISSLIVGCAQVLCESMNMAERRGHKTDLRQAITDLETAIGDLKAIRDDLTLRIQQDGLEGRSCSNRAREWLSAVQVTETKTALLLVRFRRREQRTRMRRRYLSCFGCADYKLCKKVSAILKSIGELRERSEAIKTDGGSIQVTCREIPIKSVVGNTTMMEQVLEFLSEEEERGIIGVYGPGGVGKTTLMQSINNELITKGHQYDVLIWVQMSREFGECTIQQAVGARLGLSWDEKETGENRALKIYRALRQKRFLLLLDDVWEEIDLEKTGVPRPDRENKCKVMFTTRSIALCNNMGAEYKLRVEFLEKKHAWELFCSKVWRKDLLESSSIRRLAEIIVSKCGGLPLALITLGGAMAHRETEEEWIHASEVLTRFPAEMKGMNYVFALLKFSYDNL…	MRSSTTFITIAFIAMQALGIAATQVTILKKGERITWVEVPKGESRVFNIRGKSVTVSVSDDGTPSISGSKYTVE	0
MAYAALSSLIYTLQQLLKPNQSLVCRSSTQQHVQSIYHNLSALQLFLDDTTTKDIETLKVIEKRIRDVVYKAEDKVDSSLRNIILADCTENREGACKFFEEELLKVEKDVHSLSKEVMQIEFNKHGSRSAELTTILPSPEKSTIEEHTIVGMEDEYNTILDRLTAQTDELTVIPIFGMGGIGKTTLARKVYDDSSIRSRFDRHVWVTTSEEFNERRMLLEVVSSITTGSNQEKSDDQLMEIVYRGLKGRRFLIVIDDIWSTEAWDQMQRIFPNDDNKSRILLTTRLKYVADYVNSPDFPPHSKSFLSLDDSWNLFTEKVFNKDTCPPHLEETGKHIVQQCRGLPLSVVVVAGLVGKMDPTHDNWENVEENLNSFIGTVSERCQSILSLSYNYLPQYLRA…	MGNVCVGGSRMSHQVYSPDRADTPPRSERNTPDRRQRAAGDAERTQSMRLQQKINDLKPYVRHARGPIKAYGQAALDRASGKKTSVSFAQLDATHLDAMVDVENKRNPGLNLRHFRDHNELIQAIQSCGPNSFRAIFPQTCPETRQTLKHHVMADVRLHQGGAPTIIITEPAVIVGARYQQLQRHNLTLEDLSESGVPLSQVAIIETQAQKTSDDCVMYSLNYAIKAHKKAAQFDDIHHGLQHGTLSTESESRARTTLGALEANSSYSVMHEGAHAAFGADVLPVDFYKHGASLTQAKQLMKRPDGRMAGRVNSEGHSEAENLVQRNQAFRVKRRELLDDETPSNTQFSASIDGFRLQEIKRVLAEEQR	0
MDIVTGAIANLIPKLGELLVEEYKLHKDVKKDVEDLRKELQSMNAALIKIGEVPRDKLDRQDKLWAEEVRELSYIIEDVVDKFLVRVHGIQPHNNTNGFKGLMKKTSELLKKVKDKHGIAHAIKDIKKQLEEVAARRDRNKVVVPNPTEPITIDPCLRALYAEATELVGIYGKRDEELMRLLSMSGDDASTKKLKKVSIVGFGGLGKTTLARAVYEKIKGDFNCRAFVPAGQNPDMKKVLRDILIDLGNPHSDLAMLDANQLIKKLHAFLENKRYLVIIDDIWDEKLWEGINFAFSNRNNLGSRLITTTRIASVSNSCCSSDDDSVYQMEPLSNDDSRKLFYKRIFPFESGCPNEFEQVSEDILKKCGGVPLAIITIASALAGGQKVKPKCEWDVLLQS…	MQFSQILTVLFLGVSVSALPAGGLPGSPGSAVQRCHCPPRGSHAHGSLAAREEAPEAEGDAKISARYTCPNCHKTGKGCDDGWCQVEKTHW	0
METSSISTVEDKPPQHQVFINFRGADLRRRFVSHLVTALKLNNINVFIDDYEDRGQPLDVLLKRIEESKIVLAIFSGNYTESVWCVRELEKIKDCTDEGTLVAIPIFYKLEPSTVRDLKGKFGDRFRSMAKGDERKKKWKEAFNLIPNIMGIIIDKKSVESEKVNEIVKAVKTALTGIPPEGSHNAVVGALGNSNAGTSSGDKKHETFGNEQRLKDLEEKLDRDKYKGTRIIGVVGMPGIGKTTLLKELYKTWQGKFSRHALIDQIRVKSKHLELDRLPQMLLGELSKLNHPHVDNLKDPYSQLHERKVLVVLDDVSKREQIDALREILDWIKEGKEGSRVVIATSDMSLTNGLVDDTYMVQNLNHRDSLQLFHYHAFIDDQANPQKKDFMKLSEGFVH…	MGCVSSKSTTVLSPQTSFNEASRTSFRALPGPSQRQLEVYDQCLIGAARWPDDSSKSNTPENRAYCQSMYNSIRSAGDEISRGGITSFEELWGRATEWRLSKLQRGEPLYSAFASERTSDTDAVTPLVKPYKSVLARVVDHEDAHDEIMQDNLFGDLNVKVYRQTAYLHGNVIPLNTFRVATDTEYLRDRVAHLRTELGAKALKQHLQRYNPDRIDHTNASYLPIIKDHLNDLYRQAISSDLSQAELISLIARTHWWAASAMPDQRGSAAKAEFAARAIASAHGIELPPFRNGNVSDIEAMLSGEEEFVEKYRSLLDSDCF	0
MAFSSASSSSSPQSSLYTGEWEYDVFLCFRGDDTRDGFTSHLLSALSDKKIRAFIDEKLEKTESIDELISILQRCPLSVVVFSERFADSIWCLEEVVTIAERMEKVGHRVLPVFYKVDPSDVKDKSHRTGPKRWMDALKAVAKCAGHTSQAIKIESELIKAVVETVQKQLIDMSPSINRNNLVAMGSRIFEVERLLAMDKLDDTCIIGLWEMGGVGKTTLAEACYDRVTSSNKGIKHLFVRNVNEICEKHHGVEKIVHKLYSKLLDENNIDREDLNIGYRRERLSRSRVFVVLDNVETLEQLALGYVFNLSKVFAAGSRIIITTRNKKVLQNAMAKIYNVECLNDEESTRLFSLHAFKQDRPQDNWMGKSRLATSYCKGNPLALKILGGALYGEDIHYW…	MRVTTFNTFLLTLGTVAVVNAETGNKYIEKRAIDLSRERDPNFFDNADIPVPECFWFMFKNNVRQDAGTCYSSWKMDMKVGPNWVHIKSDDNCNLSGDFPPGWIVLGKKRPGF	0
MEKRKDIEEANNSLVLFSALSKDIANVLIFLENEENQKALDKDQVEKLKLKMAFICTYVQLSYSDFEQFEDIMTRNRQEVENLLQSLLDDDVLTSLTSNMDDCISLYHRSYKSDAIMMDEQLDFLLLNLYHLSKHHAEKIFPGVTQYEVLQNVCGNIRDFHGLILNGCIKHEMVENVLPLFQLMAERVGHFLWEDQTDEDSRLSELDEDEHNDRDSRLFQLTHLLLKIVPTELEVMHICYTNLKASTSAEVGRFIKKLLETSPDILREYIIQLQEHMLTVIPPSTLGARNIHVMMEFLLLILSDMPKDFIHHDKLFDLLAHVGTLTREVSTLVRDLEEKLRNKEGNNQTNCATLDLLENIELLKKDLKHVYLKAPNSSQCCFPMSDGPLFMHLLHMHLN…	MKINLSWKTYAVLSIVSLGGIHAMEHVPAELTGVSEGYTRFYRSSTASVILSGLVKVKWDNEQMTMPLFKWIGGEQAEELHFDVHIAHSSGRRLDRARTLGAVNSNMDQHWVEAYRSSGVTRCTIQDCHLFENDIPNFPDYIKIKLVPKT	0
MEIGLAVGGAFLSSALNVLFDRLAPNSDLLKMFKRDKRDVRLLKKLRMTLLGLQAVLSDAENKQASNPYVSQWLNELQDAVDGAENLIEEVNYEVLRLKVEGQCQNLGETSNQQVSDCNLCLSDDFFLNIKEKLEETIETLEELEKQIGRLDLTKYLDSGKQETRESSTSVVDESDILGRQNEIEGLIDRLLSEDGKNLTVVPVVGMGGVGKTTLAKAVYNDEKVKNHFGFKAWICVSEPYDILRITKELLQEFGLMVDNNLNQLQVKLKESLKGKKFLIVLDDVWNENYKEWDDLRNLFVQGDVGSKIIVTTRKESVALMMGCGAINVGTLSSEVSWDLFKRHSFENRDPEEHPELEEIGIQIAHKCKGLPLALKALAGILRSKSEVDEWRHILRSEI…	MRFLFLLVAVALASAEAAESAAMIHEEAGVSSFNTLTGGNQIQRSLRVYLGANEERGVGGVKLENILTIFVQRAKAKLPQGFTAAALGNWKGFSRRVDTVMEHYPKGLSEKAIKELRTAETKRFTDYAMLGPSDKYNLLRPMQGVDEAMIAPNLVSLTGRKNQVLGDAGGRSVVCNVVMRSEAEGGGILLISSSKLDKQDFILPKGGLEKGEIAYGAAKREVLEEGGVRYRSDIFIFYRWSVLTLVMALQVKVKKLKELGVTLVGDKTYESFLMRSKKVYEQWSESRRLRVWVRECQSIEIPGETQLTVRLLFN	1
MASSSSSSSRNWSYHVFPSFSGEDVRNTFLSHFLKELDRKLIISFKDNEIERSQSLDPELKHGIRNSRIAVVVFSKTYASSSWCLNELLEIVKCKKEFGQLVIPIFYNLDPSHVRKQTGDFGKIFEKTCRNKTVDEKIRWKEALTDVANILGYHIVTWDNEASMIEEIANDILGKMNISPSNDFEDLVGIEDHITKMSSLLHLESEEVRMVGIWGPSGIGKTTISRALFSRLSCQFQSSVFIDKVFISKSMEVYSGANLVDYNMKLHLQRAFLAEIFDKKDIKIHVGAMEKMVKHRKALIVIDDLDDQDVLDALAGQTQWFGSGSRIIVVTENKHFLRANRIDHIYKVCLPSNALALEMFCRSAFKKNSPPDDFLELSSEVALRAGNLPLGLNVLGSNL…	MGLCASKPRTTSGYNTYASYNSGSSTPEPEETGSSRVTETHPEFRSIPDRAKDKAIALKEALSRQSGYITPRLEYYARTALAQAAQTGSTPEITDLDIENIGDLTDTYNQRLSNINLKHHTSPQDFFQEFMTSQEPCWRSVVRLSPNSRHHVAIDVRNQDDVRTMLIIESALAYGKSNNATGFLPGYLQMHNNVKNYAQDNGRMAVIQLGVQKSKYDCIIFSLNNALAAYQKDTIFDSLHDSLRENGSCFQPREHKSETVSGIEVIDGTKILPAVFFKHTHSRSTINDAIEEQPELADRNVSTNRESAHQTLSERVADFRVQRSERSYSMSIESSRLRKIRKAIES	0
MAYAALSSLIYTLQQLLKPNQSLVCRSCTQQHLQSIYHNLSALQLFLDDTTTKDIETLKVIEKRIRDVVYKAEDKVDSSLRNIILADCTENREGACKFFEEELLKVEKDVDSLRKEVMQIEFNKHGSRSAELTTILPSPEKSTIEEHTIVGMEDEYNTILDRLTAQTDELTVIPIFGMGGIGKTTLARKVYDDSSIRSRFDRHVWVTTSEEFNERRMLLEVVSSITTGSNQEKSDDQLMEIVYRGLKGRRFLIVIDDIWSTQAWDQMQRIFPNDDNKSRILLTTRLKYVADYVNSPDFPPHSKSFLSLDDSWNLFTEKVFNKDTCPPHLEETGKHIVQQCRGLPLSVVVVAGLVGKMDPTHDNWENVEENLNSFIGTVSERCQSILSLSYNYLPQYLRA…	MRLVHAVLLPGIIVFVSNGNLLHAHALHEDETGVTAGRQLRAAASEVFGLSRASFGLGKAQDPLDKFFSKIIFSGKPIETSYSAKGIHEKIIEAHDLHVSKSKNAPIQYASVMEYLKKTYPGPDIERIVSTLERHDEVGAKDLGAKLRDALDRQ	0
MNIVTGAMGSLIPKLGELLMDEYKLHKRIKKDVEFLKKELESMHAALIKVGEVPRDQLDRQVKLWADEVRELSYNMEDVVDKFLVRVDGDGIQQPHDNSGRFKELKNKMIGLFKKGRNHHRIADAIKEIKEQLQEVAARRDRNKVAVPNPMEPITIDPCLRALYAEATELVGIYGKRDEELMRLLSMEGDDASNKRLKKVSIVGFGGLGKTTLARAVYDKIKGDFDCRAFVPVGQNPDMKKVLRDILIDLGNPHSDLAILDDKQLVKKLHDFLENKRYLVIIDDIWDEMLWEGINFAFSNRNNLGSRLITTTRNFDVSKSCCLSADDSIYKMKPLSTDDSRRLFHKRIFPDAGGCPSEFQQVSEDILKKCGGVPLAIITIASALASGQHVKPKHEWDIL…	MRFLFLLVAVALASAEAAESAAMIHEEAGVSSFNTLTGGNQIQRSLRVYLGANEERGVGGVKLENILTIFVQRAKAKLPQGFTAAALGNWKGFSRRVDTVMEHYPKGLSEKAIKELRTAETKRFTDYAMLGPSDKYNLLRPMQGVDEAMIAPNLVSLTGRKNQVLGDAGGRSVVCNVVMRSEAEGGGILLISSSKLDKQDFILPKGGLEKGEIAYGAAKREVLEEGGVRYRSDIFIFYRWSVLTLVMALQVKVKKLKELGVTLVGDKTYESFLMRSKKVYEQWSESRRLRVWVRECQSIEIPGETQLTVRLLFN	0
MEAAAVSASTGALNTLLPKLADLLLLVAGEHHSSRRAVEDGVEHLESELTSMRAALEKVSAAAAPPDQLDGQVRLWARDVRDMSYHIEDAIDTYLLREAAAAGRRRPPPPCCSFVVGLTSSARRRRRAIAAEIERIKKEVEEVSRRRERYRIDDHVVAVVDDAPVDRRLPALYANFASLVGVDASVEEVIKLLSMEGDQGAVMMRRKLKLIAIVGPGGIGKTTLANLVYQKLHGQFECQALVSVSQKPNVKAVLSSILCQVSQLKYENFSSWGEKEIIDKIRDVLKDISIFPEDYIIDRDDLIWRWIAEGFIQPKQGTILYEKGERYFDELINRNLIQPICIDVHGKAQACRVHDTILEFIAGLSIEENFVAILNGQCSTSDLPKRIYRLSLQNSKDDI…	MSHHFGLRKIKLLILLFLQVHGSQCAMRNFAADRVHGVESVISGSKSSSNPMALSKSMDKPDTSDLVDSNVQAKNDGSRYEEDFTAKYSEQVDHVSKILKEIEEQEPGTIIIDHKAFPIQDKSPKQVVNFPFPKKMITESNSKDIREYLASTFPFEQQSTILDSVKSIAKVQIDDRKAFDLQLKFRQENLAELKDQIILSLGANNGNQNWQKLLDYTNKLDELSNTKISPEEFIEEIQKVLYKVKLESTSTSKLYSQFNLSIQDFALQIIHSKYKSNQISQNDLLKLITEDEMLKILAKTKVLTYKMKYFDSASKMGINKYISTEMMDLDWQFSHYKTFNDALKKNKASDSSYLGWLTHGYSIKYGLSPNNERSMFFQDGRKYAELYAFSKSPHRKIIP…	0
MAEGFVSFGLQKLWDLLSRESERLQGIDEQLDGLKRQLRSLQSLLKDADAKKHGSDRVRNFLEDVKDLVFDAEDIIESYVLNKLRGEGKGVKKHVRRLARFLTDRHKVASDIEGITKRISEVIGEMQSFGIQQIIDGGRSLSLQERQREIRQTYPDSSESDLVGVEQSVKELVGHLVENDVHQVVSIAGMGGIGKTTLARQVFHHDLVRRHFDGFAWVCVSQQFTQKHVWQRILQELQPHDGDILQMDEYALQRKLFQLLEAGRYLVVLDDVWKKEDWDRIKAVFPRKRGWKMLLTSRNEGVGIHADPTCLTFRASILNPEESWKLCERIVFPRRDETEVRLDEEMEAMGKEMVTHCGGLPLAVKALGGLLANKHTVPEWKRVFDNIGSQIVGGSGLDD…	MQPTAIRSTVGLPGADMTADLRDPAPVAVPAHSAADAAAPPPGALQTIVGRPPRPDGPRHRRAQSLPARLTPAQRGMLAELGVADTSVLTPTETAVLRELRLHRPPLPLDTLLFTDPNKDPDDVVTYTIAKQLQAEGFLRLTDVVVTLGDADMRSQRAQLAKGVFDRLALPEVRVARGQDYPMTSTQAREHSKFLAEGAALRAAPDAVHTDGVRAMRERLATSPHKLGMVVIAGMTDASALLAEAGDLVREKLASITIMGGIDPARDADGLVQPDTRAYNNATDIHAARALYRRAQQLGIPLRILSKEAAYRAAVPPAFYEGIARNGHPVGEYLRDVQKNALKGLWEGIQANLIPGLDTAWFFRTFVAAQPQDPAAADQQGAMSFDAIWPQVTKLNLYD…	0
MAPAVSASQGVIMRSLTSKLDSLLLQPPEPPPPAQPSSLRKGERKKILLLRGDLRHLLDDHYLLVEPPSDTAPPPDSTVACWAKEVRELSYDVDDFLDELTTQLLHHRGGGDGSSTAGAKKMISSMIARLRGELNRRRWIADEVTLFRARVKEAIRRHESYDLGRRTSSSRPREEDDDDDREDSAGNERRRFLSLTFGMDDAAVHGQLVGRDISMQKLVRWLADGEPKLKVASVVGSGGVGKTTLATEFYRLHGRRLDAPFDCRAFVRTPRKPDMTKILTDMLSQLRPQHQHQSSDVWEVDRLLETIRTHLQDKKYFIIIEDLWASSMWDIVSRGLPDNNSCSRILITTEIEPVALACCGYNSEHIIKIDPLGDDVSSQLFFSGVVGQGNEFPGYLTEV…	MRLSTIILAVSAVTLVAGVNALCEAANVDQAMVMPLTYANSVSEDLNNADGKRYLRSSENEERLGGANMFNIKKLEDALNDTTYAKTLFRRWKRSGVNEDTITTKFKNLQISLDENALELIQSYRIWLNAHATKTNPKLFDRAKIKKALEDGTYANVLYGRWKRYGFESDDVFKRFQRMGVNKDDNLYQVYKNYVTWLNVHHPLKKSTLTTPEAFLFYPSRIQRAKSDPAFAETLFAKWKSSGLDEGPVYKKLWDMGLKKDNAIYKLYTDYVLWLDKHFPLPAKATN	0
MELVTGVMGSLLPKLGELLKDEYDLQRGLREKIKSLSRELESVHAVLRKVGAVPLDQLDELVKLWARDVRELSYDMEDIVDMFLVRFNDNHESDDPWVLRRLRKKMSKLFKKAKDRREIAGAIQSINEKLQEVSTRRARYRVDSFVTKPAGPVSIDPRLQALYKRSTELTGVDGPMDRIINMLSPRDDIHLSDKKKIISIVGFGGLGKTTLAKVVYDKLKPDFDCGAFVPVGQNPDMKKVLRDILIDLDKQKYKHSIIMKLNERQLIDEIKDLVEKKRCIVIIDDIWDKKSWELIRCALQDSNYGSRVVVTTRISEVATHVGCYVYKMEPLSHDDSEKLLYATIANAEGKCLARPSAVACEKILNKCDGVPLSIITIARLLANKPEEDWSEVYNSIGFG…	MRVTTFNTFLLTLGTVAVVNAETGNKYIEKRAIDLSRERDPNFFDHPGIPVPECFWFMFKNNVRQDAGTCYSSWKMDMKVGPNWVHIKSDDNCNLSGDFPPGWIVLGKKRPGF	1
MSYLREVATAVALLLPFILLNKFWRPNSKDSIVNDDDDSTSEVDAISDSTNPSGSFPSVEYEVFLSFRGPDTREQFTDFLYQSLRRYKIHTFRDDDELLKGKEIGPNLLRAIDQSKIYVPIISSGYADSKWCLMELAEIVRRQEEDPRRIILPIFYMVDPSDVRHQTGCYKKAFRKHANKFDGQTIQNWKDALKKVGDLKGWHIGKNDKQGAIADKVSADIWSHISKENLILETDELVGIDDHITAVLEKLSLDSENVTMVGLYGMGGIGKTTTAKAVYNKISSCFDCCCFIDNIRETQEKDGVVVLQKKLVSEILRIDSGSVGFNNDSGGRKTIKERVSRFKILVVLDDVDEKFKFEDMLGSPKDFISQSRFIITSRSMRVLGTLNENQCKLYEVGSM…	MKIGTQATSLAVLHNQESHAPQAETAVRPEPAQAVPEIPSDLAIRPRARGIHPFLAMTLGDKGCASSSGVSLEEDSHTQASLSDFSVASRDVNHNNICAGLSTEWLVMSSDGDAESRMDHLDHNGEGQSSGTQRHQVYNDALAAALSNDDEAPFFTASTAVIEDAGFSLRREPKTVRTSGGSAQLGQTVADDVAQSGRKHLLSLRFANVQGHAIACSCEGSRFKLFDPNLGEFQSSRSAAPQLLKSLIDHYNSLNYDVACVNEFRVS	0
MSYLREVATAVALLLPFILLNKFWRPNSKDSIVNDDDDSTSEVDAISDSTNPSGSFPSVEYEVFLSFRGPDTREQFTDFLYQSLRRYKIHTFRDDDELLKGKEIGPNLLRAIDQSKIYVPIISSGYADSKWCLMELAEIVRRQEEDPRRIILPIFYMVDPSDVRHQTGCYKKAFRKHANKFDGQTIQNWKDALKKVGDLKGWHIGKNDKQGAIADKVSADIWSHISKENLILETDELVGIDDHITAVLEKLSLDSENVTMVGLYGMGGIGKTTTAKAVYNKISSCFDCCCFIDNIRETQEKDGVVVLQKKLVSEILRIDSGSVGFNNDSGGRKTIKERVSRFKILVVLDDVDEKFKFEDMLGSPKDFISQSRFIITSRSMRVLGTLNENQCKLYEVGSM…	MAWKDCIIQRYKDGDVNNIYTANRNEEITIEEYKVFVNEACHPYPVILPDRSVLSGDFTSAYADDDESCYRHHHHHH	0
MAESFLFNIIERVLAKVSSIAVYEISLAWNVKTDLRKLQSTLSTIKAVLLDANEKQAKNHEVRDWLEKLRDVVYDVDDLMDDLSTQLLLQMHFQKSFGKKVRRFFSSSNPIIYRFKIGRRVKEIRELLNEIADDRKSFHFTEHNYLIPAENTSREQTHSSVRASDIIGRDADQENIVKQLIDSHNEENISVIPIVGLGGLGKTTLVKLVYNDNRVVQNFDLRMWVSISEDFSLRKIIEKILRSATGESFDHLDMDQLQGCLGNVLRLKRYLLVLDDVWNEDQHKWTDLRELLMNCASGSKIVVTTRSKMAALITGTVPPYYLEGLASDDCLSLFLKCAFGGQDNMFPNLVEIGKEIVKKCGGVPLAVKTLGRLLYTKTDENEWLQIRDNEIWEIEQKES…	GEEKWLYAQLYGNLKAVGKSESQLETKHVGKGQCPLFQLYLSTHKEAKEYFKPLMGAYAKSRLNRIAYAKDILSMQRKLKWAKLDVACLELAVEDVICDLHAVNFTTCEYITDEEQIFQSLNMKSAVGAMYRGKKRDYFETYTTEDKERILYESCLRLYTGKLGIWNGSIKAELRPMEKVQANKTRTFTAAPIDTLLAGKVCVDDFNNQFYSKHTIAPWSVGISKFSGGWDKLLRKLPDGWIYCSADGSRFDSSLTPYLINAVAQIRLAFMEKWDIGEQMIKNLYAEIIYTPILTADGTIVKKFKGNNSGQPSTVVDNTLMVLIAMRYSLRRLGMNYKDQIKRCVFFANGDDLIVAVRHEDEWVLDSLQAPFQELGLSYNFDDRTTNRSELWFMSHQGK…	0
METSSISTVEDKPPQHQVFINFRGADLRRRFVSHLVTALKLNNINVFIDDYEDRGQPLDVLLKRIEESKIVLAIFSGNYTESVWCVRELEKIKDCTDEGTLVAIPIFYKLEPSTVRDLKGKFGDRFRSMAKGDERKKKWKEAFNLIPNIMGIIIDKKSVESEKVNEIVKAVKTALTGIPPEGSHNAVVGALGNSNAGTSSGDKKHETFGNEQRLKDLEEKLDRDKYKGTRIIGVVGMPGIGKTTLLKELYKTWQGKFSRHALIDQIRVKSKHLELDRLPQMLLGELSKLNNPHVDNLKDPYSQLHERKVLVVLDDVSKREQIDALREILDWIKEGKEGSRVVIATSDMSLTNGLVDDTYMVQNLNHRDSLQLFHYHAFIDDQANPQKKDFMKLSEGFVH…	MSSSVYESIIQTRASVWGSTASGKAVVDSYWIHELGTGSQLVQTQLYSDSRSKSSFGYTAKVGDLPCEEEEILSQHVHIPIFDDIDFSINIDDSVLALSVCSNTVNANGVKHQGHLKVLSPAQLHSIGSTMNRSDITDRFQLQEKDIIPNDRYIEAANKGSLSCVKEHTYKIEMCYNQALGKVNVLSPNRNVHEWLYSFKPNFNQVESNNRTVNSLAVKSLLMSAENNIMPNSQAFVKASTDSHFKLSLWLRVPKVLKQISIQKLFKVAGDETNKTFYLSIACIPNHNSVETALNITVICKHQLPIRKCKAPFELSMMFSDLKEPYNIVHDPSYPQRIVHALLETHTSFAQVLCNNLQEDVIIYTLNNHELTPGKLDLGERTLNYSEDAYKRKYFLSKT…	0
MELVVGASEATMRSLLGKLGNLLAQEYALISGVRGDIQYINDELASMQAFLRDLSVLPEGHYHDNRSKDWMKQIRDIAYDVEDCIDDFAHRLPQDSISDAKCSFLVTKMYELLTWWPRRDIASRIAELKVRAQQIADRRNRYGVNNPELHCDSSNRPRARSAAQDIAEYQVTKLQIIGIKEPVAMKTVMEDLEKWLTEPRPDNGRAVLSIVGFGGVGKTTIAMALYRKVSGKFGCRASVAVSQNYDQDAVLRSILNQVSNQEEAGSSTESSRDTTASREENTAEPGTKSTFIKLKKAPSLSLLGRNDDKTPVRQQETMDYVQLRQELKRRLGEKRYILLIDDIWSANTWLDVVIPFLPDEANNNSRIIVTTRFHAVGSTCSRGHKNVEATSSPRPGNNR…	MKINLSWKTYAVLSIVSLGGIHAMEDVPAELTGVSEGYTRFYRSSTASVILSGLVNVKWDNEQMTMPLFKWIGGEQAEELHFCVHIAHSSGRRLNSARTLGTVNSNMDQHWVEAYRSSGVTRCTIQDCHLFANDIPNFPDYIKIKLVPKT	0
MAYAALSSLIYTLEQLLKPNQSFVCRSSTQQNVESIHQNLCAMQLFLDDTTTKDIETLKVIEKRIRDVVYKAEDKVDSSLRNIILADCTENREGACKFFEEELLKVEKDVDSLRKEVMQIDFNKHGSRSGELARTGPSSQEKSTIEENTIVGMEDEYNTILDRLTAQTDELTVITIFGMGGIGKTTLARKVYDDSYIHSRFDKHAWITISEEYNQRQMLLQVVSSITTGSNGEMSDDQLMEIVYRGLKGRRFLIVIDDIWSTEAWDQMQRIFPNDNNKSRILLTTRLKYVADYVSCPDFPSHCKSFLSLDDSWNLFTEKVFKKDPCPPHLEETGKHIVQQCQGLPLSVVVVAGLVGKMDPTHDNWENVEENLNSFFGTVSERCQSILSLSYNYLPQYLR…	MKIGTQATSLAVLHNQESHAPQAPIAVRPEPAHAIPEIPLDLAIRPRTRGIHPFLAMTLGDKGCASSSGVSLEDDSHTQVSLSDFSVASRDVNHNNICAGLSTEWLVMSSDGDAESRMDHLDYNGEGQSRGSERHQVYNDALRAALSNDDEAPFFTASTAVIEDAGFSLRREPKTVHASGGSAQLGQTVAHDVAQSGRKHLLSLRFANVQGHAIACSCEGSQFKLFDPNLGEFQSSRSAAPQLIKGLIDHYNSLNYDVACVNEFRVS	0
MASATVDFGIGRILSVLENETLLLSGVHGEIDKMKKELLIMKSFLEDTHKHGGNGSTTTTTQLFQTFVANTRDLAYQIEDILDEFGYHIHGYRSCAKIWRAFHFPRYMWARHSIAQKLGMVNVMIQSISDSMKRYYHSENYQAALLPPGDAKWVNNISESSLFFSENSLVGIDAPKGKLIGRLLSPEPQRIVVAVVGMGGSGKTTLSANIFKSQSVRRHFESYAWVTISKSYVIEDVFRTMIKEFYKEADTQIPAELYSLGYRELVEKLVEYLQSKRYIVVLDDVWTTGLWREISIALPDGIYGSRVMMTTRDMNVASFPYGIGSTKHEIELLKEDEAWVLFSNKAFPASLEQCRTQNLEPIARKLVERCQGLPLAIASLGSMMSTKKFESEWKKVYST…	MKINLSWKTYAVLSIVSLGGIHAMEHVPAELTGVSEGYTRFYRSSTASVILSGLVKVKWDNEQMTMPLFKWIGGEQAEELHFDVHIAHSSGRRLDRARTLGAVNSNMDQHWVEAYRSSGVTRCTIQDCHLFENDIPNFPDYIKIKLVPKT	0
MEIGLAVGGAFLSSALNVLFDRLAPNSDLLKMFKRDKRDVRLLKKLRMTLLGLQAVLSDAENKQASNPYVSQWLNELQDAVDGAENLIEEVNYEVLRLKVEGQCQNLGETSNQQVSDCNLCLSDDFFLNIKEKLEETIETLEELEKQIGRLDLTKYLDSGKQETRESSTSVVDESDILGRQNEIEGLIDRLLSEDGKNLTVVPVVGMGGVGKTTLAKAVYNDEKVKNHFGFKAWICVSEPYDILRITKELLQEFGLMVDNNLNQLQVKLKESLKGKKFLIVLDDVWNENYKEWDDLRNLFVQGDVGSKIIVTTRKESVALMMGCGAINVGTLSSEVSWDLFKRHSFENRDPEEHPELEEIGIQIAHKCKGLPLALKALAGILRSKSEVDEWRHILRSEI…	MDPIRSRTPSPARELLPGPQPDGVQPTADRGVSPPAGGPLDGLPARRTMSRTRLPSPPAPSPAFSAGSFSDLLRQFDPSLFNTSLFDSLPPFGAHHTEAATGEWDEVQSGLRAADAPPPTMRVAVTAARPPRAKPAPRRRAAQPSDASPAAQVDLRTLGYSQQQQEKIKPKVRSTVAQHHEALVGHGFTHAHIVALSQHPAALGTVAVKYQDMIAALPEATHEAIVGVGKQWSGARALEALLTVAGELRGPPLQLDTGQLLKIAKRGGVTAVEAVHAWRNALTGAPLNLTPEQVVAIASNIGGKQALETVQALLPVLCQAHGLTPDQVVAIASNGGGKQALETVQRLLPVLCQAHGLTPEQVVAIASNIGGKQALETVQRLLPVLCQAHGLTPEQVVAI…	0
MNYCLPSSTLQTTTKRRLTLRRLCCKQLRKKTLVQTAEEEEANTTMADPVIGATVQVLLEKLISLTIEEVNSSRDFNKDLEMLTQNVSLIQAFIHDVETPQEKQQSVEQWLNRLERVAEDAQNVFDRFIYESLKTKVVRSPLKKVSGFFSHTAFKRKMSQKINNINKELTAINKVAKDLGLQSLMVPSRKILPIRETDSFVVASDIVGRDLDIAEIKEKILNMREEDIVLSTIPIVGMGGLGKTTVAKRIYNDEHMKQIFEKRIWLCLPEMSETKSFLEQILESLIERKIEVERRDIIVKKLQDELGGKKYLLVLDDLWCVDSTSWHEFIDTLRGINTSRGNCILVTTRRKQVASTVATDLHILGKLTEDHCWSIFKQKAFVDGRVPEELASMGNKIVK…	MSHHFGLRKIKLLILLFLQVHGSQCAMRNFAADRVHGVESVISGSKSSSNPMALSKSMDKPDTSDLVDSNVQAKNDGSRYEEDFTAKYSEQVDHVSKILKEIEEQEPGTIIIDHKAFPIQDKSPKQVVNFPFPKKMITESNSKDIREYLASTFPFEQQSTILDSVKSIAKVQIDDRKAFDLQLKFRQENLAELKDQIILSLGANNGNQNWQKLLDYTNKLDELSNTKISPEEFIEEIQKVLYKVKLESTSTSKLYSQFNLSIQDFALQIIHSKYKSNQISQNDLLKLITEDEMLKILAKTKVLTYKMKYFDSASKMGINKYISTEMMDLDWQFSHYKTFNDALKKNKASDSSYLGWLTHGYSIKYGLSPNNERSMFFQDGRKYAELYAFSKSPHRKIIP…	0
MNIVTGAMGSLIPKLGELLMDEYKLHKRIKKDVEFLKKELESMHAALIKVGEVPRDQLDRQVKLWADEVRELSYNMEDVVDKFLVRVDGDGIQQPHDNSGRFKELKNKMIGLFKKGRNHHRIADAIKEIKEQLQEVAARRDRNKVAVPNPMEPITIDPCLRALYAEATELVGIYGKRDEELMRLLSMEGDDASNKRLKKVSIVGFGGLGKTTLARAVYDKIKGDFDCRAFVPVGQNPDMKKVLRDILIDLGNPHSDLAILDDKQLVKKLHDFLENKRYLVIIDDIWDEMLWEGINFAFSNRNNLGSRLITTTRNFDVSKSCCLSADDSIYKMKPLSTDDSRRLFHKRIFPDAGGCPSEFQQVSEDILKKCGGVPLAIITIASALASGQHVKPKHEWDIL…	MKINLSWKTYAVLSIVSLGGIHAMEHVPAELTRVSEGYTRFYRSPTASVILSGLVKVKWDNEQMTMPLFKWIGGEQAEELHFCVHIAHSSGPKLNRARSLGTVNSNMDQHWAQAQRNSGATRRTIEGFHLFENDIPNFPDYIKIKLVPKT	0
MECKEEENGQTVIPIFYNVDPSHVRYQTESFGAAFAKHESKYKDDVEGMQKVQRWRTALTAAANLKGYDIRNGIESENIQQIVDCISSKFCTNAYSLSFLQDIVGINAHLEKLKSKLQIEINDVRILGIWGIGGVGKTRIAKAIFDTLSYQFEASCFLADVKEFAKKNKLHSLQNILLSELLRKKNDYVYNKYDGKCMIPNRLCSLKVLIVLDDIDHGDQMEYLAGDICWFGNGSRVIVTTRNKHLIEKDDAIYEVSTLPDHEAMQLFNMHAFKKEVPNEDFKELALEIVNHAKGLPLALKVWGCLLHKKNLSLWKITVEQIKKDSNSEIVEQLKISYDGLESEEQEIFLDIACFFRGEKRKEVMQILKSCDFGAEYGLDVLINKSLVFISENDRIEMH…	MSYSITTPSQFVYLSSAWADPIELINLCTNALGNQFQTQQARTVVQRQFSEVWKPSPQVTVRFPDSDFKVYRYNAVLDPLVTALLGAFDTRNRIIEVENQANPTTAETLDATRRVDDATVAIRSAINNLVVELIRGTGSYNRSSFESSSGLVWTSGPAT	0
MEIGLAVGGAFLSSALNVLFDRLAPHGDLLMFQKNKNDVRLLKKLKMTLVGLQVVLSDAENKQASNQHVSQWLNELRGAVDGAENLMEQVNYEALRLKVEGRHQNLAETNNQQVSDLKLNLSDDYFLDIKEKLEETIETLEDLQKQIGDLGLQKHLDLGKKLETRTPSTSLVDESKILGRMIEKERLIDRLLSSDSNGENLTVVPIVGMGGVGKTTLAKIVYNDKKVKDHFGLKAWFCVSEAYDAFRITKGLLQEIGSFDLKDDNNLNQLQVKLKESLKGKRFLVVLDDLWNDDCDEWDDLKNLFVQGAMGSKILVTTRKEDVALMMGNGAINVKTLSDEVSWDLFKQHSLKNRDPEEHPELEEVGKQIADKCKGLPLALKALAGILCRKSEVYEWKNV…	MSYSITSPSQFVFLSSVWADPIELLNVCTNSLGSQFQTQQARTTVQQQFSEVWKPFPQSTVRFPGDVYKVYRYNAVLDPLITALLGTFDTRNRIIEVKNQQSPTTAETLDATRRVDDATVAIRSAINNLVNELVRGTGLYNQNTFESMSGLVWTSAPAS	1
MEKRKDNEEANNSLVLFSALSKDIADVLVFLENEENQKSLDKDEVENLKLKMAFICTYVQLSYSDFEQFEDIMTRKRQQVENLLQSLLDDDVLTSLTSNMDDCISLYHRSYKSDAIMMDEQLDFLLLNLYHLSKHHAEKIFPGVTQYEVLQNVCGNLRDFHGLIVNGCIKHEMVENVLPLFQLMAERVGHFLWEDKTDEDSDEDDQNDRDSRLFQLTHLLLKIVPTELEVMHICYTNLKASTSAEVGRFIKKLLETSPDILREYIIQLQEHMITVIRPSTSGARNIHVMMEFLLLILSDMPKDFIHHDKLFDLLAHVGVLTREVSTLVRDLEEKLRNKEGNNQTNCATLDLLENIELLKKDLKHVYLKAPDSSQCCFPMSDGPLFMHLLHMHLNDLLDS…	MKLLISIFIGFLAISTSQQEDVSTPAPNFPDFCSNPNLNKNAKVKACCDAVTKAANAGSYSGADGPVPDECTLKSCGRVCNRFFHKKGENRVTEMPESKTTESESSEECECGDSGDETTTGAQPTPRNVYPSGPEPSTPGGKVASHKPPAAPSTPQPGYPQPPAAPTTKPPRNPYPSGPEPTPKQPAPSSPTPPSSAPSVPAPPSGQYPPGSNVTSNSLTVPPLYTTKETCLPLTPDMPGVVDQWLNKPKTGRFVWHALTNAHSYGGECGLGIQYPYHACVGRDLWSPVKKWVRSCLTDIPNHYIRNDQVCVNKCVKIEYKNKTLIMPIMDETDYLKPYELDISEPAFKYLEMNPNAGWCTATVTYIRCEKLGN	1
MEIGLAVGGAFLSSALNVLFDRLAPNGDLLNMFRKHKDHVRLLKKLKMTLRGLQIVLSDAENKQASNPSVRDWLNELRDAVDSAENLIEEVNYQVLRLKVEGQHQNLAETGNQQVSDLNLCLSDEFFLNIKDKLEDTIETLKDLQEQIGLLGLKEYFGSTKQETRKPSTSVDDESDIFGRQREIEDLIDRLLSEDASGKKLTVVPIVGMGGLGKTTLAKAVYNNERVKNHFGLKAWCCVSEPYDALRITKGLLQEIGKFDSNDVYNNLNQLQVKLKESLKGKKFLIVLDDVWNDNYNEWDDLRNIFVQGDIGCKIIVTTRKESVALMMGNEQISMNNLPTEASWSLFKTHAFENMDPMGHSELEEVGKQISAKCKGLPLALKTLAGMLRSKSDVEEWTR…	MRFLFLLVAVALASAEAAESAAMIHEEAGVSSFKTLTGVNQIQRSLRVLLGADEERGVGGVSLKNILAPFKQTFQHPIAITAAALRELNDFKSLVNTVMKHYPKGLSEKAVQELRTAEEKRLTDYVFLGASDKNKLLREMDGVDEAKIASNLKSLTGRENQVLGEAGGRSVVCNVVMRPEAEGGGILLISSSKLDKLDFILPKGGLEKGEIAYKAAKREVLEEGGVR	0
MECKEEENGQTVIPIFYNVDPSHVRYQTESFGAAFAKHESKYKDDVEGMQKVQRWRTALTAAANLKGYDIRNGIESENIQQIVDCISSKFYHGDQMEYLAGDICWFGNGSRVIVTTRNKHLIEKDDAIYEVSTLPDHEAMQLFNMHAFKKEVPNEDFKELALEIVNHAKGLPLALKVWGCLLHKKNLSLWKITVEQIKKDSNSEIVEQLKISYDGLESEEQEIFLDIACFFRGEKRKEVMQILKSCDFGAEYGLDVLINKSLVFISENDRIEMHDLIRDMGRYVVKMQKLQKKRSRIWDVEDFKEVMIDYTGTMTVEAIWFSCFEEVRFNKEAMKKMKRLRILHIFDGFVKFFSSPPSSNSNDSEEEDDSYDLVVDHHDDSIEYLSNNLRWLVWNHYSW…	MRVLCLALMATATVLVQSPASGLTTTVADTAQTATSILTPVLAGEPNKHVATRSLRTHPIDDSDDGEERLLNGMTDFFKYHAGKMSPEQLYKYLNLKGLGQEAYKHKNYASYIKKSKKWWKNQ	0
MSYLRDVATAVALLLDNLCCGRPNLNNDNEDTIQQTDSTSPVVDPSSSSQSMDSTSVVDAISDSTNPSASFPSVEYDVFLSFRGPDTRYQITDILYRFLCRSKIHTFKDDDELHKGEEIKVNLLRAIDQSKIYVPIISRGYADSKWCLMELAKIVRHQKLDTRQIIIPIFYMVDPKDVRHQTGPYRKAFQKHSTRYDEMTIRSWKNALNEVGALKGWHVKNNDEQGAIADEVSANIWSHISKENFILETDELVGIDDHVEVILEMLSLDSKSVTMVGLYGMGGIGKTTTAKAVYNKISSHFDRCCFVDNVRAMQEQKDGIFILQKKLVSEILRMDSVGFTNDSGGRKMIKERVSKSKILVVLDDVDEKFKFEDILGCPKDFDSGTRFIITSRNQNVLSR…	MQLSKITFAIALYAIGIAALPTPASLNGNTEVATISDVKLEARSDTTYHKCSKCGYGSDDSDAYFNHKCN	0
MEAALLSGFIKAILPRLFSLVDDKHKLHKGVKGDIDFLIKELRMIVGAIDDDLSLDHPAAAAVQTLCMEDLRELAHGIEDCIDGVLYRAARDQQQSPVRRAVQAPKKLQRNLQLAQQLQRLKRMAAEANQRKQRYTAAAPGQHGQVYSSAAAQVDEPWPSCSSASDPRIHEADLVGVDADREELLEQLAERQPEQLKVIAIVGFCGLGKTALAAEAYNRETGGGRFERHAWVCAGHRSAREVLGELLRRLDADGRSFHGDSDAGQLCVDIRQQLEKNRYFIVIDDIQTEDQWKSIKSAFPTDKDIGSRIVVTTTIQSVANACCSANGYLHKMSRLDKNCSKQLLSKKACPERYSHYKQPDSAAILKKCDGQPLALVTIGEFLQANGWPTGPNCEDLCNR…	MKIVLPHLAIALLSIVAPALAVIFDCSGVIINGDVVRRVQATGNRASISKSSFIHGDSTRTYEYFDIHPNGQYSRDYTGFACFSDTSLPKPDVREHREDAWWPCSSSVI	0
MAPAVIASQGVIMRSLTSKLDSLLLQPPEPPPPAQPSSLRKGERKKILLLRGDLRHLLDDYYLLVEPPSDTAPPPDSTAACWAKEVRELSYDVDDFLDELTTQLLHHRGGGDGSSTAGAKKMISSMIARLRGELNRRRWIADEVTLFRARVKEAIRRHESYHLGRRTSSSRPREEDDDDDREDSAGNERRRFLSLTFGMDDAAVHGQLVGRDISMQKLVRWLADGEPKLKVASIVGSGGVGKTTLATEFYRLHGRRLDAPFDCRAFVRTPRKPDMTKILTDMLSQLRPQHQHQSSDVWEVDRLLETIRTHLQDKRYFIIIEDLWASSMWDIVSRGLPDNNSCSRILITTEIEPVALACCGYNSEHIIKIDPLGDDVSSQLFFSGVVGQGNEFPGHLTEV…	MPRALLAARRIFEVIMRIGPLQPSVAHTAAPALPTHISTISPTQVPDMPGNTPPLRERPRRRAGNMPPLVPLNGSAMTGRPALVALDSEFSEQRLAEVQARQITVQTLQTKLATHLAQAGTAPKPDSIAARFAAGTLEPVYLDTAAFNAMSRGLPARARAAAGPVLIDAQQGRIIFNLQRAFAPGDTFSDAALAALGKQLNLSGHGLATPNWLQPAAGTPGRRKLQQAARYHGHEVPARDGGAGFFKANDHRLLEGKQALLRNHRKSLVHDHYFEAPSTRAFGKDVMVHRGLFDNHAGIPENSLASIDHAYEQGYRNLELDVEVSADGVPVLMHDFSIGRMAGDPQNRLVSQVPFAELREMPLVIRNPSDGNYVKTDQTIAGVEQMLEHVLKKPEPMSV…	0
MEKRKDNEEANNSLVLFSALSKDIADVLVFLENEENQKSLDKDEVENLKLKMAFICTYVQLSYSDFEQFEDIMTRKRQQVENLLQSLLDDDVLTSLTSNMDDCISLYHRSYKSDAIMMDEQLDFLLLNLYHLSKHHAEKIFPGVTQYEVLQNVCGNLRDFHGLIVNGCIKHEMVENVLPLFQLMAERVGHFLWEDKTDEDSDEDDQNDRDSRLFQLTHLLLKIVPTELEVMHICYTNLKASTSAEVGRFIKKLLETSPDILREYIIQLQEHMITVIRPSTSGARNIHVMMEFLLLILSDMPKDFIHHDKLFDLLAHVGVLTREVSTLVRDLEEKLRNKEGNNQTNCATLDLLENIELLKKDLKHVYLKAPDSSQCCFPMSDGPLFMHLLHMHLNDLLDS…	MGNVCVGGSRMSHQVYSPDRADTPPRSERNTPDRRQRAAGDAERTQSMRLQQKINDLKPYVRHARGPIKAYGQAALDRASGKKTSVSFAQLDATHLDAMVDVENKRNPGLNLRHFRDHNELIQAIQSCGPNSFRAIFPQTCPETRQTLKHHVMADVRLHQGGAPTIIITEPAVIVGARYQQLQRHNLTLEDLSESGVPLSQVAIIETQAQKTSDDCVMYSLNYAIKAHKKAAQFDDIHHGLQHGTLSTESESRARTTLGALEANSSYSVMHEGAHAAFGADVLPVDFYKHGASLTQAKQLMKRPDGRMAGRVNSEGHSEAENLVQRNQAFRVKRRELLDDETPSNTQFSASIDGFRLQEIKRVLAEEQR	0
MEAAAMAVTAATGALAPVLVKLAALLDDGECNLLEGSRSDAEFIRSELEAVHSLLTPNILGRMGDDDAACKDGLIAEVRELSYDLDDAVDDFLELNFEQRRSASPFGELKARVEERVSNRFSDWKLPAASLPPSSVHRRAGLPPPDAGLVGMHKRKEELIELLEQGSSDASRWRKRKPHVPLRIMGGEMQKIVFKIPMVDDKSRTKAMSLVASTVGVHSVAIAGDLRDEVVVVGDGIDSINLVSALRKKVGHAELLQVSQVKEDVKEITAMLAPVKSICEFHEVKTICILGLPGGGKTTIARVLYHALGTQFQCRVFASISPSSSPSPNLTETLADIFAQAQLGVTDTLSTPYGGSGTGRALQQHLIDNISAFLLNKKYLIVIDDIWHWEEWEVIRKSI…	MKNKTDIAGIAGLSTSHVSFDDAESKSVLDGSTQSTPEYKFQTPLDQLPARPAGPKSSNTTDAYIHESLPHSVPIAGASTSAVTHQQATQRKGTDEIYGLGSLPSAGPGRWEYLANPGNWHPERRKLHEKLLDQARSSALTLAESLESDGCQPTLFALRGNTATGKTRIATKKIPVLAAALKKTAGKGCVNPDVFKSSLAKSETGAKIFSSAQVHSESSFLADRFEGGLRSQKTGSGAIASIVVDKRLSREYEIDSYIQLAKETGRKVELCDIDAPLENSLVGVLQRKPEGEDPRPPYPVVSSGFVAVRSNRMYVIDRFIADPSLGNYRLFGTAEDGEKVMVASVIGGEFSVENAELYEKITSPQLSVTGDLADKVIDKELIDRLENNIADPERAAKTR…	0
MEIVTAILSPVAEHLMILPVARQIGYLFYYRRNIRSLENENKKLEGIRSGVQHRKDAEWRNLQVMPPHVENWLKDVNETTAEVAVLLRRRAEVERGCFYGWCPNLKSRHSLSRKAKKIEQAMIGLQDEGTRYAPSSCPAPLAVTVIHSDEFDSRKQKEEEVMTALKDEGITIVGICGMGGVGKTTLAEKVRARAKQERLFDYVVVLTISQQQPDIKKIQREIAEGVGLSLEGDDLLERGDRLRSRLMQKDSRVLVILDDVWKKVDLKRVGIPSGSDRNYWCKVILTTRLRDVCDDMEAKKKVHVEILCENEAWLLFRQKAGNSADDLSLPDIAEAVAKECKGLPLAIVTVAGALKGKTKRSWEDALLELKKAAPRNIRGVLADVYQPLKISYNHLGSDE…	MHRPITAGHTTSRLILDQSKQISRTPSESSAQSALSQQASMSSPVLERSKSAPTLLTAAQRTMLAQVGACNAHLTSDENMAINELRLHKPRLPKDTWFFTDPNKDPDDVVTYTLGKQLQAEGFVHITDVVATLGDAEVRSQRAEMAKGVFNKLELHDVHVSRGRDYAMNSLQSKEHAKFLLEGHALRAGPGEIHRDSLQDMSRRLARAPHGVGIVVIAGMSDINALITTCPDMVRERVDDITIMGGVEPLKDADGFVQPDARAYNNATDMDAARSLYRKAQELGIPLRIVTKEAAYKTAVSPSFYEGIAGSGHPVGHYLRDVQKSALKGLWEGIQAGLLPGLDDSWFFRTFMPNAQIEVAQLDKNKESSFEDIWPKVTKLNLYDPLTLLASVPGAAKLL…	0
MTNCEKDEEFVCISCVEEVRYSFVSHLSEALRRKGINNVVVDVDIDDLLFKESQAKIEKAGVSVMVLPGNCDPSEVWLDKFAKVLECQRNNKDQAVVSVLYGDSLLRDQWLSELDFRGLSRIHQSRKECSDSILVEEIVRDVYETHFYVGRIGIYSKLLEIENMVNKQPIGIRCVGIWGMPGIGKTTLAKAVFDQMSSAFDASCFIEDYDKSIHEKGLYCLLEEQLLPGNDATIMKLSSLRDRLNSKRVLVVLDDVCNALVAESFLEGFDWLGPGSLIIITSRDKQVFRLCGINQIYEVQGLNEKEARQLFLLSASIMEDMGEQNLHELSVRVISYANGNPLAISVYGRELKGKKKLSEMETAFLKLKRRPPFKIVDAFKSSYDTLSDNEKNIFLDIAC…	MSSSVYESIIQTRASVWGSTASGKAVVDSYWIHELGTGSQLVQTQLYSDSRSKSSFGYTAKVGDLPCEEEEILSQHVHIPIFDDIDFSINIDDSVLALSVCSNTVNANGVKHQGHLKVLSPAQLHSIGSTMNRSDITDRFQLQEKDIIPNDRYIEAANKGSLSCVKEHTYKIEMCYNQALGKVNVLSPNRNVHEWLYSFKPNFNQVESNNRTVNSLAVKSLLMSAENNIMPNSQAFVKASTDSHFKLSLWLRVPKVLKQISIQKLFKVAGDETNKTFYLSIACIPNHNSVETALNITVICKHQLPIRKCKAPFELSMMFSDLKEPYNIVHDPSYPQRIVHALLETHTSFAQVLCNNLQEDVIIYTLNNHELTPGKLDLGERTLNYSEDAYKRKYFLSKT…	0
MAPAVSASQGVIMRSLTSKLDSLLLQPPEPPPPAQPSSLRKGERKKILLLRGDLRHLLDDYYLLVEPPSDTAPPPDSTAACWAKEVRELSYDVDDFLDELTTQLLHHRGGGDGSSTAGAKKMISSMIARLRGELNRRRWIADEVTLFSARVKEAIRRQESYHLGRRTSSSRPREEVDDDDREDSAGNERRRFLSLTFGMDDAAVHGQLVGRDISMQKLVRWLADGEPKLKVASIVGSGGVGKTTLATEFYRLHGRRLDAPFDCRAFVRTPRKPDMTKILTDMLSQLRPQHQHQSSDVWEVDRLLETIRTHLQDKRYFIIIEDLWASSMWDIVSRGLPDNNSCSRILITTEIEPVALACCGYNSEHIIKIDPLGDDVSSQLFFSGVVGQGNEFPGHLTEV…	MKLLISIFIGFLAISTSQQEDVSTPAPNFPDFCSNPNLNKNAKVKACCDAVTKAANAGSYSGADGPVPDECTLKSCGRVCNRFFHKKGENRVTEMPESKTTESESSEECECGDSGDETTTGAQPTPRNVYPSGPEPSTSGGQVASHKPPAAPSTPHPGCHQPPAAPTTKPPRNPYPSGPEPTPKQPGYPQGRASTPKQPGYPQGPASPTPRNVYPSGPEPSTPGGKVASHKPPAAPSTPQPGYPQPPAAPTTKPPRNPYPSGPEPTPKQPAPSSPTPPSSAPSVPAPPSGQYPPGSNVTSNSLTVPPLYTTKETCLPLTPDMPGVVDQWLNKPKTGRFVWHALTNAHSYGGECGLGIQYPYHACVGRDLWSPVKKWVRSCLTDIPNHYIRNDQVCVNKC…	0
MEIGLAVGGAFLSSASNVLFDRLAPNGDLLKMFKRDKRDVRLLKKLKMTLLGLQAVLSDAENKQASNPYVSQWLNELQDAVDGAKNLIEEVNYEVLRLKVEGQHQNLGETSNQQVSDCNLCLSDDFFLNIKEKLEDTIETLEELEKQIGRLDLTKYLDSGKQETRESSTSVVDESDILGRQNEIEGLIDRLLSEDGKKLTVVPIVGMAGIGKTTLARAVYNDEKVKNHFGLKAWICVSEPYDILRITKELLQEFDLKVDNNLNKRQVKLKESLKGKKFLIVLDDVWNENYKEWDDLRNIFVQGDVGSKIIVTTRKESVASMMGCGAIKVGTLSSEVSWDLFKRHSFENRDPEEHPELEEIGIQIAHKCKGLPLALKTLAGILRSKFEVNEWRDILRSEI…	MWSKSTIVTSAALLLFNQAALVAARNCRIWQDMGSVWQEVVVVTPPVTVDIITKRHGAFSLFVPVGCGIRDTGGALRATETDDPW	0
MAESFLFNIIERVLAKVSSIAVYEISLAWNVKTDLRKLQSTLSTIKAVLLDANEKQAKNHEVRDWLEKLRDVVYDVDDLMDDLSTQLLLQMHFQKSFGKKVRRFFSSSNPIIYRFKIGRRVKEIRELLNEIADDRKSFHFTEHNYLIPAENTSREQTHSFVRASDIIGRDADQENIVKQLIDSRNEENISVIPIVGLGGLGKTTLVKLVYNDNRVVQNFDLRMWVSISEDFSLRKIIEKILRSATGESFDHLDMDQLQGCLGNVLQLKRYLLVLDDVWNEDQHKWTDLRELLMNCARGSKIVVTTRSKMAALITGTVPPYYLEGLASDDCLSLFLKCAFGGQDNMFPNLVEIGKEIVKKCGGVPLAVKTLGRLLYTKTDENEWLQIRDNEIWEIEQKES…	MRIGPSQLSVPLAATLATPTHAIPSAPANVPHQPGGNQPPGARPRRRAATLPPLMPLPDSAMTGMQALVALDGEFSEQRLVEVQSRQVTVQAAQSTLSKYLAQAGTARKTDSIAERFAAGTLQPVYLDSAAFTAMARGLSGRARAAAGPVLVDAKHGRIIFDLKRAFAAGDNFSDPARSALSRALDLPALGLATPEWLQPASSAQPRRKLQQAARYHGHEIPARDGGAAFFKANDHHLVAGKQALLRKHRKELIHENYFQAPSTRALGKDVMVHRGLFDNHAGIPENSLAAIDRAYEQGYRNLELDVEVSADGVPVLMHDFSIGRMTDDPQNRLVSQVPFAQLREMPLVIRNPVDGNFIKTDQTIAAVEQALEHALHKPEAMSVALDCKEDTAEAVAMV…	0
MELVVGASEATMRSLLGKLGNLLAQEYALISGVRGDIQYINDELASMQAFLRDLSVLPEGHYHDNRSKDWMKQIRDIAYDVEDCIDDFAHRLPQDSISDAKCSFLVTKMYELLTWWPRRDIASRIAELKVRAQQIADRRNRYGVNNPELHCDSSNRPRARSAAQDIAEYQVTKLQIIGIKEPVAMKTVMEDLEKWLTEPRPDNGRAVLSIVGFGGVGKTTIAMALYRKVSGKFGCRASVAVSQNYDQDAVLRSILNQVSNQEEAGSSTESSRDTTASREENTAEPGTKSTFIKLKKAPSLSLLGRNDDKTPVRQQETMDYVQLRQELKRRLGEKRYILLIDDIWSANTWLDVVIPFLPDEANNNSRIIVTTRFHAVGSTCSRGHKNVEATSSPRPGNNR…	MHYITPIILMSIGKFLGMILGAGSLVGAMTPHHQSNCNSPCLVFVTFTKKCDSCQFNTKFTNLMSCTSCRKSSVVYEECSTKGCPANWHKSTCQEPKFERGVLHSLCANCQKHTKATPTISCKNCKNSASTYPYCSSPECHRRW	0
MVGLGVGVGTGALGSVIGKLTTLLGDEYTMLKRVRKDIAFLQRELRRMQILVDTLADMEELDELAKDWKGNMRDLSYDMEECIDRFMLRLGNGDARPRFVKKTARRLKTLFERHGIGSQIKDLKARVAEEGERRQRLKLDDYIVNQSRPVVIDPRLAAFHGVAKGLVAIDGRRDKVISWLMEESKELKVVAIVGGGGLGKTTLAMEIYRKIGGDYQCRASVSVSRTLDLEKLLKDVLSQIDEAEFSKCQSERWEKDQLIRHIQLILTEKRYFLVIDDLWKVQDWEFIKAAFPDNYNGSRIIATTRIANVARSCCSNSSGQLYQMLPLNDFDSRRLFFKRIFDSESLCPSQLEKVSARILKKCGGMPLAIITIASLLANKPPSAAEWERLQDSIGAGLSY…	MDKSESISAGRNRRRRPRRGSHSASSSADATFRVLSQQLSRLNKTLAAGRPTINHPTFVGSERCKPGYTFTSITLKPPKIDKGSYYGKRLLLPDSVTEFDKKLVSRIQIRVNPLPKFDSTVWVTVRKVPASSDLSVSAISAMFADGASPVLVYQYAASGVQANNKLLYDLSVMRADIGDMRKYAVLVYSKDDALETDELVLHVDVEHQRIPTSGVLPV	0
MTKGFVSGIPPENIRHLSIDGRQDSYLSFDLSHVRSLSFFYNPKEQLASLCSPQLRMLRVLDLEFSLCRVTQNDISNIGSFCHLRYLSVKKGSYIYHIPRSIRKLQGLQTLNLKRSLITKVPAEVTELRSLRSLRCSTLGVYSHFEFTTRDPRKSLVTTMKLPLILPHLISGDKSSEVVAEFRKGLSSCWTHSNGVSVPKGIGSLKELQILELVDIARSNKKAVHELGELTQLKKLGVAGVTERNVNYLCEALQKLSSLCSLRVEAKPFRGLHMLEQLASPPPFLHTLKLKGSLHEIPSWVGKLEKLVKVQLVFTKLKDTESIQVLGELPGLKCLRLILNAYIGKELVLCHGKFRGLKTLRLDSLEELRKVTFEERTSPKLETITIQDCSSELAVCGTA…	MRPFQLLSAIAVFNSLKIVAGESYWDCKGIPILFRTVHAAVELAFTSQPGSISGYPSICRTTPLRTGPDERRQFPLTDTGARWQGGGITYYVEATRDKRHCEVFGTAGGVYKCTLVLRD	0
MECKEEENGQTVIPIFYNVDPSHVRYQTESFGAAFAKHESKYKDDVEGMQKVQRWRTALTAAANLKGYDIRNGIESENIQQIVDCISSKFCTNAYSLSFLQDIVGINAHLEKLKSKLQIEINDVRILGIWGIGGVGKTRIAKAIFDTLSYQFEASCFLADVKEFAKKNKLHSLQNILLSELLRKKNDYVYNKYDGKCMIPNRLCSLKVLIVLDDIDHGDQMEYLAGDICWFGNGSRVIVTTRNKHLIEKDDAIYEVSTLPDHEAMQLFNMHAFKKEVPNEDFKELALEIVNHAKGLPLALKVWGCLLHKKNLSLWKITVEQIKKDSNSEIVEQLKISYDGLESEEQEIFLDIACFFRGEKRKEVMQILKSCDFGAEYGLDVLINKSLVFISENDRIEMH…	MRLSTIILAVSAVTLVAGVNALCEAANVDQAMVMPLTYANSVSEDLNNADGKRYLRSSENEERLGGANMFNIKKLEDALNDTTYAKTLFRRWKRSGVNEDTITTKFKNLQISLDENALELIQSYRIWLNAHATKTNPKLFDRAKIKKALEDGTYANVLYGRWKRYGFESDDVFKRFQRMGVNKDDNLYQVYKNYVTWLNVHHPLKKSTLTTPEAFLFYPSRIQRAKSDPAFAETLFAKWKSSGLDEGPVYKKLWDMGLKKDNAIYKLYTDYVLWLDKHFPLPAKATN	0
MAYAAVTSLMRTIHQSMELTGCDLQPFYEKIESLRAILEKSCNIMGDHEGLTILEVEIAEVAYTTEDMVDSESRNVFLAQNLEERSRAMWEIFFVLEQALECIDSTVKQWMATSDSMKDLKPQTSSLVSLPEHAFEQPENIMVGYENEFEMMLDQLVRGGRELEVVSIVGMGGIGKTTLATKLYSDPCIMPRFDIRAKATVSQEYCVRNVLQGLLSSISDEPDDQLADRLQKHLKGRRYLVVIDDIWTTETWDDIKLCFPDCNNGSRILLTTRNVEVAEYASSGKPPHHMRLMNFEESWNLLYKKIFEKEGSYSPEFENIGKQIALKCGGLPLAITVIAGLLSKISKTLDEWQNVAENVSSVVSTDLEAQCMRVLALSYHHLPSHLKSCFLYFAIFAED…	MRVTTFNTFLLTLGTVAVVNAETGNKYIEKRAIDLSRERDPNFFDHPGIPVPECFWFMFKNNVRQDAGTCYSSWKMDMKVGPNWVHIKSDDNCNLSGDFPPGWIVLGKKRPGF	0
MASATVDFGIGRILSVLENETLLLSGVHGEIDKMKKELLIMKSFLEDTHKHGGNGSTTTTTQLFQTFVANTRDLAYQIEDILDEFGYHIHGYRSCAKIWRAFHFPRYMWARHSIAKKLGMVNVMIQSISDSMKRYYHSENYQAALLPPGDAKWVNNISESSLFFSENSLVGIDAPKGKLIGRLLSPEPQRIVVAVVGMGGSGKTTLSANIFKSQSVRRHFESYAWVTISKSYVIEDVFRTMIKEFYKEADTQIPAELYSLGYRELVEKLVEYLQSKRYIVVLDDVWTTGLWREISIALPDGIYGSRVMMTTRDMNVASFPYGIGSTKHEIELLKEDEAWVLFSNKAFPASLEQCRTQNLEPIARKLVERCQGLPLAIASLGSMMSTKKFESEWKKVYST…	MHFSTIFIPFALAALKVSAAPARFCVYYDGHLPATRVLLMYVRIGTTATITARGHEFEVEAKDQNCKVILTNGKQAPDWLAAEPY	0
MAYAALSSLIYTLQLLLKPNQSLVFRSSTQQHIQSLYQNLSAMQLFLDDTTTKDIQTLKVIEKRIRDVVYKAEDKVDSSLRNIILADCTENREGACKFFEEELLKVEEDVDSLRKEVMQIEHGSRSAELATTDPSSPEKSRIVGMEDEYNTILDRLTSQTDELTVIPIFGMGGIGKTTLARKAYDDSYIHSRFDKHAWVTISEEYNERQMLLEFVSSITTESNHEMSDDQLMEFVYRGLKGWRFLIVIDDIWNTEAWDQMQRIFPNDNKKSRILLTTRLKYVADYVCSPDFPSHCKSFLSLDDSWNLFTEKLFKKDPCPPLLVEIGKHIVQQCQGLPLSVVVVAGLVGKMDPTHDNWKKVEENLNSFFGTVSERCQSILSLSYSYLPQYLKACFLYVGG…	MMHSIIFQTLLIITIVFSKVWGARSLVKIDWSGSEYTILGANHYEEPNTGAAAQFPGTMTVDDGRSPYIVRKLRNSSGKRFYVFTGHPQQPIVWNPHEEIEIQFNRKFLIAVLTEFEADSQVFNHFARRQHR	0
MASATVDFGIGRILSVLENETLLLSGVHGEIDKMKKELLIMKSFLEDTHKHGGNGSTTTTTQLFQTFVANTRDLAYQIEDILDEFGYHIHGYRSCAKIWRAFHFPRYMWARHSIAQKLGMVNVMIQSISDSMKRYYHSENYQAALLPPIDDGDAKWVNNISESSLFFSENSLVGIDAPKGKLIGRLLSPEPQRIVVAVVGMGGSGKTTLSANIFKSQSVRRHFESYAWVTISKSYVIEDVFRTMIKEFYKEADTQIPAELYSLGYRELVEKLVEYLQSKRYIVVLDDVWTTGLWREISIALPDGIYGSRVMMTTRDMNVASFPYGIGSTKHEIELLKEDEAWVLFSNKAFPASLEQCRTQNLEPIARKLVERCQGLPLAIASLGSMMSTKKFESEWKKV…	MQPTAIRSTVGLPGADMTADLRDPAPVAVPAHSAADAAAPPPGALQTIVGRPPRPDGPRHRRAQSLPARLTPAQRGMLAELGVADTSVLTPTETAVLRELRLHRPPLPLDTLLFTDPNKDPDDVVTYTIAKQLQAEGFLRLTDVVVTLGDADMRSQRAQLAKGVFDRLALPEVRVARGQDYPMTSTQAREHSKFLAEGAALRAAPDAVHTDGVRAMRERLATSPHKLGMVVIAGMTDASALLAEAGDLVREKLASITIMGGIDPARDADGLVQPDTRAYNNATDIHAARALYRRAQQLGIPLRILSKEAAYRAAVPPAFYEGIARNGHPVGEYLRDVQKNALKGLWEGIQANLIPGLDTAWFFRTFVAAQPQDPAAADQQGAMSFDAIWPQVTKLNLYD…	0
MAEAFIQVLLDNLTSFLKGELTLLFGFQDEFQRLSSMFSTIQAVLEDAQEKQLNNKPLENWLQKLNAATYEVDDILDEYKTKATRFSQSEYGRYHPKVIPFRHKVGKRMDQVMKKLKAIAEERKNFHLHEKIVERQAVRRETGSVLTEPQVYGRDKEKDEIVKILINNVSDAQHLSVLPILGMGGLGKTTLAQMVFNDQRVTEHFHSKIWICVSEDFDEKRLIKAIVESIEGRPLLGEMDLAPLQKKLQELLNGKRYLLVLDDVWNEDQQKWANLRAVLKVGASGASVLTTTRLEKVGSIMGTLQPYELSNLSQEDCWLLFMQRAFGHQEEINPNLVAIGKEIVKKSGGVPLAAKTLGGILCFKREERAWEHVRDSPIWNLPQDESSILPALRLSYHQL…	MRVLYITLISTTAALLYSHAFALTTKANADTTQTTTDISSALLAGVQDKDLAMRALRTGRSSGGNVEHKDHDEERWLSRVTNWIKYKRGKMNPKQLHTYLGLDGLGQSARDSSNFQKYLKKSAEWRNKH	0
MAETVLSMARSLVGSAISKATSAAAHEASLLLGVQKDIWYIKDELKTMQAFLRAAEVMKKKDELLKVWAEQIRDLSYDIEDCLDEFKVHIESQNLFYQMVKLRKRHLIATQIRNLKSRVEEVSSRNSRYNLVKPISSSNEDDMDCYAEDIRNQSTSNVDETELVGFSDSKIRLLELISANVNNGPTKVICVVGMGGLGKTALSRKIFESKEDIGKNFPCNAWITVSQSFNRIELLKDMIRQFLGSNSLDQVLQELQGKMVVQIPHLSDYLRKKLKEKRYFVVLDDLWSLDAWNWINDIAFPKNNNKGSRIVVTTRDVGLAEKCTTTSLVYHLEHLQMNDAITLLLRKTNRTHEDMGTNKNMQKIVEQIVNKCGRLPLAILTIGAVLATKQVLEWEKFYK…	MRVLCLALMATATVLVQSPASGLTTTVADTAQTATSILTPVLAGEPNKHVATRSLRTHPIDDSDDGEERLLNGMTDFFKYHAGKMSPEQLYKYLNLKGLGQEAYKHKNYASYIKKSKKWWKNQ	0
MEAALVTVATGVLKPVLGKLATLLGDEYKRFKGVRKEIRSLTHELAAMEAFLLKMSEEEEDPDVQDKVWMNEVRELSYDMEDAIDDFMQSIGDKDEKPDGFTEKIKATLGKLGNMKARHRIGKEIHDLKKQIIEVGDRNARYKGREIFSKAVNATVDPRALAIFEHASKLVGIDEPKAELIKLLTDEDGVASTQEQVKMVCIVGSGGMGKTTLANQVYQEMKEEFKFKAFISVSRNPDMMNILRTLLSEIGCQDYAHTEAGSIQQLISKITDYLAEKRYFIVIDDIWDVKTWDVIKCAFPMTRCGGVIITTTRLSDVACSCHSSIGGHIYNIRPLNMEHSRQLFYRRLFSSEEDCPSSLVKVSYQILEKCDGLPLAIIAIAGLLANTGRSEHQWNQVKD…	GEEKWLYAQLYGNLKAVGKSESQLETKHVGKGQCPLFQLYLSTHKEAKEYFKPLMGAYAKSRLNRIAYAKDILSMQRKLKWAKLDVACLELAVEDVICDLHAVNFTTCEYITDEEQIFQSLNMKSAVGAMYRGKKRDYFETYTTEDKERILYESCLRLYTGKLGIWNGSIKAELRPMEKVQANKTRTFTAAPIDTLLAGKVCVDDFNNQFYSKHTIAPWSVGISKFSGGWDKLLRKLPDGWIYCSADGSRFDSSLTPYLINAVAQIRLAFMEKWDIGEQMIKNLYAEIIYTPILTADGTIVKKFKGNNSGQPSTVVDNTLMVLIAMRYSLRRLGMNYKDQIKRCVFFANGDDLIVAVRHEDEWVLDSLQAPFQELGLSYNFDDRTTNRSELWFMSHQGK…	0
MAMSVLGSAVGKAASAAADEATLLLGVQKEIWYIKDELKTIQAFLRAAEVTKKKDDLLKVWAEQVRDLSYNIEDCLDEFKVHVESQSLAKQLMKLGERHRIAVQILNLKSRIEEVSNRNTRYSLIKLISSITTEDERDSYLEDARNRSGSNTDESELVGFAKTKDELLKLIDVNTNDGPAKVICVVGMGGLGKTTLARKAYENKEHMKNFSCCAWITVSQSFDRKEILKQMIRQLLGADSLDKLLKEFSEKLLVQVQHLADHLVEGLKEKRYFVVLDDLWTIDAWNWIHDTAFPKINNRGSRIIITTRDAGLAGRCTSESLIYHLEPLHIDDAIHLLLAKTNIRLEDMENDEDLGSIVTKLVKRCGYLPLAILTIGGILATKKIMEWGKFYRELPSELE…	MKVSSANAGVPANSADNTSARPSQTNADTTPLGRRRRAPDDAPGSPPARRQRQDSPEDSAQTMFRRAGMTSLPPSPATSEHVPLLDNRPTLERMGVDHPLPGRTWYETGHTTASPADRTSTASAAQVASSSRSAGPATAARPQPTHTSAGQQATVDRLRTQVTGFLSGALGKLQALSAQNMDPELAQFRVLDVDRAIMPLLIVAENARNPGLNLVPLHMDMAEDEEVRTQPPMAGSRHIAEFVASARPGRYRAVIDDGSHTRAADIRKDASGTSVIVVDPLRKEKDENAYVDYADNVNMEFGEHAKCAFIPVDIQKSFFDCRILSLSLALKMHDKDDAFAAFHETLRNGGDPSHHVSRAQQTEELGATLVLDGAPLVDARMMKHGQAASSVSRYLENHP…	0
MMLKEVESLSSQGFFDVVSEATPFADVDEIPFQPTIVGQEIMLEKAWNRLMEDGSGILGLYGMGGVGKTTLLTKINNKFSKIDDRFDVVIWVVVSRSSTVRKIQRDIAEKVGLGGMEWSEKNDNQIAVDIHNVLRRRKFVLLLDDIWEKVNLKAVGVPYPSKDNGCKVAFTTRSRDVCGRMGVDDPMEVSCLQPEESWDLFQMKVGKNTLGSHPDIPGLARKVARKCRGLPLALNVIGEAMACKRTVHEWCHAIDVLTSSAIDFSGMEDEILHVLKYSYDNLNGELMKSCFLYCSLFPEDYLIDKEGLVDYWISEGFINEKEGRERNINQGYEIIGTLVRACLLLEEERNKSNVKMHDVVREMALWISSDLGKQKEKCIVRAGVGLREVPKVKDWNTVR…	MHINRTGSSQPSIELERFYSASQSLASSSVRELSPAEHANLQAITDYLKDHVFAAHKLPLSESAVDQDAVHAHNEQLDNIIDARARRLLDEGETPATIADTFAKAEKFDRMATTASTALRATPFAAASVLQYMQPAINKGDWLPTPLKPLTPFVSGALSGIMDQVGTTVMNRATGNLHYLSTPPEKLHDAMAASVKRHSPGVMRQAVDLGIAVQTYSARNAVRTVLAPALASRPAVQGAVDISVSAAGGLAANAGFGNRMHSVQARDHLRGGAFVLGIKDQEPKADLSEETDWLVAYNAIKSASYSGAALNAGKRVAGLPLDVATDGLKAVRSLVSATGLAQNGLALAGGFAGVGKLQEMATKNITDPATKAAVSQLTNMAASAGVFAAWTTAAVATDP…	0
MQVVTGAMGTLLPKLANLLTEEYKLHKNLRGEVLFLKAELESMEAALLKISEAPIDQPPDPQVKLWARDVRDLSYDIEDSVDKFMVRVDTDVREKSRSCFRGFIDRGVRLLTRAKVRHNIGTDIKEIKSQIKEVSERRDRYKVDSVATKPIGPTIDRFRLSAMYKKVTELVAIDETSDELVKRIMGEDDESKQKLKIVSIVGVGGLGKTTLANVVYERIITMFDCSAFVSISLNPDMERIFKNMLYQLDMGKYFDIHQKTWDEAQLINELREFLRNKRYFIVVDDIWDKSTWKMIKCSLPENEHGSGIITTTRILDVGKQVGGVYQLKPLSMLDSVKLFYLRIFGYEDKCPTELAQLSENILKKCGGLPLAIITIASMLACKIGKENLHKYWSKVYQSL…	MKISALFSVAALLSQSMPVLGYLFYRCGNDHITERALINQISMEHKKLTGQGSSVDSFPGGRATAEVTFWEPSISNPGTYLDIKVKFNIYRQMLSFEVSSSGKIIPQEGDYGVEIPEEDLEVSDEPYYAN	0
MASATVDFGIGRILSVLENETLLLSGVHGEIDKMKKELLIMKSFLEDTHKHGGNGSTTTTTQLFQTFVANTRDLAYQIEDILDEFGYHIHGYRSCAKIWRAFHFPRYMWARHSIAQKLGMVNVMIQSISDSMKRYYHSENYQAALLPPGDAKWVNNISESSLFFSENSLVGIDAPKGKLIGRLLSPEPQRIVVAVVGMGGSGKTTLSANIFKSQSVRRHFESYAWVTISKSYVIEDVFRTMIKEFYKEADTQIPAELYSLGYRELVEKLVEYLQSKRYIVVLDDVWTTGLWREISIALPDGIYGSRVMMTTRDMNVASFPYGIGSTKHEIELLKEDEAWVLFSNKAFPASLEQCRTQNLEPIARKLVERCQGLPLAIASLGSMMSTKKFESEWKKVYST…	MKINLSWKTYAVLSIVSLGGIHAMEHVPAELTGVSEGYTRFYRSSTASVVLSGLVKVKWDNEQMTMPLFKWIGGEQAEELHFCVHIAHSSGPKLNRARTLGTVNSNMDQHWAQAYSHSGATRRTIQDCHLFENDIPNFPDYIKIKLVPKT	0
MEKRKDNEEANNSLVLFSALNKDIADVLVFLENEENQKSLDKDEVENLKLKMAFICTYVQLSYSNFEQFEDIMTRKRQEVENLLQPLLDDDVLTSLTSNMDDCISLYHRSYKSDATMMDEQLDFLLLNLYHLSKHHAEKIFPEVTQYEVLQNVCGNIRDFHGLIVNGCIKHETVENVLPLFQLMAERVGHFLWEDQIDEDSDEDDQNDRDSRLFQLLLKIVPTEMEVMHICYTNLKASTSAEVGRFIKKLLETSPDILREYIIQLQEHMITVIHPSTSGARNIHVMMEFLLLILSDMPKDFIHHDKLFDLLAHVGVLTREVSTLVRDLEEKLRNKEGNNQTNCATLDLLENIELLKKDLKHVYLKAPDSSQCCFPMSDGPLFMHLLHMHLNDLLDSNAY…	GEEKWLYAQLYGNLKAVGKSESQLETKHVGKGQCPLFQLYLSTHKEAKEYFKPLMGAYAKSRLNRIAYAKDILSMQRKLKWAKLDVACLELAVEDVICDLHAVNFTTCEYITDEEQIFQSLNMKSAVGAMYRGKKRDYFETYTTEDKERILYESCLRLYTGKLGIWNGSIKAELRPMEKVQANKTRTFTAAPIDTLLAGKVCVDDFNNQFYSKHTIAPWSVGISKFSGGWDKLLRKLPDGWIYCSADGSRFDSSLTPYLINAVAQIRLAFMEKWDIGEQMIKNLYAEIIYTPILTADGTIVKKFKGNNSGQPSTVVDNTLMVLIAMRYSLRRLGMNYKDQIKRCVFFANGDDLIVAVRHEDEWVLDSLQAPFQELGLSYNFDDRTTNRSELWFMSHQGK…	0
MDIVTGAIANLIPKLGELLTKEYKLHKDVEKDIKDLQKELQSMNAALIKIGEVPRDKLDRQDKLWAEEVRELSYIIEDVVDKFLVRVHGIQPHDNTNGFKGLMKKTSELLKKVKDKHGIAHAIKDIKKQLEEVAARRDRNKVVVPNPTEPITIDPCLRALYAEATELVGIYGKRDQELMRLLSMEGDDASNKRLKKVSIVGFGGLGKTTLARTVYDKIKCDFDCCAFVPVGQNPDMKKVLRDILIDLGNPHSDLAILDDKQLVKKLHDFLGNKRYLVIIDDIWDEKLWEGINFAFSKSNNLGSRLITTTRDFDVSKSCCSSDDDSTYKMEPLSIDDSRRLFHKRIFPDASRCPSEFQQVSEDILKKCGGVPLALITIASALASGQRVKPKHEWDIMLQS…	MKLLISIFIGFLAISTSQQEDVSTPAPNFPDFCSNPNLNKNAKVKACCDAVTKAANAGSYSGADGPVPDECTLKSCGRVCNRFFHKKGENRVTEMPESKTTESESSEECECGDSGDETTTGAQPTPRNVYPSGPEPSTSGGQVASHKPPAAPSTPHPGCHQPPAAPTTKPPRNPYPSGPEPTPKQPGYPQGRASTPKQPGYPQGPASPTPRNVYPSGPEPSTPGGKVASHKPPAAPSTPQPGYPQPPAAPTTKPPRNPYPSGPEPTPKQPAPSSPTPPSSAPSVPAPPSGQYPPGSNVTSNSLTVPPLYTTKETCLPLTPDMPGVVDQWLNKPKTGRFVWHALTNAHSYGGECGLGIQYPYHACVGRDLWSPVKKWVRSCLTDIPNHYIRNDQVCVNKC…	0
MEIGLAVGGAFLSSALNVLFDRLAPHGDLLSMFRKHKDHVQLLKKLEDILLGLQIVLSDAENKQASNRHVSQWFNKLQNAVDGAENLIEQVNYEALRLKVEGQHQNLAETSNQQVSDLNLCFSDDFFRNIKDKLEETIETLEVLEKQIGRLGLKEHFGSTKQETRTPSTSLVDDSDIFGRQNDIEDLIDRLLSEDASGKKRTVVPIVGMGGLGKTTLAKAVYNDERVQKHFGLKAWFCVSEAFDAFRITKGLLQEIGSFDLKADDNLNQLQVKLKERLKGKKFLIVLDDVWNDNYNKWDELRNVFVQGDIESKIIVTTRKESVALMMGNEQISMDNLSTEASWSLFKTHAFENMGPMGHPELEEVGKQIAAKCKGLPLALKTLAGMLRSKSEVEEWKRI…	MAWKDCIIQRYKDGDVNNIYTANRNEEITIEEYKVFVNEACHPYPVILPDRSVLSGDFTSAYADDDESCYRHHHHHH	0
MAPAVSASQGVIMRSLTSKLDSLLLQPPEPPPPAQPSSLRKGERKKILLLRGDLRHLLDDYYLLVEPPSDTAPPPDSTAACWAKEVRELSYDVDDFLDELTTQLLHHRGGGDGSSTAGAKKMISSMIARLRGELNRRRWIADEVTLFSARVKEAIRRQESYHLGRRTSSSRPREEVDDDDREDSAGNERRRFLSLTFGMDDAAVHGQLVGRDISMQKLVRWLADGEPKLKVASIVGSGGVGKTTLATEFYRLHGRRLDAPFDCRAFVRTPRKPDMTKILTDMLSQLRPQHQHQSSDVWEVDRLLETIRTHLQDKRYFIIIEDLWASSMWDIVSRGLPDNNSCSRILITTEIEPVALACCGYNSEHIIKIDPLGDDVSSQLFFSGVVGQGNEFPGHLTEV…	MLFYSLLFFFHTVAISAFTNIGTFSHPVYDYNPIPNHIHGDLKRRAYIERYSQCSDSQASEIRAALKSCAELASWGYHAVKNDNRLFRLIFKTDSTDIQNWVQKNFNEIYKECNRDADEISLTCHDKNVYTCVREGVHNLAYALINEKEIVICPPFFNNPVNSREITAGNQDTVILHEMVHIILKEWKDYGCEWHGIHKLDSTESIKNPDSYAIFAQCARYKYC	1
MAETVLSMARSLVGSAISKAASAAADETSLLLGVEKDIWYIKDELKTMQAFLRAAELMKKKDELLKVWAEQIRDLSYDIEDSLDEFKVHIESQTLFRQLVKLRERHRIAIRIHNLKSRVEEVSSRNTRYSLVKPISSGTEIDMDSYAEDIRNQSARNVDEAELVGFSDSKKRLLEMIDTNANDGPAKVICVVGMGGLGKTALSRKIFESEEDIRKNFPCNAWITVSQSFHRIELLKDMIRQLLGPSSLDQLLQELQGKVVVQVHHLSEYLIEELKEKRYFVVLDDLWILHDWNWINEIAFPKNNKKGSRIVITTRNVDLAEKCATASLVYHLDFLQMNDAITLLLRKTNKNHEDMESNKNMQKMVERIVNKCGRLPLAILTIGAVLATKQVSEWEKFYE…	MQFSTIITVCLFTGLASANFVQCNHHLLYNGRHWGTIRKNAGWAVRFYEEKPNQPKRLVAICKNASPVHCNYLKCTNLAPGFSAGTSTDVLSSGTVGSIGNDPQAQRQ	1
MSEAIALAMSKIKTCLETEASFKNAMFKLSKKDKLVKELLEKIKQIEEQLDITNDFIQEQISTVNLGDPLDESWIATVRRLAFIVEDVMEKYLYYAHQLQEEGSQKHPVKRSSYVDVFNKVGQVMDKINYHIGHLLSIREQSKLAPQLVPYSPYPDSEGQPELIGTNGPFNVLLKFLKHGEDEAVLQPKVLSMLGIGGIGKTALVSKVYRMLREEFQRHASVTVSKMPDMKRVLFDVLDQIGLRKYPTSLNENQVIAQIGQDLKDKRYLIVIDDLWDMQHWKTIKDALPDANYGSRLIVTTRLNNIAETCSSGQHDLTYKVMPLAHQDSRTLFLKEILGHEGSCSDAPVFDEILKMFGGMPSALKCIGSFLRNKLVTTESQKIMMSSLHSELENFPSWQ…	MKVSSANAGVPASSADNTSARPSQTNADTTPLGRRRRAPDDAPGSPPARRQRQDSPEDSAQTMFRRAGMTSLPPSPATSEHVPLLDNRPTLERMGVDHPLPGRTWYETGHTTASLADRTSTASAAQVASSSRSAGPATAARPQPTRTSAGQQATVGRLRTQVTGFLSGALGKLQALSAQNMDPELAQFRVLDVDRAIMPLLIVAENARNPGLNLVPLHMDMAEDEEVRTQPPMAGSRHIAEFVASARPGRYRAVIDDGSHTRAADIRKDASGTSVIVVDPLRKEKDESAYVDYADNVNMEFGEHAKCAFIPVDIQKSFFDCRILSLSLALKMHDKDDAFAAFHETLRNGGDPSHHVSRAQQTEELGATLVLDGAPLVDARMMKHGQAASSVSRYLGNHP…	0
MGELQVSSAHSAVDSLLGRLIRILEDEARLLGGVRGDVQFIKDEMESINGFLLHVLHLDRPDHQLQGWTRQVKDLARDCDNCVDVYMQRLAGSGSGGRARRLLRLLLTLPARRRIATRIRELKSRACDVGERRRRYGVVVPRTRNNAAAAAAARRGGQRGLAKRQLSEAGGGDHHADASSAGNTTKQDHRRRALLEEETPANLFAGETDTLAGWLLAAADEHRRPKVISIIRPDDEELVAAAIDPVKRALDDPRILELFQIRQWHSGQSHPGWVYQDMMTQILPMIQHMHRALGGMVSDYDKRNKRRYTRLKKKKKRIVVSNFSRKNLGSKGNKFPVGTTFDEVKEFIGGTASDKEEEEEEEEEGFLQAAAMEVHEGFAMDVAKIISETMASEMGFHQG…	MKLLISIFIGFLAISTSQQEDVSTPAPNFPDFCSNPNLNKNAKVKACCDAVTKAANAGSYSGADGPVPDECTLKSCGRVCNRFFHKKGENRVTEMPESKTTESESSEECECGDSGDETTTGAQPTPRNVYPSGPEPSTSGGQVASHKPPAAPSTPHPGCHQPPAAPTTKPPRNPYPSGPEPTPKQPGYPQGRASTPKQPGYPQGPASPTPRNVYPSGPEPSTPGGKVASHKPPAAPSTPQPGYPQPPAAPTTKPPRNPYPSGPEPTPKQPAPSSPTPPSSAPSVPAPPSGQYPPGSNVTSNSLTVPPLYTTKETCLPLTPDMPGVVDQWLNKPKTGRFVWHALTNAHSYGGECGLGIQYPYHACVGRDLWSPVKKWVRSCLTDIPNHYIRNDQVCVNKC…	0
MAMSVLGSAVGKAASAAADEATLLLGVQKEIWYIKDELKTIQAFLRAAEVTKKKDDLLKVWAEQVRDLSYNIEDCLDEFKVHVESQSLAKQLMKLGERHRIAVQILNLKSRIEEVSNRNTRYSLIKLISSITTEDERDSYLEDARNRSGSNTDESELVGFAKTKDELLKLIDVNTNDGPAKVICVVGMGGLGKTTLARKAYENKEHMKNFSCCAWITVSQSFDRKEILKQMIRQLLGADSLDKLLKEFSEKLLVQVQHLADHLVEGLKEKRYFVVLDDLWTIDAWNWIHDTAFPKINNRGSRIIITTRDAGLAGRCTSESLIYHLEPLHIDDAIHLLLAKTNIRLEDMENDEDLGSIVTKLVKRCGYLPLAILTIGGILATKKIMEWGKFYRELPSELE…	MKIGTQATSLAVLHNQESHAPQAPIAVRPEPAHAIPEIPLDLAIRPRTRGIHPFLAMTLGDKGCASSSGVSLEDDSHTQVSLSDFSVASRDVNHNNICAGLSTEWLVMSSDGDAESRMDHLDYNGEGQSRGSERHQVYNDALRAALSNDDEAPFFTASTAVIEDAGFSLRREPKTVHASGGSAQLGQTVAHDVAQSGRKHLLSLRFANVQGHAIACSCEGSQFKLFDPNLGEFQSSRSAAPQLIKGLIDHYNSLNYDVACVNEFRVS	0
MEVTAGAMRALLPKLAELLKDEYNLEKHVREGVKSLEIELTMMHAALRKVAEVPLDQLDDQVKIWASKVREISYDVEDAVDAIMVRVEDDSHSGPSTFKNRVKRSIKKISKLFRKAKELHQIADAIKEAQALAQQMAGLRERYSGLELQNSGVAATIDPRLTALYIDVTDLVGIDHAREELIKILTEGEDSSKQQLKIISIVGFGGLGKTILARVVHEKIEAQFDCSAFVSVSRNPDVRMIFKKMLHQLEKVKYANINESSRDETQLIDELREFLQDKSFDV	GEEKWLYAQLYGNLKAVGKSESQLETKHVGKGQCPLFQLYLSTHKEAKEYFKPLMGAYAKSRLNRIAYAKDILSMQRKLKWAKLDVACLELAVEDVICDLHAVNFTTCEYITDEEQIFQSLNMKSAVGAMYRGKKRDYFETYTTEDKERILYESCLRLYTGKLGIWNGSIKAELRPMEKVQANKTRTFTAAPIDTLLAGKVCVDDFNNQFYSKHTIAPWSVGISKFSGGWDKLLRKLPDGWIYCSADGSRFDSSLTPYLINAVAQIRLAFMEKWDIGEQMIKNLYAEIIYTPILTADGTIVKKFKGNNSGQPSTVVDNTLMVLIAMRYSLRRLGMNYKDQIKRCVFFANGDDLIVAVRHEDEWVLDSLQAPFQELGLSYNFDDRTTNRSELWFMSHQGK…	0
MAPAVSASQGVIMRSLTSKLDSLLLQPPEPPPPAQPSSLRKGERKKILLLRGDLRHLLDDYYLLVEPPSDTAPPPDSTAACWAKEVRELSYDVDDFLDELTTQLLHHRGGGDGSSTAGAKKMISSMIARLRGELNRRRWIADEVTLFSARVKEAIRRQESYHLGRRTSSSRPREEVDDDDREDSAGNERRRFLSLTFGMDDAAVHGQLVGRDISMQKLVRWLADGEPKLKVASIVGSGGVGKTTLATEFYRLHGRRLDAPFDCRAFVRTPRKPDMTKILTDMLSQLRPQHQHQSSDVWEVDRLLETIRTHLQDKRYFIIIEDLWASSMWDIVSRGLPDNNSCSRILITTEIEPVALACCGYNSEHIIKIDPLGDDVSSQLFFSGVVGQGNEFPGHLTEV…	MRSSTTFITIAFIAMQALGIAATQVTILKKGERITWVEVPKGESRVFNIRGKSVTVSVSDDGTPSISGSKYTVE	0
MAPAVSASQGVIMRSLTSKLDSLLLQPPEPPPPAQPSSLRKGERKKILLLRGDLRHLLDDYYLLVEPPSDTAPPPDSTAACWAKEVRELSYDVDDFLDELTTQLLHHRGGGDGSSTASAKKMISSMIARLRGELNRRRWIADEVTLFRARVKEAIRRHESYHLGRRTSSSRPREEDDDDDREDSAGNERRRFLSLTFGMDDAAVHGQLVGRDISMQKLVRWLADGEPKLKVASIVGSGGVGKTTLATEFYRLHGRRLDAPFDCRAFVRTPRKPDMTKILTDMLSQLRPQHQHQSSDVWEVDRLLETIRTHLQDKRYFIIIEDLWASSMWDIVSRGLPDNNSCSRILITTEIEPVALACCGYNSEHIIKIDPLGDDVSSQLFFSGVVGQGNEFPGHLTEV…	MRSFLYGVLAFAVLARSSAVAAFPIPDESRPLSKTSPDTVAPRSLRIEAQEVIQSGRGDGYGGFWKNVAQSTNKIVKRPDIKIGKLIEAAKKAKAKMTKS	0
MAEIAVLLVLKKIAIALAGETLSFAKPLLAKKSESVAALPDDMKLISNELELIRAFLKEIGRKGWKSEVIETWIGQVRRLAYDMEDTVDHFIYVVGTHDQMGSCWDYMKKIAKKPRRLVSLDEIASEIKKIKQELKQLSESRDRWTKPLDGGSGIPAGSYETEKEMYLPGHDYTISDEELAGIDENKQTLISSLKFEDPSLRIIAVWGMGGVGKSTLVNNVYKNEGSNFDCRAWVSISQSYRLEDIWKKMLTDLIGKDKIEFDLGTMDSAELREQLTKTLDKRQYLIILDDVWMANVFFKIKEVLVDNGLGSRVIITTRIEEVASLAKGSCKIKVEPLGVDDSWHVFCRKAFLKDENHICPPELRQCGINIVEKCDGLPLALVAIGSILSLRPKNVDEW…	MRTFSLVSLAAILNYLTLPSAVGSGPVANASSYKCHDRVIGPVTLNDQIEKAYREALEAGTSPNGLRKGQKFGSRYFNVILKRGEENIKVDFFVGINYLKEIIYLQAYVQSVLLDCYPTTERPQLNIILH	0
MQAAASLSTGLLDAVLRKLGEMLADEYELQTGAKDGIRYIREELESMQTALERVSRVPPDQLDEEVKRWARKMREMSYNIEDTIDSFMLHVGDSDADDESGICACVRTISMLPWRYKSQRDIAAEINRIKEEVDEVSKRRERYKVDSIFVAPASYDPRLLALYEDKEKLVGIDHSTDEIIKLLSMEGEGASEQKLKLVSIVGPGGMGKTTLANAVYKKLEEQFDCTAFVSVSLQPDVKNILSGLLRQVTASKVKDDLEKDEDEDKDKDKGYVSVRLLPK	MKVSSANAGVPASSADNTSARPSQTNADTTPLGRRRRAPDDAPGSPPARRQRQDSPEDSAQTMFRRAGMTSLPPSPATSEHVPLLDNRPTLERMGVDHPLPGRTWYETGHTTASLADRTSTASAAQVASSSRSAGPATAARPQPTRTSAGQQATVGRLRTQVTGFLSGALGKLQALSAQNMDPELAQFRVLDVDRAIMPLLIVAENARNPGLNLVPLHMDMAEDEEVRTQPPMAGSRHIAEFVASARPGRYRAVIDDGSHTRAADIRKDASGTSVIVVDPLRKEKDESAYVDYADNVNMEFGEHAKCAFIPVDIQKSFFDCRILSLSLALKMHDKDDAFAAFHETLRNGGDPSHHVSRAQQTEELGATLVLDGAPLVDARMMKHGQAASSVSRYLGNHP…	0
MSYLREVATAVALLLPFILLNKFWRPNSKDSIVNDDDDSTSEVDAISDSTNPSGSFPSVEYEVFLSFRGPDTREQFTDFLYQSLRRYKIHTFRDDDELLKGKEIGPNLLRAIDQSKIYVPIISSGYADSKWCLMELAEIVRRQEEDPRRIILPIFYMVDPSDVRHQTGCYKKAFRKHANKFDGQTIQNWKDALKKVGDLKGWHIGKNDKQGAIADKVSADIWSHISKENLILETDELVGIDDHITAVLEKLSLDSENVTMVGLYGMGGIGKTTTAKAVYNKISSCFDCCCFIDNIRETQEKDGVVVLQKKLVSEILRIDSGSVGFNNDSGGRKTIKERVSRFKILVVLDDVDEKFKFEDMLGSPKDFISQSRFIITSRSMRVLGTLNENQCKLYEVGSM…	MKLLGAASTGAITSFLLLVPAALGTQVYTCYRSQPLSKALIDDLARYATADQVYENDPGYGDRQVHKTHRFSKNKDATGSVDYLIQIVGPQNTIMVFEYSSHRWLECPLSEGMPRFNR	0
MAERVVTMAIGPLVSMLKDKASSYLLDQYKVMEGMEEQHKILKRKLPAILDVITDVEEQAMAQREGAKAWLQELRTVAYVANEVFDEFKYEALRREAKKNGHYIKLGFDVIKLFPTHNRVAFRYKMGRKLCLILQAVEVLIAEMQVFGFKYQPQPPVSKEWRHTDYVSIDPQEIASRSRHEDKKNIIGILVDEASNADLTVVPVVAMGGLGKTTLAQLIYNDPEIQKHFQLLLWVCVSDTFDVNSLAKSIVEASPNKNVDTDKPPLDRLQKLVSGQRYLLVLDDVWDNKELRKWERLKVCLQHGGMGSAVLTTTRDKRVSEIMGADRAAYNLNALEDHFIKEIIEARAFSSKKEKPIELVEVVDEIVKRCCGSPLAATALGSVLCTKTSVKEWKAVSSG…	MHINRTGSSQPSIELERFYSASQSLASSSVRELSPAEHANLQAITDYLKDHVFAAHKLPLSESAVDQDAVHAHNEQLDNIIDARARRLLDEGETPATIADTFAKAEKFDRMATTASTALRATPFAAASVLQYMQPAINKGDWLPTPLKPLTPFVSGALSGIMDQVGTTVMNRATGNLHYLSTPPEKLHDAMAASVKRHSPGVMRQAVDLGIAVQTYSARNAVRTVLAPALASRPAVQGAVDISVSAAGGLAANAGFGNRMHSVQARDHLRGGAFVLGIKDQEPKADLSEETDWLVAYNAIKSASYSGAALNAGKRVAGLPLDVATDGLKAVRSLVSATGLAQNGLALAGGFAGVGKLQEMATKNITDPATKAAVSQLTNMAASAGVFAAWTTAAVATDP…	0
MATAGAAVDRLLRRLASGAGHLELPSSIDEDMAHVKRTLARLQDVLLTVEGKYFKMGAEVQEWMRKIKQIAYGIQDLLDEFEDSSGTGSQRNGSRISEGTLSCSSAPFFCHLSRSQRIRVLKRKLDQSTKDTSVFSLLQHSLSNLDKSNEQEVLFHRTEIIGRDTDKENIKNLLLQNDVDKLPIIPIVGLAGLGKTAVAKLIFHEQGEGWNFDQRIWVHLDKKLDLNKIANSIISQVNQSVDTTKNQIQNNLQFKRNCLQEVLCDQSSLIVLDDLFSTEENQIAELKEMLRGTKKGTKIIVTTSSEISAELIHTVPPYKLGPLSEGDCSTIFCQRAFGDGHENSSLTEIAKQIVKRCEGIPAVAYSLGSLVRNKNKEAWLYARDKEIWELPTLFPNGFE…	MRLSTIILAVSAVTLVAGVNALCEAANVDQAMVMPLTYANSVSEDLNNADGKRYLRSSENEERLGGANMFNIKKLEDALNDTTYAKTLFRRWKRSGVNEDTITTKFKNLQISLDENALELIQSYRIWLNAHATKTNPKLFDRAKIKKALEDGTYANVLYGRWKRYGFESDDVFKRFQRMGVNKDDNLYQVYKNYVTWLNVHHPLKKSTLTTPEAFLFYPSRIQRAKSDPAFAETLFAKWKSSGLDEGPVYKKLWDMGLKKDNAIYKLYTDYVLWLDKHFPLPAKATN	0
MELVTGTMGTLLPKLGQLLKDEYNLQAGVRKKIESLSRELESVHAALRKIGEMPWEQLDEPVKLWAGDLREASYDLEDIVDTFLVQLDCLQIAASDTQPLRRLREKVSKLFAKTKARHNIDAVIQDIDKKLQELVARRGNIIAKPAVQTTIDPRVLSLYRNSSELVGIDGPMEELIRMLAIGGDDQTKVISIFGFGGLGKTTLAKTVYDKLKSGFDCMAFVPVGQNPDMKKVLRDILIDLQRTSIYSNMMLWDERQLINEVQEFLQKKRYLIVIDDVWDVRVWELLRHSLPTNHLGSRIITTTRILSVAESCCRRTEDHIYKMDPLSDLDSQKLFFQRIFGSDDGCSTHLKKISMDILKRCGGLPLAILTLSSSLANKPMLAEEWKEVLRSSSGHDSVE…	MHTSTFLAALLAAASAVEAAQGSFRVPDIITPDWILHQARNNSLFTRWRPRSHFLAPAGWMNDPSGAFYDPATDLYHLQYQWHPNHANWGNVSWGHAVSKDLFHWKDIRDWRDDSSASLPSGRFENGPLSFFSGSSYPVNLNGKQDGTLLTFVTRLSDLPTSWLKPYKKNMEVQSMFRSKDAGQTWQELGPIIESPPKGWNVTGFRDPYVFPNPALDAIRGVGPHYYITLGSGIKGPNVPATFHGAARPGFLGPRMPLYAAPASDLRKWTFLGSLWESKPNASLGNPDITGAYGYNFETSGVFSLPIDKNAGNSLRNTAWFALMGTEGGNTTLHPHEHWAVWSRGHMAPTRGGGVKMTPTSSGAADWGITYAHTSFEDARRGNGNRRVMWGWANEDVNE…	0
MAYAALSSLIYTLQQLLKPNQSLVCRSSTQQHVQSIYHNLSALQLFLDDTTTKDIETLKVIEKRIRDVVYKAEDKVDSSLRNIILADCTENREGACKFFEEELLKVEKDVHSLSKEVMQIEFNKHGSRSAELTTILPSPEKSTIEEHTIVGMEDEYNTILDRLTAQTDELTVIPIFGMGGIGKTTLARKVYDDSSIRSRFDRHVWVTTSEEFNERRMLLEVVSSITTGSNQEKSDDQLMEIVYRGLKGRRFLIVIDDIWSTEAWDQMQRIFPNDDNKSRILLTTRLKYVADYVNSPDFPPHSKSFLSLDDSWNLFTEKVFNKDTCPPHLEETGKHIVQQCRGLPLSVVVVAGLVGKMDPTHDNWENVEENLNSFIGTVSERCQSILSLSYNYLPQYLRA…	MNRISTSSVNSSFSYSAPAEEAQNRVSSAPTNSSPPGTTTAVAQASEGQKKPGAVLSMQAQRLRQLCESSSYQYRQNALLAKSFDAQRLDINTQAGPSNSPHLNALNKLQQRDFKPAAGGLEIPFTPKSLLGGGKRVYQIGSSSREVQVCPRGAGAALRQEIENKQLMVNNLTDELQDAIDEANPAEIANTSQQLRQARSDLAELQRRFAVLGNEDRRINQ	0
MEIGLAVGGAFLCSALNVLFDRLAPNGDLLKMFKMDKRDVRLLKKLRMTLLGLQAVLSDAENKKASNPYVSQWLNELQEAVDGAENLIEEVNYEVLRLKVESQHQNLGETSNQQVSDCNLCLSDDFFLNIKDKLEDTIETLEELEKKIGRLDLTKYLDSGKQETRESSTSVVDESDILGRQNEIKELIDRLLSEDGNGKNLTVVPVVGMGGVGKTTLAKAVYNDEKVKKHFGLKAWICVSEPYDIVRITKELLQEVGLTVDNNLNQLQVKLKEGLKGKKFLIVLDDVWNENYKEWDDLRNLFVQGDVGSKIIVTTRKESVALMMGCGVINVGTLSSEVSWALFKRHTFENRDPEEYSEFQEVGKQIANKCKGLPLALKTLAGILRSKFEVNEWRDILGS…	MRVLYITLISTTAALLYSHAFALTTKANADTTQTTTDISSALLAGVQDKDLAMRALRTGRSSGGNVEHKDHDEERWLSRVTNWIKYKRGKMNPKQLHTYLGLDGLGQSARDSSNFQKYLKKSAEWRNKH	0
MELVTGTMGTLLPKLGQLLKDEYNLQAGVRKKIESLSRELESVHAALRKIGEMPWEQLDEPVKLWAGDLREASYDLEDIVDTFLVQLDCLQIAASDTQPLRRLREKVSKLFAKTKARHNIDAVIQDIDKKLQELVARRGNIIAKPAVQTTIDPRVLSLYRNSSELVGIDGPMEELIRMLAIGGDDQTKVISIFGFGGLGKTTLAKTVYDKLKSGFDCMAFVPVGQNPDMKKVLRDILIDLQRTSIYSNMMLWDERQLINEVQEFLQKKRYLIVIDDVWDVRVWELLRHSLPTNHLGSRIITTTRILSVAESCCRRTEDHIYKMDPLSDLDSQKLFFQRIFGSDDGCSTHLKKISMDILKRCGGLPLAILTLSSSLANKPMLAEEWKEVLRSSSGHDSVE…	MYHSKVGLLAVALVMQAILLCGCDASAMRYASGFQNNERQSSEQESYSRSAQSSEKSSSGYQMGEMASAGVGMSSGYGGSGYSSGGGYQQGVGYSGCDSDYSSGGIGGIVNTATGLASSVTGMAGGLGGGGGLADVGGVVNTVSGLADVGGLTNTVSGLADVGGVTNTVGGLVNGIAGGGAGGGLLGGVLGGGDGGCGGNCGGNCGGNCGGRGGGGGGLLGGILGGGSGGGRGARVSARVC	0
MASATVDFGIGRILSVLENETLLLSGVHGEIDKMKKELLIMKSFLEDTHKHGGNGSTTTTTQLFQTFVANTRDLAYQIEDILDEFGYHIHGYRSCAKIWRAFHFPRYMWARHSIAQKLGMVNVMIQSISDSMKRYYHSENYQAALLPPIDDGDAKWVNNISESSLFFSENSLVGIDAPKGKLIGRLLSPEPQRIVVAVVGMGGSGKTTLSANIFKSQSVRRHFESYAWVTISKSYVIEDVFRTMIKEFYKEADTQIPAELYSLGYRELVEKLVEYLQSKRYIVVLDDVWTTGLWREISIALPDGIYGSRVMMTTRDMNVASFPYGIGSTKHEIELLKEDEAWVLFSNKAFPASLEQCRTQNLEPIARKLVERCQGLPLAIASLGSMMSTKKFESEWKKV…	MTTPANTTQAVGSTTSTTTTTAGATPANSGLFTIPDGDFFSTAKAVVASNAVATNEDLAKIQEIWKDMKIPSDTMAQAAWDLVRHCADVGSSAQTEMIGTGPYSNGVSRARLAAAIKEVCTLRQFCKKYAPVVWNWMLTNNSPPANWQAQGFKPEHKFAAFDFFDGVTNPAAITPKEGLMRPPSEAEMNAAQTAAFVKITKARAQSNDFASLDAAVTRGRITGTTVAEAVVSLPPP	0
MAPAVSASQGVIMRSLTSKLDSLLLQPPEPPPPAQPSSLRKGERKKILLLRGDLRHLLDDHYLLVEPPSDTAPPPDSTVACWAKEVRELSYDVDDFLDELTTQLLHHRGGGDGSSTAGAKKMISSMIARLRGELNRRRWIADEVTLFRARVKEAIRRHESYDLGRRTSSSRPREEDDDDDREDSAGNERRRFLSLTFGMDDAAVHGQLVGRDISMQKLVRWLADGEPKLKVASVVGSGGVGKTTLATEFYRLHGRRLDAPFDCRAFVRTPRKPDMTKILTDMLSQLRPQHQHQSSDVWEVDRLLETIRTHLQDKKYFIIIEDLWASSMWDIVSRGLPDNNSCSRILITTEIEPVALACCGYNSEHIIKIDPLGDDVSSQLFFSGVVGQGNEFPGYLTEV…	MPRALLAARRIFEVIMRIGPLQPSVAHTAAPALPTHISTISPTQVPDMPGNTPPLRERPRRRAGNMPPLVPLNGSAMTGRPALVALDSEFSEQRLAEVQARQITVQTLQTKLATHLAQAGTAPKPDSIAARFAAGTLEPVYLDTAAFNAMSRGLPARARAAAGPVLIDAQQGRIIFNLQRAFAPGDTFSDAALAALGKQLNLSGHGLATPNWLQPAAGTPGRRKLQQAARYHGHEVPARDGGAGFFKANDHRLLEGKQALLRNHRKSLVHDHYFEAPSTRAFGKDVMVHRGLFDNHAGIPENSLASIDHAYEQGYRNLELDVEVSADGVPVLMHDFSIGRMAGDPQNRLVSQVPFAELREMPLVIRNPSDGNYVKTDQTIAGVEQMLEHVLKKPEPMSV…	0
MEKRKDNEEANNSLVLFSALNKDIADVLVFLENEENQKSLDKDEVENLKLKMAFICTYVQLSYSNFEQFEDIMTRKRQEVENLLQPLLDDDVLTSLTSNMDDCISLYHRSYKSDATMMDEQLDFLLLNLYHLSKHHAEKIFPEVTQYEVLQNVCGNIRDFHGLIVNGCIKHETVENVLPLFQLMAERVGHFLWEDQIDEDSDEDDQNDRDSRLFQLLLKIVPTEMEVMHICYTNLKASTSAEVGRFIKKLLETSPDILREYIIQLQEHMITVIHPSTSGARNIHVMMEFLLLILSDMPKDFIHHDKLFDLLAHVGVLTREVSTLVRDLEEKLRNKEGNNQTNCATLDLLENIELLKKDLKHVYLKAPDSSQCCFPMSDGPLFMHLLHMHLNDLLDSNAY…	MYHSKVGLLAVALVMQAILLCGCDASAMRYASGFQNNERQSSEQESYSRSAQSSEKSSSGYQMGEMASAGVGMSSGYGGSGYSSGGGYQQGVGYSGCDSDYSSGGIGGIVNTATGLASSVTGMAGGLGGGGGLADVGGVVNTVSGLADVGGLTNTVSGLADVGGVTNTVGGLVNGIAGGGAGGGLLGGVLGGGDGGCGGNCGGNCGGNCGGRGGGGGGLLGGILGGGSGGGRGARVSARVC	0
MEGNGIMVSAATGAMNSLLAKLAALLEEDYQMHKGMKREIAFLKDELSSMNALLERLADTEAALDPQTKEWRSQVREMSYDIEDCIDEYTRQLRHGQPQRPGGNGIMGFFHGYVQKVKDLVGRHEIAEQIQELKARIVEAGHRRKRYKLDSAVNCKSNHVVPIDRRLPALFAELDALVGIDRPRDEIIKLLDDGEQRMKVVSIVGSGGLGKTTLANQVYQKIGEQFDCKAFVSLSQHPDMEMIFQTILYQVNDEVGRIRSGDKEQVISELRAFLKNKRYFIVIDDIWSAQAWNTIRYSLLENNCGSRILVTTRIGTVAKSCSSPCLNLVYELRVLSENDSKRLFFRRIFGSEDKCPHQLKDIAVEIVRKCGGLPLAIISMASLLTTKSYVRAEWFKVRD…	MLFYSLLFFFHTVAISAFTNIGTFSHPVYDYNPIPNHIHGDLKRRAYIERYSQCSDSQASEIRAALKSCAELASWGYHAVKNDNRLFRLIFKTDSTDIQNWVQKNFNEIYKECNRDADEISLTCHDKNVYTCVREGVHNLAYALINEKEIVICPPFFNNPVNSREITAGNQDTVILHEMVHIILKEWKDYGCEWHGIHKLDSTESIKNPDSYAIFAQCARYKYC	0
MAEFFLFNIIERVLSKVSSVSVNEISLAWNVKTELRKLQSTLSTIKAVLLDANERQAKNHEVRDWLEKLRDVVYDVDDVLDDLSTQLLLQIHFQESLKKKVRKFFSSSNPIIYRFKIGRKIKEIRELLNDIADDRKSFHFTEHTCINPVENICREQTHSFVRASDIIGRETDQENIVKQLIDSRDEENISVIPIVGLGGLGKTTLVKLVYNNNKVVQNFDLRMWVSISEDFSLSKVIEKILRSATGESFGHLDMDQLQGHLSEVLRSKRYLLVLDDVWNEDQNRWTDLRELLMNCSRGSKIVVTTRSKMVALITGTVAPYYLGGLTDDACLSLFLKCAFVGEDKLLPNLVEIGKEIVKKCGGVPLAVKTLGRLLYMKTDENEWLRIRDNEIWEIEQKQS…	MKINLSWKTYAVLSIVSLGGIHAMEDVPAELTGVSEGYTRFYRSSTASVILSGLVNVKWDNEQMTMPLFKWIGGEQAEELHFCVHIAHSSGRRLNSARTLGTVNSNMDQHWVEAYRSSGVTRCTIQDCHLFANDIPNFPDYIKIKLVPKT	0
MSYLRDVATAVALLLDNLCCGRPNLNNDNEDTIQQTDSTSPVVDPSSSSQSMDSTSVVDAISDSTNPSASFPSVEYDVFLSFRGPDTRYQITDILYRFLCRSKIHTFKDDDELHKGEEIKVNLLRAIDQSKIYVPIISRGYADSKWCLMELAKIVRHQKLDTRQIIIPIFYMVDPKDVRHQTGPYRKAFQKHSTRYDEMTIRSWKNALNEVGALKGWHVKNNDEQGAIADEVSANIWSHISKENFILETDELVGIDDHVEVILEMLSLDSKSVTMVGLYGMGGIGKTTTAKAVYNKISSHFDRCCFVDNVRAMQEQKDGIFILQKKLVSEILRMDSVGFTNDSGGRKMIKERVSKSKILVVLDDVDEKFKFEDILGCPKDFDSGTRFIITSRNQNVLSR…	MLFYSLLFFFHTVAISAFTNIGTFSHPVYDYNPIPNHIHGDLKRRAYIERYSQCSDSQASEIRAALKSCAELASWGYHAVKNDNRLFRLIFKTDSTDIQNWVQKNFNEIYKECNRDADEISLTCHDKNVYTCVREGVHNLAYALINEKEIVICPPFFNNPVNSREITAGNQDTVILHEMVHIILKEWKDYGCEWHGIHKLDSTESIKNPDSYAIFAQCARYKYC	0
MADQTLGAVGSLLGELGKAIKEETALLSGVEGDIQFIKDEMDSMNGFLVHVTKTTNHDDQLRAWMKQVRDITYVADDCIKLYMRDVVPEEKAGLRGCLLRRVPTVCKPYCPCLHRNLTTRDQLARRIHELKDRVREIGERRQRYDVKLPEGGDAAVQSSSPSVSQQDSKMKEKRDEFVCALEDGQPPFRDAVRRLSRDGALIRHRAAPALVHGIIKMLDDGAHAQIIKMLLRSLYAHPYGTKELEKLSSNLREGADVAKKVMLFCYSKLSVHYKSCLQYLTTFEDEESVSRTCLVRRWLAEGLVSKDQHHGLDEDDTSMEEAGERCFDELLFRGFLSPAPGHHFPRSGGLKLKCCILDASVKKFINDMARSENFVADVPTHLRHQLDIRRWARRPELPQ…	MKVSSANAGVPASSADNTSARPSQTNANTTPLGRRRRAPDDAPGSPPARRQRQDSPEDSAQTMFRRAGMTSLPPSPATSEHVPLLDNRPTLERMGVDHPLPGRTWYETGHTTASLADRTSTASAAQVASSSRSAGPATAARPQPTRTSAGQQATVGRLRTQVTGFLSGALGKLQALSAQNMDPELAQFRVLDVDRAIMPLLIVAENARNPGLNLVPLHMDMAEDEEVRTQPPMAGSRHIAEFVASARPGRYRAVIDDGSHTRAADIRKDASGTSVIVVDPLRKEKDESAYVDYADNVNMEFGEHAKCAFIPVDIQKSFFDCRILSLSLALKMHDKDDAFAAFHETLRNGGDPSHHVSRAQQTEELGATLVLDGAPLVDARMMKHGQAASSVSRYLGNHP…	0
MAETVLSMARSLVGSAISKAASAAADETSLLLGVEKDIWYIKDELKTMQAFLRAAELMKKKDELLKVWAEQIRDLSYDIEDSLDEFKVHIESQTLFRQLVKLRERHRIAIRIHNLKSRVEEVSSRNTRYSLVKPISSGTEIDMDSYAEDIRNQSARNVDEAELVGFSDSKKRLLEMIDTNANDGPAKVICVVGMGGLGKTALSRKIFESEEDIRKNFPCNAWITVSQSFHRIELLKDMIRQLLGPSSLDQLLQELQGKVVVQVHHLSEYLIEELKEKRYFVVLDDLWILHDWNWINEIAFPKNNKKGSRIVITTRNVDLAEKCATASLVYHLDFLQMNDAITLLLRKTNKNHEDMESNKNMQKMVERIVNKCGRLPLAILTIGAVLATKQVSEWEKFYE…	MASPAPAFSLANLLNGTYGVDTPEEVERVRSEQREEAAAACRNYKPLPAVDVSESVTEDAHSLRIPDGAPSEEVSVEFVTYGAEDYLEKSDDELLVAFETMVKPMRIGQLWCPAFNKCSFISSIAMARALLLAPSTSNRTMKCFEDLVAAIYTKSDFYYDDECEADDVQINISSRDVPGYSFEPWSRTSGFEPPPICEACDMIMYQCPCFDFNALKKSCAERTFADDYVIEGLDGVVDNATLLSNLGPFLVPVKCQYEKCPTPTVAIPPSLNRATDRVDINLVQSICDSTLPTHSNYDDSFHQVFGESADYSIDLDHVRLRQSDLIAKIPDSGHMIPVLNTGSGHKRVGTTKEVLTAIKKRNADVPELGDSVNLSRLSKAVAERFFISYINGNSLATSN…	0
METSSISTVEDKPPQHQVFINFRGADLRRRFVSHLVTALKLNNINVFIDDYEDRGQPLDVLLKRIEESKIVLAIFSGNYTESVWCVRELEKIKDCTDEGTLVAIPIFYKLEPSTVRDLKGKFGDRFRSMAKGDERKKKWKEAFNLIPNIMGIIIDKKSVESEKVNEIVKAVKTALTGIPPEGSHNAVVGALGNSDAGTSSGDKKHETFGNEQRLKDLEEKLDRDKYKGTRIIGVVGMPGIGKTTLLKELYKTWQGKFSRHALIDQIRVKSKHLELDRLPQMLLGELSKLNNPHVDNLKDPYSQLHERKVLVVLDDVSKREQIDALREILDWIKEGKEGSRVVIATSDMSLTNGLVDDTYMVQNLNHRDSLQLFHYHAFIDDQANPQKKDFMKLSEGFVH…	MKISALFSVAALLSQSMTVLGYLFYRCGNDHITERALINQISMEHKKLTGQGSSADSFPGGRATAEVTFWEPSISNPGTYLDIKVKFDIYRQMLSFEVSSSGKRIPCEGDYGVEIPEEDLEVSDEPYYAN	0
MASALTGVMTSVINKLTALLGKEYMKLKGVQGEVEFMKDELSSMNALLHRLAEEDQHLDLQTKEWRNQVREMSYDIEDCIDDFMHHLGHTGIAESAGLVHRMAQLLKTLRVRHQIANQIEKLKARVEDASKRRLRDVVIKLLTEGEGASSQKLKVISIVGPGGLGKTTLANEVFRKLESQFQCRAFVSLSQQPDVKKIVRNIYCQVSQQDYGSIDIWDEEKLIKATREFLTNKRYFVVIDDIWSTQAWKTIKCALFVNNCGSRIMTTTRNMAIAKSCCTPDHDRVFEIMPLNIDSSKSLFLKRIFGSKDVCIPQLDEVCYEILKKCGGSPLAIITIASLLANKANTKEEWERVCNSIGSTLQKDPDVEEMRRILSLSYDDLPQHLKTCLLYLSIFPEDY…	MQLSKITFAIALYAIGIAALPTPASLNGNTEVATISDVKLEARSDTTYHKCSKCGYGSDDSDAYFNHKCN	0
MVGLGVGVGTGALGSVIGKLTTLLGDEYTMLKRVRKDIAFLQRELRRMQILVDTLADMEELDELAKDWKGNMRDLSYDMEECIDRFMLRLGNGDARPRFVKKTARRLKTLFERHGIGSQIKDLKARVAEEGERRQRLKLDDYIVNQSRPVVIDPRLAAFHGVAKGLVAIDGRRDKVISWLMEESKELKVVAIVGGGGLGKTTLAMEIYRKIGGDYQCRASVSVSRTLDLEKLLKDVLSQIDEAEFSKCQSERWEKDQLIRHIQLILTEKRYFLVIDDLWKVQDWEFIKAAFPDNYNGSRIIATTRIANVARSCCSNSSGQLYQMLPLNDFDSRRLFFKRIFDSESLCPSQLEKVSARILKKCGGMPLAIITIASLLANKPPSAAEWERLQDSIGAGLSY…	MRTFSLVSLAAILNYLTLPSAVGSGPVANASSYKCHDRVIGPVTLNDQIEKAYREALEAGTSPNGLRKGQKFGSRYFNVILKRGEENIKVDFFVGINYLKEIIYLQAYVQSVLLDCYPTTERPQLNIILH	0
MAVYSVATGALAPVLSKLSALLGDEHLDLAERTRSDAMFIRSQLEAVHSLLLPRISWGMTGEEVDALCKDELMAEVRELSYDMDDAIDEFFLEEPMAGGDGGPFDELKTRVEDVSKRFSDSRRWRPPVEQHQPSLTAATVDCPPPHARFVHNMMDVSELVEMDKQHEKELIKLLEQGADTSIYASRWRIATPWHDKEQSTVVKVPEREWGFPDNRNSPFIWASDSFERLRSGSLCGDTLRLDGEGANIRKLLSTLRNKVGRAQLVQVEDKRKRVEEATKPCEFHEVKTICILGLPGAGKTTLAKLLYSHHSTTEQQFQHRAFVSLSPGANLTDTLTDILLQVGAYNDDATPYCGTGTPHQQYLIDNISAYLIGKKYLIIIDDVWHWEEWEVIRKSIPKN…	MKVSSANAGVPANSADNTSARPSQTNADTTPLGRRRRAPDDAPGSPPARRQRQDSPEDSAQTMFRRAGMTSLPPSPATSEHVPLLDNRPTLERMGVDHPLPGRTWYETGHTTASPADRTSTASAAQVASSSRSAGPATAARPQPTHTSAGQQATVDRLRTQVTGFLSGALGKLQALSAQNMDPELAQFRVLDVDRAIMPLLIVAENARNPGLNLVPLHMDMAEDEEVRTQPPMAGSRHIAEFVASARPGRYRAVIDDGSHTRAADIRKDASGTSVIVVDPLRKEKDENAYVDYADNVNMEFGEHAKCAFIPVDIQKSFFDCRILSLSLALKMHDKDDAFAAFHETLRNGGDPSHHVSRAQQTEELGATLVLDGAPLVDARMMKHGQAASSVSRYLENHP…	0
MGDFLWTFAVEEMLKKVLKVAREQAGLAWGFQKHLSKLQKWLLKAEAFLRNINTRKLHHDSVRMWVDDLRHLVYQADDLLDEIVYEHLRQKVQTRKMKKVCDFFSPSTNVLIFRLNMAKKMMTLIALLEKHYLEAAPLGLVGNENVRPEIDVISQYRETISELEDHKIVGRDVEVESIVKQVIDASNNQLTSILPIVGMGGLGKTTLAKLVFSHELVRQHFDKTVWVCVSEPFIVNKILLDILQSLKGGISNGGDSKEVLLRELQKEMLGQTYFLVLDDVWNENSFLWGELKYCLLKITGNSKNSIVVTTRSAEVAKIMGTCPGHLLSKLSDDHCWSLFKESANVYGLSMTSNLGIIQKELVKKIGGVPLVAQVLGRTVKFEGDVEKWEETLKSVLRIP…	MRLSTIILAVSAVTLVAGVNALCEAANVDQAMVMPLTYANSVSEDLNNADGKRYLRSSENEERLGGANMFNIKKLEDALNDTTYAKTLFRRWKRSGVNEDTITTKFKNLQISLDENALELIQSYRIWLNAHATKTNPKLFDRAKIKKALEDGTYANVLYGRWKRYGFESDDVFKRFQRMGVNKDDNLYQVYKNYVTWLNVHHPLKKSTLTTPEAFLFYPSRIQRAKSDPAFAETLFAKWKSSGLDEGPVYKKLWDMGLKKDNAIYKLYTDYVLWLDKHFPLPAKATN	0
MEIGLAVGGAFLSSALNVLFDRLAPHGDLLSMFRKHKDHVQLLKKLEDILLGLQIVLSDAENKQASNRHVSQWFNKLQNAVDGAENLIEQVNYEALRLKVEGQHQNLAETSNQQVSDLNLCFSDDFFRNIKDKLEETIETLEVLEKQIGRLGLKEHFGSTKQETRTPSTSLVDDSDIFGRQNDIEDLIDRLLSEDASGKKRTVVPIVGMGGLGKTTLAKAVYNDERVQKHFGLKAWFCVSEAFDAFRITKGLLQEIGSFDLKADDNLNQLQVKLKERLKGKKFLIVLDDVWNDNYNKWDELRNVFVQGDIESKIIVTTRKESVALMMGNEQISMDNLSTEASWSLFKTHAFENMGPMGHPELEEVGKQIAAKCKGLPLALKTLAGMLRSKSEVEEWKRI…	MSRICGALFRGSLTADHPTHTPEDSPQTVPSPRSSSAHSPEIQELRSLQETRPARLGARSQSRSSKHGLQQCSSSPSDESFRLHAELAAWCERVETKPSLLAKLGCCAAPPVVGDHREQRREAMERIMRCLDAGQAGTQLTLRDLNLSQLPPGLHRLAHLRDLDVADNVNLTRLPEDLSLCKHLERINADGCSIAALPSKIGALKNLSEISLAFNELRTLPDSIGQCSSLTTIVVPGCKINKLPASLANLTQLKKLDVAANIELSELSPHMNLDDVAVHSTQTRLGLMHRIFKAPTFDPETRQRLSYQASALRDRWAALSHHLSPQARARVDQMREGASTTLSSQDHKASAAWKTATEKVSSWAEEGAPITLDRIFKLNQLLLPEGDDDNDPIGGQLRK…	0
MAETVLSMARSLVGSAISKAASAAADETSLLLGVEKDIWYIKDELKTMQAFLRAAELMKKKDELLKVWAEQIRDLSYDIEDSLDEFKVHIESQTLFRQLVKLRERHRIAIRIHNLKSRVEEVSSRNTRYSLVKPISSGTEIDMDSYAEDIRNQSARNVDEAELVGFSDSKKRLLEMIDTNANDGPAKVICVVGMGGLGKTALSRKIFESEEDIRKNFPCNAWITVSQSFHRIELLKDMIRQLLGPSSLDQLLQELQGKVVVQVHHLSEYLIEELKEKRYFVVLDDLWILHDWNWINEIAFPKNNKKGSRIVITTRNVDLAEKCATASLVYHLDFLQMNDAITLLLRKTNKNHEDMESNKNMQKMVERIVNKCGRLPLAILTIGAVLATKQVSEWEKFYE…	MPYTINSPSQFVYLSSAYADPVQLINPCTNALGNQFQTQQARTTVQQQFADAWKPVPSMTVRFPASDFYVYRYNSTLAPLITALLNSFDTRNRIIEVDNQPAPNTTEIVNATQRVDDATVAIRASINNLANELVRGTGMFNQASFETASGLVWTTTPAT	0
MELVTGTMGTLLPKLGQLLKDEYNLQAGVRKKIESLSRELESVHAALRKIGEMPWEQLDEPVKLWAGDLREASYDLEDIVDTFLVQLDCLQIAASDTQPLRRLREKVSKLFAKTKARHNIDAVIQDIDKKLQELVARRGNIIAKPAVQTTIDPRVLSLYRNSSELVGIDGPMEELIRMLAIGGDDQTKVISIFGFGGLGKTTLAKTVYDKLKSGFDCMAFVPVGQNPDMKKVLRDILIDLQRTSIYSNMMLWDERQLINEVQEFLQKKRYLIVIDDVWDVRVWELLRHSLPTNHLGSRIITTTRILSVAESCCRRTEDHIYKMDPLSDLDSQKLFFQRIFGSDDGCSTHLKKISMDILKRCGGLPLAILTLSSSLANKPMLAEEWKEVLRSSSGHDSVE…	GEEKWLYAQLYGNLKAVGKSESQLETKHVGKGQCPLFQLYLSTHKEAKEYFKPLMGAYAKSRLNRIAYAKDILSMQRKLKWAKLDVACLELAVEDVICDLHAVNFTTCEYITDEEQIFQSLNMKSAVGAMYRGKKRDYFETYTTEDKERILYESCLRLYTGKLGIWNGSIKAELRPMEKVQANKTRTFTAAPIDTLLAGKVCVDDFNNQFYSKHTIAPWSVGISKFSGGWDKLLRKLPDGWIYCSADGSRFDSSLTPYLINAVAQIRLAFMEKWDIGEQMIKNLYAEIIYTPILTADGTIVKKFKGNNSGQPSTVVDNTLMVLIAMRYSLRRLGMNYKDQIKRCVFFANGDDLIVAVRHEDEWVLDSLQAPFQELGLSYNFDDRTTNRSELWFMSHQGK…	0
MAERVVTMAIGPLVSMLKDKASSYLLDQYKVMEGMEEQHKILKRKLPAILDVITDVEEQAMAQREGAKAWLQELRTVAYVANEVFDEFKYEALRREAKKNGHYIKLGFDVIKLFPTHNRVAFRYKMGRKLCLILQAVEVLIAEMQVFGFKYQPQPPVSKEWRHTDYVSIDPQEIASRSRHEDKKNIIGILVDEASNADLTVVPVVAMGGLGKTTLAQLIYNDPEIQKHFQLLLWVCVSDTFDVNSLAKSIVEASPNKNVDTDKPPLDRLQKLVSGQRYLLVLDDVWDNKELRKWERLKVCLQHGGMGSAVLTTTRDKRVSEIMGADRAAYNLNALEDHFIKEIIEARAFSSKKEKPIELVEVVDEIVKRCCGSPLAATALGSVLCTKTSVKEWKAVSSG…	MKINLSWKTYAVLSIVSLGGIHAMEHVPAELTRVSEGYTRFYRSPTASVILSGLVKVKWDNEQMTMPLFKWIGGEQAEELHFDVHIAHSSGPKLNRARTLGTVNSNMDQHWAQAHRNSGASRRTIQDCHLFENDIPNFPDYIKIKLVPKT	0
MDIGLAVGGAFLSSVLQVLFDRLAPQGELLKMFRRNKHDLRILKKLRMTLLSLQAVLSDAENKQASNPYVSQWLNELQHAVDSAENLIEEVNYEVLRLKVEGDQCQNLGETRHPQASRLSLSLSDDFFLNIKAKLEDNIETLEELQKQIGFLDLKSCLDSGKQETRRPSTSLVDESDIFGRQNEVEELIGRLLSGDANGKKLTVIPIVGMGGVGRTTLAKAVYNDEKVKDHFDLKAWICVSEPYDAVRITKELLQEIRSFDCMINNTLNQLQIELKESLKGKKFLIVLDDVWNDNYDEWDDLRSTFVQGDIGSKIIVTTRKESVALMMGCGEMNVGTLSSEVSWALFKRHSLENREPEEHTKLEEIGKQIAHKCKGLPLALKAIAGILRSKSEVDEWKD…	MRLVHAVLLPGIIVFVSNGNLLHAHALHEDETGVTAGRQLRAAASEVFGLSRASFGLGKAQDPLDKFFSKIIFSGKPIETSYSAKGIHEKIIEAHDLHVSKSKNAPIQYASVMEYLKKTYPGPDIERIVSTLERHDEVGAKDLGAKLRDALDRQ	0
MAERVVTMAIGPLVSMLKDKASSYLLDQYKVMEGMEEQHKILKRKLPAILDVITDVEEQAMAQREGAKAWLQELRTVAYVANEVFDEFKYEALRREAKKNGHYIKLGFDVIKLFPTHNRVAFRYKMGRKLCLILQAVEVLIAEMQVFGFKYQPQPPVSKEWRHTDYVSIDPQEIASRSRHEDKKNIIGILVDEASNADLTVVPVVAMGGLGKTTLAQLIYNDPEIQKHFQLLLWVCVSDTFDVNSLAKSIVEASPNKNVDTDKPPLDRLQKLVSGQRYLLVLDDVWDNKELRKWERLKVCLQHGGMGSAVLTTTRDKRVSEIMGADRAAYNLNALEDHFIKEIIEARAFSSKKEKPIELVEVVDEIVKRCCGSPLAATALGSVLCTKTSVKEWKAVSSG…	MKIGTQATSLAVLHNQESHAPQAPIAVRPEPAHAIPEIPLDLAIRPRTRGIHPFLAMTLGDKGCASSSGVSLEDDSHTQVSLSDFSVASRDVNHNNICAGLSTEWLVMSSDGDAESRMDHLDYNGEGQSRGSERHQVYNDALRAALSNDDEAPFFTASTAVIEDAGFSLRREPKTVHASGGSAQLGQTVAHDVAQSGRKHLLSLRFANVQGHAIACSCEGSQFKLFDPNLGEFQSSRSAAPQLIKGLIDHYNSLNYDVACVNEFRVS	0
MNYCLPSSTLQTTTKRRLTLRRLCCKQLRKKTLVQTAEEEEANTTMADPVIGATVQVLLEKLISLTIEEVNSSRDFNKDLEMLTQNVSLIQAFIHDVETPQEKQQSVEQWLNRLERVAEDAQNVFDRFIYESLKTKVVRSPLKKVSGFFSHTAFKRKMSQKINNINKELTAINKVAKDLGLQSLMVPSRKILPIRETDSFVVASDIVGRDLDIAEIKEKILNMREEDIVLSTIPIVGMGGLGKTTVAKRIYNDEHMKQIFEKRIWLCLPEMSETKSFLEQILESLIERKIEVERRDIIVKKLQDELGGKKYLLVLDDLWCVDSTSWHEFIDTLRGINTSRGNCILVTTRRKQVASTVATDLHILGKLTEDHCWSIFKQKAFVDGRVPEELASMGNKIVK…	MRSLLLTVLLNLVVLLATTGAVSSNLNTAVNYASTSKIRFLSTEYNADEKRSLRGDYNNEVTKEPNTSDEERAFSISKSAEYVKMVLYGFKLGFSPRTQSKTVLRYEDKLFTALYKSGETPRSLRTKHLDKASASVFFNRFKKWYDKNVGPS	0
MNIVTGAMGSLIPKLGELLMEEYKLHKRIKKDVEFLRKELESMHVALIKVGEVSQDQLDRQVKLWADEVRELSYNMEDVVDKFLVRIDCDGIHQPHDNSGRFKELKNKMIGLFKKGKNHHRIADAVKEIKEQLQEVAARRDRNKVVVPNPTEPIAIDPCLRALYAEATELVGIYGKRDQELMRLLSMEGDDASKKRLKKVSIVGFGGLGKTTLARAVYEKIKGDFDCRAFVPVGQNPDMKKVLRDILIDLGNPHSDLAMLDANQLIKKLHAFLENKRYLVIIDDIWDEKLWEGINFAFSNRNNLGSRLITTTRIASVSNSCCSSDHDSVYQMEPLSVDDSRRLFYKRIFPFESGCPNEFEQVSEDILKKCGGVPLAIITIASALAGGQKVKPKCEWDVL…	MMHSIIFQTLLIITIVFSKVWGARSLVKIDWSGSEYTILGANHYEEPNTGAAAQFPGTMTVDDGRSPYIVRKLRNSSGKRFYVFTGHPQQPIVWNPHEEIEIQFNRKFLIAVLTEFEADSQVFNHFARRQHR	1
MVDAVLSVVLEKVFDFLAEEGRAFTEFGKQFQILKGNLLNIKEFINQVEKTKRNNNDLKETLNKLRDLIYESEDILDDCQSRNQTGKKNGASICFFLKDVQFKLPNSRRLKQINTEISNIQRNLEGFDRTLMRLNEQENNNTVSRWSSPLFIEDQIVGLDDDANKIIKWLQEWDRGYMIGIVGMGGLGKTTIAQIVYKRCEAMYEKRIWVSVSQDFKEKSIMRSILTSLGELSGEDDPSQLHIKIKQCLTGKNYLLVLDDVWKDGQWWENLQKGLPKENGSKIIITSRHEPTVKKMGVNESRIHKPKFLTKDESWSLLKKILTGEHLNPKLIDIGQEIAQRCAGLPLAIKAIGGIMQSRPSIDYWTQIAENFRQELESKDNPIDVSLQLSYNELPPYLK…	MHYITPIILMSIGQFLGILLGAGGLVGAMTPHHQSNCNSPSLTFPRFIGKCDSCQLHTKATNLVSCTSCRKSSLVYEECSTKGCPANWHKSTCQEPKFNRGILSCYCENCQQHTKEKQTISCKNCKNSATTFSHCSSPECHSRW	0
MVDAVVTVFLEKLLGALSEESRVFSEFRDKFETLQFELQLMRSFLKDAERLKRKNETFRCVMANLRELIYEAEDILADCQLQSRDDGLFSSGWFMCTNPFKLSFQYQTGKSLGEINRKIASIKQNIPSYLGVPLLNQLEPINAQNDQMPRRSSPVYDHTQVVGLEGDASKLKEWLFEADKGILAIGVVGMGGLGKTTIAQKVFNDRKIEERFDRRIWVSVSQNFSEEQIMRSMLRNLGDVSVGDDKGELLKKINEYLLGKRFLIVMDDVWGSDFTWWHTIYEALPKGNGSSIIITTRIEKVAQKMGVKKARSHWPKCLSKDDSWLLFQKIAFAADGGECKHPDLENVGKEIVEKCKGLPLAIKAVGGIMLCKPSHYHEWRRIADHFHDELAEDDNSVIA…	SDGWTCAGSDFDGDQVRGQARHWVGQQKTKFSEFHTHNDVPLCYFELGEGNQLTQSYTGFRAYCDEPGDVYNLRYLDVSSRTWVLCTHYDNDFESDYR	0
MAEAFIQVLLDNLTSFLKGELTLLFGFQDEFQRLSSMFSTIQAVLEDAQEKQLNNKPLENWLQKLNAATYEVDDILDEYKTKATRFSQSEYGRYHPKVIPFRHKVGKRMDQVMKKLKAIAEERKNFHLHEKIVERQAVRRETGSVLTEPQVYGRDKEKDEIVKILINNVSDAQHLSVLPILGMGGLGKTTLAQMVFNDQRVTEHFHSKIWICVSEDFDEKRLIKAIVESIEGRPLLGEMDLAPLQKKLQELLNGKRYLLVLDDVWNEDQQKWANLRAVLKVGASGASVLTTTRLEKVGSIMGTLQPYELSNLSQEDCWLLFMQRAFGHQEEINPNLVAIGKEIVKKSGGVPLAAKTLGGILCFKREERAWEHVRDSPIWNLPQDESSILPALRLSYHQL…	MSYSITSPSQFVFLSSVWADPIELLNVCTNSLGSQFQTQQARTTVQQQFSEVWKPFPQSTVRFPGDVYKVYRYNAVLDPLITALLGTFDTRNRIIEVKNQQSPTTAETLDATRRVDDATVAIRSAINNLVNELVRGTGLYNQNTFESMSGLVWTSAPAS	0
MASALTGVMTSVINKLTALLGKEYMKLKGVQGEVEFMKDELSSMNALLHRLAEEDQHLDLQTKEWRNQVREMSYDIEDCIDDFMHHLGHTGIAESAGLVHRMAQLLKTLRVRHQIANQIEKLKARVEDASKRRLRDVVIKLLTEGEGASSQKLKVISIVGPGGLGKTTLANEVFRKLESQFQCRAFVSLSQQPDVKKIVRNIYCQVSQQDYGSIDIWDEEKLIKATREFLTNKRYFVVIDDIWSTQAWKTIKCALFVNNCGSRIMTTTRNMAIAKSCCTPDHDRVFEIMPLNIDSSKSLFLKRIFGSKDVCIPQLDEVCYEILKKCGGSPLAIITIASLLANKANTKEEWERVCNSIGSTLQKDPDVEEMRRILSLSYDDLPQHLKTCLLYLSIFPEDY…	MGNVCVGGSRMSHQVYSPDRADTPPRSERNTPDRRQRAAGDAERTQSMRLQQKINDLKPYVRHARGPIKAYGQAALDRASGKKTSVSFAELDATHLDAMVDIENQRNPGLNLRHFRDHKELIQAFQSGGPNSFRAIFPQTSPLTGQTVKHHVMADVRLHQGGAPTIIITEPAVIVGDRYQQLQRHNLTLEDLSESGVPLSQVAIIETQAQKTNDDCVMYSLNYAIKAHKNAAQFDDIHHGLQHGTLSTESESRAQTTLGALEANLTYSVMHAHAAFGADVLPVDFYKHGASLTQAKQLMKRPDGRMAGRVNSEGHSEAENLVQRNQAFRVKRRELLDDEAPSNTQFSASIDGFRLQEIKRVLAEEQR	0
MEIGLAVGCAFLSSALNVLFDRLAPNGDLLKMFKRDKCDVRLLKKLKMTLRSLQIVLSDAENKQASNPSVRDWLNELRDAVESAENLIEEVNYEVLRLKVEGQHQNLGETSNQKVSDCNMCLSDDFFLNIKEKLEDTIETLEELEKQIGRLDLTKYLDSGKQETRESSTSVVDESDILGRQKEIEGLIDRLLSEDGKNLTVVPVVGMGGVGKTTLAKAVYNDEKVKNHFGFKAWICVSEPYDILRITKELLQEFGLMVDNNLNQLQVKLKEGLKGKKFLIVLDDVWNENYKEWDDLRNLFVQGDVGSKIIVTTRKESVALMMGCGAINVGTLSSEVSWALFKRHSFENRDPEEYSEFQEVGKQIANKCKGLPLALKTLAGILRSKFEVNEWRDILRSEI…	MGCVSSTSRSTGYYSGYESHEEPRAASRTANSNERGYETDSEPSRDNLLPNAKRVYSESVLWHGTSMQSKIDLRSKGFDADRKKGGATEGGNANMFMNLSSEAQAESRQNHYVSSSRKEAKDFAMFADMSNPGLVRTIGLRSNFNLISDPRTGGTALMTDQSIHRKFVLGSKSSAPGENAKVFRDEMHAAGYDVSTKQAGKLLREVQSDSDDDNFPDPDDFIMSRFRG	0
MEIGLAVGGAFLSSALNVLFDRLAPHGDLLMFQKNKNDVRLLKKLKMTLVGLQVVLSDAENKQASNQHVSQWFNELRGAVDGAENLMELVNYEALRRKVEGRHQNLAETSNQQVSDRKLNLSDDYFLDIKEKLEETIETLEDLQKQIGDLGLQKHLDLGKKLETRTPSTSLVDESKILGRMIEKERLIDRLLSSDSNGENLTVVPIVGMGGVGKTTLAKIVYNDKKVKDHFDLKAWFCVSEAYDAFRITKGLLQEIGSFDLKDDNNLNQLQVKLKESLKGKRFLVVLDDLWNDDCDEWDDLKNLFVQGAMGSKILVTTRKEDVALMMGNGAINVETLSDEVSWDLFKQHSLKNRDPEEHPELEEVGKRIADKCKGLPLALKALAGILCRKSEVYEWKNV…	MHYITPIILMSIGKFLGMILGAGSLVGAMTPHHQSNCNSPCLVFVTFTKKCDSCQFNTKFTNLMSCTSCRKSSVVYEECSTKGCPANWHKSTCQEPKFERGVLHSLCANCQKHTKATPTISCKNCKNSASTYPYCSSPECHRRW	0
MNIVTGAMGSLIPKLGELLMDEYKLHKRIKKDVEFLKKELESMHAALIKVGEVPRDQLDRQVKLWADEVRELSYNMEDVVDKFLVRVDGDGIQQPHDNSGRFKELKNKMIGLFKKGRNHHRIADAIKEIKEQLQEVAARRDRNKVAVPNPMEPITIDPCLRALYAEATELVGIYGKRDEELMRLLSMEGDDASNKRLKKVSIVGFGGLGKTTLARAVYDKIKGDFDCRAFVPVGQNPDMKKVLRDILIDLGNPHSDLAILDDKQLVKKLHDFLENKRYLVIIDDIWDEMLWEGINFAFSNRNNLGSRLITTTRNFDVSKSCCLSADDSIYKMKPLSTDDSRRLFHKRIFPDAGGCPSEFQQVSEDILKKCGGVPLAIITIASALASGQHVKPKHEWDIL…	MPYTVTSPSQLVYFGSVWADPITFIDLCTVALGNQFQTQNARTTVQQQFSDLFKTVPTRTNRFNDGENGFRVFRYNSTLDPLISALMNSFDTRNRIIEVDNPANPNTSEVASATQRVDDATVNIRACINNLMNELVRGTGMMNTASFETVSNLTWTTTTTT	0
MDIGLAVGGAFLSSVLQVLFDRLAPQGELLKMFRRNKHDLRILKKLRMTLLSLQAVLSDAENKQASNPYVSQWLNELQHAVDSAENLIEEVNYEVLRLKVEGDQCQNLGETRHPQASRLSLSLSDDFFLNIKAKLEDNIETLEELQKQIGFLDLKSCLDSGKQETRRPSTSLVDESDIFGRQNEVEELIGRLLSGDANGKKLTVIPIVGMGGVGRTTLAKAVYNDEKVKDHFDLKAWICVSEPYDAVRITKELLQEIRSFDCMINNTLNQLQIELKESLKGKKFLIVLDDVWNDNYDEWDDLRSTFVQGDIGSKIIVTTRKESVALMMGCGEMNVGTLSSEVSWALFKRHSLENREPEEHTKLEEIGKQIAHKCKGLPLALKAIAGILRSKSEVDEWKD…	GEEKWLYAQLYGNLKAVGKSESQLETKHVGKGQCPLFQLYLSTHKEAKEYFKPLMGAYAKSRLNRIAYAKDILSMQRKLKWAKLDVACLELAVEDVICDLHAVNFTTCEYITDEEQIFQSLNMKSAVGAMYRGKKRDYFETYTTEDKERILYESCLRLYTGKLGIWNGSIKAELRPMEKVQANKTRTFTAAPIDTLLAGKVCVDDFNNQFYSKHTIAPWSVGISKFSGGWDKLLRKLPDGWIYCSADGSRFDSSLTPYLINAVAQIRLAFMEKWDIGEQMIKNLYAEIIYTPILTADGTIVKKFKGNNSGQPSTVVDNTLMVLIAMRYSLRRLGMNYKDQIKRCVFFANGDDLIVAVRHEDEWVLDSLQAPFQELGLSYNFDDRTTNRSELWFMSHQGK…	0
MVGAEMLVAAAVSQVARKINDIVGVAQGEVKLCCNFSDDLEGIKDTLVYLETLLKNAENNSFGSDRANLRHWLGQIKSLAYDIEDIVDGYYSSKEQFDGGSYAQKGSLFCSLSNPMLLKGSMVYKMKSKREMLQQSQQLPNQYHFLSYINSAVHYFEEKQTTSYRNTDIAIVGRDADLDHLMDLLMQNSAEELCIIPIVGPVGFGKTSLAQLVFNDTRTEVFSFRIWVHVSMGNINLEKIGRDIVSQTTEKIEGNMQLQSIKNAVQRVLNKYSCLIIIDSLWGKDEEVNELKQMLLTGRHTESKIIVTTHSNKVAKLISTVPLYKLAALSEDDCLKIFSQRAMTGPGDPLFREYGEEIVRRCEGTPLVANFLGSVVNAQRQRREIWQAAKDKEMWKIEE…	MQSPSIHRNTGSIIQPTVTPDARAATDLQERAEQPRQRSSHSLSSVGKRALKSVGKLFQKSKAPQQKAATPPTAKNVKTPPPASNVATPRNKARESGFSNSSPQNTHRAPKWILRNHPNQASSSGAQTHEIHPEAAPRKNLRVRFDLPQDRLERSPSYLDSDNPMTDEEAVANATRQFRSPDSHLQGSDGTRISMLATDPDQPSSSGSKIGDSDGPIPPREPMLWRSNGGRFELKDEKLVRNSEPQGSIQLDAKGKPDFSTFNTPGLAPLLDSILATPKQTYLAHQSKDGVHGHQLLQANGHFLHLAQDDSSLAVIRSSNEALLIEGKKPPAVKMEREDGNIHIDTASGRKTQELPGKAHIAHITNVLLSHDGERMRVHEDRLYQFDPISTRWKIPEGL…	0
MAPAVIASQGVIMRSLTSKLDSLLLQPPEPPPPAQPSSLRKGERKKILLLRGDLRHLLDDYYLLVEPPSDTAPPPDSTAACWAKEVRELSYDVDDFLDELTTQLLHHRGGGDGSSTAGAKKMISSMIARLRGELNRRRWIADEVTLFRARVKEAIRRHESYHLGRRTSSSRPREEDDDDDREDSAGNERRRFLSLTFGMDDAAVHGQLVGRDISMQKLVRWLADGEPKLKVASIVGSGGVGKTTLATEFYRLHGRRLDAPFDCRAFVRTPRKPDMTKILTDMLSQLRPQHQHQSSDVWEVDRLLETIRTHLQDKRYFIIIEDLWASSMWDIVSRGLPDNNSCSRILITTEIEPVALACCGYNSEHIIKIDPLGDDVSSQLFFSGVVGQGNEFPGHLTEV…	MKISALFSVAALLSQSMTVLGYLFYRCGNDYITERALINOINMEHKKLTGQGSSADSFPGGRATAEVTFWEPSISNPGTYLDIKVKFDIYRQMLSFEVSSSGKRIPCEGDYGVEIPEEDLEVSDEPYYAN	0
MELVVGASEATMKSLLGKLGNLLAQEYALISGIRGDIQYINDELASMQAFLRDLSNVPEGHSHGHRMKDWMKQIRDIAYDVEDCIDDFAHRLPQDSISDAKWSFLLTKIYELWTWWPRRVIASNIAQLKVRAQQIADRRSRYGVNNPEHLDSSSSARTRAVNYEIAEYQVTSPQIIGIKEPVGMKTVMEELEVWLTNPQAENGQAVLSIVGFGGVGKTTIATALYRKVSDKFQCRASVAVSQNYDQGKVLNSILSQVSNQEQGSSTTISEKKNLTSGAKSMLKTALSLLRGNCICQPENDGNPDNTPIRLQETTDDDQNPRKLEQLLAEKSYILLIDDIWSAETWESIRSILPKNNKGGRIIVTTRFQAVGSTCSPLETDRLHTVDFLTDDESQNLFNT…	MQLSKITFAIALYAIGIAALPTPASLNGNTEVATISDVKLEARSDTTYHKCSKCGYGSDDSDAYFNHKCN	0
MAEGFVSFGLQKLWDLLSRESERLQGIDEQLDGLKRQLRSLQSLLKDADAKKHGSDRVRNFLEDVKDLVFDAEDIIESYVLNKLRGEGKGVKKHVRRLARFLTDRHKVASDIEGITKRISEVIGEMQSFGIQQIIDGGRSLSLQERQREIRQTYPDSSESDLVGVEQSVKELVGHLVENDVHQVVSIAGMGGIGKTTLARQVFHHDLVRRHFDGFAWVCVSQQFTQKHVWQRILQELQPHDGDILQMDEYALQRKLFQLLEAGRYLVVLDDVWKKEDWDRIKAVFPRKRGWKMLLTSRNEGVGIHADPTCLTFRASILNPEESWKLCERIVFPRRDETEVRLDEEMEAMGKEMVTHCGGLPLAVKALGGLLANKHTVPEWKRVFDNIGSQIVGGSGLDD…	MGNVCVGGSRMSHQVYSPDRADTPPRSERNTPDRRQRAAGDAERTQSMRLQQKINDLKPYVRHARGPIKAYGQAALDRASGKKTSVSFAELDATHLDAMVDIENQRNPGLNLRHFRDHKELIQAFQSGGPNSFRAIFPQTSPLTGQTVKHHVMADVRLHQGGAPTIIITEPAVIVGDRYQQLQRHNLTLEDLSESGVPLSQVAIIETQAQKTNDDCVMYSLNYAIKAHKNAAQFDDIHHGLQHGTLSTESESRAQTTLGALEANLTYSVMHAHAAFGADVLPVDFYKHGASLTQAKQLMKRPDGRMAGRVNSEGHSEAENLVQRNQAFRVKRRELLDDEAPSNTQFSASIDGFRLQEIKRVLAEEQR	0
MDAPASFSLGAMGPLLRKLDSLLVAPEIRLPKPLKEGIELLKEDLEEIGVSLVEHSVVDSPTHKARFWMDEVRDLSYHIEDCIDTMFSMRSGGDDGKPRSERRHKVGRAKIDGFSKKPKPCTRMARIAELRALVREASERLERYQLGDVCGSSSPVVFTADGRARPLHHGVSANLVGVDEFKTKLNRWLSDEEGPHLKVAAIVGPAGIGKTALATELYRDHRWQFECRAFVRASRKPDMQRLLGGILSQVQRRQRSSDAYADSTVQSLIDNLREHLQDRRYLIIIDGLWETAVWNIANSAFPDVNSFSRILITADIEQVALECCGYKYDYIMRMEPLGSLDSKKVFFNKVFGSEDQCPPELKEVSNTILEKCGGLPLAIISIAGLLGSQPENPVLWDYV…	MGLCASKPRTTSGYNTYASYNSGSSTPEPEETGSSRVTETHPEFRSIPDRAKDKAIALKEALSRQSGYITPRLEYYARTALAQAAQTGSTPEITDLDIENIGDLTDTYNQRLSNINLKHHTSPQDFFQEFMTSQEPCWRSVVRLSPNSRHHVAIDVRNQDDVRTMLIIESALAYGKSNNATGFLPGYLQMHNNVKNYAQDNGRMAVIQLGVQKSKYDCIIFSLNNALAAYQKDTIFDSLHDSLRENGSCFQPREHKSETVSGIEVIDGTKILPAVFFKHTHSRSTINDAIEEQPELADRNVSTNRESAHQTLSERVADFRVQRSERSYSMSIESSRLRKIRKAIES	0
MDIVTGAIANLIPKLGELLTKEYKLHKDVEKDIKDLQKELQSMNAALIKIGEVPRDKLDRQDKLWAEEVRELSYIIEDVVDKFLVRVHGIQPHDNTNGFKGLMKKTSELLKKVKDKHGIAHAIKDIKKQLEEVAARRDRNKVVVPNPTEPITIDPCLRALYAEATELVGIYGKRDQELMRLLSMEGDDASNKRLKKVSIVGFGGLGKTTLARTVYDKIKCDFDCCAFVPVGQNPDMKKVLRDILIDLGNPHSDLAILDDKQLVKKLHDFLGNKRYLVIIDDIWDEKLWEGINFAFSKSNNLGSRLITTTRDFDVSKSCCSSDDDSTYKMEPLSIDDSRRLFHKRIFPDASRCPSEFQQVSEDILKKCGGVPLALITIASALASGQRVKPKHEWDIMLQS…	MGLMHRLLLLATLALLCTLAKAAGFDHAKVPRTVERGGGARQLRTATMSDDEARGWKLRSFFESYLKDRKIKNWIKGKVTDDFVLSELKLVRLPGKNLADDPNFKLFQKFKIDGWLEEKATTTKAWENLGLNLLPIDRVSKTDMFKTYTQHVMMGTKKPSELDIDQWEGLLSGGSPQKLKAKAMILRNLGRNVLERRVMLGAHVVVPF	0
MEIGLAVGGAFLSSALNVLFDRLAPNSDLLKMFKRDKRDVRLLKKLRMTLLGLQAVLSDAENKQASNPYVSQWLNELQDAVDGAENLIEEVNYEVLRLKVEGQCQNLGETSNQQVSDCNLCLSDDFFLNIKEKLEETIETLEELEKQIGRLDLTKYLDSGKQETRESSTSVVDESDILGRQNEIEGLIDRLLSEDGKNLTVVPVVGMGGVGKTTLAKAVYNDEKVKNHFGFKAWICVSEPYDILRITKELLQEFGLMVDNNLNQLQVKLKESLKGKKFLIVLDDVWNENYKEWDDLRNLFVQGDVGSKIIVTTRKESVALMMGCGAINVGTLSSEVSWDLFKRHSFENRDPEEHPELEEIGIQIAHKCKGLPLALKALAGILRSKSEVDEWRHILRSEI…	MASPAPAFSLANLLNGTYGVDTPEEVERVRSEQREEAAAACRNYKPLPAVDVSESVTEDAHSLRIPDGAPSEEVSVEFVTYGAEDYLEKSDDELLVAFETMVKPMRIGQLWCPAFNKCSFISSIAMARALLLAPSTSNRTMKCFEDLVAAIYTKSDFYYDDECEADDVQINISSRDVPGYSFEPWSRTSGFEPPPICEACDMIMYQCPCFDFNALKKSCAERTFADDYVIEGLDGVVDNATLLSNLGPFLVPVKCQYEKCPTPTVAIPPSLNRATDRVDINLVQSICDSTLPTHSNYDDSFHQVFGESADYSIDLDHVRLRQSDLIAKIPDSGHMIPVLNTGSGHKRVGTTKEVLTAIKKRNADVPELGDSVNLSRLSKAVAERFFISYINGNSLATSN…	0
MMLKEVESLSSQGFFDVVSEATPFADVDEIPFQPTIVGQEIMLEKAWNRLMEDGSGILGLYGMGGVGKTTLLTKINNKFSKIDDRFDVVIWVVVSRSSTVRKIQRDIAEKVGLGGMEWSEKNDNQIAVDIHNVLRRRKFVLLLDDIWEKVNLKAVGVPYPSKDNGCKVAFTTRSRDVCGRMGVDDPMEVSCLQPEESWDLFQMKVGKNTLGSHPDIPGLARKVARKCRGLPLALNVIGEAMACKRTVHEWCHAIDVLTSSAIDFSGMEDEILHVLKYSYDNLNGELMKSCFLYCSLFPEDYLIDKEGLVDYWISEGFINEKEGRERNINQGYEIIGTLVRACLLLEEERNKSNVKMHDVVREMALWISSDLGKQKEKCIVRAGVGLREVPKVKDWNTVR…	MPVVSKAQAREVYEHSVLFHGTTLRSRRSIQRNGFRLENKSAGSITAYAGIQSNFDAAVASSSHHYFAEKKEVAKRFARMVSRHCGDRPALVRTIGVMNHFAIEEDPDAGTSCLRTNEDIPSSHVLGSKGSPAEGNARIFKGEMEADGHSISLEEAGDLLRAVQSDSDSDG	0
MAESFLFNIIERVLAKVSSIAVYEITLAWNVKIELRKLQSTLSTIKAVLLDANEQQAKNHEVRDWLEKLRDVVYDVDDLMDDLSTQLLLQMHFQKSFRKKVRKFFSSSNPIIYRFKIGRKVKEIRELLNEIADDRRNFHFTEHTYVIPAENTSREQTHSFVRASDIIGRDDDQENIVKQLIDSHDEENISVIPIVGLGGLGKTTLVKLVYNNNRVVQNFDLRMWVSISEDFNLSKVIEKILRSATGESFDHLDMDQLQGCLGEVLQQKRYLLVLDDVWNEDQHKWMDLRELLMNCSRGSKIVVTTRSKMVALITGTVPPYYLGGLADDDCLSLFLKCAFGGQDNLFPNLVEIGKEIVKKCGGVPLAVKTLGRLLYMKTDENEWLQIRDNEIWEIEQNKS…	MQFSTIITVCLFTGLASANFVQCNHHLLYNGRHWGTIRKNAGWAVRFYEEKPNQPKRLVAICKNASPVHCNYLKCTNLAPGFSAGTSTDVLSSGTVGSIGNDPQAQRQ	0
METSSISTVEDKPPQHQVFINFRGADLRRRFVSHLVTALKLNNINVFIDDYEDRGQPLDVLLKRIEESKIVLAIFSGNYTESVWCVRELEKIKDCTDEGTLVAIPIFYKLEPSTVRDLKGKFGDRFRSMAKGDERKKKWKEAFNLIPNIMGIIIDKKSVESEKVNEIVKAVKTALTGIPPEGSHNAVVGALGNSNAGTSSGDKKHETFGNEQRLKDLEEKLDRDKYKGTRIIGVVGMPGIGKTTLLKELYKTWQGKFSRHALIDQIRVKSKHLELDRLPQMLLGELSKLNNPHVDNLKDPYSQLHERKVLVVLDDVSKREQIDALREILDWIKEGKEGSRVVIATSDMSLTNGLVDDTYMVQNLNHRDSLQLFHYHAFIDDQANPQKKDFMKLSEGFVH…	MSRICGALFRGSLTADHPTHTPEDSPQTVPSPRSSSAHSPEIQELRSLQETRPARLGARSQSRSSKHGLQQCSSSPSDESFRLHAELAAWCERVETKPSLLAKLGCCAAPPVVGDHREQRREAMERIMRCLDAGQAGTQLTLRDLNLSQLPPGLHRLAHLRDLDVADNVNLTRLPEDLSLCKHLERINADGCSIAALPSKIGALKNLSEISLAFNELRTLPDSIGQCSSLTTIVVPGCKINKLPASLANLTQLKKLDVAANIELSELSPHMNLDDVAVHSTQTRLGLMHRIFKAPTFDPETRQRLSYQASALRDRWAALSHHLSPQARARVDQMREGASTTLSSQDHKASAAWKTATEKVSSWAEEGAPITLDRIFKLNQLLLPEGDDDNDPIGGQLRK…	0
MVDAVVSTVLERLLGLLGEGGRIVLEYQDQFELMQTQLRLIQGFLRDVDRRRRKVHTLRAITDELREVIYEAEDIMAACTNAGLQATTWAGSCLPPCASLAKFPSLFQTGRQLREINSKIRQITERLMPFSSQALALRNSRDEFTSDVGRWSSPVLDQTKIVGLEREVAKIKGWLFGANSGVTTIGIVGMGGLGKTTAAQKVFGDKEVEDHFQKILWVSVSQTFTEEEIMRSILKNLGDAGIGDDRSELLRKIHQYLQGKHYLIVFDDVWSVQSGWWERLSNGLPKENKSCIIITTRNEEVARRMGAVEGRIHRPSLLSMEDSWSLFCKAASGGADNISSDPRLREVGMEIVQKCGGLPLAIRAVGGMMFCLPSSVAEWRRIADNFRDELAQNDDLVMA…	MKLLISIFIGFLAISTSQQEDVSTPAPNFPDFCSNPNLNKNAKVKACCDAVTKAANAGSYSGADGPVPDECTLKSCGRVCNRFFHKKGENRVTEMPESKTTESESSEECECGDSGDETTTGAQPTPRNVYPSGPEPSTPGGKVASHKPPAAPSTPQPGYPQPPAAPTTKPPRNPYPSGPEPTPKQPAPSSPTPPSSAPSVPAPPSGQYPPGSNVTSNSLTVPPLYTTKETCLPLTPDMPGVVDQWLNKPKTGRFVWHALTNAHSYGGECGLGIQYPYHACVGRDLWSPVKKWVRSCLTDIPNHYIRNDQVCVNKCVKIEYKNKTLIMPIMDETDYLKPYELDISEPAFKYLEMNPNAGWCTATVTYIRCEKLGN	0
MEIGLAVGCAFLSSALNVLFDRLAPNGDLLKMFKRDKCDVRLLKKLKMTLRSLQIVLSDAENKQASNPSVRDWLNELRDAVDTAENLIEEVNYEVLRLKVEGQHQNLGETSNQKVCDCNLCLSDDFFLNIKEKLEDTIETLEELEKQIGRLDLTKYLDSGKQETRESSTSVVDESDILGRQKEIEGLIDRLLSEDGKNLTVVPVVGMGGVGKTTLAKAVYNDEKVKNHFGFKAWICVSEPYDILRITKELLQEFGLMVDNNLNQLQVKLKEGLKGKKFLIVLDDVWNENYKEWDDLRNLFVQGDVGSKIIVTTRKKSVALMMGCGAINVGTLSSEVSWDLFKRHSFENRDPEEYSEFQEVGKQIANKCKGLPLALKTLAGILRSKFEVNEWRDILRSEI…	MMHSIIFQTLLIITIVFSQVWGARSLVKIDWSGSEYTILGANHYEEPNTGAAAQFPGTMTVDDGRSPYIVRKLRNSSGKRFYVFTGHPQQPIVWNPHEEIEIQFNRKFLIAILTEFEADSQVFNHFARRQHR	0
MGTVLDALAWKFLEKLGQLIEDEVIMTLSVKRGIESLKKNLEFFNAVHEDAEALAMEDPGIDSWWKNMRDVMFDVDDIVDLFMVHSQKLLLPPRPVCCNQPLFSSFAKFSFDHMIAKRIDNINEKFEEIKMNKEMFGLERTNGQQIQITIVDRSQTSPVDELEVVGEDIRRAIDDIVKMIVSSNYNESRSTVFGIQGMGGIGKTTLAQKIYNEQRIREKFQVHIWLCISQNYTETSLLKQAIRMAGGICDQLETKTELLPLLVDTIRGKSVFLVLDDVWKSDVWIDLLRLPFLRGLNSHILVTSRNLDVLVEMHATYTHKVNKMNDCDGLELLMKMSLGPYEQSREFSGVGYQIVKKCDGLPLAIKVVAGVLSTKRTRAEWESIRDSKWSIHGLPRELG…	MVKCTPLLALTVIVSAGSDALSDPTVKRLAKLATINQAPATQSNSDSKRVLRASDVPDEVAAGESRSPKSLWPWEVEDKLAPLKEKLISTSADDLEAGGSANKNALPMIWRWLWQNQIETKKTPIDEISKEVQTAMDLISSQATHEELNKAGVSVSDYVKALRFTLSDIDVVNRGMEYNIHLGNK	0
MEIGLAVGGAFLSSALNVLFDRLAPHGDLLNMFRKHKDHVQLLKKLEGILLGLQIVLSDAENKQASNRHVSRWFNKLQNAVDSAENLIEEVNYEVLRLKVEGQHQNLAETGNQQVSDLNLCLSDEFFLNIKDKLEDTIETLKDLQEQIGLLGLKEHFVSTKQETRAPSTSLVDDAGIFGRQNEIENLIGRLLSKDTKGKNLAVVPIVGMGGLGKTILAKAVYNDERVQKHFGLKAWFCVSEAYDALRITKGLLQEIDSFDLKVDDNLNQLQVRLKEKLNGKRFLVVLDDVWNDNYPEWDDLRNLFLQGDIGSKIIVTTRKESVALMMGGGAIYMGILSSEDSWALFKRHSLENMDPMGHPELEEVGKQIAAKCKGLPLALKTLAGMLRSKSEVEEWKRI…	MKISALFSVAALLSQSMPVLGYLFYRCGNDHITERALINQISMEHKKLTGQGSSVDSFPGGRATAEVTFWEPSISNPGTYLDIKVKFNIYRQMLSFEVSSSGKIIPQEGDYGVEIPEEDLEVSDEPYYAN	0
MAYAAVTSLMRTIHQSMELTGCDLQPFYEKIESLRAILEKSCNIMGDHEGLTILEVEIAEVAYTTEDMVDSESRNVFLAQNLEERSRAMWEIFFVLEQALECIDSTVKQWMATSDSMKDLKPQTSSLVSLPEHAFEQPENIMVGYENEFEMMLDQLVRGGRELEVVSIVGMGGIGKTTLATKLYSDPCIMPRFDIRAKATVSQEYCVRNVLQGLLSSISDEPDDQLADRLQKHLKGRRYLVVIDDIWTTETWDDIKLCFPDCNNGSRILLTTRNVEVAEYASSGKPPHHMRLMNFEESWNLLYKKIFEKEGSYSPEFENIGKQIALKCGGLPLAITVIAGLLSKISKTLDEWQNVAENVSSVVSTDLEAQCMRVLALSYHHLPSHLKSCFLYFAIFAED…	MRIALLQPAATPTTALATPAHTSAITPMEVPQPPGGNPPLRARPRRQAAVLPPLVPLDDSAMTGKQALVALDGEFSEQRLAEVQAHQITLQAAQSALAKQLPQATPAPRPDSIAARFAAGTLQPVYLDTAAFDEMTASLPEHSRAAAGPVLVDAQQGRIVFDLGHAFAPGDTFSDAARTALRKALDLRAHGLETPGWLKPAAPTPAQPRRKLQQAARYHGHEVPARDGGAAFFKPNDHHLVAGKDALLRKHRKELVHDAYFQAPSTRALGKDVMVHRGLFDNHAGIPENSLAAIDRAYEHGYRNLELDVEVSADGVPVLMHDFSIGRMTDDPQNRLVSQVPFAQLREMPLVIRNPVDGNFIKTDQSIAAVEQALEHALQKPEAMSVALDCKEDTGEAVA…	0
MEIGLAVGGAFLSSALNVLFDRLAPHGDLLNMFQKNKNDVRLLKKLKMTLVGLQVVLSDAENKQASNQHVSQWFNELRGAVDGAENLMELVNYEALRLKVEGRHQNLAETSNQQVSDRKLNLSDDYFLDIKEKLEETIETLEDLQKQIGDLGLQKHLDLGKKLETRTPSTSLVDESKILGRMIEKERLIDRLLSSDSNGENLTVVPIVGMGGVGKTTLAKIVYNDKKVKDHFDLKAWFCVSEAYDAFRITKGLLQEIGSFDLKDDNNLNQLQVKLKESLKGKRFLVVLDDLWNDDCDEWDDLKNLFVQGAMGSKILVTTRKEDVALMMGNGAINVETLSDEVSWDLFKQHSLKNRDPEEHPELEEVGKRIADKCKGLPLALKALAGILCRKSEVYEWKN…	MGLCASKPRTTSGYNTYASYNSGSSTPEPEETGSSRVTETHPEFRSIPDRAKDKAIALKEALSRQSGYITPRLEYYARTALAQAAQTGSTPEITDLDIENIGDLTDTYNQRLSNINLKHHTSPQDFFQEFMTSQEPCWRSVVRLSPNSRHHVAIDVRNQDDVRTMLIIESALAYGKSNNATGFLPGYLQMHNNVKNYAQDNGRMAVIQLGVQKSKYDCIIFSLNNALAAYQKDTIFDSLHDSLRENGSCFQPREHKSETVSGIEVIDGTKILPAVFFKHTHSRSTINDAIEEQPELADRNVSTNRESAHQTLSERVADFRVQRSERSYSMSIESSRLRKIRKAIES	0
MEHEQLLKYFDYYLTTISTKLAAGQLTDDRERHCFAFMEMELAAIVRSLRTPPTPSHGVDGHDRQTWLQELRRLASEIEHLMANHGEADHHPPTRFVLLRRATRCFRVRRRMGMDLYSQFQEEAHQLHLAAEDPCMCKHLRSHPPPPEGVAGGDHLVGIKGPAKKLLRWLMNAETSLQFMAIVGPIGVGKTALAMEVHSRVRCQPKYFEFCAIANLSRRREPVRTRLFLRSILSQITDLEESSSSHNSESETNEELAAHIWKHLQYKRYFILIDDISKDSDWGIINDAFPTNHCGSRILLTTRNELIANFCNSNYDGEVHTMKPLSDSNSDRLLRTKAFGSMDYCPPDNLKLLCEEISKICGGIPLYVTSMAEWLKQHQPQHESSAVPAEEQARLLLKR…	MKINLSWKTYAVLSIVSLGGIHAMEDVPAELTGVSEGYTRFYRSPTASVTLSGLVNVKWDNEQMTMPLFKWIGGEQAEELHFCVHIAHSIGPKLNLARTLGTVNSNMDQHWAQAHRHSGATRRTIQDFHLFANDIPNFPDYIKIKLVPKT	0
MSYLREVATAVALLLPFILLNKFWRPNSKDSIVNDDDDSTSEVDAIPDSTNPSGSFPSVEYEVFLSFRGPDTREQFTDFLYHFLCRYKIHTFRDDDELRKGEEIGPNLLRAIDQSKIYVPIISSGYADSKWCLMELAEIVRRQEEDPRRIILPIFYMVDPSDVRHQTGCYKKAFRKHANKFDGQTIQNWKDALKKVGDLKGWHIGKNDKQGAIADEVLADIWSHISKENLILETDELVGIDDHITAVLEKLSLDSENVTMVGLYGMGGIGKTTTAKAVYNKISSCFDRCCFIDNIRETQDQKDGVVVLQKKLVYEILRIDSGSVGFNNDSGGRKMIKERVSRFKILVVLDDVDEKFKFEDMLGSPKDFISQSRFIITSRSMRVLGTLNENQCKLYEVGS…	MSYSITSPSQFVFLSSVWADPIELLNVCTNSLGSQFQTQQARTTVQQQFSEVWKPFPQSTVRFPGDVYKVYRYNAVLDPLITALLGTFDTRNRIIEVKNQQSPTTAETLDATRRVDDATVAIRSAINNLVNELVRGTGLYNQNTFESMSGLVWTSAPAS	0
MAPAVSASQGVIMRSLTSKLDSLLLQPPEPPPPAQPSSLRKGERKKILLLRGDLRHLLDDHYLLVEPPSDTAPPPDSTVACWAKEVRELSYDVDDFLDELTTQLLHHRGGGDGSSTAGAKKMISSMIARLRGELNRRRWIADEVTLFRARVKEAIRRHESYDLGRRTSSSRPREEDDDDDREDSAGNERRRFLSLTFGMDDAAVHGQLVGRDISMQKLVRWLADGEPKLKVASVVGSGGVGKTTLATEFYRLHGRRLDAPFDCRAFVRTPRKPDMTKILTDMLSQLRPQHQHQSSDVWEVDRLLETIRTHLQDKKYFIIIEDLWASSMWDIVSRGLPDNNSCSRILITTEIEPVALACCGYNSEHIIKIDPLGDDVSSQLFFSGVVGQGNEFPGYLTEV…	MGNVCVGGSRMSHQVYSPDRADTPPRSERNTPDRRQRAAGDAERTQSMRLQQKINDLKPYVRHARGPIKAYGQAALDRASGKKTSVSFAELDATHLDAMVDIENQRNPGLNLRHFRDHKELIQAFQSGGPNSFRAIFPQTSPLTGQTVKHHVMADVRLHQGGAPTIIITEPAVIVGDRYQQLQRHNLTLEDLSESGVPLSQVAIIETQAQKTNDDCVMYSLNYAIKAHKNAAQFDDIHHGLQHGTLSTESESRAQTTLGALEANLTYSVMHAHAAFGADVLPVDFYKHGASLTQAKQLMKRPDGRMAGRVNSEGHSEAENLVQRNQAFRVKRRELLDDEAPSNTQFSASIDGFRLQEIKRVLAEEQR	0
MAMSLVGSAIRVASSASSQEMSMLIGVQNEIWFIKDELKTMQAFLRAAEVRKDQDELVKVWAEQVRDLAYDIEDCLQEFAVHVGHQSLSMQLIKLCHRHRIAVQIRNLKQRVEEVSNRNMRYNLIKSVPSSSTDDSQSNMELIRYQTAHYVNESELVGFDVPKKEILELVSSSENAEAQTIWIVGEGGLGKTTLAKKVYESSDVSSKFPCRAWITVSRSFNVKDLLKNMIKQLLGEDSLKKLLDEHKEVIVEKHNLTDHLNKGLRGRRYFLVLDDLWTTQAWDCIKPTSWGNNMEGSRVVVTTRNKNLAGGSSTSPVYCLKTLEKEDATKLLLRKTKRSLHDIEKDQMKEIFEKILKKCGGLPLAIITIGAVLEGKDIKEWEILYAQLPSELESNPIAE…	MKISALFSVAALLSQSMTVLGYLFYRCGNDHITERALINQISMEHKKLTGQGSSADSFPGGRATAEVTFWEPSISNPGTYLDIKVKFDIYRQMLSFEVSSSGKRIPCEGDYGVEIPEEDLEVSDEPYYAN	0
MGELQVSSAHSAVDSLLGRLIRILEDEARLLGGVRGDVQFIKDEMESINGFLLHVLHLDRPDHQLQGWTRQVKDLARDCDNCVDVYMQRLAGSGSGGRARRLLRLLLTLPARRRIATRIRELKSRACDVGERRRRYGVVVPRTRNNAAAAAAARRGGQRGLAKRQLSEAGGGDHHADASSAGNTTKQDHRRRALLEEETPANLFAGETDTLAGWLLAAADEHRRPKVISIIRPDDEELVAAAIDPVKRALDDPRILELFQIRQWHSGQSHPGWVYQDMMTQILPMIQHMHRALGGMVSDYDKRNKRRYTRLKKKKKRIVVSNFSRKNLGSKGNKFPVGTTFDEVKEFIGGTASDKEEEEEEEEEGFLQAAAMEVHEGFAMDVAKIISETMASEMGFHQG…	MDPIRSRTPSPARELLPGPQPDGVQPTADRGVSPPAGGPLDGLPARRTMSRTRLPSPPAPSPAFSAGSFSDLLRQFDPSLFNTSLFDSLPPFGAHHTEAATGEWDEVQSGLRAADAPPPTMRVAVTAARPPRAKPAPRRRAAQPSDASPAAQVDLRTLGYSQQQQEKIKPKVRSTVAQHHEALVGHGFTHAHIVALSQHPAALGTVAVKYQDMIAALPEATHEAIVGVGKQWSGARALEALLTVAGELRGPPLQLDTGQLLKIAKRGGVTAVEAVHAWRNALTGAPLNLTPEQVVAIASNIGGKQALETVQALLPVLCQAHGLTPDQVVAIASNGGGKQALETVQRLLPVLCQAHGLTPEQVVAIASNIGGKQALETVQRLLPVLCQAHGLTPEQVVAI…	0
MDAPASFSLGAMGPLLRKLDSLLVAPEIRLPKPLKEGIELLKEDLEEIGVSLVEHSVVDSPTHKARFWMDEVRDLSYHIEDCIDTMFSMRSGGDDGKPRSERRHKVGRAKIDGFSKKPKPCTRMARIAELRALVREASERLERYQLGDVCGSSSPVVFTADGRARPLHHGVSANLVGVDEFKTKLNRWLSDEEGPHLKVAAIVGPAGIGKTALATELYRDHRWQFECRAFVRASRKPDMQRLLGGILSQVQRRQRSSDAYADSTVQSLIDNLREHLQDRRYLIIIDGLWETAVWNIANSAFPDVNSFSRILITADIEQVALECCGYKYDYIMRMEPLGSLDSKKVFFNKVFGSEDQCPPELKEVSNTILEKCGGLPLAIISIAGLLGSQPENPVLWDYV…	MRVTTFNTFLLTLGTVAVVNAETGNKYIEKRAIDLSRERDPNFFDHPGIPVPECFWFMFKNNVRQDAGTCYSSWKMDMKVGPNWVHIKSDDNCNLSGDFPPGWIVLGKKRPGF	1
MAERVVTMAIGPLVSMLKDKASSYLLDQYKVMEGMEEQHKILKRKLPAILDVITDVEEQAMAQREGAKAWLQELRTVAYVANEVFDEFKYEALRREAKKNGHYIKLGFDVIKLFPTHNRVAFRYKMGRKLCLILQAVEVLIAEMQVFGFKYQPQPPVSKEWRHTDYVSIDPQEIASRSRHEDKKNIIGILVDEASNADLTVVPVVAMGGLGKTTLAQLIYNDPEIQKHFQLLLWVCVSDTFDVNSLAKSIVEASPNKNVDTDKPPLDRLQKLVSGQRYLLVLDDVWDNKELRKWERLKVCLQHGGMGSAVLTTTRDKRVSEIMGADRAAYNLNALEDHFIKEIIEARAFSSKKEKPIELVEVVDEIVKRCCGSPLAATALGSVLCTKTSVKEWKAVSSG…	MRVTTFNTFLLTLGTVAVVNAETGNKYIEKRAIDLSRERDPNFFDNADIPVPECFWFMFKNNVRQDAGTCYSSWKMDMKVGPNWVHIKSDDNCNLSGDFPPGWIVLGKKRPGF	0
MELGTGAIGSLLPKLVEVLKEEYDLHKGVRKKIKHLSQELESMNAVLLKVGEVPPDQLDELVKLWAGDVRELSYDMEDVVDAFLVHIDGPEPLDTHMLRRFRKKMANFFNKCKHHHKIAGAIQDVNKKVEEVASRRDRYMVDNIIAKVTGPVTIDPRLQALYKKTTELVGIEKQSEKLVKILSLGDDVHASDEKMKIVSIVGFGGLGKTTLSKAVYDKHKLAFDCGAFVPVGRDPDMKKVLRDILIDFDYMNPNVMILDERQLINELRKLIQNKRFLFVIDDIWDKKSWELIRCALQHSNCGGRVVVTTRIFEVATHIGDIYKMQPLSRDDSEILLYSRINDGEDRFLDSLSTEACDKILKKCGGVPLAIITIASLLASKSGEDWSNVYNSIGFGERGN…	MRLAIMLSATAVAINFATSSAIDQTKVLVYGTPAHYIHDSAGRRLLRKNEENEETSEERAPNFNLANLNEEMFNVAALTERADAKKLAKQLMGNDKLADAAYMWWQHNRVTLDQIDTFLKLASRKTQGAKYNQIYNSYMMHLGLTGY	0
MAVYSVATGALAPVLSKLSALLGDEHLDLAERTRSDAMFIRSQLEAVHSLLLPRISWGMTGEEVDALCKDELMAEVRELSYDMDDAIDEFFLEEPMAGGDGGPFDELKTRVEDVSKRFSDSRRWRPPVEQHQPSLTAATVDCPPPHARFVHNMMDVSELVEMDKQHEKELIKLLEQGADTSIYASRWRIATPWHDKEQSTVVKVPEREWGFPDNRNSPFIWASDSFERLRSGSLCGDTLRLDGEGANIRKLLSTLRNKVGRAQLVQVEDKRKRVEEATKPCEFHEVKTICILGLPGAGKTTLAKLLYSHHSTTEQQFQHRAFVSLSPGANLTDTLTDILLQVGAYNDDATPYCGTGTPHQQYLIDNISAYLIGKKYLIIIDDVWHWEEWEVIRKSIPKN…	MKIGTQATSLAVLHNQESHAPQAPIAVRPEPAHAIPEIPLDLAIRPRTRGIHPFLAMTLGDKGCASSSGVSLEDDSHTQVSLSDFSVASRDVNHNNICAGLSTEWLVMSSDGDAESRMDHLDYNGEGQSRGSERHQVYNDALRAALSNDDEAPFFTASTAVIEDAGFSLRREPKTVHASGGSAQLGQTVAHDVAQSGRKHLLSLRFANVQGHAIACSCEGSQFKLFDPNLGEFQSSRSAAPQLIKGLIDHYNSLNYDVACVNEFRVS	0
MDAPASFSLGAMGPLLRKLDSLLVAPEIRLPKPLKEGIELLKEDLEEIGVSLVEHSVVDSPTHKARFWMDEVRDLSYHIEDCIDTMFSMRSGGDDGKPRSERRHKVGRAKIDGFSKKPKPCTRMARIAELRALVREASERLERYQLGDVCGSSSPVVFTADGRARPLHHGVSANLVGVDEFKTKLNRWLSDEEGPHLKVAAIVGPAGIGKTALATELYRDHRWQFECRAFVRASRKPDMQRLLGGILSQVQRRQRSSDAYADSTVQSLIDNLREHLQDRRYLIIIDGLWETAVWNIANSAFPDVNSFSRILITADIEQVALECCGYKYDYIMRMEPLGSLDSKKVFFNKVFGSEDQCPPELKEVSNTILEKCGGLPLAIISIAGLLGSQPENPVLWDYV…	MKINLSWKTYAVLSIVSLGGIHAMEHVPAELTRVSEGYTRFYRSPTASVILSGLVKVKWDNEQMTMPLFKWIGGEQAEELHFCVHIAHSSGPKLNRARSLGTVNSNMDQHWAQAQRNSGATRRTIEGFHLFENDIPNFPDYIKIKLVPKT	0
MVDALVSVFVERLLKALVTQSRIVFELKDQFEKLKSELQLMQSFLMDADRLKRKHQTLRTIIGSLRELVYEAEDILADCESRSKDEEQFVGRCTMCFSPSFSELPFLYQTGKRLREINQKVTDIKGNISSYLGVSFFGQTSTIAEAQNNQISRWSSSLYQHTQVVGLEEHTQKIKEWIFAANHGLLAVGIVGMGGLGKTTTAQRVFNDREVEDHFEKRMWVSVSQTFTVEQIMRSLLKNLGDGSVTDDKDELLHKIHQYLQGKRYLIVMDDVWSKDYSWWHCVSEGLPRGNGSSVIITTRIEEVARKMGVTEERTHSPKLLSEDNSWLLFRKIAFADTAGECTHPELASVGKEIVQKCKGLPLAIKAVGGIMLCKSPYLSEWRRIADNFREELVENDDS…	MSRICGALFRGSLTADHPTHTPEDSPQTVPSPRSSSAHSPEIQELRSLQETRPARLGARSQSRSSKHGLQQCSSSPSDESFRLHAELAAWCERVETKPSLLAKLGCCAAPPVVGDHREQRREAMERIMRCLDAGQAGTQLTLRDLNLSQLPPGLHRLAHLRDLDVADNVNLTRLPEDLSLCKHLERINADGCSIAALPSKIGALKNLSEISLAFNELRTLPDSIGQCSSLTTIVVPGCKINKLPASLANLTQLKKLDVAANIELSELSPHMNLDDVAVHSTQTRLGLMHRIFKAPTFDPETRQRLSYQASALRDRWAALSHHLSPQARARVDQMREGASTTLSSQDHKASAAWKTATEKVSSWAEEGAPITLDRIFKLNQLLLPEGDDDNDPIGGQLRK…	1
METSSISTVEDKPPQHQVFINFRGADLRRRFVSHLVTALKLNNINVFIDDYEDRGQPLDVLLKRIEESKIVLAIFSGNYTESVWCVRELEKIKDCTDEGTLVAIPIFYKLEPSTVRDLKGKFGDRFRSMAKGDERKKKWKEAFNLIPNIMGIIIDKKSVESEKVNEIVKAVKTALTGIPPEGSHNAVVGALGNSNAGTSSGDKKHETFGNEQRLKDLEEKLDRDKYKGTRIIGVVGMPGIGKTTLLKELYKTWQGKFSRHALIDQIRVKSKHLELDRLPQMLLGELSKLNNPHVDNLKDPYSQLHERKVLVVLDDVSKREQIDALREILDWIKEGKEGSRVVIATSDMSLTNGLVDDTYMVQNLNHRDSLQLFHYHAFIDDQANPQKKDFMKLSEGFVH…	SDGWTCAGSDFDGDQVRGQARHWVGQQKTKFSEFHTHNDVPLCYFELGEGNQLTQSYTGFRAYCDEPGDVYNLRYLDVSSRTWVLCTHYDNDFESDYR	0
MVGAEMLVAAAVSQVARKINGIVGVAQGEVKLCCNFSDDLEGIKDTLVYLETLLKNAENNSFGSDRANLRHWLGQIKSLAYDIEDIVDGYYSSKEQFDGGSYAQKGSLFCSLSNPMLLKGSMVYKMKSKREMLQQRQQLPNQYHFLSHINSAVNFEEKQTTSYRNTDIAIVGRDADLDNLMDILMENSAEELSIISIVGPVGFGKTSLAQFVFNNTGTEVFSFRIWVHVSMGNINLEKIGRDIVSQTTEKIEGNMQLQSIKNAVQRVLNKYSCLIILDSLWGKDEEVNELKQMLLTGRHTESKIIVTTHSNKVAKLISTVPLYKLAALSEDDCLKIFSQRAMTGPGDPLFREYGEEIVRRCEGTPLVANFLGSVVNAQRQRREIWQAAKDEEMWKIEED…	MKLLGAASTGAITSFLLLVPAALGTQVYTCYRSQPLSKALIDDLARYATADQVYENDPGYGDRQVHKTHRFSKNKDATGSVDYLIQIVGPQNTIMVFEYSSHRWLECPLSEGMPRFNR	0
MAHASVASLMRTIESLLTFNSPMQSLSCDHREELCALREKVSSLEVFVKNFEKNNVFGEMTDFEVEVREVASAAEYTIQLRLTGTVLGENKSQKKKARRRFRQSLQQVAEDMDHIWKESTKIQDKGKQVSKESLVHDFSSSTNDILKVKNNMVGRDDQRKQLLEDLTRSYSGEPKVIPIVGMGGIGKTTLAKEVYNDESILCRFDVHAWATISQQHNKKEILLGLLHSTIKMDDRVKMIGEAELADMLQKSLKRKRYLIVLDDIWSCEVWDGVRRCFPTEDNAGSRILLTTRNDEVACYAGVENFSLRMSFMDQDESWSLFKSAAFSSEALPYEFETVGKQIADECHGLPLTIVVVAGLLKSKRTIEDWKTVAKDVKSFVTNDPDERCSRVLGLSYDHL…	MPRALLAARSALEVVMRIAPLQPAATPTTALATPTQTSPTTPMEVPHVPGGNPPLGPRPRRQASMQPPLVPLNDSAMTGKQALVALDSEFSEQRLAEVQARQITVQALQSKLATHLAQAGIAPEKDSIAAKLAAGALQPVYLDRAAFKAMAKALPDCASAAAGPVLVDAQQGRIIFDLQRAFAPGDTFSDAAHTALRNALDLPGQGVENPDWLAAASQSHPARRKMQQTLKYHGHQIPAQHGGAGFYKPDDHRLLEGKATQLHEHLKQVVHENYLQAESTKSLGKDVMVHRGLYDFRNGIPENSLAAVDHAYAQGYRTVELDVQVSADGVPMMLHDFTVGRVLDDPDNPLVANTPFSQLHDQPLVIRNPVDGNFVQTTQRLSSIEEMLKHVVHTKPGMS…	1
MNFNNELSDLKNRFLIRMVRGQRYSDVLRHRIDFFLWELKVLNCFLHLQSFTFASECGMLDNSQKMLEICKRINTPPPHNAFAYWKELICKTLCAISIQPYDGFAYWKKVIWKTKQEFRAKYSFPKTLLADNKVDDDDTNPEFVMEFINAVVGNLNVLVKINDPSSLLFVPGPKEQIEQVLKELKLLRFFVCFVSNKCIEPQYQHTTFYTHALIEASHIAMVVWLNLPMYGNRNQDLASSEVSCLLSDFMEMKIKSIQPGISRNNIYIDVLQALKSTMPQAQKKHAAESGIVEIPTHSLMVGLSDQMADLQEMLCLLKDDLIHLPILDLEFQPQDMDSVIIDAGLLIYSFYDMKGEEEDTTLEDINREFGFDLSINIEPIKVMIYLVMQKAFQCNLPRI…	MHFSTIFIPFALAALKVSAAPARFCVYYDGHLPATRVLLMYVRIGTTATITARGHEFEVEAKDQNCKVILTNGKQAPDWLAAEPY	0
MVDAVVTVFLEKTLNILEEKGRTVSDYRKQLEDLQSELKYMQSFLKDAERQKRTNETLRTLVADLRELVYEAEDILVDCQLADGDDGNEQRSSNAWLSRLHPARVPLQYKKSKRLQEINERITKIKSQVEPYFEFITPSNVGRDNGTDRWSSPVYDHTQVVGLEGDKRKIKEWLFRSNDSQLLIMAFVGMGGLGKTTIAQEVFNDKEIEHRFERRIWVSVSQTFTEEQIMRSILRNLGDASVGDDIGTLLRKIQQYLLGKRYLIVMDDVWDKNLSWWDKIYQGLPRGQGGSVIVTTRSESVAKRVQARDDKTHRPELLSPDNSWLLFCNVAFAANDGTCERPELEDVGKEIVTKCKGLPLTIKAVGGLLLCKDHVYHEWRRIAEHFQDELRGNTSETDN…	MPYTINSPSQFVYLSSAYADPVQLINPCTNALGNQFQTQQARTTVQQQFADAWKPVPSMTVRFPASDFYVYRYNSTLAPLITALLNSFDTRNRIIEVDNQPAPNTTEIVNATQRVDDATVAIRASINNLANELVRGTGMFNQASFETASGLVWTTTPAT	0
MAYAALSSLIYTLQLLLKPNQSLVFRSSTQQHIQSLYQNLSAMQLFLDDTTTKDIQTLKVIEKRIRDVVYKAEDKVDSSLRNIILADCTENREGACKFFEEELLKVEEDVDSLRKEVMQIEHGSRSAELATTDPSSPEKSRIVGMEDEYNTILDRLTSQTDELTVIPIFGMGGIGKTTLARKAYDDSYIHSRFDKHAWVTISEEYNERQMLLEFVSSITTESNHEMSDDQLMEFVYRGLKGWRFLIVIDDIWNTEAWDQMQRIFPNDNKKSRILLTTRLKYVADYVCSPDFPSHCKSFLSLDDSWNLFTEKLFKKDPCPPLLVEIGKHIVQQCQGLPLSVVVVAGLVGKMDPTHDNWKKVEENLNSFFGTVSERCQSILSLSYSYLPQYLKACFLYVGG…	MHYITPIILMSIGQFLDILLGAGGLVGAMTPHHQINCNSPYLTFPRLTAKCDSCQLHTKVTNLVSCTSCRKSSLVYEECSTKGCPANWHKSTCQEHKFKRGILHSRCENCQQHKKETQTISCKNCKNSASTFPYCSSPECHSRW	0
MVDAITEFVVGKIGNYLIEEASMLIGVKDDLEELKTELRCIHGYLKDVEAREREDEASKEWSKLVLDFAYDVEDVLDTYHLKLEERSQRRGLRRLTNKIGRKMDAYNIVDDIKILKRRILDITRKRETYGIGGLKEPQGGGNTSSLRVRQLRRARSVDQEEVVVGLEDDAKILLEKLLYYEDKNRFIISIFGMGGLGKTALARKLYNSGDVKERFKYRAWTYVSQEYKTGDILMRIIRSLRMTFGEESEKIRKFAEEELEVYLHGLLEGKKYLVVVDDIWEREAWESLKRALPCNHEGSRVIITTRIKAVAEGVDGRFYAHKLRFLTFEESWELFEQRAFRNIQRKDEDLLKTGKEMVQKCRGLPLCIVVLAGLLSRKTPSEWNDVCNSLWRHLKDDSI…	MAWKDCIIQRYKDGDVNNIYTANRNEEITIEEYKVFVNEACHPYPVILPDRSVLSGDFTSAYADDDESCYRHHHHHH	0
MAENEIEEMLEHLRRIKSGGDLDWFDILRIEELEMVLRVFRTFTKYHDVLLPDSLVKLTKMAKLTGEILHRVLGRIPHKCKTNLNLERLESHLLEFFQGNTASLSRNYELNDFDLSKYMDCLEKFLNDVLMMFLQKGRSCHSKRKLAIHRSIKELKIVQKKMRFLKYIYATEINGYVDYEKQECLEIRIQFMTNTVGQYCVAVLDYVAEGELNDENDNFSKPPYLLSLIVFVELEMKKLFHGEVKASKFTRSKTFKDKKLPKGFSHHLHNLLMYLRNKKLENFPNNIAAQNIDVAIEFLLVFLDADVSNHVINGNWLKEVLLKVGAIAGDILYVIQKLLPRSINKDETSNISLCSIQILEKTKDLKAQVETYYKSLKFTPSQFPTFGGLSFLDSLLRKL…	MHINRTGSSQPSIELERFYSASQSLASSSVRELSPAEHANLQAITDYLKDHVFAAHKLPLSESAVDQDAVHAHNEQLDNIIDARARRLLDEGETPATIADTFAKAEKFDRMATTASTALRATPFAAASVLQYMQPAINKGDWLPTPLKPLTPFVSGALSGIMDQVGTTVMNRATGNLHYLSTPPEKLHDAMAASVKRHSPGVMRQAVDLGIAVQTYSARNAVRTVLAPALASRPAVQGAVDISVSAAGGLAANAGFGNRMHSVQARDHLRGGAFVLGIKDQEPKADLSEETDWLVAYNAIKSASYSGAALNAGKRVAGLPLDVATDGLKAVRSLVSATGLAQNGLALAGGFAGVGKLQEMATKNITDPATKAAVSQLTNMAASAGVFAAWTTAAVATDP…	0
MAEVAAISAKGAVDSLLGHISAVLVSEAQLLGRVRGDMQFIKDEMEMMNDLLMLLSTQHRHHLPWMKQATELARDTQDCIDQYVQCVAAGALPKGILGRLRQVSRLVLRLSVRHRLATQIQDIKVRICQVNDRRQAYDIAPITDPYGRIMRDIDIVFTDSRDAWSFSPSFDEPQADLKMSTVNELIGWLMEDQSAGLRIIPVTAVCVEASKVIAERVYKNSSITGLFDCQAWINVHGAESHVDILKDILSQVVLPLNKFKSDMDGCWNKEQLVEKIHCYLQGKIFLVVLHDVRDESIWSHIKLAFPDDCSARSAIIITPNNDEVTESFSLYKIFNPDTSGYVLTFFLERAIPLLKHQREDTLWPSVPCMLIHLEPQIFFMKMFLRYLYYKGSCYWLRVE…	MKIAPVAINHSPLSREVPSHAAPTQAKQTNLQSEAGDLDARKSSASSPETRALLATKTVLGRHKIEVPAFGGWFKKKSSKHETGGSSANADSSSVASDSTEKPLFRLTHVPYVSQGNERMGCWYACARMVGHSVEAGPRLGLPELYEGREGPAGLQDFSDVERFIHNEGLTRVDLPDNERFTHEELGALLYKHGPIIFGWKTPNDSWHMSVLTGVDKETSSITFHDPRQGPDLAMPLDYFNQRLAWQVPHAMLYR	0
MADVTFGAVKLVLGLIQDEARLLSGVREDLRFIMQEMESMNNVLRHLVANKGSAAADYQLRPWMKQIMELAFDSKNCVELYTQSGGGHCGWLPWTMVARHRVVTRIRELKIQAREISERQARYHIAGVAHAQQMDATTTIERWDASVPNQSRAWAGSSNNPSRRAILHDGWFGDYISVDEALSRLNPFTLDRYEVEPPALLDSDDEQQPRPQLNSDGGKEQPLAPQSDGRNKEQLPPPQSGGGNGIKQQQPLPPQSDGGDKEQPPPSLSDGSDKDQPLPPDCGVKRQLPPQSDGDDKQQPPPQLDGSDQPPPPQPDGGDTEQQPPQSDGGDKKQKHIRVVTISVQDGTDEAVAAEAVIERFKSRWARRGLWSQQLCLHVSVHRPPILSEITKVMVEKLK…	MRFLFLLVAVALASAEAAESAAMIHEEAGVSSFKTLTGVNQIQRSLRVLLGADEERGVGGVSLKNILAPFKQTFQHPIAITAAALRELNDFKSLVNTVMKHYPKGLSEKAVQELRTAEEKRLTDYVFLGASDKNKLLREMDGVDEAKIASNLKSLTGRENQVLGEAGGRSVVCNVVMRPEAEGGGILLISSSKLDKLDFILPKGGLEKGEIAYKAAKREVLEEGGVR	0
MELVVGASEATMKSLLGKLGNLLAQEYALISGVRGDIQYINDELASMQAFLRDLSTVPEGHSHGHRMKDWMKQIRDIAYDVEDCIDDFAHRLPQDSISAAKCSFLLTKIYELWTWWPRRDIASNIAELKVRAQQIADRRNRYGVNNPEHGDSSNSTRTHVAAYDIAEYQVTSPQIIGTKEPVGMTDVMDQLEGWLTSPQAEKGRAVLSIVGFGGVGKTTIATALYSKVSGKFQCRASVSVSQNYDQDTVLRSILNQVSNQEQGSSITFSDKKTPTPGTKSTLKTALSLLGRYCTCQPGNNGSPDKTQMTPETMDYQLLLQELKKRLNEKSYILLIDDIWSAKTWESIIAFLPENNKASKIIVTSRFQAVGSTCSASGTDRLHTVGYLTDNESKKLFKTS…	MRFLFLLVAVALASAEAAESAAMIHEEAGVSSFNTLTGGNQIQRSLRVYLGANEERGVGGVKLENILTIFVQRAKAKLPQGFTAAALGNWKGFSRRVDTVMEHYPKGLSEKAIKELRTAETKRFTDYAMLGPSDKYNLLRPMQGVDEAMIAPNLVSLTGRKNQVLGDAGGRSVVCNVVMRSEAEGGGILLISSSKLDKQDFILPKGGLEKGEIAYGAAKREVLEEGGVRYRSDIFIFYRWSVLTLVMALQVKVKKLKELGVTLVGDKTYESFLMRSKKVYEQWSESRRLRVWVRECQSIEIPGETQLTVRLLFN	0
MAGLIVSASTGVLKPLLVKLATLMAEEFAKLKNLRKEVKFISEELTSMKDALERLSDLDELDKQTKGWRDQVREMSYDIEDIIDDFMHHIEEKSETDGLGRKTARLLRKLRSRHQIASQIKEIKALVLETSARRQRYKLDIPPSSDVAMDPRVKALYEKAANLVGMEGPKNEIVDWLIDEEKQLKVVSIVGFGGLGKTTLANAVYATLKDKGKYDCCAFVPVSQKPNIPNLLRTLLSQLGGTPFPHDCELNILLDDLREHLQNKRYLIIIDDIWTVSAWEIIKCAFPESDLGSRVIVTTRIQEVAAACRSDRRRDYILQMKPLSNEDSTKLFFERIFGSEQACPQQLRDVSIEILKKCGGLPLAIISISSMLAREVSNQEDRWKHVHDSLGSGTNLTLE…	MHRPITAGHTTSRLILDQSKQISRTPSESSAQSALSQQASMSSPVLERSKSAPTLLTAAQRTMLAQVGACNAHLTSDENMAINELRLHKPRLPKDTWFFTDPNKDPDDVVTYTLGKQLQAEGFVHITDVVATLGDAEVRSQRAEMAKGVFNKLELHDVHVSRGRDYAMNSLQSKEHAKFLLEGHALRAGPGEIHRDSLQDMSRRLARAPHGVGIVVIAGMSDINALITTCPDMVRERVDDITIMGGVEPLKDADGFVQPDARAYNNATDMDAARSLYRKAQELGIPLRIVTKEAAYKTAVSPSFYEGIAGSGHPVGHYLRDVQKSALKGLWEGIQAGLLPGLDDSWFFRTFMPNAQIEVAQLDKNKESSFEDIWPKVTKLNLYDPLTLLASVPGAAKLL…	0
MEGNGIMVSAATGAMNSLLAKLAALLEEDYQMHKGMKREIAFLKDELSSMNALLERLADTEAALDPQTKEWRSQVREMSYDIEDCIDEYTRQLRHGQPQRPGGNGIMGFFHGYVQKVKDLVGRHEIAEQIQELKARIVEAGHRRKRYKLDSAVNCKSNHVVPIDRRLPALFAELDALVGIDRPRDEIIKLLDDGEQRMKVVSIVGSGGLGKTTLANQVYQKIGEQFDCKAFVSLSQHPDMEMIFQTILYQVNDEVGRIRSGDKEQVISELRAFLKNKRRIFGSEDKCPHQLKDIAVEIVRKCGGLPLAIISMASLLTTKSYVRAEWFKVRDSIGSGIEKNSDVEEMNMILSLSYYDLPHHLRTCLLYLSMFPEDYVVNRDYLVRRWVAEGFIKANGGRT…	MNPIHARFSSVEALRHSNVDIQAIKSEGQLEVNGKRYEIRAAADGSIAVLRPDQQSKADKFFKGAAHLIGGQSQRAQIAQVLNEKAAAVPRLDRMLGRRFDLEKGGSSAVGAAIKAADSRLTSKQTFASFQQWAEKAEALGRDTEIGIYMIYKRDTPDTTPMNAAEQEHYLETLQALDNKKNLIIRPQIHDDREEEELDLGRYIAEDRNARTGFFRMVPKDQRAPETNSGRLTIGVEPKYGAQLALAMATLMDKHKSVTQGKVVGPAKYGQQTDSAILYINGDLAKAVKLGEKLKKLSGIPPEGFVEHTPLSMQSTGLGLSYAESVEGQPSSHGQARTHVIMDALKGQGPMENRLKMALAERGYDPENPALRARN	0
MAESFLFNIIERVLAKVSSIAVYEITLAWNVKIELRKLQSTLSTIKAVLLDANEQQAKNHEVRDWLEKLRDVVYDVDDLMDDLSTQLLLQMHFQKSFRKKVRKFFSSSNPIIYRFKIGRKVKEIRELLNEIADDRRNFHFTEHTYVIPAENTSREQTHSFVRASDIIGRDDDQENIVKQLIDSHDEENISVIPIVGLGGLGKTTLVKLVYNNNRVVQNFDLRMWVSISEDFNLSKVIEKILRSATGESFDHLDMDQLQGCLGEVLQQKRYLLVLDDVWNEDQHKWMDLRELLMNCSRGSKIVVTTRSKMVALITGTVPPYYLGGLADDDCLSLFLKCAFGGQDNLFPNLVEIGKEIVKKCGGVPLAVKTLGRLLYMKTDENEWLQIRDNEIWEIEQNKS…	MMHSIIFQTLLIITIVFSQVWGARSLVKIDWSGSEYTILGANHYEEPNTGAAAQFPGTMTVDDGRSPYIVRKLRNSSGKRFYVFTGHPQQPIVWNPHEEIEIQFNRKFLIAILTEFEADSQVFNHFARRQHR	0
MVGAEMLVAAAVSQVARKINGIVGVAQGEVKLCCNFSDDLEGIKDTLVYLETLLKNAENNSFGSDRANLRHWLGQIKSLAYDIEDIVDGYYSSKEQFDGGSYAQKGSLFCSLSNPMLLKGSMVYKMKSKREMLQQRQQLPNQYHFLSHINSAVNFEEKQTTSYRNTDIAIVGRDADLDNLMDILMENSAEELSIISIVGPVGFGKTSLAQFVFNNTGTEVFSFRIWVHVSMGNINLEKIGRDIVSQTTEKIEGNMQLQSIKNAVQRVLNKYSCLIILDSLWGKDEEVNELKQMLLTGRHTESKIIVTTHSNKVAKLISTVPLYKLAALSEDDCLKIFSQRAMTGPGDPLFREYGEEIVRRCEGTPLVANFLGSVVNAQRQRREIWQAAKDEEMWKIEED…	MKISALFSVAALLSQSMTVLGYLFYRCGNDYITERALINOINMEHKKLTGQGSSADSFPGGRATAEVTFWEPSISNPGTYLDIKVKFDIYRQMLSFEVSSSGKRIPCEGDYGVEIPEEDLEVSDEPYYAN	0
MVDAVVTVFLEKLLGALSEESRVFSEFRDKFETLQFELQLMRSFLKDAERLKRKNETFRCVMANLRELIYEAEDILADCQLQSRDDGLFSSGWFMCTNPFKLSFQYQTGKSLGEINRKIASIKQNIPSYLGVPLLNQLEPINAQNDQMPRRSSPVYDHTQVVGLEGDASKLKEWLFEADKGILAIGVVGMGGLGKTTIAQKVFNDRKIEERFDRRIWVSVSQNFSEEQIMRSMLRNLGDVSVGDDKGELLKKINEYLLGKRFLIVMDDVWGSDFTWWHTIYEALPKGNGSSIIITTRIEKVAQKMGVKKARSHWPKCLSKDDSWLLFQKIAFAADGGECKHPDLENVGKEIVEKCKGLPLAIKAVGGIMLCKPSHYHEWRRIADHFHDELAEDDNSVIA…	MAWKDCIIQRYKDGDVNNIYTANRNEEITIEEYKVFVNEACHPYPVILPDRSVLSGDFTSAYADDDESCYRHHHHHH	0
MAESFLFNIIERVLAKVSSIAVYEISLAWNVKTDLRKLQSTLSTIKAVLLDANEKQAKNHEVRDWLEKLRDVVYDVDDLMDDLSTQLLLQMHFQKSFGKKVRRFFSSSNPIIYRFKIGRRVKEIRELLNEIADDRRSFHFTEHNYLIPAENTSREQTHSSVRASDIIGRDADQENIVKQLIDSHNEENISVIPIVGLGGLGKTTLVKLVYNDNRVVQNFDLRMWVSISEDFSLRKIIEKILRSATGESFDHLDMDQLQGCLGNVLQLKRYLLVLDDVWNEDQHKWTDLRELLMNCASGSKIVVTTRSKMAALITGTVPLYYLEGLASDDCLSLFLKCAFGGQDNMFPNLVEIGKEIVKKCGGVPLAVKTLGRLLYTKTDENEWLQIRDNEIWEIEQKES…	MHTSTFLAALLAAASAVEAAQGSFRVPDIITPDWILHQARNNSLFTRWRPRSHFLAPAGWMNDPSGAFYDPATDLYHLQYQWHPNHANWGNVSWGHAVSKDLFHWKDIRDWRDDSSASLPSGRFENGPLSFFSGSSYPVNLNGKQDGTLLTFVTRLSDLPTSWLKPYKKNMEVQSMFRSKDAGQTWQELGPIIESPPKGWNVTGFRDPYVFPNPALDAIRGVGPHYYITLGSGIKGPNVPATFHGAARPGFLGPRMPLYAAPASDLRKWTFLGSLWESKPNASLGNPDITGAYGYNFETSGVFSLPIDKNAGNSLRNTAWFALMGTEGGNTTLHPHEHWAVWSRGHMAPTRGGGVKMTPTSSGAADWGITYAHTSFEDARRGNGNRRVMWGWANEDVNE…	0
MELVVGASEATMKSLLGKLGNLLAQEYALISGIRGDIQYINDELASMQAFLRDLSNVPEGHSHGHRMKDWMKQIRDIAYDVEDCIDDFAHRLPQDSISDAKWSFLLTKIYELWTWWPRRVIASNIAQLKVRAQQIADRRSRYGVNNPEHLDSSSSARTRAVNYEIAEYQVTSPQIIGIKEPVGMKTVMEELEVWLTNPQAENGQAVLSIVGFGGVGKTTIATALYRKVSDKFQCRASVAVSQNYDQGKVLNSILSQVSNQEQGSSTTISEKKNLTSGAKSMLKTALSLLRGNCICQPENDGNPDNTPIRLQETTDDDQNPRKLEQLLAEKSYILLIDDIWSAETWESIRSILPKNNKGGRIIVTTRFQAVGSTCSPLETDRLHTVDFLTDDESQNLFNT…	MHTSTFLAALLAAASAVEAAQGSFRVPDIITPDWILHQARNNSLFTRWRPRSHFLAPAGWMNDPSGAFYDPATDLYHLQYQWHPNHANWGNVSWGHAVSKDLFHWKDIRDWRDDSSASLPSGRFENGPLSFFSGSSYPVNLNGKQDGTLLTFVTRLSDLPTSWLKPYKKNMEVQSMFRSKDAGQTWQELGPIIESPPKGWNVTGFRDPYVFPNPALDAIRGVGPHYYITLGSGIKGPNVPATFHGAARPGFLGPRMPLYAAPASDLRKWTFLGSLWESKPNASLGNPDITGAYGYNFETSGVFSLPIDKNAGNSLRNTAWFALMGTEGGNTTLHPHEHWAVWSRGHMAPTRGGGVKMTPTSSGAADWGITYAHTSFEDARRGNGNRRVMWGWANEDVNE…	0
MAEGFVSFGLQKLWDLLSRESERLQGIDEQLDGLKRQLRSLQSLLKDADAKKHGSDRVRNFLEDVKDLVFDAEDIIESYVLNKLRGEGKGVKKHVRRLARFLTDRHKVASDIEGITKRISEVIGEMQSFGIQQIIDGGRSLSLQERQREIRQTYPDSSESDLVGVEQSVKELVGHLVENDVHQVVSIAGMGGIGKTTLARQVFHHDLVRRHFDGFAWVCVSQQFTQKHVWQRILQELQPHDGDILQMDEYALQRKLFQLLEAGRYLVVLDDVWKKEDWDRIKAVFPRKRGWKMLLTSRNEGVGIHADPTCLTFRASILNPEESWKLCERIVFPRRDETEVRLDEEMEAMGKEMVTHCGGLPLAVKALGGLLANKHTVPEWKRVFDNIGSQIVGGSGLDD…	MMHSIIFQTLLIITIVFSKVWGARSLVKIDWSGSEYTILGANHYEEPNTGAAAQFPGTMTVDDGRSPYIVRKLRNSSGKRFYVFTGHPQQPIVWNPHEEIEIQFNRKFLIAVLTEFEADSQVFNHFARRQHR	0
MAPAVSASQGVIMRSLTSKLDSLLLQPPEPPPPAQPSSLRKGERKKILLLRGDLRHLLDDYYLLVEPPSDTAPPPDSTAACWAKEVRELSYDVDDFLDELTTQLLHHRGGGDGSSTASAKKMISSMIARLRGELNRRRWIADEVTLFRARVKEAIRRHESYHLGRRTSSSRPREEDDDDDREDSAGNERRRFLSLTFGMDDAAVHGQLVGRDISMQKLVRWLADGEPKLKVASIVGSGGVGKTTLATEFYRLHGRRLDAPFDCRAFVRTPRKPDMTKILTDMLSQLRPQHQHQSSDVWEVDRLLETIRTHLQDKRYFIIIEDLWASSMWDIVSRGLPDNNSCSRILITTEIEPVALACCGYNSEHIIKIDPLGDDVSSQLFFSGVVGQGNEFPGHLTEV…	MKINLSWKTYAVLSIVSLGGIHAMEDVPAELTGVSEGYTRFYRSPTASVTLSGLVNVKWDNEQMTMPLFKWIGGEQAEELHFCVHIAHSIGPKLNLARTLGTVNSNMDQHWAQAHRHSGATRRTIQDFHLFANDIPNFPDYIKIKLVPKT	0
MSYLREVATAVALLLPFILLNKFWRPNSKDSIVNDDDDSTSEVDAISDSTNPSGSFPSVEYEVFLSFRGPDTREQFTDFLYQSLRRYKIHTFRDDDELLKGKEIGPNLLRAIDQSKIYVPIISSGYADSKWCLMELAEIVRRQEEDPRRIILPIFYMVDPSDVRHQTGCYKKAFRKHANKFDGQTIQNWKDALKKVGDLKGWHIGKNDKQGAIADKVSADIWSHISKENLILETDELVGIDDHITAVLEKLSLDSENVTMVGLYGMGGIGKTTTAKAVYNKISSCFDCCCFIDNIRETQEKDGVVVLQKKLVSEILRIDSGSVGFNNDSGGRKTIKERVSRFKILVVLDDVDEKFKFEDMLGSPKDFISQSRFIITSRSMRVLGTLNENQCKLYEVGSM…	MRLVHAVLLPGIIVFVSNGNLLHAHALHEDETGVTAGRQLRAAASEVFGLSRASFGLGKAQDPLDKFFSKIIFSGKPIETSYSAKGIHEKIIEAHDLHVSKSKNAPIQYASVMEYLKKTYPGPDIERIVSTLERHDEVGAKDLGAKLRDALDRQ	0
MEKRKDNEETNNSLVLFSALSKDIADVLVYLENEENQKALDKDQVEKLKLKMAFICTYVQLSYSDFEQFEDIMTRKRQEVEKLLQPLLDDDVFTSLTSNMDDCISLYKSDAIMMDEQLDFLLLNLYHLSKHHAEKIFPGVTQYEVLQNVCGNLRDFHGLIVNGCIKHETVENVLPLFQLMAERVGHFLWEDQTDEDSRLSELDADEPNDRVSRLFKLAHLLLKIVPVELEVMHICYTNLKASTSAEVGLFIKQLLETSPDILREYLIHLQEHMVSVITPSTSGARNIHVMLEFLLIILSDMPKGFIHHDKLFDLLDRVGTLTRDVSTLVHDLEEKLRNKQGNDQTNRATLDLLKDIELLKEDLKHVYLKSPDSYQCFFPMSDGPLFMHMLHLHVNDLLD…	MKLLISIFIGFLAISTSQQEDVSTPAPNFPDFCSNPNLNKNAKVKACCDAVTKAANAGSYSGADGPVPDECTLKSCGRVCNRFFHKKGENRVTEMPESKTTESESSEECECGDSGDETTTGAQPTPRNVYPSGPEPSTSGGQVASHKPPAAPSTPHPGCHQPPAAPTTKPPRNPYPSGPEPTPKQPGYPQGRASTPKQPGYPQGPASPTPRNVYPSGPEPSTPGGKVASHKPPAAPSTPQPGYPQPPAAPTTKPPRNPYPSGPEPTPKQPAPSSPTPPSSAPSVPAPPSGQYPPGSNVTSNSLTVPPLYTTKETCLPLTPDMPGVVDQWLNKPKTGRFVWHALTNAHSYGGECGLGIQYPYHACVGRDLWSPVKKWVRSCLTDIPNHYIRNDQVCVNKC…	1
MEIGLAVGGAFLSSALNVLFDRLAPNGDLLNMFRKHKDYVQLLKKLKMTLRGLQIVLSDAENKQASNPSVSDWLNELRDAVDSAENLIEEVNYEALRLKVEGQHQNLAETSNQQVSHLSLSLSDEFFLNIKDKLEGNIETLEELQKQIGCLDLKSCLDSGKQETRRPSTSVVDESDIFGRHSETEELVGRLLSVDANGRSLTVIPVVGMGGVGKTTLAKAVYNDEKVNDHFDLKAWFCVSEQYDAFRIAKGLLQEIGLQVNDNINQIQIKLKESLKGKKFLIVLDDVWNDNYNEWDDLRNLFVQGDLGSKIIVTTRKESVALMMGGGAMNVGILSNEVSWALFKRHSLENRDPEEHLELEEIGKKIAEKCKGLPLAIKTLAGMLRSKSAIEEWKRILRS…	MLLAAAIVFLHIPALTMPAAEARQTAANIMHPVLDGEQNVLGKRSLRTDHMRVSNVEDREGDEERIFRRFTDWIKYLFNKMNPKQLHTYLGLDGLGETAYKHKNYPIYRMMSKKWRDKL	0
MAELTAGAVSSLLGLIRNAELMMSGRAKEDMQFIKDEMDSINGTLMYLTENKASHDDQVRAWMKQVRDIAYVADDCIMLYRRDLTPPEPGFWPWLRHVPTWLSTVPTRHRLAKKIHELKDRVREVGERRQRYGVVGEIPTKNAASSSGHGSQTAPSSDAAAATAAADARADEEDDDQNHAATATVVDGRPDRRRALEPRTLEDYCCENLHKWLKEFNTKRGSMVPFIAVEAPRPEDAAAVSSIVSYVAAEAAGFNPAVWVNLPLLHAEFDLPLEPWEILCYILGELKPRSQPVQAQGSRDQRKQKQEEGAKDDKAMGSDDDDDNLQSQASDEKWQVFDEMWEEIEKRNFDDRIEQLKTKIDSIKDKKTTNEIEKTVRSQEKVNLNALVYNKPLGILFLA…	MDPIRSRTPSPARELLPGPQPDGVQPTADRGVSPPAGGPLDGLPARRTMSRTRLPSPPAPSPAFSAGSFSDLLRQFDPSLFNTSLFDSLPPFGAHHTEAATGEWDEVQSGLRAADAPPPTMRVAVTAARPPRAKPAPRRRAAQPSDASPAAQVDLRTLGYSQQQQEKIKPKVRSTVAQHHEALVGHGFTHAHIVALSQHPAALGTVAVKYQDMIAALPEATHEAIVGVGKQWSGARALEALLTVAGELRGPPLQLDTGQLLKIAKRGGVTAVEAVHAWRNALTGAPLNLTPEQVVAIASNIGGKQALETVQALLPVLCQAHGLTPDQVVAIASNGGGKQALETVQRLLPVLCQAHGLTPEQVVAIASNIGGKQALETVQRLLPVLCQAHGLTPEQVVAI…	0
MASSSSSSASNSKYYPRWKYVVFLSFRGEDTRKTFTGHLYEGLRNRGINTFQDDKRLEHGDSIPKELLRAIEDSQVALIIFSKNYATSRWCLNELVKIMECKEEENGQTVIPIFYNVDPSHVRYQTESFGAAFAKHESKYKDDVEGMQKVQRWRTALTAAANLKGYDIRNGIESENIQQIVDCISSKFCTNAYSLSFLQDIVGINAHLEKLKSKLQIEINDVRILGIWGIGGVGKTRIAKAIFDTLSYQFEASCFLADVKEFAKKNKLHSLQNILLSELLRKKNDYVYNKYDGKCMIPNRLCSLKVLIVLDDIDHGDQMEYLAGDICWFGNGSRVIVTTRNKHLIEKDDAIYEVSTLPDHEAMQLFNMHAFKKEVPNEDFKELALEIVNHAKGLPLALK…	MQFSTIITVCLFTGLASANFVQCNHHLLYNGRHWGTIRKNAGWAVRFYEEKPNQPKRLVAICKNASPVHCNYLKCTNLAPGFSAGTSTDVLSSGTVGSIGNDPQAQRQ	0
MASATVDFGIGRILSVLENETLLLSGVHGEIDKMKKELLIMKSFLEDTHKHGGNGSTTTTTQLFQTFVANTRDLAYQIEDILDEFGYHIHGYRSCAKIWRAFHFPRYMWARHSIAQKLGMVNVMIQSISDSMKRYYHSENYQAALLPPGDAKWVNNISESSLFFSENSLVGIDAPKGKLIGRLLSPEPQRIVVAVVGMGGSGKTTLSANIFQSQSVRRHFESYAWVTISKSYVIEDVFRTMIKEFYKEADTQIPAELYSLGYRELVEKLVEYLQSKRYIVVLDDVWTTGLWREISIALPDGIYGSRVMMTTRDMNVASFPYGIGSTKHEIELLKEDEAWVLFSNKAFPASLEQCRTQNLEPIARKLVERCQGLPLAIASLGSMMSTKKFESEWKKVYST…	MSYSITSPSQFVFLSSVWADPIELLNVCTNSLGSQFQTQQARTTVQQQFSEVWKPFPQSTVRFPGDVYKVYRYNAVLDPLITALLGTFDTRNRIIEVKNQQSPTTAETLDATRRVDDATVAIRSAINNLVNELVRGTGLYNQNTFESMSGLVWTSAPAS	0
MVDAITEFVVGKIGNYLIEEASMFMAVKEDLEELKTELTCIHGYLKDVEAREREDEVSKEWSKLVLDFAYDVEDVLDTYHLKLEERSQRRGLRRLTNKIGRKMDAYSIVDDIRILKRRILDITRKRETYGIGGLKEPQGGGNTSSLRVRQLRRARSVDQEEVVVGLEDDAKILLEKLLDYEEKNRFIISIFGMGGLGKTALARKLYNSRDVKERFEYRAWTYVSQEYKTGDILMRIIRSLGMTSGEELEKIRKFADEELEVYLHGLLEGKKYLVVVDDIWEREAWESLKRALPCNHEGSRVIITTRIKAVAEGVDGRFYAHKLRFLTFEESWELFEQRAFRNIQRNDEDLLKTGKEMVQKCRGLPLCIVVLAGLLSRKTPSEWNDVCNSLWRRLKDDSI…	MKINLSWKTYAVLSIVSLGGIHAMEDVPAELTGVSEGYTRFYRSPTASVTLSGLVNVKWDNEQMTMPLFKWIGGEQAEELHFCVHIAHSIGPKLNLARTLGTVNSNMDQHWAQAHRHSGATRRTIQDFHLFANDIPNFPDYIKIKLVPKT	0
MVGAEMLVAAAVSQVARKINGIVGVAQGEVKLCCNFSDDLEGIKDTLVYLETLLKNAENNSFGSDRANLRHWLGQIKSLAYDIEDIVDGYYSSKEQFDGGSYAQKGSLFCSLSNPMLLKGSMVYKMKSKREMLQQRQQLPNQYHFLSHINSAVNFEEKQTTSYRNTDIAIVGRDADLDNLMDILMENSAEELSIISIVGPVGFGKTSLAQFVFNNTGTEVFSFRIWVHVSMGNINLEKIGRDIVSQTTEKIEGNMQLQSIKNAVQRVLNKYSCLIILDSLWGKDEEVNELKQMLLTGRHTESKIIVTTHSNKVAKLISTVPLYKLAALSEDDCLKIFSQRAMTGPGDPLFREYGEEIVRRCEGTPLVANFLGSVVNAQRQRREIWQAAKDEEMWKIEED…	MRIALLQPAATPTTALATPAHTSAITPMEVPQPPGGNPPLRARPRRQAAVLPPLVPLDDSAMTGKQALVALDGEFSEQRLAEVQAHQITLQAAQSALAKQLPQATPAPRPDSIAARFAAGTLQPVYLDTAAFDEMTASLPEHSRAAAGPVLVDAQQGRIVFDLGHAFAPGDTFSDAARTALRKALDLRAHGLETPGWLKPAAPTPAQPRRKLQQAARYHGHEVPARDGGAAFFKPNDHHLVAGKDALLRKHRKELVHDAYFQAPSTRALGKDVMVHRGLFDNHAGIPENSLAAIDRAYEHGYRNLELDVEVSADGVPVLMHDFSIGRMTDDPQNRLVSQVPFAQLREMPLVIRNPVDGNFIKTDQSIAAVEQALEHALQKPEAMSVALDCKEDTGEAVA…	0
MAHASVASLMRTIESLLTFNSPMQSLSCDHREELCALREKVSSLEVFVKNFEKNNVFGEMTDFEVEVREVASAAEYTIQLRLTGTVLGENKSQKKKARRRFRQSLQQVAEDMDHIWKESTKIQDKGKQVSKESLVHDFSSSTNDILKVKNNMVGRDDQRKQLLEDLTRSYSGEPKVIPIVGMGGIGKTTLAKEVYNDESILCRFDVHAWATISQQHNKKEILLGLLHSTIKMDDRVKMIGEAELADMLQKSLKRKRYLIVLDDIWSCEVWDGVRRCFPTEDNAGSRILLTTRNDEVACYAGVENFSLRMSFMDQDESWSLFKSAAFSSEALPYEFETVGKQIADECHGLPLTIVVVAGLLKSKRTIEDWKTVAKDVKSFVTNDPDERCSRVLGLSYDHL…	MRIALLQPAATPTTALATPAHTSAITPMEVPQPPGGNPPLRARPRRQAAVLPPLVPLDDSAMTGKQALVALDGEFSEQRLAEVQAHQITLQAAQSALAKQLPQATPAPRPDSIAARFAAGTLQPVYLDTAAFDEMTASLPEHSRAAAGPVLVDAQQGRIVFDLGHAFAPGDTFSDAARTALRKALDLRAHGLETPGWLKPAAPTPAQPRRKLQQAARYHGHEVPARDGGAAFFKPNDHHLVAGKDALLRKHRKELVHDAYFQAPSTRALGKDVMVHRGLFDNHAGIPENSLAAIDRAYEHGYRNLELDVEVSADGVPVLMHDFSIGRMTDDPQNRLVSQVPFAQLREMPLVIRNPVDGNFIKTDQSIAAVEQALEHALQKPEAMSVALDCKEDTGEAVA…	1
MEIGLAVGGAFLSSALNVLFDRLAPHGDLLNMFQKNKNDVRLLKKLKMTLVGLQVVLSDAENKQASNQHVSQWFNELRGAVDGAENLMELVNYEALRRKVEGRHQNLAETSNQQVSDRKLNLSDDYFLDIKEKLEETIETLEDLQKQIGDLGLQKHLDLGKKLETRTPSTSLVDESKILGRMIEKERLIDRLLSSDSNGENLTVVPIVGMGGVGKTTLAKIVYNDKKVKDHFDLKAWFCVSEAYDAFRITKGLLQEIGSFDLKDDNNLNQLQVKLKESLKGKRFLVVLDDLWNDDCDEWDDLKNLFVQGAMGSKILVTTRKEDVALMMGNGAINVETLSDEVSWDLFKQHSLKNRDPEEHPELEEVGKRIADKCKGLPLALKALAGILCRKSEVYEWKN…	MPYTINSPSQFVYLSSAYADPVQLINPCTNALGNQFQTQQARTTVQQQFADAWKPVPSMTVRFPASDFYVYRYNSTLAPLITALLNSFDTRNRIIEVDNQPAPNTTEIVNATQRVDDATVAIRASINNLANELVRGTGMFNQASFETASGLVWTTTPAT	1
MMLKEVESLSSQGFFDVVSEATPFADVDEIPFQPTIVGQEIMLEKAWNRLMEDGSGILGLYGMGGVGKTTLLTKINNKFSKIDDRFDVVIWVVVSRSSTVRKIQRDIAEKVGLGGMEWSEKNDNQIAVDIHNVLRRRKFVLLLDDIWEKVNLKAVGVPYPSKDNGCKVAFTTRSRDVCGRMGVDDPMEVSCLQPEESWDLFQMKVGKNTLGSHPDIPGLARKVARKCRGLPLALNVIGEAMACKRTVHEWCHAIDVLTSSAIDFSGMEDEILHVLKYSYDNLNGELMKSCFLYCSLFPEDYLIDKEGLVDYWISEGFINEKEGRERNINQGYEIIGTLVRACLLLEEERNKSNVKMHDVVREMALWISSDLGKQKEKCIVRAGVGLREVPKVKDWNTVR…	MTTPANTTQAVGSTTSTTTTTAGATPANSGLFTIPDGDFFSTAKAVVASNAVATNEDLAKIQEIWKDMKIPSDTMAQAAWDLVRHCADVGSSAQTEMIGTGPYSNGVSRARLAAAIKEVCTLRQFCKKYAPVVWNWMLTNNSPPANWQAQGFKPEHKFAAFDFFDGVTNPAAITPKEGLMRPPSEAEMNAAQTAAFVKITKARAQSNDFASLDAAVTRGRITGTTVAEAVVSLPPP	0
MAPAVSASQGVIMRSLTSKLDSLLLQPPEPPPPAQPSSLRKGERKKILLLRGDLRHLLDDYYLLVEPPSDTAPPPDSTAACWAKEVRELSYDVDDFLDELTTQLLHHRGGGDGSSTAGAKKMISSMIARLRGELNRRRWIADEVTLFRARVKEAIRRHESYHLGRRTSSSRPREEDDDDDREDSAGNERRRFLSLTFGMDDAAVHGQLVGRDISMQKLVRWLADGEPKLKVASIVGSGGVGKTTLATEFYRLHGRRLDAPFDCRAFVRTPRKPDMTKILTDMLSQLRPQHQHQSSDVWEVDRLLETIRTHLQDKRYFIIIEDLWASSMWDIVSRGLPDNNSCSRILITTEIEPVALACCGYNSEHIIKIDPLGDDVSSQLFFSGVVGQGNEFPGHLTEV…	MKVSSANAGVPASSADNTSARPSQTNADTTPLGRRRRAPDDAPGSPPARRQRQDSPEDSAQTMFRRAGMTSLPPSPATSEHVPLLDNRPTLERMGVDHPLPGRTWYETGHTTASLADRTSTASAAQVASSSRSAGPATAARPQPTRTSAGQQATVGRLRTQVTGFLSGALGKLQALSAQNMDPELAQFRVLDVDRAIMPLLIVAENARNPGLNLVPLHMDMAEDEEVRTQPPMAGSRHIAEFVASARPGRYRAVIDDGSHTRAADIRKDASGTSVIVVDPLRKEKDESAYVDYADNVNMEFGEHAKCAFIPVDIQKSFFDCRILSLSLALKMHDKDDAFAAFHETLRNGGDPSHHVSRAQQTEELGATLVLDGAPLVDARMMKHGQAASSVSRYLGNHP…	0
MMLKEVESLSSQGFFDVVSEATPFADVDEIPFQPTIVGQEIMLEKAWNRLMEDGSGILGLYGMGGVGKTTLLTKINNKFSKIDDRFDVVIWVVVSRSSTVRKIQRDIAEKVGLGGMEWSEKNDNQIAVDIHNVLRRRKFVLLLDDIWEKVNLKAVGVPYPSKDNGCKVAFTTRSRDVCGRMGVDDPMEVSCLQPEESWDLFQMKVGKNTLGSHPDIPGLARKVARKCRGLPLALNVIGEAMACKRTVHEWCHAIDVLTSSAIDFSGMEDEILHVLKYSYDNLNGELMKSCFLYCSLFPEDYLIDKEGLVDYWISEGFINEKEGRERNINQGYEIIGTLVRACLLLEEERNKSNVKMHDVVREMALWISSDLGKQKEKCIVRAGVGLREVPKVKDWNTVR…	MPRALLAARSALEVVMRIAPLQPAATPTTALATPTQTSPTTPMEVPHVPGGNPPLGPRPRRQASMQPPLVPLNDSAMTGKQALVALDSEFSEQRLAEVQARQITVQALQSKLATHLAQAGIAPEKDSIAAKLAAGALQPVYLDRAAFKAMAKALPDCASAAAGPVLVDAQQGRIIFDLQRAFAPGDTFSDAAHTALRNALDLPGQGVENPDWLAAASQSHPARRKMQQTLKYHGHQIPAQHGGAGFYKPDDHRLLEGKATQLHEHLKQVVHENYLQAESTKSLGKDVMVHRGLYDFRNGIPENSLAAVDHAYAQGYRTVELDVQVSADGVPMMLHDFTVGRVLDDPDNPLVANTPFSQLHDQPLVIRNPVDGNFVQTTQRLSSIEEMLKHVVHTKPGMS…	0
MEKRKDNEEANNSLVLFSALSKDIADVLVFLENEENQKSLDKDEVENLKLKMAFICTYVQLSYSDFEQFEDIMTRKRQQVENLLQSLLDDDVLTSLTSNMDDCISLYHRSYKSDAIMMDEQLDFLLLNLYHLSKHHAEKIFPGVTQYEVLQNVCGNLRDFHGLIVNGCIKHEMVENVLPLFQLMAERVGHFLWEDKTDEDSDEDDQNDRDSRLFQLTHLLLKIVPTELEVMHICYTNLKASTSAEVGRFIKKLLETSPDILREYIIQLQEHMITVIRPSTSGARNIHVMMEFLLLILSDMPKDFIHHDKLFDLLAHVGVLTREVSTLVRDLEEKLRNKEGNNQTNCATLDLLENIELLKKDLKHVYLKAPDSSQCCFPMSDGPLFMHLLHMHLNDLLDS…	MGCVSSKSTTVLSPQTSFNEASRTSFRALPGPSQRQLEVYDQCLIGAARWPDDSSKSNTPENRAYCQSMYNSIRSAGDEISRGGITSFEELWGRATEWRLSKLQRGEPLYSAFASERTSDTDAVTPLVKPYKSVLARVVDHEDAHDEIMQDNLFGDLNVKVYRQTAYLHGNVIPLNTFRVATDTEYLRDRVAHLRTELGAKALKQHLQRYNPDRIDHTNASYLPIIKDHLNDLYRQAISSDLSQAELISLIARTHWWAASAMPDQRGSAAKAEFAARAIASAHGIELPPFRNGNVSDIEAMLSGEEEFVEKYRSLLDSDCF	0
MSYLREVATAVALLLPFILLNKFWRPNSKDSIVNDDDDSTSEVDAIPDSTNPSGSFPSVEYDVFLSFRGPDTRKQFTDFLYHFLCYYKIHTFRDDDELRKGKEIGPNLLRAIDQSKIYVPIISSGYADSKWCLMELAEIVRRQEENPRRIILPIFYMVDPSDVRHQTGCYKKAFQKHANKFNGETIQNWKDALKKVGDLKGWHIGKDDTQGAIADEVSADIWSHISKENLILETDELVGIDDHITAVLEKLSLDSENVTMVGLYGMGGIGKTTTAKAVYNKISSCFDRCCFIDNIRETQDQKDGVVVLQKKLVSEILRIDSGSVGFNNDSGGRKTIKERVSRFKILVVLDDVDEKFKFEDMLGSPKDFISQSRFIITSRSMRVLGTLNENQCKLYEVGS…	MKLLGAASTGAITSFLLLVPAALGTQVYTCYRSQPLSKALIDDLARYATADQVYENDPGYGDRQVHKTHRFSKNKDATGSVDYLIQIVGPQNTIMVFEYSSHRWLECPLSEGMPRFNR	0
MEKRKDNEETNNSLVLFSALSKDIADVLVYLENEENQKALDKDQVEKLKLKMAFICTYVQLSYSDFEQFEDIMTRKRQEVENLLQPLFDDDVLTSLTSNMDDCISLYHRSNKSDATMMDEQLDFLLLNLYHLSKHHAEKIFPGVTQYEFLQNVCGNIRDFHGLIVNGCIKHEMVENVLPLFQLMAERVGHFLWEDQTDEDSNGDDQNDRDARLFQLTHLLLKIVPTELEVMHICYTNLKASTSAEVGRFNKKLLETSPDILRESIIQLQEHMIAVIPPSTSGARNIHVMMEFLLLILSDMPKDFIHHDKLFDLLAHVGVLTREVSTLVRDLEEKLRNKEGNNQTNCATLDLLENIELLKKDLKHVYLKSPDSSRCCFPMSDGPLFMHLLHMHLNDLLDS…	MRTFSLVSLAAILNYLTLPSAVGSGPVANASSYKCHDRVIGPVTLNDQIEKAYREALEAGTSPNGLRKGQKFGSRYFNVILKRGEENIKVDFFVGINYLKEIIYLQAYVQSVLLDCYPTTERPQLNIILH	0
MAFSSASSSSSPQSSLYTGEWEYDVFLCFRGDDTRDGFTSHLLSALSDKKIRAFIDEKLEKTESIDELISILQRCPLSVVVFSERFADSIWCLEEVVTIAERMEKVGHRVLPVFYKVDPSDVKDKSHRTGPKRWMDALKAVAKCAGHTSQAIKIESELIKAVVETVQKQLIDMSPSINRNNLVAMGSRIFEVERLLAMDKLDDTCIIGLWEMGGVGKTTLAEACYDRVTSSNKGIKHLFVRNVNEICEKHHGVEKIVHKLYSKLLDENNIDREDLNIGYRRERLSRSRVFVVLDNVETLEQLALGYVFNLSKVFAAGSRIIITTRNKKVLQNAMAKIYNVECLNDEESTRLFSLHAFKQDRPQDNWMGKSRLATSYCKGNPLALKILGGALYGEDIHYW…	MRVLCLALMATATVLVQSPASGLTTTVADTAQTATSILTPVLAGEPNKHVATRSLRTHPIDDSDDGEERLLNGMTDFFKYHAGKMSPEQLYKYLNLKGLGQEAYKHKNYASYIKKSKKWWKNQ	0
MEAAAMAVTAATGALAPVLVKLAALLDDGECNLLEGSRSDAEFIRSELEAVHSLLTPNILGRMGDDDAACKDGLIAEVRELSYDLDDAVDDFLELNFEQRRSASPFGELKARVEEHVSNRFSDWKLPAASLPPSSVHRRAGLPPPDAELVGMDKRMEELTKLLEQGSNDASRWRKRKPHFPLRKTGLKQKIVIKVAMEGNNCRSKAMALVASTGGVDSVALVGDLRDKIEVVGYGIDPIKLISALRKKVGDAELLQVSQANKDVKETTPMLAPVKSICEFHKVKTVCILGLPGGGKTTVARELYDALGTHFPCRVFVSVSPSSSPSPNLTKTLADIFAQAQLGVTDTLSTSYGGSGTGRALQQHLIDNISAFLLNKKYLIVIDDIWHWEEWEVIRKSIP…	MRVTTFNTFLLTLGTVAVVNAETGNKYIEKRAIDLSRERDPNFFDNADIPVPECFWFMFKNNVRQDAGTCYSSWKMDMKVGPNWVHIKSDDNCNLSGDFPPGWIVLGKKRPGF	0
MEIGLAVGGAFLSSALNVLFDRLAPHGDLLMFQKNKNDVRLLKKLKMTLVGLQVVLSDAENKQASNQHVSQWLNELRGAVDGAENLMEQVNYEALRLKVEGRHQNLAETNNQQVSDLKLNLSDDYFLDIKEKLEETIETLEDLQKQIGDLGLQKHLDLGKKLETRTPSTSLVDESKILGRMIEKERLIDRLLSSDSNGENLTVVPIVGMGGVGKTTLAKIVYNDKKVKDHFGLKAWFCVSEAYDAFRITKGLLQEIGSFDLKDDNNLNQLQVKLKESLKGKRFLVVLDDLWNDDCDEWDDLKNLFVQGAMGSKILVTTRKEDVALMMGNGAINVKTLSDEVSWDLFKQHSLKNRDPEEHPELEEVGKQIADKCKGLPLALKALAGILCRKSEVYEWKNV…	MGNVCVGGSRMSHQVYSPDRADTPPRSERNTPDRRQRAAGDAERTQSMRLQQKINDLKPYVRHARGPIKAYGQAALDRASGKKTSVSFAQLDATHLDAMVDVENKRNPGLNLRHFRDHNELIQAIQSCGPNSFRAIFPQTCPETRQTLKHHVMADVRLHQGGAPTIIITEPAVIVGARYQQLQRHNLTLEDLSESGVPLSQVAIIETQAQKTSDDCVMYSLNYAIKAHKKAAQFDDIHHGLQHGTLSTESESRARTTLGALEANSSYSVMHEGAHAAFGADVLPVDFYKHGASLTQAKQLMKRPDGRMAGRVNSEGHSEAENLVQRNQAFRVKRRELLDDETPSNTQFSASIDGFRLQEIKRVLAEEQR	0
MEAAAMAVTAATGALAPVLVKLAALLDDGECNLLEGSRSDAEFIRSELEAVHSLLTPNILGRMGDDDAACKDGLIAEVRELSYDLDDAVDDFLELNFEQRRSASPFGELKARVEERVSNRFSDWKLPAASLPPSSVHRRAGLPPPDAGLVGMHKRKEELIELLEQGSSDASRWRKRKPHVPLRIMGGEMQKIVFKIPMVDDKSRTKAMSLVASTVGVHSVAIAGDLRDQVVVVGDGIDSINLVSALRKKVGPAMFLEVSQVKEDVKEITAMLAPVKSICEFHEVKTICILGLPGGGKTTIARVLYHALGTQFQCRVFASISPSSSPSPNLTETLADIFAQAQLGVTDTLSTPYGGSGTGRALQQHLIDNISAFLLNKKYLIVIDDIWHWEEWEVIRKSI…	MMHSIIFQTLLIITIVFSKVWGARSLVKIDWSGSEYTILGANHYEEPNTGAAAQFPGTMTVDDGRSPYIVRKLRNSSGKRFYVFTGHPQQPIVWNPHEEIEIQFNRKFLIAVLTEFEADSQVFNHFARRQHR	0
MEVTAGAMRALLPKLAELLKDEYNLEKHVREGVKSLEIELTMMHAALRKVAEVPLDQLDDQVKIWASKVREISYDVEDAVDAIMVRVEDDSHSGPSTFKNRVKRSIKKISKLFRKAKELHQIADAIKEAQALAQQMAGLRERYSGLELQNSGVAATIDPRLTALYIDVTDLVGIDHAREELIKILTEGEDSSKQQLKIISIVGFGGLGKTILARVVHEKIEAQFDCSAFVSVSRNPDVRMIFKKMLHQLEKVKYANINESSRDETQLIDELREFLQDKSFDV	MQLSKITFAIALYAIGIAALPTPASLNGNTEVATISDVKLEARSDTTYHKCSKCGYGSDDSDAYFNHKCN	0
MELVTGTMGTLLPKLGQLLKDEYNLQAGVRKKIESLSRELESVHAALRKIGEMPWEQLDEPVKLWAGDLREASYDLEDIVDTFLVQLDCLQIAASDTQPLRRLREKVSKLFAKTKARHNIDAVIQDIDKKLQELVARRGNIIAKPAVQTTIDPRVLSLYRNSSELVGIDGPMEELIRMLAIGGDDQTKVISIFGFGGLGKTTLAKTVYDKLKSGFDCMAFVPVGQNPDMKKVLRDILIDLQRTSIYSNMMLWDERQLINEVQEFLQKKRYLIVIDDVWDVRVWELLRHSLPTNHLGSRIITTTRILSVAESCCRRTEDHIYKMDPLSDLDSQKLFFQRIFGSDDGCSTHLKKISMDILKRCGGLPLAILTLSSSLANKPMLAEEWKEVLRSSSGHDSVE…	MRVTTFNTFLLTLGTVAVVNAETGNKYIEKRAIDLSRERDPNFFDHPGIPVPECFWFMFKNNVRQDAGTCYSSWKMDMKVGPNWVHIKSDDNCNLSGDFPPGWIVLGKKRPGF	1
MEKRKDNEEANNSLVLFSALSKDIADVLVFLENEENQKALDKDQVEKLKLKMAFIYTYVQLSYSDFEQFEDIMTRKRQEVENLLQPLLDDDVLTSLTSNMDDCISLYKSDAIMMDEQLDFLLLNLYHLSKHRAKKMFPRLTQYEVLQNVCGNIRDFHGLIVNGCIKHEMVENVLPLFQLMAERVGHFLWEDQTDEDSDEDHQNDRDSRLFQLTHLLLKIVPTELEVMHICYTNLKASTSAEVGRFIKKLLETSPDILREYIIQLQGHMITVIHPSTSGARNIHVMMEFLLLILSDMPKDFIHHDKLFDLLAHVGVLTREVSTLVRDLEEKLRNKEGNNQTNCATLDLLENIELLKKDLKHVYLKAPDSSQCCFPMSDGPLFMHLLHMHLNDLLDSNAYS…	SDGWTCAGSDFDGDQVRGQARHWVGQQKTKFSEFHTHNDVPLCYFELGEGNQLTQSYTGFRAYCDEPGDVYNLRYLDVSSRTWVLCTHYDNDFESDYR	0
MAETVLSMARSLVGSAISKATSAAAHEASLLLGVQKDIWYIKDELKTMQAFLRAAEVMKKKDELLKVWAEQIRDLSYDIEDCLDEFKVHIESQNLFYQMVKLRKRHLIATQIRNLKSRVEEVSSRNSRYNLVKPISSSNEDDMDCYAEDIRNQSTSNVDETELVGFSDSKIRLLELISANVNNGPTKVICVVGMGGLGKTALSRKIFESKEDIGKNFPCNAWITVSQSFNRIELLKDMIRQFLGSNSLDQVLQELQGKMVVQIPHLSDYLRKKLKEKRYFVVLDDLWSLDAWNWINDIAFPKNNNKGSRIVVTTRDVGLAEKCTTTSLVYHLEHLQMNDAITLLLRKTNRTHEDMGTNKNMQKIVEQIVNKCGRLPLAILTIGAVLATKQVLEWEKFYK…	MRVTTFNTFLLTLGTVAVVNAETGNKYIEKRAIDLSRERDPNFFDHPGIPVPECFWFMFKNNVRQDAGTCYSSWKMDMKVGPNWVHIKSDDNCNLSGDFPPGWIVLGKKRPGF	0
MAYAALSSLIYTLQQLLKPNQSLVCRSSTQQHVQSIYHNLSALQLFLDDTTTKDIETLKVIEKRIRDVVYKAEDKVDSSLRNIILADCTENREGACKFFEEELLKVEKDVHSLSKEVMQIEFNKHGSRSAELTTILPSPEKSTIEEHTIVGMEDEYNTILDRLTAQTDELTVIPIFGMGGIGKTTLARKVYDDSSIRSRFDRHVWVTTSEEFNERRMLLEVVSSITTGSNQEKSDDQLMEIVYRGLKGRRFLIVIDDIWSTEAWDQMQRIFPNDDNKSRILLTTRLKYVADYVNSPDFPPHSKSFLSLDDSWNLFTEKVFNKDTCPPHLEETGKHIVQQCRGLPLSVVVVAGLVGKMDPTHDNWENVEENLNSFIGTVSERCQSILSLSYNYLPQYLRA…	MKINLSWKTYAVLSIVSLGGIHAMEHVPAELTRVSEGYTRFYRSPTASVILSGLVKVKWDNEQMTMPLFKWIGGEQAEELHFCVHIAHSSGPKLNRARSLGTVNSNMDQHWAQAQRNSGATRRTIEGFHLFENDIPNFPDYIKIKLVPKT	0
MEKRKDNEETNNSLVLFSALSKDIADVLVYLENEENQKALDKDQVEKLKLKMAFICTYVQLSYSDFEQFEDIMTRKRQEVEKLLQPLLDDDVFTSLTSNMDDCISLYKSDAIMMDEQLDFLLLNLYHLSKHHAEKIFPGVTQYEVLQNVCGNLRDFHGLIVNGCIKHETVENVLPLFQLMAERVGHFLWEDQTDEDSRLSELDADEPNDRVSRLFKLAHLLLKIVPVELEVMHICYTNLKASTSAEVGLFIKQLLETSPDILREYLIHLQEHMVSVITPSTSGARNIHVMLEFLLIILSDMPKGFIHHDKLFDLLDRVGTLTRDVSTLVHDLEEKLRNKQGNDQTNRATLDLLKDIELLKEDLKHVYLKSPDSYQCFFPMSDGPLFMHMLHLHVNDLLD…	MKIGTQATSLAVLHNQESHAPQAPIAVRPEPAHAIPEIPLDLAIRPRTRGIHPFLAMTLGDKGCASSSGVSLEDDSHTQVSLSDFSVASRDVNHNNICAGLSTEWLVMSSDGDAESRMDHLDYNGEGQSRGSERHQVYNDALRAALSNDDEAPFFTASTAVIEDAGFSLRREPKTVHASGGSAQLGQTVAHDVAQSGRKHLLSLRFANVQGHAIACSCEGSQFKLFDPNLGEFQSSRSAAPQLIKGLIDHYNSLNYDVACVNEFRVS	0
MAERVVTMAIGPLVSMLKDKASSYLLDQYKVMEGMEEQHKILKRKLPAILDVITDVEEQAMAQREGAKAWLQELRTVAYVANEVFDEFKYEALRREAKKNGHYIKLGFDVIKLFPTHNRVAFRYKMGRKLCLILQAVEVLIAEMQVFGFKYQPQPPVSKEWRHTDYVSIDPQEIASRSRHEDKKNIIGILVDEASNADLTVVPVVAMGGLGKTTLAQLIYNDPEIQKHFQLLLWVCVSDTFDVNSLAKSIVEASPNKNVDTDKPPLDRLQKLVSGQRYLLVLDDVWDNKELRKWERLKVCLQHGGMGSAVLTTTRDKRVSEIMGADRAAYNLNALEDHFIKEIIEARAFSSKKEKPIELVEVVDEIVKRCCGSPLAATALGSVLCTKTSVKEWKAVSSG…	MQFSTIITVCLFTGLASANFVQCNHHLLYNGRHWGTIRKNAGWAVRFYEEKPNQPKRLVAICKNASPVHCNYLKCTNLAPGFSAGTSTDVLSSGTVGSIGNDPQAQRQ	0
MGDFLWTFAVEEMLKKVLKVAREQAGLAWGFQKHLSKLQKWLLKAEAFLRNINTRKLHHDSVRMWVDDLRHLVYQADDLLDEIVYEHLRQKVQTRKMKKVCDFFSPSTNVLIFRLNMAKKMMTLIALLEKHYLEAAPLGLVGNENVRPEIDVISQYRETISELEDHKIVGRDVEVESIVKQVIDASNNQLTSILPIVGMGGLGKTTLAKLVFSHELVRQHFDKTVWVCVSEPFIVNKILLDILQSLKGGISNGGDSKEVLLRELQKEMLGQTYFLVLDDVWNENSFLWGELKYCLLKITGNSKNSIVVTTRSAEVAKIMGTCPGHLLSKLSDDHCWSLFKESANVYGLSMTSNLGIIQKELVKKIGGVPLVAQVLGRTVKFEGDVEKWEETLKSVLRIP…	MPYTVTSPSQLVYFGSVWADPITFIDLCTVALGNQFQTQNARTTVQQQFSDLFKTVPTRTNRFNDGENGFRVFRYNSTLDPLISALMNSFDTRNRIIEVDNPANPNTSEVASATQRVDDATVNIRACINNLMNELVRGTGMMNTASFETVSNLTWTTTTTT	0
MNIVTGAMGSLIPKLGELLMEEYKLHKRIKKDVEFLRKELESMHVALIKVGEVSQDQLDRQVKLWADEVRELSYNMEDVVDKFLVRIDCDGIHQPHDNSGRFKELKNKMIGLFKKGKNHHRIADAVKEIKEQLQEVAARRDRNKVVVPNPTEPIAIDPCLRALYAEATELVGIYGKRDQELMRLLSMEGDDASKKRLKKVSIVGFGGLGKTTLARAVYEKIKGDFDCRAFVPVGQNPDMKKVLRDILIDLGNPHSDLAMLDANQLIKKLHAFLENKRYLVIIDDIWDEKLWEGINFAFSNRNNLGSRLITTTRIASVSNSCCSSDHDSVYQMEPLSVDDSRRLFYKRIFPFESGCPNEFEQVSEDILKKCGGVPLAIITIASALAGGQKVKPKCEWDVL…	MLFYSLLFFFHTVAISAFTNIGTFSHPVYDYNPIPNHIHGDLKRRAYIERYSQCSDSQASEIRAALKSCAELASWGYHAVKNDNRLFRLIFKTDSTDIQNWVQKNFNEIYKECNRDADEISLTCHDKNVYTCVREGVHNLAYALINEKEIVICPPFFNNPVNSREITAGNQDTVILHEMVHIILKEWKDYGCEWHGIHKLDSTESIKNPDSYAIFAQCARYKYC	0
MVGLGVGVGTGALGSVIGKLTTLLGDEYTMLKRVRKDIAFLQRELRRMQILVDTLADMEELDELAKDWKGNMRDLSYDMEECIDRFMLRLGNGDARPRFVKKTARRLKTLFERHGIGSQIKDLKARVAEEGERRQRLKLDDYIVNQSRPVVIDPRLAAFHGVAKGLVAIDGRRDKVISWLMEESKELKVVAIVGGGGLGKTTLAMEIYRKIGGDYQCRASVSVSRTLDLEKLLKDVLSQIDEAEFSKCQSERWEKDQLIRHIQLILTEKRYFLVIDDLWKVQDWEFIKAAFPDNYNGSRIIATTRIANVARSCCSNSSGQLYQMLPLNDFDSRRLFFKRIFDSESLCPSQLEKVSARILKKCGGMPLAIITIASLLANKPPSAAEWERLQDSIGAGLSY…	MVKCTPLLALTVIVSAGSDALSDPTVKRLAKLATINQAPATQSNSDSKRVLRASDVPDEVAAGESRSPKSLWPWEVEDKLAPLKEKLISTSADDLEAGGSANKNALPMIWRWLWQNQIETKKTPIDEISKEVQTAMDLISSQATHEELNKAGVSVSDYVKALRFTLSDIDVVNRGMEYNIHLGNK	0
MAPAVSASQGVIMRSLTSKLDSLLLQPPEPPPPAQPSSLRKGERKKILLLRGDLRHLLDDHYLLVEPPSDTAPPPDSTVACWAKEIRELSYDVDDFLDELTTQLLHHRGGGDGSSTAGAKKMISSMIARLRGELNRRRWIADEVTLFRARVKEAIRRHESYDLGRRTSSSRPRQEDDDDDREDSAGNERRRFLSLTFGMDDAAVHGQLVGRDISMQKLVRWLADGEPKLKVASVVGSGGVGKTTLATEFYRLHGRRLDAPFDCRAFVRTPRKPDMTKILTDMLSQLRPQHQHQSSDVWEVDRLLETIRTHLQDKKYFIIIEDLWASSMWDIVSRGLPDNNSCSRILITTEIEPVALACCGYNSEHIIKIDPLGDDVSSQLFFSGVVGQGNEFPGYLTEV…	MKLLISIFIGFLAISTSQQEDVSTPAPNFPDFCSNPNLNKNAKVKACCDAVTKAANAGSYSGADGPVPDECTLKSCGRVCNRFFHKKGENRVTEMPESKTTESESSEECECGDSGDETTTGAQPTPRNVYPSGPEPSTPGGKVASHKPPAAPSTPQPGYPQPPAAPTTKPPRNPYPSGPEPTPKQPAPSSPTPPSSAPSVPAPPSGQYPPGSNVTSNSLTVPPLYTTKETCLPLTPDMPGVVDQWLNKPKTGRFVWHALTNAHSYGGECGLGIQYPYHACVGRDLWSPVKKWVRSCLTDIPNHYIRNDQVCVNKCVKIEYKNKTLIMPIMDETDYLKPYELDISEPAFKYLEMNPNAGWCTATVTYIRCEKLGN	0
MEKRKDIEEANNSLVLFSALSKDIANVLIFLENEENQKALDKDQVEKLKLKMAFICTYVQLSYSDFEQFEDIMTRNRQEVENLLQSLLDDDVLTSLTSNMDDCISLYHRSYKSDAIMMDEQLDFLLLNLYHLSKHHAEKIFPGVTQYEVLQNVCGNIRDFHGLILNGCIKHEMVENVLPLFQLMAERVGHFLWEDQTDEDSRLSELDEDEHNDRDSRLFQLTHLLLKIVPTELEVMHICYTNLKASTSAEVGRFIKKLLETSPDILREYIIQLQEHMLTVIPPSTLGARNIHVMMEFLLLILSDMPKDFIHHDKLFDLLAHVGTLTREVSTLVRDLEEKLRNKEGNNQTNCATLDLLENIELLKKDLKHVYLKAPNSSQCCFPMSDGPLFMHLLHMHLN…	MKLLISIFIGFLAISTSQQEDVSTPAPNFPDFCSNPNLNKNAKVKACCDAVTKAANAGSYSGADGPVPDECTLKSCGRVCNRFFHKKGENRVTEMPESKTTESESSEECECGDSGDETTTGAQPTPRNVYPSGPEPSTPGGKVASHKPPAAPSTPQPGYPQPPAAPTTKPPRNPYPSGPEPTPKQPAPSSPTPPSSAPSVPAPPSGQYPPGSNVTSNSLTVPPLYTTKETCLPLTPDMPGVVDQWLNKPKTGRFVWHALTNAHSYGGECGLGIQYPYHACVGRDLWSPVKKWVRSCLTDIPNHYIRNDQVCVNKCVKIEYKNKTLIMPIMDETDYLKPYELDISEPAFKYLEMNPNAGWCTATVTYIRCEKLGN	1
MAERVVTMAIGPLVSMLKDKASSYLLDQYKVMEGMEEQHKILKRKLPAILDVITDVEEQAMAQREGAKAWLQELRTVAYVANEVFDEFKYEALRREAKKNGHYIKLGFDVIKLFPTHNRVAFRYKMGRKLCLILQAVEVLIAEMQVFGFKYQPQPPVSKEWRHTDYVSIDPQEIASRSRHEDKKNIIGILVDEASNADLTVVPVVAMGGLGKTTLAQLIYNDPEIQKHFQLLLWVCVSDTFDVNSLAKSIVEASPNKNVDTDKPPLDRLQKLVSGQRYLLVLDDVWDNKELRKWERLKVCLQHGGMGSAVLTTTRDKRVSEIMGADRAAYNLNALEDHFIKEIIEARAFSSKKEKPIELVEVVDEIVKRCCGSPLAATALGSVLCTKTSVKEWKAVSSG…	MKINLSWKTYAVLSIVSLGGIHAMEDVPAELTGVSEGYTRFYRSSTASVILSGLVNVKWDNEQMTMPLFKWIGGEQAEELHFCVHIAHSSGRRLNSARTLGTVNSNMDQHWVEAYRSSGVTRCTIQDCHLFANDIPNFPDYIKIKLVPKT	0
MAPAVSASQGVIMRSLTSKLDSLLLQPPEPPPPAQPSSLRKGERKKILLLRGDLRHLLDDYYLLVEPPSDTAPPPDSTAACWAKEVRELSYDVDDFLDELTTQLLHHRGGGDGSSTAGAKKMISSMIARLRGELNRRRWIADEVTLFRARVKEAIRRHESYHLGRRTSSSRPREEDDDDDREDSAGNERRRFLSLTFGKDDAAVHGQLVGRDISMQKLVRWLADGEPKLKVASIVGSGGVGKTTLATEFYRLHGRRLDAPFDCRAFVRTPRKPDMTKILTDMLSQLRPQHQHQSSHVWEVDRLLETIRTHLQDKRLNYHNGMLTYSNFIIIEDLWASSMWDIVSRGLPDNNSCSRILITTEIEPVALACCGYNSEHIIKIDPLGDDVSSQLFFSGVVGQ…	MLFYSLLFFFHTVAISAFTNIGTFSHPVYDYNPIPNHIHGDLKRRAYIERYSQCSDSQASEIRAALKSCAELASWGYHAVKNDNRLFRLIFKTDSTDIQNWVQKNFNEIYKECNRDADEISLTCHDKNVYTCVREGVHNLAYALINEKEIVICPPFFNNPVNSREITAGNQDTVILHEMVHIILKEWKDYGCEWHGIHKLDSTESIKNPDSYAIFAQCARYKYC	1
MAESFLFNIIERVLAKVSSIAVYEITLAWNVKIELRKLQSTLSTIKAVLLDANEQQAKNHEVRDWLEKLRDVVYDVDDLMDDLSTQLLLQMHFQKSFRKKVRKFFSSSNPIIYRFKIGRKVKEIRELLNEIADDRRNFHFTEHTYVIPAENTSREQTHSFVRASDIIGRDDDQENIVKQLIDSHDEENISVIPIVGLGGLGKTTLVKLVYNNNRVVQNFDLRMWVSISEDFNLSKVIEKILRSATGESFDHLDMDQLQGCLGEVLQQKRYLLVLDDVWNEDQHKWMDLRELLMNCSRGSKIVVTTRSKMVALITGTVPPYYLGGLADDDCLSLFLKCAFGGQDNLFPNLVEIGKEIVKKCGGVPLAVKTLGRLLYMKTDENEWLQIRDNEIWEIEQNKS…	MKNKTDIAGIAGLSTSHVSFDDAESKSVLDGSTQSTPEYKFQTPLDQLPARPAGPKSSNTTDAYIHESLPHSVPIAGASTSAVTHQQATQRKGTDEIYGLGSLPSAGPGRWEYLANPGNWHPERRKLHEKLLDQARSSALTLAESLESDGCQPTLFALRGNTATGKTRIATKKIPVLAAALKKTAGKGCVNPDVFKSSLAKSETGAKIFSSAQVHSESSFLADRFEGGLRSQKTGSGAIASIVVDKRLSREYEIDSYIQLAKETGRKVELCDIDAPLENSLVGVLQRKPEGEDPRPPYPVVSSGFVAVRSNRMYVIDRFIADPSLGNYRLFGTAEDGEKVMVASVIGGEFSVENAELYEKITSPQLSVTGDLADKVIDKELIDRLENNIADPERAAKTR…	0
MDIVTGAIANLIPKLGELLTKEYKLHKDVEKDIKDLQKELQSMNAALIKIGEVPRDKLDRQDKLWAEEVRELSYIIEDVVDKFLVRVHGIQPHDNTNGFKGLMKKTSELLKKVKDKHGIAHAIKDIKKQLEEVAARRDRNKVVVPNPTEPITIDPCLRALYAEATELVGIYGKRDQELMRLLSMEGDDASNKRLKKVSIVGFGGLGKTTLARTVYDKIKCDFDCCAFVPVGQNPDMKKVLRDILIDLGNPHSDLAILDDKQLVKKLHDFLGNKRYLVIIDDIWDEKLWEGINFAFSKSNNLGSRLITTTRDFDVSKSCCSSDDDSTYKMEPLSIDDSRRLFHKRIFPDASRCPSEFQQVSEDILKKCGGVPLALITIASALASGQRVKPKHEWDIMLQS…	MKSFTHILGAFLAMVALVTGAALPEESQLDTRTITESQALSIARRQGACISLDIVPRRVDRAHQTNFQWVIREEGRTDWNPNNHVHVLIDAQTTEFDHRLTVEITNRSQRFGNAVILSRYAGDTNTGPIQDQIRIPVGTAEGRTAAFVSRCIRLPSLQGTWWWQLEN	0
MAPAVIASQGVIMRSLTSKLDSLLLQPPEPPPPAQPSSLRKGERKKILLLRGDLRHLLDDYYLLVEPPSDTAPPPDSTAACWAKEVRELSYDVDDFLDELTTQLLHHRGGGDGSSTAGAKKMISSMIARLRGELNRRRWIADEVTLFRARVKEAIRRHESYHLGRRTSSSRPREEDDDDDREDSAGNERRRFLSLTFGMDDAAVHGQLVGRDISMQKLVRWLADGEPKLKVASIVGSGGVGKTTLATEFYRLHGRRLDAPFDCRAFVRTPRKPDMTKILTDMLSQLRPQHQHQSSDVWEVDRLLETIRTHLQDKRYFIIIEDLWASSMWDIVSRGLPDNNSCSRILITTEIEPVALACCGYNSEHIIKIDPLGDDVSSQLFFSGVVGQGNEFPGHLTEV…	MMHSIIFQTLLIITIVFSQVWGARSLVKIDWSGSEYTILGANHYEEPNTGAAAQFPGTMTVDDGRSPYIVRKLRNSSGKRFYVFTGHPQQPIVWNPHEEIEIQFNRKFLIAILTEFEADSQVFNHFARRQHR	0
MSYLREVATAVALLLPFILLNKFWRPNSKDSIVNDDDDSTSEVDAISDSTNPSGSFPSVEYEVFLSFRGPDTREQFTDFLYQSLRRYKIHTFRDDDELLKGKEIGPNLLRAIDQSKIYVPIISSGYADSKWCLMELAEIVRRQEEDPRRIILPIFYMVDPSDVRHQTGCYKKAFRKHANKFDGQTIQNWKDALKKVGDLKGWHIGKNDKQGAIADKVSADIWSHISKENLILETDELVGIDDHITAVLEKLSLDSENVTMVGLYGMGGIGKTTTAKAVYNKISSCFDCCCFIDNIRETQEKDGVVVLQKKLVSEILRIDSGSVGFNNDSGGRKTIKERVSRFKILVVLDDVDEKFKFEDMLGSPKDFISQSRFIITSRSMRVLGTLNENQCKLYEVGSM…	MDKSESISAGRNRRRRPRRGSHSASSSADATFRVLSQQLSRLNKTLAAGRPTINHPTFVGSERCKPGYTFTSITLKPPKIDKGSYYGKRLLLPDSVTEFDKKLVSRIQIRVNPLPKFDSTVWVTVRKVPASSDLSVSAISAMFADGASPVLVYQYAASGVQANNKLLYDLSVMRADIGDMRKYAVLVYSKDDALETDELVLHVDVEHQRIPTSGVLPV	0
[truncated: 2,670 more rows]

## Sheet: validation dataset
Protein1	Protein2	label
[truncated: 367 more rows]

## Sheet: test dataset
Protein1	Protein2	label
[truncated: 404 more rows]
