# Supplementary material for: Identifying nucleotide-binding leucine-rich repeat receptor and pathogen effector pairing using transfer-learning and bilinear attention network
Source: Bioinformatics. 2024 Sep 27;40(10):btae581. doi: 10.1093/bioinformatics/btae581 (PMC11969219; doi:10.1093/bioinformatics/btae581)
Supplement: btae581_Supplementary_Data [file btae581_supplementary_data.zip › Supplementary Table 4.xlsx]

## Sheet: train dataset
Protein1	Protein2	label
MELGTGAIGSLLPKLVEVLKEEYDLHKGVRKKIKHLSQELESMNAVLLKVGEVPPDQLDELVKLWAGDVRELSYDMEDVVDAFLVHIDGPEPLDTHMLRRFRKKMANFFNKCKHHHKIAGAIQDVNKKVEEVASRRDRYMVDNIIAKVTGPVTIDPRLQALYKKTTELVGIEKQSEKLVKILSLGDDVHASDEKMKIVSIVGFGGLGKTTLSKAVYDKHKLAFDCGAFVPVGRDPDMKKVLRDILIDFDYMNPNVMILDERQLINELRKLIQNKRFLFVIDDIWDKKSWELIRCALQHSNCGGRVVVTTRIFEVATHIGDIYKMQPLSRDDSEILLYSRINDGEDRFLDSLSTEACDKILKKCGGVPLAIITIASLLASKSGEDWSNVYNSIGFGERGN…	MLLAAAIVFLHIPALTMPAAEARQTAANIMHPVLDGEQNVLGKRSLRTDHMRVSNVEDREGDEERIFRRFTDWIKYLFNKMNPKQLHTYLGLDGLGETAYKHKNYPIYRMMSKKWRDKL	0
MELGTGAIGSLLPKLVEVLKEEYDLHKGVRKKIKHLSQELESMNAVLLKVGEVPPDQLDELVKLWAGDVRELSYDMEDVVDAFLVHIDGPEPLDTHMLRRFRKKMANFFNKCKHHHKIAGAIQDVNKKVEEVASRRDRYMVDNIIAKVTGPVTIDPRLQALYKKTTELVGIEKQSEKLVKILSLGDDVHASDEKMKIVSIVGFGGLGKTTLSKAVYDKHKLAFDCGAFVPVGRDPDMKKVLRDILIDFDYMNPNVMILDERQLINELRKLIQNKRFLFVIDDIWDKKSWELIRCALQHSNCGGRVVVTTRIFEVATHIGDIYKMQPLSRDDSEILLYSRINDGEDRFLDSLSTEACDKILKKCGGVPLAIITIASLLASKSGEDWSNVYNSIGFGERGN…	MKISALFSVAALLSQSMPVLGYLFYRCGNDHITERALINQISMEHKKLTGQGSSVDSFPGGRATAEVTFWEPSISNPGTYLDIKVKFNIYRQMLSFEVSSSGKIIPQEGDYGVEIPEEDLEVSDEPYYAN	0
MADAVVQIFLERLLITLTEQTGYVNEFRDQFERLQSELQFMQSFLADADRLKRKRNSQTLRTFMAELRELIYEAEDILADCHLQSRDEDQLSNVWLTFLYPPNISFRYQTGKRLREINDKITKIKHNIASFLNVPLFTRTDTMDARNDQMSRWSCPVYDHTLVVGLEGDTRKIKDWLFEAEEGILAIGVVGMGGLGKTTIAQKVFNDREIENWFERRMWVSVSQTFTEEQIMRSMLRNLGDASAGDDRGELLRKINQYLLGKRYLIVMDDVWGEDLAWWRRIYEGLPKGKGSSIIITTRNGKVSQKMGVKKARMHFPKFLSEDDSWLLFRKIAFAATEGECQHPSLEGVGKEIVEKCKGLPLAIKAVGGMMLYKPPTYNEWRRTADNFRDELAENDDSV…	MKIGTQATSLAVLHNQESHAPQAPIAVRPEPAHAIPEIPLDLAIRPRTRGIHPFLAMTLGDKGCASSSGVSLEDDSHTQVSLSDFSVASRDVNHNNICAGLSTEWLVMSSDGDAESRMDHLDYNGEGQSRGSERHQVYNDALRAALSNDDEAPFFTASTAVIEDAGFSLRREPKTVHASGGSAQLGQTVAHDVAQSGRKHLLSLRFANVQGHAIACSCEGSQFKLFDPNLGEFQSSRSAAPQLIKGLIDHYNSLNYDVACVNEFRVS	0
MAEGFVSFGLQKLWDLLSRESERLQGIDEQLDGLKRQLRSLQSLLKDADAKKHGSDRVRNFLEDVKDLVFDAEDIIESYVLNKLRGEGKGVKKHVRRLARFLTDRHKVASDIEGITKRISEVIGEMQSFGIQQIIDGGRSLSLQERQREIRQTYPDSSESDLVGVEQSVKELVGHLVENDVHQVVSIAGMGGIGKTTLARQVFHHDLVRRHFDGFAWVCVSQQFTQKHVWQRILQELQPHDGDILQMDEYALQRKLFQLLEAGRYLVVLDDVWKKEDWDRIKAVFPRKRGWKMLLTSRNEGVGIHADPTCLTFRASILNPEESWKLCERIVFPRRDETEVRLDEEMEAMGKEMVTHCGGLPLAVKALGGLLANKHTVPEWKRVFDNIGSQIVGGSGLDD…	MGNVCVGGSRMSHQVYSPDRADTPPRSERNTPDRRQRAAGDAERTQSMRLQQKINDLKPYVRHARGPIKAYGQAALDRASGKKTSVSFAQLDATHLDAMVDVENKRNPGLNLRHFRDHNELIQAIQSCGPNSFRAIFPQTCPETRQTLKHHVMADVRLHQGGAPTIIITEPAVIVGARYQQLQRHNLTLEDLSESGVPLSQVAIIETQAQKTSDDCVMYSLNYAIKAHKKAAQFDDIHHGLQHGTLSTESESRARTTLGALEANSSYSVMHEGAHAAFGADVLPVDFYKHGASLTQAKQLMKRPDGRMAGRVNSEGHSEAENLVQRNQAFRVKRRELLDDETPSNTQFSASIDGFRLQEIKRVLAEEQR	0
MAPAVSASQGVIMRSLTSKLDSLLLQPPEPPPPAQPSSLRKGERKKILLLRGDLRHLLDDYYLLVEPPSDTAPPPDSTAACWAKEVRELSYDVDDFLDELTTQLLHHRGGGDGSSTAGAKKMISSMIARLRGELNRRRWIADEVTLFRARVKEAIRRHESYHLGRRTSSSRPREEDDDDDREDSAGNERRRFLSLTFGMDDAAVHGQLVGRDISMQKLVRWLADGEPKLKVASIVGSGGVGKTTLATEFYRLHGRRLDAPFDCRAFVRTPRKPDMTKILTDMLSQLRPQHQHQSSDVWEVDRLLETIRTHLQDKRYFIIIEDLWASSMWDIVSRGLPDNNSCSRILITTEIEPVALACCGYNSEHIIKIDPLGDDVSSQLFFSGVVGQGNEFPGHLTEV…	MMMISTKSKLRNIFLLLAIANVNFCVKGHPMNSAKLAEEVKDGVNQPEFDRGFLRPFGAKMKFLKPDQVQKLSTDDLITYMAEKDKNVRDLAIKLRDAKQDSTKNGTPEIKQKYDKAYEKTKAAAEKLVSEESLTRDALLELTEEQYVEKAALFDKDVYRNNLQRQTYERLLRSETDVSYREVARTFIAREGEPALNAKIERLALTLENNADTRSKLDYLAIAADFLKNQANLHADDPELNLYKAETKAREIKANRAMKEALEGADKLFERNKILKSPDMRYKSAGFQAFIDKMMAWLSKIMTTKSYIKSLAKP	0
MECKEEENGQTVIPIFYNVDPSHVRYQTESFGAAFAKHESKYKDDVEGMQKVQRWRTALTAAANLKGYDIRNGIESENIQQIVDCISSKFCTNAYSLSFLQDIVGINAHLEKLKSKLQIEINDVRILGIWGIGGVGKTRIAKAIFDTLSYQFEASCFLADVKEFAKKNKLHSLQNILLSELLRKKNDYVYNKYDGKCMIPNRLCSLKVLIVLDDIDHGDQMEYLAGDICWFGNGSRVIVTTRNKHLIEKDDAIYEVSTLPDHEAMQLFNMHAFKKEVPNEDFKELALEIVNHAKGLPLALKVWGCLLHKKNLSLWKITVEQIKKDSNSEIVEQLKISYDGLESEEQEIFLDIACFFRGEKRKEVMQILKSCDFGAEYGLDVLINKSLVFISENDRIEMH…	MPYTVSSPNQLVYFGSVWADPIALIDLCTVSLGNQFQTQNARTTVQQQFSDLFKTVPTRTIRFSDGENGFRVFRYNSTLDPLITALLNSFDTRNRIIETENPANPNTAEIASATQRVDDATVSIRACINNLMNELARGTGMLNTVSFETISNLTWTTAATT	0
MADAFLSFAVQKLGDFLIQKVSLRKSLRDEIRWLINELLFIRSFLRDAEQKQCGDQRVQQWVFEINSIANDAVAILETYSFEAGKGASRLKACTCICRKEKKFYNVAEEIQSLKQRIMDISRKRETYGITNINYNSGERPSNQVTTLRRTTSYVDEQDYIFVGFQDVVQTLLAQLLKAEPRRSVLSIYGMGGLGKTTLARKLYTSPDILNSFPTRAWICVSQEYNTMDLLRTIIKSIQGCAKETLDLLEKMAEIDLENHLRDLLKECKYLVVVDDVWQREAWESLKRAFPDGKNGSRVIITTRKEDVAERVDHRGFVHKLRFLSQEESWDLFRRKLLDVRAMVPEMESLAKDMVEKCRGLPLAIVVLSGLLSHKKGLNQWQKVKDHLWKNIKEDKSIEI…	MKINLSWKTYAVLSIVSLGGIHAMEHVPAELTRVSEGYTRFYRSPTASVILSGLVKVKWDNEQMTMPLFKWIGGEQAEELHFDVHIAHSSGPKLNRARTLGTVNSNMDQHWAQAHRNSGASRRTIQDCHLFENDIPNFPDYIKIKLVPKT	0
MAEGFVSFGLQKLWDLLSRESERLQGIDEQLDGLKRQLRSLQSLLKDADAKKHGSDRVRNFLEDVKDLVFDAEDIIESYVLNKLRGEGKGVKKHVRRLARFLTDRHKVASDIEGITKRISEVIGEMQSFGIQQIIDGGRSLSLQERQREIRQTYPDSSESDLVGVEQSVKELVGHLVENDVHQVVSIAGMGGIGKTTLARQVFHHDLVRRHFDGFAWVCVSQQFTQKHVWQRILQELQPHDGDILQMDEYALQRKLFQLLEAGRYLVVLDDVWKKEDWDRIKAVFPRKRGWKMLLTSRNEGVGIHADPTCLTFRASILNPEESWKLCERIVFPRRDETEVRLDEEMEAMGKEMVTHCGGLPLAVKALGGLLANKHTVPEWKRVFDNIGSQIVGGSGLDD…	MHFSTIFIPFALAALKVSAAPARFCVYYDGHLPATRVLLMYVRIGTTATITARGHEFEVEAKDQNCKVILTNGKQAPDWLAAEPY	0
MAAYSAVISLIQTLIDQQNISELFHDHTVQTLDSLHATAEYFQHVLENITRFDTEKIKSLEEKIRVVVSYAEDVVEMKISQIFNGSSWTFEILQHHDLLPLVEKMDTIKKQVMDIVSHDADDQVLELSAGDSLIGASSISYSMLEDDIVQGIDDDLEIIINRLTGRPRDLDVVTITGMGGIGKTTLARKAYHHLTIRYHFDILAWITISQEFRCRNVLLEALHCISRKTDIVNANNYDKMDDNELADLVQKKLKGRRYLVVVDDIWSTDVWDSISGIFPNYNNGSRILLTTRENEVAMYANTCTPHQMSLLSLENGWRLLCDKVFGPKHDHPPELEEIGKEIVEKCQGLPLTISVIAGHVSKMPRTLECWKDVARTLSEIIASHPDKCLGVLGLSYHHL…	MKINLSWKTYAVLSIVSLGGIHAMEDVPAELTGVSEGYTRFYRSPTASVTLSGLVNVKWDNEQMTMPLFKWIGGEQAEELHFCVHIAHSIGPKLNLARTLGTVNSNMDQHWAQAHRHSGATRRTIQDFHLFANDIPNFPDYIKIKLVPKT	0
MEKRKDNEEANNSLVLFSALSKDIADVLVFLENEENQKSLDKDEVENLKLKMAFICTYVQLSYSDFEQFEDIMTRKRQQVENLLQSLLDDDVLTSLTSNMDDCISLYHRSYKSDAIMMDEQLDFLLLNLYHLSKHHAEKIFPGVTQYEVLQNVCGNLRDFHGLIVNGCIKHEMVENVLPLFQLMAERVGHFLWEDKTDEDSDEDDQNDRDSRLFQLTHLLLKIVPTELEVMHICYTNLKASTSAEVGRFIKKLLETSPDILREYIIQLQEHMITVIRPSTSGARNIHVMMEFLLLILSDMPKDFIHHDKLFDLLAHVGVLTREVSTLVRDLEEKLRNKEGNNQTNCATLDLLENIELLKKDLKHVYLKAPDSSQCCFPMSDGPLFMHLLHMHLNDLLDS…	MRFLFLLVAVALASAEAAESAAMIHEEAGVSSFNTLTGGNQIQRSLRVYLGANEERGVGGVKLENILTIFVQRAKAKLPQGFTAAALGNWKGFSRRVDTVMEHYPKGLSEKAIKELRTAETKRFTDYAMLGPSDKYNLLRPMQGVDEAMIAPNLVSLTGRKNQVLGDAGGRSVVCNVVMRSEAEGGGILLISSSKLDKQDFILPKGGLEKGEIAYGAAKREVLEEGGVRYRSDIFIFYRWSVLTLVMALQVKVKKLKELGVTLVGDKTYESFLMRSKKVYEQWSESRRLRVWVRECQSIEIPGETQLTVRLLFN	0
MELVTGVMGSLLPKLGELLKDEYDLQRGLREKIKSLSRELESVHAVLRKVGAVPLDQLDELVKLWARDVRELSYDMEDIVDMFLVRFNDNHESDDPWVLRRLRKKMSKLFKKAKDRREIAGAIQSINEKLQEVSTRRARYRVDSFVTKPAGPVSIDPRLQALYKRSTELTGVDGPMDRIINMLSPRDDIHLSDKKKIISIVGFGGLGKTTLAKVVYDKLKPDFDCGAFVPVGQNPDMKKVLRDILIDLDKQKYKHSIIMKLNERQLIDEIKDLVEKKRCIVIIDDIWDKKSWELIRCALQDSNYGSRVVVTTRISEVATHVGCYVYKMEPLSHDDSEKLLYATIANAEGKCLARPSAVACEKILNKCDGVPLSIITIARLLANKPEEDWSEVYNSIGFG…	MNRISTSSVNSSFSYSAPAEEAQNRVSSAPTNSSPPGTTTAVAQASEGQKKPGAVLSMQAQRLRQLCESSSYQYRQNALLAKSFDAQRLDINTQAGPSNSPHLNALNKLQQRDFKPAAGGLEIPFTPKSLLGGGKRVYQIGSSSREVQVCPRGAGAALRQEIENKQLMVNNLTDELQDAIDEANPAEIANTSQQLRQARSDLAELQRRFAVLGNEDRRINQ	0
MVGAEMLVAAAVSQVARKINGIVGVAQGEVKLCCNFSDDLEGIKDTLVYLETLLKNAENNSFGSDRANLRHWLGQIKSLAYDIEDIVDGYYSSKEQFDGGSYAQKGSLFCSLSNPMLLKGSMVYKMKSKREMLQQRQQLPNQYHFLSHINSAVNFEEKQTTSYRNTDIAIVGRDADLDNLMDILMENSAEELSIISIVGPVGFGKTSLAQFVFNNTGTEVFSFRIWVHVSMGNINLEKIGRDIVSQTTEKIEGNMQLQSIKNAVQRVLNKYSCLIILDSLWGKDEEVNELKQMLLTGRHTESKIIVTTHSNKVAKLISTVPLYKLAALSEDDCLKIFSQRAMTGPGDPLFREYGEEIVRRCEGTPLVANFLGSVVNAQRQRREIWQAAKDEEMWKIEED…	MSYTVNSPSQLVYLSSAWADPTDLLNLCTNSLGNQFQTQQARTTVQQQFSDVWKPTPQAGVRFPASGFKVYRYNAVLDPLITALLGTFDTRNRIIEVENQQNPTTAETLDATRRVDDATVAIRSAINNLANELVRGTGMYNQTSFESMAGLTWTTTPPSG	0
MEGNGIMVSAATGAMNSLLAKLAALLEEDYQMHKGMKREIAFLKDELSSMNALLERLADTEAALDPQTKEWRSQVREMSYDIEDCIDEYTRQLRHGQPQRPGGNGIMGFFHGYVQKVKDLVGRHEIAEQIQELKARIVEAGHRRKRYKLDSAVNCKSNHVVPIDRRLPALFAELDALVGIDRPRDEIIKLLDDGEQRMKVVSIVGSGGLGKTTLANQVYQKIGEQFDCKAFVSLSQHPDMEMIFQTILYQVNDEVGRIRSGDKEQVISELRAFLKNKRYFIVIDDIWSAQAWNTIRYSLLENNCGSRILVTTRIGTVAKSCSSPCLNLVYELRVLSENDSKRLFFRRIFGSEDKCPHQLKDIAVEIVRKCGGLPLAIISMASLLTTKSYVRAEWFKVRD…	MWSKSTIVTSAALLLFNQAALVAARNCRIWQDMGSVWQEVVVVTPPVTVDIITKRHGAFSLFVPVGCGIRDTGGALRATETDDPW	0
MGGCFSVSLPCDQVVSQFSQLLCVRGSYIHNLSKNLASLQKAMRMLKARQYDVIRRLETEEFTGRQQRLSQVQVWLTSVLIIQNQFNDLLRSNEVELQRLCLCGFCSKDLKLSYRYGKRVIMMLKEVESLSSQGFFDVVSEATPFADVDEIPFQPTIVGQEIMLEKAWNRLMEDGSGILGLYGMGGVGKTTLLTKINNKFSKIDDRFDVVIWVVVSRSSTVRKIQRDIAEKVGLGGMEWSEKNDNQIAVDIHNVLRRRKFVLLLDDIWEKVNLKAVGVPYPSKDNGCKVAFTTRSRDVCGRMGVDDPMEVSCLQPEESWDLFQMKVGKNTLGSHPDIPGLARKVARKCRGLPLALNVIGEAMACKRTVHEWCHAIDVLTSSAIDFSGMEDEILHVLKYS…	MKISALFSVAALLSQSMPVLGYLFYRCGNDHITERALINQISMEHKKLTGQGSSVDSFPGGRATAEVTFWEPSISNPGTYLDIKVKFNIYRQMLSFEVSSSGKIIPQEGDYGVEIPEEDLEVSDEPYYAN	0
MAEAIVSVTVQKLGQLLLEEPLFLFGIGDQVKQLQDELKRLNCFLKDADEKQHESERVRNWVAGIREASYDAEDILEAFFLKAESRKQKGMKRVLRRLACILNEAVSLHSVGSEIREITSRLSKIAASMLDFGIKESMGREGLSLSDSLREQRQSFPYVVEHNLVGLEQSLEKLVNDLVSGGEKLRVTSICGMGGLGKTTLAKQIFHHHKVRRHFDRFAWVYVSQDCRRRHVWQDIFLNLSYKDENQRILSLRDEQLGEELHRFLKRNKCLIVLDDIWGKDAWDCLKHVFPHETGSEIILTTRNKEVALYADPRGVLHEPQLLTCEESWELLEKISLSGRENIEPMLVKKMEEIGKQIVVRCGGLPLAITVLGGLLATKSTWNEWQRVCENIKSYVSNG…	MKVSHLTSPAPVVIEHQPRQSEKVSRDGDVIKPWSQLPAAAPSFGGCFGKSKKSRGYDSGSSSGSRSNAGFRLNHVPYVSQQNERMGCWYACTRMLGHSISSGPRLGLPELYDSSGPQGLQQREDVLRLMRNENLAEVSLPESRQFSANELGNLLCRHGPIMFGWQTPAGSWHMSVLTGIDKPNDAIIFHDPQRGPDLTMPLDSFNQRLAWRVPHAMLYSEN	0
MDVTVSAATGALAPVLVKLADLLKTEDRNLLGGSRRDAEFIRSELDAVKCSIHPSWDFDAACKADLLTEVRELSYDVDDAVDDLYLEPRGDEITNPFDEFKTRVEHLSKWKLPVTSRPPSSVHRREPGLLPASTELVGMDERKEELIKLLEQGVDRGSSDASRWRKGKPHFPLRISRRRMAPPFHIRIVIKVAMDSNKSRSKAMRLIASMRGVLSVTIVGDDRDQLVVFADDLDIIKLVTAIRKKVGYAELVQISENLEVVEETKTMPAAVNSTCEFDKVNTVCILGFAGGGKTTVAKELYDALGTKFQCRIFVSVSPIPSSPKTTEILADILQALGVTDTPSTPYGGTGTSNQQHIVDNISAFLVDKKYLIVIDDIWHWDEWEVIRKSIPKNDLGGRI…	MGLMHRLLLLATLALLCTLAKAAGFDHAKVPRTVERGGGARQLRTATMSDDEARGWKLRSFFESYLKDRKIKNWIKGKVTDDFVLSELKLVRLPGKNLADDPNFKLFQKFKIDGWLEEKATTTKAWENLGLNLLPIDRVSKTDMFKTYTQHVMMGTKKPSELDIDQWEGLLSGGSPQKLKAKAMILRNLGRNVLERRVMLGAHVVVPF	0
MAYAAVTSLMRTIHQSMELTGCDLQPFYEKIESLRAILEKSCNIMGDHEGLTILEVEIAEVAYTTEDMVDSESRNVFLAQNLEERSRAMWEIFFVLEQALECIDSTVKQWMATSDSMKDLKPQTSSLVSLPEHAFEQPENIMVGYENEFEMMLDQLVRGGRELEVVSIVGMGGIGKTTLATKLYSDPCIMPRFDIRAKATVSQEYCVRNVLQGLLSSISDEPDDQLADRLQKHLKGRRYLVVIDDIWTTETWDDIKLCFPDCNNGSRILLTTRNVEVAEYASSGKPPHHMRLMNFEESWNLLYKKIFEKEGSYSPEFENIGKQIALKCGGLPLAITVIAGLLSKISKTLDEWQNVAENVSSVVSTDLEAQCMRVLALSYHHLPSHLKSCFLYFAIFAED…	MKSFTHILGAFLAMVALVTGAALPEESQLDTRTITESQALSIARRQGACISLDIVPRRVDRAHQTNFQWVIREEGRTDWNPNNHVHVLIDAQTTEFDHRLTVEITNRSQRFGNAVILSRYAGDTNTGPIQDQIRIPVGTAEGRTAAFVSRCIRLPSLQGTWWWQLEN	0
MEATALSVGKSVLNGALGYAKSAFAEEVALQLGIQKDHTFVADELEMMRSFMMEAHEEQDNSKVVKTWVKQVRDTAYDVEDSLQDFAVHLKRPSWWRFPRTLLERHRVAKQMKELRNKVEDVSQRNVRYHLIKGSAKATINSTEQSSVIATAIFGIDDARRAAKQDNQRVDLVQLINSEDQDLKVIAVWGTSGDMGQTTIIRMAYENPDVQIRFPCRAWVRVMHPFSPRDFVQSLVNQLHATQGVEALLEKEKTEQDLAKKFNGCVNDRKCLIVLNDLSTIEEWDQIKKCFQKCRKGSRIIVSSTQVEVASLCAGQESQASELKQLSADQTLYAFYDKGSQIIEDSVKPVSISDVAITSTNNHTVAHGEIIDDQSMDADEKKVARKSLTRIRTSVGASE…	MSYTVNSPSQLVYLSSAWADPTDLLNLCTNSLGNQFQTQQARTTVQQQFSDVWKPTPQAGVRFPASGFKVYRYNAVLDPLITALLGTFDTRNRIIEVENQQNPTTAETLDATRRVDDATVAIRSAINNLANELVRGTGMYNQTSFESMAGLTWTTTPPSG	0
MAESFLFNIIERVLAKVSSIAVYEITLAWNVKIELRKLQSTLSTIKAVLLDANEQQAKNHEVRDWLEKLRDVVYDVDDLMDDLSTQLLLQMHFQKSFRKKVRKFFSSSNPIIYRFKIGRKVKEIRELLNEIADDRRNFHFTEHTYVIPAENTSREQTHSFVRASDIIGRDDDQENIVKQLIDSHDEENISVIPIVGLGGLGKTTLVKLVYNNNRVVQNFDLRMWVSISEDFNLSKVIEKILRSATGESFDHLDMDQLQGCLGEVLQQKRYLLVLDDVWNEDQHKWMDLRELLMNCSRGSKIVVTTRSKMVALITGTVPPYYLGGLADDDCLSLFLKCAFGGQDNLFPNLVEIGKEIVKKCGGVPLAVKTLGRLLYMKTDENEWLQIRDNEIWEIEQNKS…	MKVSHLTSPAPVVIEHQPRQSEKVSRDGDVIKPWSQLPAAAPSFGGCFGKSKKSRGYDSGSSSGSRSNAGFRLNHVPYVSQQNERMGCWYACTRMLGHSISSGPRLGLPELYDSSGPQGLQQREDVLRLMRNENLAEVSLPESRQFSANELGNLLCRHGPIMFGWQTPAGSWHMSVLTGIDKPNDAIIFHDPQRGPDLTMPLDSFNQRLAWRVPHAMLYSEN	1
MAESFLFNIIERVLAKVSSIAVYEITLAWNVKIELRKLQSTLSTIKAVLLDANEQQAKNHEVRDWLEKLRDVVYDVDDLMDDLSTQLLLQMHFQKSFRKKVRKFFSSSNPIIYRFKIGRKVKEIRELLNEIADDRRNFHFTEHTYVIPAENTSREQTHSFVRASDIIGRDDDQENIVKQLIDSHDEENISVIPIVGLGGLGKTTLVKLVYNNNRVVQNFDLRMWVSISEDFNLSKVIEKILRSATGESFDHLDMDQLQGCLGEVLQQKRYLLVLDDVWNEDQHKWMDLRELLMNCSRGSKIVVTTRSKMVALITGTVPPYYLGGLADDDCLSLFLKCAFGGQDNLFPNLVEIGKEIVKKCGGVPLAVKTLGRLLYMKTDENEWLQIRDNEIWEIEQNKS…	MKIGTQATSLAVLHNQESHAPQAETAVRPEPAQAVPEIPSDLAIRPRARGIHPFLAMTLGDKGCASSSGVSLEEDSHTQASLSDFSVASRDVNHNNICAGLSTEWLVMSSDGDAESRMDHLDHNGEGQSSGTQRHQVYNDALAAALSNDDEAPFFTASTAVIEDAGFSLRREPKTVRTSGGSAQLGQTVADDVAQSGRKHLLSLRFANVQGHAIACSCEGSRFKLFDPNLGEFQSSRSAAPQLLKSLIDHYNSLNYDVACVNEFRVS	0
MAERVVTMAIGPLVSMLKDKASSYLLDQYKVMEGMEEQHKILKRKLPAILDVITDVEEQAMAQREGAKAWLQELRTVAYVANEVFDEFKYEALRREAKKNGHYIKLGFDVIKLFPTHNRVAFRYKMGRKLCLILQAVEVLIAEMQVFGFKYQPQPPVSKEWRHTDYVSIDPQEIASRSRHEDKKNIIGILVDEASNADLTVVPVVAMGGLGKTTLAQLIYNDPEIQKHFQLLLWVCVSDTFDVNSLAKSIVEASPNKNVDTDKPPLDRLQKLVSGQRYLLVLDDVWDNKELRKWERLKVCLQHGGMGSAVLTTTRDKRVSEIMGADRAAYNLNALEDHFIKEIIEARAFSSKKEKPIELVEVVDEIVKRCCGSPLAATALGSVLCTKTSVKEWKAVSSG…	MKIGTQATSLAVLHNQESHAPQAPIAVRPEPAHAIPEIPLDLAIRPRTRGIHPFLAMTLGDKGCASSSGVSLEDDSHTQVSLSDFSVASRDVNHNNICAGLSTEWLVMSSDGDAESRMDHLDYNGEGQSRGSERHQVYNDALRAALSNDDEAPFFTASTAVIEDAGFSLRREPKTVHASGGSAQLGQTVAHDVAQSGRKHLLSLRFANVQGHAIACSCEGSQFKLFDPNLGEFQSSRSAAPQLIKGLIDHYNSLNYDVACVNEFRVS	0
MVDALVSVFVERLLKALVTQSRIVFELKDQFEKLKSELQLMQSFLMDADRLKRKHQTLRTIIGSLRELVYEAEDILADCESRSKDEEQFVGRCTMCFSPSFSELPFLYQTGKRLREINQKVTDIKGNISSYLGVSFFGQTSTIAEAQNNQISRWSSSLYQHTQVVGLEEHTQKIKEWIFAANHGLLAVGIVGMGGLGKTTTAQRVFNDREVEDHFEKRMWVSVSQTFTVEQIMRSLLKNLGDGSVTDDKDELLHKIHQYLQGKRYLIVMDDVWSKDYSWWHCVSEGLPRGNGSSVIITTRIEEVARKMGVTEERTHSPKLLSEDNSWLLFRKIAFADTAGECTHPELASVGKEIVQKCKGLPLAIKAVGGIMLCKSPYLSEWRRIADNFREELVENDDS…	MASPAPAFSLANLLNGTYGVDTPEEVERVRSEQREEAAAACRNYKPLPAVDVSESVTEDAHSLRIPDGAPSEEVSVEFVTYGAEDYLEKSDDELLVAFETMVKPMRIGQLWCPAFNKCSFISSIAMARALLLAPSTSNRTMKCFEDLVAAIYTKSDFYYDDECEADDVQINISSRDVPGYSFEPWSRTSGFEPPPICEACDMIMYQCPCFDFNALKKSCAERTFADDYVIEGLDGVVDNATLLSNLGPFLVPVKCQYEKCPTPTVAIPPSLNRATDRVDINLVQSICDSTLPTHSNYDDSFHQVFGESADYSIDLDHVRLRQSDLIAKIPDSGHMIPVLNTGSGHKRVGTTKEVLTAIKKRNADVPELGDSVNLSRLSKAVAERFFISYINGNSLATSN…	0
MDFISSLIVGCAQVLCESMNMAERRGHKTDLRQAITDLETAIGDLKAIRDDLTLRIQQDGLEGRSCSNRAREWLSAVQVTETKTALLLVRFRRREQRTRMRRRYLSCFGCADYKLCKKVSAILKSIGELRERSEAIKTDGGSIQVTCREIPIKSVVGNTTMMEQVLEFLSEEEERGIIGVYGPGGVGKTTLMQSINNELITKGHQYDVLIWVQMSREFGECTIQQAVGARLGLSWDEKETGENRALKIYRALRQKRFLLLLDDVWEEIDLEKTGVPRPDRENKCKVMFTTRSIALCNNMGAEYKLRVEFLEKKHAWELFCSKVWRKDLLESSSIRRLAEIIVSKCGGLPLALITLGGAMAHRETEEEWIHASEVLTRFPAEMKGMNYVFALLKFSYDNL…	MPVVSKAQAREVYEHSVLFHGTTLRSRRSIQRNGFRLENKSAGSITAYAGIQSNFDAAVASSSHHYFAEKKEVAKRFARMVSRHCGDRPALVRTIGVMNHFAIEEDPDAGTSCLRTNEDIPSSHVLGSKGSPAEGNARIFKGEMEADGHSISLEEAGDLLRAVQSDSDSDG	0
MEATALSVGKSVLNGALGYAKSAFAEEVALQLGIQKDHTFVADELEMMRSFMMEAHEEQDNSKVVKTWVKQVRDTAYDVEDSLQDFAVHLKRPSWWRFPRTLLERHRVAKQMKELRNKVEDVSQRNVRYHLIKGSAKATINSTEQSSVIATAIFGIDDARRAAKQDNQRVDLVQLINSEDQDLKVIAVWGTSGDMGQTTIIRMAYENPDVQIRFPCRAWVRVMHPFSPRDFVQSLVNQLHATQGVEALLEKEKTEQDLAKKFNGCVNDRKCLIVLNDLSTIEEWDQIKKCFQKCRKGSRIIVSSTQVEVASLCAGQESQASELKQLSADQTLYAFYDKGSQIIEDSVKPVSISDVAITSTNNHTVAHGEIIDDQSMDADEKKVARKSLTRIRTSVGASE…	MAYTVSSANQLVYLGSVWADPLELQNLCTSALGNQFQTQQARTTVQQQFSDVWKTIPTATVRFPATGFKVFRYNAVLDSLVSALLGAFDTRNRIIEVENPQNPTTAETLDATRRVDDATVAIRASISNLMNELVRGTGMYNQALFESASGLTWATTP	0
MAYAALSSLIYTLQQLLKPNQSLVCRSCTQQHLQSIYHNLSALQLFLDDTTTKDIETLKVIEKRIRDVVYKAEDTVDSSLRNIILADCTENREGACKFFEEELLKVEKDVDSLSKEVMQIDFNKHGSRSAELATTDPSSSGKSTIEEHTIVGMEDEYNTILDRLTAQTDELTVIPIFGMGGIGKTTLARKVYDDSSIRSRFDRHAWVTTSEEFNERRMLLEVVSSITTGSNQGKSDDQLMEIVYRSLKGRRFLIVIDDIWSTQAWDQMQRIFPNDDNKSRILLTTRLKYVADYVSSPDFPPHSKSFLSLDDSWNLFTEKVFNEDTCPPHLEETGKHIVQQCQGLPLSVVVVAGLVGKMDPTHDNWENVEENLNSFFGTVSERCHSILSLSYNYLPQYLR…	MKINLSWKTYAVLSIVSLGGIHAMEHVPAELTRVSEGYTRFYRSPTASVILSGLVKVKWDNEQMTMPLFKWIGGEQAEELHFCVHIAHSSGPKLNRARSLGTVNSNMDQHWAQAQRNSGATRRTIEGFHLFENDIPNFPDYIKIKLVPKT	0
MNFNNELSDLEKSFLFWTLRVQEYSYDTMHRIDFFLWELQVLNCFLHLQSFTFASECGMLDISQKMLEICKRFNTPPPHNAFAYWKELICKRLCAISIRPDDGFAYWKKVIWKTKQEFRAKYSFPKTLLADNKVDDDDTNPEFVMEFIDAVVGNLNVLVKINDPSSLLFVPGPKEQIEQVLKELKLLRFFVCFVSNKCIEPQYQHTTFYTHALIEASHIAMVVWLNLPIYGNRNQDLASSEVSCLLSNFMEMKIKSIQPGISRNNIYIDVLQALKSTIPQAQKKHAAESGIVEIPTHSLMVGLSDQMANLQEMLCLLKDNLIHLPILDLEFQPQDMDSVIIDAGLLIYSFYDMKGEKEDTTLEDINRELGFDLSRNIEPIKVMIYLVMQKAFQCNLPRI…	MKIGTQATSLAVLHNQESHAPQAETAVRPEPAQAVPEIPSDLAIRPRARGIHPFLAMTLGDKGCASSSGVSLEEDSHTQASLSDFSVASRDVNHNNICAGLSTEWLVMSSDGDAESRMDHLDHNGEGQSSGTQRHQVYNDALAAALSNDDEAPFFTASTAVIEDAGFSLRREPKTVRTSGGSAQLGQTVADDVAQSGRKHLLSLRFANVQGHAIACSCEGSRFKLFDPNLGEFQSSRSAAPQLLKSLIDHYNSLNYDVACVNEFRVS	0
MQVVTGAMGTLLPKLANLLTEEYKLHKNLRGEVLFLKAELESMEAALLKISEAPIDQPPDPQVKLWARDVRDLSYDIEDSVDKFMVRVDTDVREKSRSCFRGFIDRGVRLLTRAKVRHNIGTDIKEIKSQIKEVSERRDRYKVDSVATKPIGPTIDRFRLSAMYKKVTELVAIDETSDELVKRIMGEDDESKQKLKIVSIVGVGGLGKTTLANVVYERIITMFDCSAFVSISLNPDMERIFKNMLYQLDMGKYFDIHQKTWDEAQLINELREFLRNKRYFIVVDDIWDKSTWKMIKCSLPENEHGSGIITTTRILDVGKQVGGVYQLKPLSMLDSVKLFYLRIFGYEDKCPTELAQLSENILKKCGGLPLAIITIASMLACKIGKENLHKYWSKVYQSL…	MHINRTGSSQPSIELERFYSASQSLASSSVRELSPAEHANLQAITDYLKDHVFAAHKLPLSESAVDQDAVHAHNEQLDNIIDARARRLLDEGETPATIADTFAKAEKFDRMATTASTALRATPFAAASVLQYMQPAINKGDWLPTPLKPLTPFVSGALSGIMDQVGTTVMNRATGNLHYLSTPPEKLHDAMAASVKRHSPGVMRQAVDLGIAVQTYSARNAVRTVLAPALASRPAVQGAVDISVSAAGGLAANAGFGNRMHSVQARDHLRGGAFVLGIKDQEPKADLSEETDWLVAYNAIKSASYSGAALNAGKRVAGLPLDVATDGLKAVRSLVSATGLAQNGLALAGGFAGVGKLQEMATKNITDPATKAAVSQLTNMAASAGVFAAWTTAAVATDP…	0
MDIVTGAIANLIPKLGELLVEEYKLHKDVKKDVEDLRKELQSMNAALIKIGEVPRDKLDRQDKLWAEEVRELSYIIEDVVDKFLVRVHGIQPHNNTNGFKGLMKKTSELLKKVKDKHGIAHAIKDIKKQLEEVAARRDRNKVVVPNPTEPITIDPCLRALYAEATELVGIYGKRDEELMRLLSMSGDDASTKKLKKVSIVGFGGLGKTTLARAVYEKIKGDFNCRAFVPAGQNPDMKKVLRDILIDLGNPHSDLAMLDANQLIKKLHAFLENKRYLVIIDDIWDEKLWEGINFAFSNRNNLGSRLITTTRIASVSNSCCSSDDDSVYQMEPLSNDDSRKLFYKRIFPFESGCPNEFEQVSEDILKKCGGVPLAIITIASALAGGQKVKPKCEWDVLLQS…	MMHSIIFQTLLIITIVFSKVWGARSLVKIDWSGSEYTILGANHYEEPNTGAAAQFPGTMTVDDGRSPYIVRKLRNSSGKRFYVFTGHPQQPIVWNPHEEIEIQFNRKFLIAVLTEFEADSQVFNHFARRQHR	1
MEAALVTVATGVLKPVLGKLATLLGDEYKRFKGVRKEIRSLTHELAAMEAFLLKMSEEEEDPDVQDKVWMNEVRELSYDMEDAIDDFMQSIGDKDEKPDGFTEKIKATLGKLGNMKARHRIGKEIHDLKKQIIEVGDRNARYKGREIFSKAVNATVDPRALAIFEHASKLVGIDEPKAELIKLLTDEDGVASTQEQVKMVCIVGSGGMGKTTLANQVYQEMKEEFKFKAFISVSRNPDMMNILRTLLSEIGCQDYAHTEAGSIQQLISKITDYLAEKRYFIVIDDIWDVKTWDVIKCAFPMTRCGGVIITTTRLSDVACSCHSSIGGHIYNIRPLNMEHSRQLFYRRLFSSEEDCPSSLVKVSYQILEKCDGLPLAIIAIAGLLANTGRSEHQWNQVKD…	MKLLISIFIGFLAISTSQQEDVSTPAPNFPDFCSNPNLNKNAKVKACCDAVTKAANAGSYSGADGPVPDECTLKSCGRVCNRFFHKKGENRVTEMPESKTTESESSEECECGDSGDETTTGAQPTPRNVYPSGPEPSTSGGQVASHKPPAAPSTPHPGCHQPPAAPTTKPPRNPYPSGPEPTPKQPGYPQGRASTPKQPGYPQGPASPTPRNVYPSGPEPSTPGGKVASHKPPAAPSTPQPGYPQPPAAPTTKPPRNPYPSGPEPTPKQPAPSSPTPPSSAPSVPAPPSGQYPPGSNVTSNSLTVPPLYTTKETCLPLTPDMPGVVDQWLNKPKTGRFVWHALTNAHSYGGECGLGIQYPYHACVGRDLWSPVKKWVRSCLTDIPNHYIRNDQVCVNKC…	0
MVDAITEFVVGKIGNYLIEEASMLIGVKDDLEELKTELRCIHGYLKDVEAREREDEASKEWSKLVLDFAYDVEDVLDTYHLKLEERSQRRGLRRLTNKIGRKMDAYNIVDDIKILKRRILDITRKRETYGIGGLKEPQGGGNTSSLRVRQLRRARSVDQEEVVVGLEDDAKILLEKLLYYEDKNRFIISIFGMGGLGKTALARKLYNSGDVKERFKYRAWTYVSQEYKTGDILMRIIRSLRMTFGEESEKIRKFAEEELEVYLHGLLEGKKYLVVVDDIWEREAWESLKRALPCNHEGSRVIITTRIKAVAEGVDGRFYAHKLRFLTFEESWELFEQRAFRNIQRKDEDLLKTGKEMVQKCRGLPLCIVVLAGLLSRKTPSEWNDVCNSLWRHLKDDSI…	MALVVKGKVNINEFIDLSKMEKILPSMFTPVKSVMCSKVDKIMVHENESLSEVNLLKGVKLIDSGYVCLAGLVVTGEWNLPDNCRGGVSVCLVDKRMERADEATLGSYYTAAAKKRFQFKVVPNYAITTQDAMKNVWQVLVNIRNVKMSAGFCPLSLEFVSVCIVYRNNIKLGLREKITNVRDGGPMELTEEVVDEFMEDVPMSIRLAKFRSRTGKKSDVRKGKNSSSDRSVPNKNYRNVKDFGGMSFKKNNLIDDDSEATVAESDSF	0
MAYAAVTSLMRTIHQSMELTGCDLQPFYEKLESLRAILEKSCNVTGDHEELTILEVEILEVAYTTEDMVDSESRSVFLAQNLEERNRAMWEIFFVLEQALECIDSTVKQWMATSDSMKDLKPQTSSLVSLPDHAFEQPENIMVGRENEFEMMLDQLVRGGRELEVVSIVGMGGIGKTTLATKLYSDPYIMSRFDIRAKATVSQEYCVRNVLLGLLSLTSDEPDDQLADRLQKHLKGRRYLVVIDDIWTTKAWDGIKLCFPDCYKGSRILLTTRNVEVAEYASSGKPPHHMRLMNFDESWNLLHKKIFEKEGSYSPEFENIGKQIALKCGGLPLAITVIAGLLSKISKTLDEWQNVAENVSSVVSTDLEAKCMRVLALSYHHLPSHLKPCFLYFAIFAED…	MDKSESISAGRNRRRRPRRGSHSASSSADATFRVLSQQLSRLNKTLAAGRPTINHPTFVGSERCKPGYTFTSITLKPPKIDKGSYYGKRLLLPDSVTEFDKKLVSRIQIRVNPLPKFDSTVWVTVRKVPASSDLSVSAISAMFADGASPVLVYQYAASGVQANNKLLYDLSVMRADIGDMRKYAVLVYSKDDALETDELVLHVDVEHQRIPTSGVLPV	0
MAEILLTSVINKSVEIAGNLLIQEGKRLYWLKEDIDWLQREMRHIRSYVDNAKAKEAGGDSRVKNLLKDIQELAGDVEDLLDDFLPKIQQSNKFNYCLKRSSFADEFAMEIEKIKRRVVDIDRIRKTYNIIDTDNNNDDCVLLDRRRLFLHADETEIIGLDDDFNMLQAKLLNQDLHYGVVSIVGMPGLGKTTLAKKLYRLIRDQFECSGLVYVSQQPRASEILLDIAKQIGLTEQKMKENLEDNLRSLLKIKRYVILLDDIWDVEIWDDLKLVLPECDSKVGSRMIITSRNSNVGRYIGGESSLHALQPLESEKSFELFTKKIFNFDDNNSWANASPDLVNIGRNIVGRCGGIPLAIVVTAGMLRARERTEHAWNRVLESMGHKVQDGCAKVLALSYN…	MKINLSWKTYAVLSIVSLGGIHAMEHVPAELTRVSEGYTRFYRSPTASVILSGLVKVKWDNEQMTMPLFKWIGGEQAEELHFCVHIAHSSGPKLNRARSLGTVNSNMDQHWAQAQRNSGATRRTIEGFHLFENDIPNFPDYIKIKLVPKT	0
MADAFLSFAVQKLGDFLIQKVSLRKSLRDEIRWLINELLFIRSFLRDAEQKQCGDQRVQQWVFEINSIANDAVAILETYSFEAGKGASRLKACACICRKEKKFYNVAEEIQSLKQRIMDISRKRETYGITNINYNSGERPSNQVTTLRRTTSYVDEQDYIFVGFQDVVQTLLAQLLKAEPRRSVLSIYGMGGLGKTTLARKLYTSPDILNSFPTRAWICVSQEYNTMDLLRTIIKSIQGCAKETLDLLEKMAEIDLENHLRDLLKECKYLVVVDDVWQREAWESLKRAFPDGKNGSRVIITTRKEDVAERVDNRGFVHKLRFLSQEESWDLFHRKLLDVRAMVPEMESLAKDMVEKCRGLPLAIVVLSGLLSHKKGLNQWQNVKDHLWKNIKEDKSIEI…	MKLLISIFIGFLAISTSQQEDVSTPAPNFPDFCSNPNLNKNAKVKACCDAVTKAANAGSYSGADGPVPDECTLKSCGRVCNRFFHKKGENRVTEMPESKTTESESSEECECGDSGDETTTGAQPTPRNVYPSGPEPSTPGGKVASHKPPAAPSTPQPGYPQPPAAPTTKPPRNPYPSGPEPTPKQPAPSSPTPPSSAPSVPAPPSGQYPPGSNVTSNSLTVPPLYTTKETCLPLTPDMPGVVDQWLNKPKTGRFVWHALTNAHSYGGECGLGIQYPYHACVGRDLWSPVKKWVRSCLTDIPNHYIRNDQVCVNKCVKIEYKNKTLIMPIMDETDYLKPYELDISEPAFKYLEMNPNAGWCTATVTYIRCEKLGN	0
MAPAVIASQGVIMRSLTSKLDSLLLQPPEPPPPAQPSSLRKGERKKILLLRGDLRHLLDDYYLLVEPPSDTAPPPDSTAACWAKEVRELSYDVDDFLDELTTQLLHHRGGGDGSSTAGAKKMISSMIARLRGELNRRRWIADEVTLFRARVKEAIRRHESYHLGRRTSSSRPREEDDDDDREDSAGNERRRFLSLTFGMDDAAVHGQLVGRDISMQKLVRWLADGEPKLKVASIVGSGGVGKTTLATEFYRLHGRRLDAPFDCRAFVRTPRKPDMTKILTDMLSQLRPQHQHQSSDVWEVDRLLETIRTHLQDKRYFIIIEDLWASSMWDIVSRGLPDNNSCSRILITTEIEPVALACCGYNSEHIIKIDPLGDDVSSQLFFSGVVGQGNEFPGHLTEV…	MLFYSLLFFFHTVAISAFTNIGTFSHPVYDYNPIPNHIHGDLKRRAYIERYSQCSDSQASEIRAALKSCAELASWGYHAVKNDNRLFRLIFKTDSTDIQNWVQKNFNEIYKECNRDADEISLTCHDKNVYTCVREGVHNLAYALINEKEIVICPPFFNNPVNSREITAGNQDTVILHEMVHIILKEWKDYGCEWHGIHKLDSTESIKNPDSYAIFAQCARYKYC	1
MAPAVSASQGVIMRSLTSKLDSLLLQPPEPPPPAQPSSLRKGERKKILLLRGDLRHLLDDYYLLVEPPSDTAPPPDSTAACWAKEVRELSYDVDDFLDELTTQLLHHRGGGDGSSTAGAKKMISSMIARLRGELNRRRWIADEVTLFSARVKEAIRRQESYHLGRRTSSSRPREEVDDDDREDSAGNERRRFLSLTFGMDDAAVHGQLVGRDISMQKLVRWLADGEPKLKVASIVGSGGVGKTTLATEFYRLHGRRLDAPFDCRAFVRTPRKPDMTKILTDMLSQLRPQHQHQSSDVWEVDRLLETIRTHLQDKRYFIIIEDLWASSMWDIVSRGLPDNNSCSRILITTEIEPVALACCGYNSEHIIKIDPLGDDVSSQLFFSGVVGQGNEFPGHLTEV…	MKIGTQATSLAVLHNQESHAPQAETAVRPEPAQAVPEIPSDLAIRPRARGIHPFLAMTLGDKGCASSSGVSLEEDSHTQASLSDFSVASRDVNHNNICAGLSTEWLVMSSDGDAESRMDHLDHNGEGQSSGTQRHQVYNDALAAALSNDDEAPFFTASTAVIEDAGFSLRREPKTVRTSGGSAQLGQTVADDVAQSGRKHLLSLRFANVQGHAIACSCEGSRFKLFDPNLGEFQSSRSAAPQLLKSLIDHYNSLNYDVACVNEFRVS	0
MELVVGASEATMKSLLGKLGNLLAQEYALISGIRGDIQYINDELASMQAFLRDLSNVPEGHSHGHRMKDWMKQIRDIAYDVEDCIDDFAHRLPQDSISDAKWSFLLTKIYELWTWWPRRVIASNIAQLKVRAQQIADRRSRYGVNNPEHLDSSSSARTRAVNYEIAEYQVTSPQIIGIKEPVGMKTVMEELEVWLTNPQAENGQAVLSIVGFGGVGKTTIATALYRKVSDKFQCRASVAVSQNYDQGKVLNSILSQVSNQEQGSSTTISEKKNLTSGAKSMLKTALSLLRGNCICQPENDGNPDNTPIRLQETTDDDQNPRKLEQLLAEKSYILLIDDIWSAETWESIRSILPKNNKGGRIIVTTRFQAVGSTCSPLETDRLHTVDFLTDDESQNLFNT…	MDKSESISAGRNRRRRPRRGSHSASSSADATFRVLSQQLSRLNKTLAAGRPTINHPTFVGSERCKPGYTFTSITLKPPKIDKGSYYGKRLLLPDSVTEFDKKLVSRIQIRVNPLPKFDSTVWVTVRKVPASSDLSVSAISAMFADGASPVLVYQYAASGVQANNKLLYDLSVMRADIGDMRKYAVLVYSKDDALETDELVLHVDVEHQRIPTSGVLPV	0
MLTSSSHHGRSYDVFLSFRGEDTRKTFVGHLFNALIEKGIHTFMDDKELKRGKSISSELMKAIGESRFAVVVFSKNYASSTWCLEELVKILEIHEKFELIVVPVFYDVDPSTVRKQNGEYAVCFTKFEANLVDDRDKVLRWREALTKVANISGHDLRNTYNGDESKCIQQILKDIFDKFCFSISITNRDLVGIESQIKKLSSLLRMDLKGVRLVGIWGMGGVGKTTAARALFNRYYQNFESACFLEDVKEYLQHHTLLYLQKTLLSKLLKVEFVDCTDTEEMCVILKRRLCSKKVLVVLDDVNHNDQLDKLVGAEDWFGSGSRIVITTRDMKLLKNHDVHETYEIKVLEKDEAIELFNLHAFKRSSPEKEFKELLNLVVDYTGGLPLALKVLGSLLYKE…	MHRPITAGHTTSRLILDQSKQISRTPSESSAQSALSQQASMSSPVLERSKSAPTLLTAAQRTMLAQVGACNAHLTSDENMAINELRLHKPRLPKDTWFFTDPNKDPDDVVTYTLGKQLQAEGFVHITDVVATLGDAEVRSQRAEMAKGVFNKLELHDVHVSRGRDYAMNSLQSKEHAKFLLEGHALRAGPGEIHRDSLQDMSRRLARAPHGVGIVVIAGMSDINALITTCPDMVRERVDDITIMGGVEPLKDADGFVQPDARAYNNATDMDAARSLYRKAQELGIPLRIVTKEAAYKTAVSPSFYEGIAGSGHPVGHYLRDVQKSALKGLWEGIQAGLLPGLDDSWFFRTFMPNAQIEVAQLDKNKESSFEDIWPKVTKLNLYDPLTLLASVPGAAKLL…	1
MAPAVSASQGVIMRSLTSKLDSLLLQPPEPPPPAQPSSLRKGERKKILLLRGDLRHLLDDHYLLVEPPSDTAPPPDSTVACWAKEVRELSYDVDDFLDELTTQLLHHRGGGDGSSTAGAKKMISSMIARLRGELNRRRWIADEVTLFRARVKEAIRRHESYDLGRRTSSSRPREEDDDDDREDSAGNERRRFLSLTFGMDDAAVHGQLVGRDISMQKLVRWLADGEPKLKVASVVGSGGVGKTTLATEFYRLHGRRLDAPFDCRAFVRTPRKPDMTKILTDMLSQLRPQHQHQSSDVWEVDRLLETIRTHLQDKKYFIIIEDLWASSMWDIVSRGLPDNNSCSRILITTEIEPVALACCGYNSEHIIKIDPLGDDVSSQLFFSGVVGQGNEFPGYLTEV…	MWRLFLALIAATAILVHSPASALTTSTTGMTQTTPSLSVPVYVGKPSKDFSTRHLRIRHMKDDKVGDSEKNEERLIKTFESWVRYKLLQLHPKFRQVKLHPGRVFTLLGLDGLHEMAIYHPGWKRYVDYSQKWRSNNRLKRF	0
MAERVVTMAIGPLVSMLKDKASSYLLDQYKVMEGMEEQHKILKRKLPAILDVITDVEEQAMAQREGAKAWLQELRTVAYVANEVFDEFKYEALRREAKKNGHYIKLGFDVIKLFPTHNRVAFRYKMGRKLCLILQAVEVLIAEMQVFGFKYQPQPPVSKEWRHTDYVSIDPQEIASRSRHEDKKNIIGILVDEASNADLTVVPVVAMGGLGKTTLAQLIYNDPEIQKHFQLLLWVCVSDTFDVNSLAKSIVEASPNKNVDTDKPPLDRLQKLVSGQRYLLVLDDVWDNKELRKWERLKVCLQHGGMGSAVLTTTRDKRVSEIMGADRAAYNLNALEDHFIKEIIEARAFSSKKEKPIELVEVVDEIVKRCCGSPLAATALGSVLCTKTSVKEWKAVSSG…	KAMDASKGKILLNIEGTSSFGTYESDSITESEGYDLSARMIVDTNHHISNWKNDLFVGNGKQNANKVIKICPTWDSRKQYMMISRIVIWVCPTIPNPTGKLVVALIDPNMPSGKQVILKGQGTITDPICFVFYLNWSIPKMNNTPENCCQLHLMCSQEYKKGVSFGSVMYSWTKEFGDSPRADKDKSCMVIPLNRAIRARSQAFIEACKLIIPKGNSEKQIKKQLKELSSNLERSVEEEEEGISDSVAQLSFDEI	0
MEIGLAVGGAFLSSALNVLFDRLAPHGDLLNMFQKNKNDVRLLKKLKMTLVGLQVVLSDAENKQASNQHVSQWFNELRGAVDGAENLMELVNYEALRRKVEGRHQNLAETSNQQVSDRKLNLSDDYFLDIKEKLEETIETLEDLQKQIGDLGLQKHLDLGKKLETRTPSTSLVDESKILGRMIEKERLIDRLLSSDSNGENLTVVPIVGMGGVGKTTLAKIVYNDKKVKDHFDLKAWFCVSEAYDAFRITKGLLQEIGSFDLKDDNNLNQLQVKLKESLKGKRFLVVLDDLWNDDCDEWDDLKNLFVQGAMGSKILVTTRKEDVALMMGNGAINVETLSDEVSWDLFKQHSLKNRDPEEHPELEEVGKRIADKCKGLPLALKALAGILCRKSEVYEWKN…	MSYTVNSPSQLVYLSSAWADPTDLLNLCTNSLGNQFQTQQARTTVQQQFSDVWKPTPQAGVRFPASGFKVYRYNAVLDPLITALLGTFDTRNRIIEVENQQNPTTAETLDATRRVDDATVAIRSAINNLANELVRGTGMYNQTSFESMAGLTWTTTPPSG	1
MVDAITEFVVGKIGNYLIEEASMFMAVKEDLEELKTELTCIHGYLKDVEAREREDEVSKEWSKLVLDFAYDVEDVLDTYHLKLEERSQRRGLRRLTNKIGRKMDAYSVVDDIKILKRRILDITRKRETYGIGGLKEPQGGGNTSSLRVRQLRRARSVDQEEVVVGLADDAKILLEKLLDYDEKNRFIISIFGMGGLGKTALARKLYNSGDVKRRFEYRAWTYVSQEYKTGDILMRIIKSLGMTSGEELEKIRMFAEEELEVYLHGLLEGKKYLVVVDDIWEREAWESLKRALPCNHEGSRVIITTRIKAVAEGLDGRFYAHKLRFLTFEESWELFEQRAFRNIQRKDEDLLKTGKEMVQKCRGLPLCIVVLAGLLSRKTPSEWNDVCNSLWRRLKDDSI…	MHFSTIFIPFALAALKVSAAPARFCVYYDGHLPATRVLLMYVRIGTTATITARGHEFEVEAKDQNCKVILTNGKQAPDWLAAEPY	0
MAASAALVFAGKSVATSAISFLVNKAFSYIDEYCKSENMDELKNRLLRAMPHIQAVFDVVNPELVREQSSGLDAWLWQLRDAVEAAEDAIDELEYYELEEKAKDQKVSEWGSPLGKMKHKFVRSFGPAINKTIKKISHRDTLKRLMKSVDDLDKAAVGVSDFLKLTDHLNGGSSTSSQQLMDNDRQTSSTSSATNFVGREKEKEQIIGWLANTSDELGETMVIKTNSIPIISVIGHGGMGKTALAQSICGQDEVVKHFKVIWTTISTSFDATSVTSKILEDATRVKPSSDHLEPLQRDLKEKLASINFLLVLDDVWEDKKRDEWEKLFAPLKELNTTGSKILLTTRMQSVADMAAKVMGVERDKFLTLQGLEDDKNLKLFGHHAFSGLNPRDDAYLMVI…	MHYITPIILMSIGQFLDILLGAGGLVGAMTPHHQINCNSPYLTFPRLTAKCDSCQLHTKVTNLVSCTSCRKSSLVYEECSTKGCPANWHKSTCQEHKFKRGILHSRCENCQQHKKETQTISCKNCKNSASTFPYCSSPECHSRW	0
METSSISTVEDKPPQHQVFINFRGADLRRRFVSHLVTALKLNNINVFIDDYEDRGQPLDVLLKRIEESKIVLAIFSGNYTESVWCVRELEKIKDCTDEGTLVAIPIFYKLEPSTVRDLKGKFGDRFRSMAKGDERKKKWKEAFNLIPNIMGIIIDKKSVESEKVNEIVKAVKTALTGIPPEGSHNAVVGALGNSNAGTSSGDKKHETFGNEQRLKDLEEKLDRDKYKGTRIIGVVGMPGIGKTTLLKELYKTWQGKFSRHALIDQIRVKSKHLELDRLPQMLLGELSKLNNPHVDNLKDPYSQLHERKVLVVLDDVSKREQIDALREILDWIKEGKEGSRVVIATSDMSLTNGLVDDTYMVQNLNHRDSLQLFHYHAFIDDQANPQKKDFMKLSEGFVH…	MSYSITTPSQFVYLSSAWADPIELINLCTNALGNQFQTQQARTVVQRQFSEVWKPSPQVTVRFPDSDFKVYRYNAVLDPLVTALLGAFDTRNRIIEVENQANPTTAETLDATRRVDDATVAIRSAINNLVVELIRGTGSYNRSSFESSSGLVWTSGPAT	0
MELVVGASEATMKSLLGKLGNLLAQEYALISGIRGDIQYINDELASMQAFLRDLSNVPEGHSHGHRMKDWMKQIRDIAYDVEDCIDDFAHRLPQDSISDAKWSFLLTKIYELWTWWPRRVIASNIAQLKVRAQQIADRRSRYGVNNPEHLDSSSSARTRAVNYEIAEYQVTSPQIIGIKEPVGMKTVMEELEVWLTNPQAENGQAVLSIVGFGGVGKTTIATALYRKVSEKFQCRASVAVSQNYDQGKVLNSILSQVSNQEQGSSTTISEKKNLTSGAKSMLKTALSLLRGNCICQPENDGNPDNTPIRLQETTDDDQNPRKLEQLLAEKSYILLIDDIWSAETWESIRSILPKNNKGGRIIVTTRFQAVGSTCSPLETDRLHTVDFLTDDESQNLFNT…	MKIAPVAINHSPLSREVPSHAAPTQAKQTNLQSEAGDLDARKSSASSPETRALLATKTVLGRHKIEVPAFGGWFKKKSSKHETGGSSANADSSSVASDSTEKPLFRLTHVPYVSQGNERMGCWYACARMVGHSVEAGPRLGLPELYEGREGPAGLQDFSDVERFIHNEGLTRVDLPDNERFTHEELGALLYKHGPIIFGWKTPNDSWHMSVLTGVDKETSSITFHDPRQGPDLAMPLDYFNQRLAWQVPHAMLYR	0
MTNCEKDEEFVCISCVEEVRYSFVSHLSEALRRKGINNVVVDVDIDDLLFKESQAKIEKAGVSVMVLPGNCDPSEVWLDKFAKVLECQRNNKDQAVVSVLYGDSLLRDQWLSELDFRGLSRIHQSRKECSDSILVEEIVRDVYETHFYVGRIGIYSKLLEIENMVNKQPIGIRCVGIWGMPGIGKTTLAKAVFDQMSSAFDASCFIEDYDKSIHEKGLYCLLEEQLLPGNDATIMKLSSLRDRLNSKRVLVVLDDVCNALVAESFLEGFDWLGPGSLIIITSRDKQVFRLCGINQIYEVQGLNEKEARQLFLLSASIMEDMGEQNLHELSVRVISYANGNPLAISVYGRELKGKKKLSEMETAFLKLKRRPPFKIVDAFKSSYDTLSDNEKNIFLDIAC…	MQFSQILTVLFLGVSVSALPAGGLPGSPGSAVQRCHCPPRGSHAHGSLAAREEAPEAEGDAKISARYTCPNCHKTGKGCDDGWCQVEKTHW	0
MAEAFIQVLLDNLTSFLKGELTLLFGFQDEFQRLSSMFSTIQAVLEDAQEKQLNNKPLENWLQKLNAATYEVDDILDEYKTKATRFSQSEYGRYHPKVIPFRHKVGKRMDQVMKKLKAIAEERKNFHLHEKIVERQAVRRETGSVLTEPQVYGRDKEKDEIVKILINNVSDAQHLSVLPILGMGGLGKTTLAQMVFNDQRVTEHFHSKIWICVSEDFDEKRLIKAIVESIEGRPLLGEMDLAPLQKKLQELLNGKRYLLVLDDVWNEDQQKWANLRAVLKVGASGASVLTTTRLEKVGSIMGTLQPYELSNLSQEDCWLLFMQRAFGHQEEINPNLVAIGKEIVKKSGGVPLAAKTLGGILCFKREERAWEHVRDSPIWNLPQDESSILPALRLSYHQL…	MKSFTHILGAFLAMVALVTGAALPEESQLDTRTITESQALSIARRQGACISLDIVPRRVDRAHQTNFQWVIREEGRTDWNPNNHVHVLIDAQTTEFDHRLTVEITNRSQRFGNAVILSRYAGDTNTGPIQDQIRIPVGTAEGRTAAFVSRCIRLPSLQGTWWWQLEN	0
MGNFVCIEISGDQMLDRIIRCLCGKGYIRTLEKNLRALQREMEDLRATQHEVQNKVAREESRHQQRLEAVQVWLDRVNSIDIECKDLLSVSPVELQKLCLCGLCSKYVCSSYKYGKKVFLLLEEVKKLKSEGNFDEVSQPPPRSEVEERPTQPTIGQEEMLEKAWNRLMEDGVGIMGLHGMGGVGKTTLFKKIHNKFAEIGGTFDIVIWIVVSQSAKLSKLQEDIAEKLHLCDDLWKNKNESDKATDIHRVLKGKRFVLMLDDMWEKVDLEAIGIPYPSEVNKCKVAFTTRDQKVCGQMGDHKPMQVKCLKPEDAWELFKNKVGDNTLRSDPVIVELAREVAQKCRGLPLALNVIGETMASKTMVQEWEHAIDVLTRSAAEFSDMENNILPILKYSYDS…	MKIGTQATSLAVLHNQESHAPQAETAVRPEPAQAVPEIPSDLAIRPRARGIHPFLAMTLGDKGCASSSGVSLEEDSHTQASLSDFSVASRDVNHNNICAGLSTEWLVMSSDGDAESRMDHLDHNGEGQSSGTQRHQVYNDALAAALSNDDEAPFFTASTAVIEDAGFSLRREPKTVRTSGGSAQLGQTVADDVAQSGRKHLLSLRFANVQGHAIACSCEGSRFKLFDPNLGEFQSSRSAAPQLLKSLIDHYNSLNYDVACVNEFRVS	0
MEIGLAVGGAFLSSALNVLFDRLAPNSDLLKMFKRDKRDVRLLKKLRMTLLGLQAVLSDAENKQASNPYVSQWLNELQDAVDGAENLIEEVNYEVLRLKVEGQCQNLGETSNQQVSDCNLCLSDDFFLNIKEKLEETIETLEELEKQIGRLDLTKYLDSGKQETRESSTSVVDESDILGRQNEIEGLIDRLLSEDGKNLTVVPVVGMGGVGKTTLAKAVYNDEKVKNHFGFKAWICVSEPYDILRITKELLQEFGLMVDNNLNQLQVKLKESLKGKKFLIVLDDVWNENYKEWDDLRNLFVQGDVGSKIIVTTRKESVALMMGCGAINVGTLSSEVSWDLFKRHSFENRDPKEHPELEEIGIQIAYKCKGLPLALKALAGILRSKSEVDEWRHILRSEI…	MPKRNYDTAFSTPMSNVRRRLTFDTPLSLPATAGSVPASAKRRRWTNRPMWRKPRYYRLYRSPDVPRGCEGPCKVQSFEAKHDISHVGKVICVTDVTRGMGITHRVGKRFCVKSIWVTGKIWMDENIKTKNHTNTVMFKLVRDRRPFGTPQDFGQVFNMYDNEPSTATVKNDLRDRYQVVRKFQATVTGGQYASKEQATVSKFYRVNNYVVYNHQEAAKYENHTENALLLYMACTHASNPVYATLKIRIYFYDSISN	0
MVDAVVTVFLERLLNTLVEEGRVVNEFRDQFEKLQDELQLMQCFLKDADKQKRKNQTLHGIMAKLRELIYESEDILADCQLQSREDNLFSNGCLARIYPPNLHFQNQTGKRLRKIHEKITDIKQSIISYLGPSITNDMGRIDACNDQMPRWSSPVYDHTQVVGLEDDTKKIKDWLYNADVGILKIGIVGMGGLGKTTIAQMVFNDREIEDRFERRMWISVSQSFDEEQIMRSMLRTLGDASVGDDRGELLRKINQYLLGKRYLIVMDDVWSLDGNWWSRISEGLPKGNGSSVIITTRLVGVLRKMEVSEARMHQPDILNGNNSWLLFRKIAFAASGGDCTKPELEKIGKEIVQKCNGLPLAIKAIGGMLLYKSHYHEWKRIADNFRDELGENDDTVMPS…	MSSSVYESIIQTRASVWGSTASGKAVVDSYWIHELGTGSQLVQTQLYSDSRSKSSFGYTAKVGDLPCEEEEILSQHVHIPIFDDIDFSINIDDSVLALSVCSNTVNANGVKHQGHLKVLSPAQLHSIGSTMNRSDITDRFQLQEKDIIPNDRYIEAANKGSLSCVKEHTYKIEMCYNQALGKVNVLSPNRNVHEWLYSFKPNFNQVESNNRTVNSLAVKSLLMSAENNIMPNSQAFVKASTDSHFKLSLWLRVPKVLKQISIQKLFKVAGDETNKTFYLSIACIPNHNSVETALNITVICKHQLPIRKCKAPFELSMMFSDLKEPYNIVHDPSYPQRIVHALLETHTSFAQVLCNNLQEDVIIYTLNNHELTPGKLDLGERTLNYSEDAYKRKYFLSKT…	0
MEIGLAVGGAFLSSALNVLFDRLAPNSDLLKMFKRDKRDVRLLKKLRMTLLGLQAVLSDAENKQASNPYVSQWLNELQDAVDGAENLIEEVNYEVLRLKVEGQCQNLGETSNQQVSDCNLCLSDDFFLNIKEKLEETIETLEELEKQIGRLDLTKYLDSGKQETRESSTSVVDESDILGRQNEIEGLIDRLLSEDGKNLTVVPVVGMGGVGKTTLAKAVYNDEKVKNHFGFKAWICVSEPYDILRITKELLQEFGLMVDNNLNQLQVKLKESLKGKKFLIVLDDVWNENYKEWDDLRNLFVQGDVGSKIIVTTRKESVALMMGCGAINVGTLSSEVSWDLFKRHSFENRDPEEHPELEEIGIQIAHKCKGLPLALKALAGILRSKSEVDEWRHILRSEI…	MHINRTGSSQPSIELERFYSASQSLASSSVRELSPAEHANLQAITDYLKDHVFAAHKLPLSESAVDQDAVHAHNEQLDNIIDARARRLLDEGETPATIADTFAKAEKFDRMATTASTALRATPFAAASVLQYMQPAINKGDWLPTPLKPLTPFVSGALSGIMDQVGTTVMNRATGNLHYLSTPPEKLHDAMAASVKRHSPGVMRQAVDLGIAVQTYSARNAVRTVLAPALASRPAVQGAVDISVSAAGGLAANAGFGNRMHSVQARDHLRGGAFVLGIKDQEPKADLSEETDWLVAYNAIKSASYSGAALNAGKRVAGLPLDVATDGLKAVRSLVSATGLAQNGLALAGGFAGVGKLQEMATKNITDPATKAAVSQLTNMAASAGVFAAWTTAAVATDP…	0
MAERVVTMAIGPLVSMLKDKASSYLLDQYKVMEGMEEQHKILKRKLPAILDVITDVEEQAMAQREGAKAWLQELRTVAYVANEVFDEFKYEALRREAKKNGHYIKLGFDVIKLFPTHNRVAFRYKMGRKLCLILQAVEVLIAEMQVFGFKYQPQPPVSKEWRHTDYVSIDPQEIASRSRHEDKKNIIGILVDEASNADLTVVPVVAMGGLGKTTLAQLIYNDPEIQKHFQLLLWVCVSDTFDVNSLAKSIVEASPNKNVDTDKPPLARLQKLVSGQRYLLVLDDVWDNKELRKWERLKVCLQHGGMGSAVLTTTRDKRVAEIMGADRAAYNLNALEDHFIKEIIVDRAFSSENGKIPELLEMVGEIVKRCCGSPLAASALGSVLRTKTTVKEWNAIASR…	MKISALFSVAALLSQSMTVLGYLFYRCGNDYITERALINOINMEHKKLTGQGSSADSFPGGRATAEVTFWEPSISNPGTYLDIKVKFDIYRQMLSFEVSSSGKRIPCEGDYGVEIPEEDLEVSDEPYYAN	1
MEIAMGAIGSLLPKLGELLIGEITLEKKVRKGIESLITELKLMQAVLSKVSKVPADQLDEGVKIWAGNVKELSYQMEDIVDAFMVRVGDGGESTNPKNRVKKILKKVKKLFKNGKDLHRISAALEEVVLQAKQLAELRQRYEQEMRDTSANTSVDPRMMALYTDVTELVGIEETRDKLINMLTEGDDWSKHPLKTISIVGFGGLGKTTLAKAAYDKIKVQFDCGAFVSVSRNPEMKKVLKDILYGLDKVKYENIHNAARDEKYLIDDIIEFLNDKRYLIVIDDIWNEKAWELIKCAFSKKSPGSRLITTTRNVSVSEACCSSEDDIYRMEPLSNDVSRTLFCKRIFSQEEGCPQELLKVSEEILKKCGGVPLAIITIASLLANKGHIKAKDEWYALLSS…	MKIAPVAINHSPLSREVPSHAAPTQAKQTNLQSEAGDLDARKSSASSPETRALLATKTVLGRHKIEVPAFGGWFKKKSSKHETGGSSANADSSSVASDSTEKPLFRLTHVPYVSQGNERMGCWYACARMVGHSVEAGPRLGLPELYEGREGPAGLQDFSDVERFIHNEGLTRVDLPDNERFTHEELGALLYKHGPIIFGWKTPNDSWHMSVLTGVDKETSSITFHDPRQGPDLAMPLDYFNQRLAWQVPHAMLYR	0
MAPAVIASQGVIMRSLTSKLDSLLLQPPEPPPPAQPSSLRKGERKKILLLRGDLRHLLDDYYLLVEPPSDTAPPPDSTAACWAKEVRELSYDVDDFLDELTTQLLHHRGGGDGSSTAGAKKMISSMIARLRGELNRRRWIADEVTLFRARVKEAIRRHESYHLGRRTSSSRPREEDDDDDREDSAGNERRRFLSLTFGMDDAAVHGQLVGRDISMQKLVRWLADGEPKLKVASIVGSGGVGKTTLATEFYRLHGRRLDAPFDCRAFVRTPRKPDMTKILTDMLSQLRPQHQHQSSDVWEVDRLLETIRTHLQDKRYFIIIEDLWASSMWDIVSRGLPDNNSCSRILITTEIEPVALACCGYNSEHIIKIDPLGDDVSSQLFFSGVVGQGNEFPGHLTEV…	MRLAIMLSATAVAINFATSSAIDQTKVLVYGTPAHYIHDSAGRRLLRKNEENEETSEERAPNFNLANLNEEMFNVAALTERADAKKLAKQLMGNDKLADAAYMWWQHNRVTLDQIDTFLKLASRKTQGAKYNQIYNSYMMHLGLTGY	0
MELAVGASEATMRSLLGKLGNLLAQEYSLVSGVRGDIQYINDELASMQAFLRDLSVVTEGHNHDNRRKDWMKQIRDVAYDVEDCIDDFAHRLPQDSISDAKCSFILTKMYELLTWWPRRDIASRIAELKVRAQQIADRRNRYGVNNPEHCDSSNSPRPRAHAAAQDIAEYQDTKPQIVSIKEPVGMKTVMENLEKWLTEPQPDKGRAVLSIVGFGGVGKTTIAMALYRKVSGKFDCQASVAVSQNYDEDEVLRSILNQVSKQEEAGGSTESSSRDENTREPQGSSSTSSREENTAESGTKRMLNKLKKALPLSLLGGNDDKTSVRQQETMGSLQLREELKRRLAEKRYILLIDDIWSAKTWNSIIIPFLPSENDKDSRIIVTTRFHAVGSTCSPRHKND…	MKVSHLTSPAPVVIEHQPRQSEKVSRDGDVIKPWSQLPAAAPSFGGCFGKSKKSRGYDSGSSSGSRSNAGFRLNHVPYVSQQNERMGCWYACTRMLGHSISSGPRLGLPELYDSSGPQGLQQREDVLRLMRNENLAEVSLPESRQFSANELGNLLCRHGPIMFGWQTPAGSWHMSVLTGIDKPNDAIIFHDPQRGPDLTMPLDSFNQRLAWRVPHAMLYSEN	0
MREIAISKSKEENLVLRLEGGRRLHNHDTVRHLSITNSSEDRETDVGELKTTVDMSRIRSLTVFGEWRPFFISDKMRLLRVLDLEDTEGVRNHHIKQIGELLHLRYLSLRGCMHIAYLPDSLGNLRQLETLDVKDTFILRLPKTITNLRKLKYLRASIDLNVNEGITEKLPELMRNRLCIFTAALLLLCLACTTSSIGMLDDEINTRDVCTLGCCSFLPSIAMLLDGNGVVAPRGLRRLTALHTLGVVDISWESSVLQDLKKLTQLRKLEVTGVNKKNSKKFLSALAALSCLESLSLISKGKPGLWGCLDAEEKFSPPKDLKSLKLHGNLIELPKWIGKLNNLVKLKLSETGLKDHDAAIQVLGKLRNLTILCLPHKSFHSLEGGELNFSEGSFKSLVV…	MRPFQLLSAIAVFNSLKIVAGESYWDCKGIPILFRTVHAAVELAFTSQPGSISGYPSICRTTPLRTGPDERRQFPLTDTGARWQGGGITYYVEATRDKRHCEVFGTAGGVYKCTLVLRD	0
MAEGFVSFGLQKLWDLLSRESERLQGIDEQLDGLKRQLRSLQSLLKDADAKKHGSDRVRNFLEDVKDLVFDAEDIIESYVLNKLRGEGKGVKKHVRRLARFLTDRHKVASDIEGITKRISEVIGEMQSFGIQQIIDGGRSLSLQERQREIRQTYPDSSESDLVGVEQSVKELVGHLVENDVHQVVSIAGMGGIGKTTLARQVFHHDLVRRHFDGFAWVCVSQQFTQKHVWQRILQELQPHDGDILQMDEYALQRKLFQLLEAGRYLVVLDDVWKKEDWDRIKAVFPRKRGWKMLLTSRNEGVGIHADPTCLTFRASILNPEESWKLCERIVFPRRDETEVRLDEEMEAMGKEMVTHCGGLPLAVKALGGLLANKHTVPEWKRVFDNIGSQIVGGSGLDD…	MNRISTSSVNSSFSYSAPAEEAQNRVSSAPTNSSPPGTTTAVAQASEGQKKPGAVLSMQAQRLRQLCESSSYQYRQNALLAKSFDAQRLDINTQAGPSNSPHLNALNKLQQRDFKPAAGGLEIPFTPKSLLGGGKRVYQIGSSSREVQVCPRGAGAALRQEIENKQLMVNNLTDELQDAIDEANPAEIANTSQQLRQARSDLAELQRRFAVLGNEDRRINQ	0
MTNCEKDEEFVCISCVEEVRYSFVSHLSEALRRKGINNVVVDVDIDDLLFKESQAKIEKAGVSVMVLPGNCDPSEVWLDKFAKVLECQRNNKDQAVVSVLYGDSLLRDQWLSELDFRGLSRIHQSRKECSDSILVEEIVRDVYETHFYVGRIGIYSKLLEIENMVNKQPIGIRCVGIWGMPGIGKTTLAKAVFDQMSSAFDASCFIEDYDKSIHEKGLYCLLEEQLLPGNDATIMKLSSLRDRLNSKRVLVVLDDVCNALVAESFLEGFDWLGPGSLIIITSRDKQVFRLCGINQIYEVQGLNEKEARQLFLLSASIMEDMGEQNLHELSVRVISYANGNPLAISVYGRELKGKKKLSEMETAFLKLKRRPPFKIVDAFKSSYDTLSDNEKNIFLDIAC…	MGNVCVGGSRMSHQVYSPDRADTPPRSERNTPDRRQRAAGDAERTQSMRLQQKINDLKPYVRHARGPIKAYGQAALDRASGKKTSVSFAQLDATHLDAMVDVENKRNPGLNLRHFRDHNELIQAIQSCGPNSFRAIFPQTCPETRQTLKHHVMADVRLHQGGAPTIIITEPAVIVGARYQQLQRHNLTLEDLSESGVPLSQVAIIETQAQKTSDDCVMYSLNYAIKAHKKAAQFDDIHHGLQHGTLSTESESRARTTLGALEANSSYSVMHEGAHAAFGADVLPVDFYKHGASLTQAKQLMKRPDGRMAGRVNSEGHSEAENLVQRNQAFRVKRRELLDDETPSNTQFSASIDGFRLQEIKRVLAEEQR	0
MAENEIEEMLEHLRRIKSGGDLDWFDILRIEELEMVLRVFRTFTKYHDVLLPDSLVKLTKMAKLTGEILHRVLGRIPHKCKTNLNLERLESHLLEFFQGNTASLSRNYELNDFDLSKYMDCLEKFLNDVLMMFLQKGRSCHSKRKLAIHRSIKELKIVQKKMRFLKYIYATEINGYVDYEKQECLEIRIQFMTNTVGQYCVAVLDYVAEGELNDENDNFSKPPYLLSLIVFVELEMKKLFHGEVKASKFTRSKTFKDKKLPKGFSHHLHNLLMYLRNKKLENFPNNIAAQNIDVAIEFLLVFLDADVSNHVINGNWLKEVLLKVGAIAGDILYVIQKLLPRSINKDETSNISLCSIQILEKTKDLKAQVETYYKSLKFTPSQFPTFGGLSFLDSLLRKL…	MSYSITTPSQFVYLSSAWADPIELINLCTNALGNQFQTQQARTVVQRQFSEVWKPSPQVTVRFPDSDFKVYRYNAVLDPLVTALLGAFDTRNRIIEVENQANPTTAETLDATRRVDDATVAIRSAINNLVVELIRGTGSYNRSSFESSSGLVWTSGPAT	0
MAYAALSSLIYTLQLLLKPNQSLVFRSSTQQHIQSLYQNLSAMQLFLDDTTTKDIQTLKVIEKRIRDVVYKAEDKVDSSLRNIILADCTENREGACKFFEEELLKVEEDVDSLRKEVMQIEHGSRSAELATTDPSSPEKSRIVGMEDEYNTILDRLTSQTDELTVIPIFGMGGIGKTTLARKAYDDSYIHSRFDKHAWVTISEEYNERQMLLEFVSSITTESNHEMSDDQLMEFVYRGLKGWRFLIVIDDIWNTEAWDQMQRIFPNDNKKSRILLTTRLKYVADYVCSPDFPSHCKSFLSLDDSWNLFTEKLFKKDPCPPLLVEIGKHIVQQCQGLPLSVVVVAGLVGKMDPTHDNWKKVEENLNSFFGTVSERCQSILSLSYSYLPQYLKACFLYVGG…	MHINRTGSSQPSIELERFYSASQSLASSSVRELSPAEHANLQAITDYLKDHVFAAHKLPLSESAVDQDAVHAHNEQLDNIIDARARRLLDEGETPATIADTFAKAEKFDRMATTASTALRATPFAAASVLQYMQPAINKGDWLPTPLKPLTPFVSGALSGIMDQVGTTVMNRATGNLHYLSTPPEKLHDAMAASVKRHSPGVMRQAVDLGIAVQTYSARNAVRTVLAPALASRPAVQGAVDISVSAAGGLAANAGFGNRMHSVQARDHLRGGAFVLGIKDQEPKADLSEETDWLVAYNAIKSASYSGAALNAGKRVAGLPLDVATDGLKAVRSLVSATGLAQNGLALAGGFAGVGKLQEMATKNITDPATKAAVSQLTNMAASAGVFAAWTTAAVATDP…	0
MADAFLSFAVQKLGDFLIQKVSLRKSLRDEIRWLINELLFIRSFLRDAEQKQCGDQRVQQWVFEINSIANDAVAILETYSFEAGKGASRLKACTCICRKEKKFYNVAEEIQSLKQRIMDISRKRETYGITNINNNAGEGPSNQVTKLRRTTSYVDEQDYIFVGFQDVVQTFLAQLLKAEPRRTVLSIYGMGGLGKTTLARKLYTSPDILNSFRTRAWICVSQEYNTMDLLRNIIKSIQGRTKETLDLLERMTEGDLEIYLRDLLKERKYLVVVDDVWQREAWESLKRSFPDGKNGSRVIITTRKEDVAERADDRGFVHKLRFLSQEESWDLFRRKLLDVRAMVPEMESLAKDMVEKCRGLPLAIVVLSGLLSHKKGLNQWQKVKDHLWKNIKEDKSIEI…	MGCVSSKSTTVLSPQTSFNEASRTSFRALPGPSQRQLEVYDQCLIGAARWPDDSSKSNTPENRAYCQSMYNSIRSAGDEISRGGITSFEELWGRATEWRLSKLQRGEPLYSAFASERTSDTDAVTPLVKPYKSVLARVVDHEDAHDEIMQDNLFGDLNVKVYRQTAYLHGNVIPLNTFRVATDTEYLRDRVAHLRTELGAKALKQHLQRYNPDRIDHTNASYLPIIKDHLNDLYRQAISSDLSQAELISLIARTHWWAASAMPDQRGSAAKAEFAARAIASAHGIELPPFRNGNVSDIEAMLSGEEEFVEKYRSLLDSDCF	0
MDAPASFSLGAMGPLLRKLDSLLVAPEIRLPKPLKEGIELLKEDLEEIGVSLVEHSVVDSPTHKARFWMDEVRDLSYHIEDCIDTMFSMRSGGDDGKPRSERRHKVGRAKIDGFSKKPKPCTRMARIAELRALVREASERLERYQLGDVCGSSSPVVFTADGRARPLHHGVSANLVGVDEFKTKLNRWLSDEEGPHLKVAAIVGPAGIGKTALATELYRDHRWQFECRAFVRASRKPDMQRLLGGILSQVQRRQRSSDAYADSTVQSLIDNLREHLQDRRYLIIIDGLWETAVWNIANSAFPDVNSFSRILITADIEQVALECCGYKYDYIMRMEPLGSLDSKKVFFNKVFGSEDQCPPELKEVSNTILEKCGGLPLAIISIAGLLGSQPENPVLWDYV…	MPYTVTSPSQLVYFGSVWADPITFIDLCTVALGNQFQTQNARTTVQQQFSDLFKTVPTRTNRFNDGENGFRVFRYNSTLDPLISALMNSFDTRNRIIEVDNPANPNTSEVASATQRVDDATVNIRACINNLMNELVRGTGMMNTASFETVSNLTWTTTTTT	0
MEVTAGAMRALLPKLAELLKDEYNLEKHVREGVKSLEIELTMMHAALRKVAEVPLDQLDDQVKIWASKVREISYDVEDAVDAIMVRVEDDSHSGPSTFKNRVKRSIKKISKLFRKAKELHQIADAIKEAQALAQQMAGLRERYSGLELQNSGVAATIDPRLTALYIDVTDLVGIDHAREELIKILTEGEDSSKQQLKIISIVGFGGLGKTILARVVHEKIEAQFDCSAFVSVSRNPDVRMIFKKMLHQLEKVKYANINESSRDETQLIDELREFLQDKSFDV	SDGWTCAGSDFDGDQVRGQARHWVGQQKTKFSEFHTHNDVPLCYFELGEGNQLTQSYTGFRAYCDEPGDVYNLRYLDVSSRTWVLCTHYDNDFESDYR	0
METSSISTVEDKPPQHQVFINFRGADLRRRFVSHLVTALKLNNINVFIDDYEDRGQPLDVLLKRIEESKIVLAIFSGNYTESVWCVRELEKIKDCTDEGTLVAIPIFYKLEPSTVRDLKGKFGDRFRSMAKGDERKKKWKEAFNLIPNIMGIIIDKKSVESEKVNEIVKAVKTALTGIPPEGSHNAVVGALGNSDAGTSSGDKKHETFGNEQRLKDLEEKLDRDKYKGTRIIGVVGMPGIGKTTLLKELYKTWQGKFSRHALIDQIRVKSKHLELDRLPQMLLGELSKLNNPHVDNLKDPYSQLHERKVLVVLDDVSKREQIDALREILDWIKEGKEGSRVVIATSDMSLTNGLVDDTYMVQNLNHRDSLQLFHYHAFIDDQANPQKKDFMKLSEGFVH…	MMHSIIFQTLLIITIVFSQVWGARSLVKIDWSGSEYTILGANHYEEPNTGAAAQFPGTMTVDDGRSPYIVRKLRNSSGKRFYVFTGHPQQPIVWNPHEEIEIQFNRKFLIAILTEFEADSQVFNHFARRQHR	0
MDIVTGAIAKLIPKLGELLVGEYKLHKGVRKNIEDLLKELNTMNAALIKIGEVPPDQLDSQDKLWGDEVRELSYVIEDVVDKFLVRVHGIEPDDNTNGFKGLVKRTTKLLKKVVDKHGIAHAIKDIKKELHEVAARRDRNKFDGIASTPTEAIDPRLHALYIEAAELVGIYGKRDQALMSLLSLEGDDASTKKLKKVSIVGFGGLGKTTLARAVYEKIKGDFGCHAFVPVGQNPDIKKVFRDILIDLRKSNSDPSNSNSDLVILDATQLIDKLREFLENKRYLVIIDDIWDEKLWRYINLAFSINNNLGSRLITTTRDFDVSKSCCSSADDSIYHMKPLCTNDSRRLFYKRVFADASGCPSEFEQVSKDILKKCGGVPLAIITIASALASGQQVKPKHE…	MDKSESISAGRNRRRRPRRGSHSASSSADATFRVLSQQLSRLNKTLAAGRPTINHPTFVGSERCKPGYTFTSITLKPPKIDKGSYYGKRLLLPDSVTEFDKKLVSRIQIRVNPLPKFDSTVWVTVRKVPASSDLSVSAISAMFADGASPVLVYQYAASGVQANNKLLYDLSVMRADIGDMRKYAVLVYSKDDALETDELVLHVDVEHQRIPTSGVLPV	0
MAVYSVATGALAPVLSKLSALLGDEHSERTRSDAMFIRCQLEAVHSLLLPRINLGMTGEDVDALCKDELMAAVRELSYDIDDAIDDFFLEGGDGSPFDDELKTRVDDVSKRFSDSRYWRPPVEQHQPSLTAATVDSPPPHARFVHNMMDVSELVEMEQHLKELIKLLEQGADTSTYASRWRTATPWHDKEQSIVVKVPEREWGGPNHPFRWARDSFERFRSGSLFGDTLQLDGEGANIRKLLSTLRNKAGHAQLVQVEDKGKKVEETTTMPCEFHEVKTVCILGLPGAGKTTLAKLLYSHHSTTEQQFQYRAFVSVSPGANLTETLTDIFLQVGADNDATPYCGTGTPHQQCLIDNISAYLIAKKYLIIIDDVWRWEEWEVIRKSIPKNDLGSRIIMTT…	MNRISTSSVNSSFSYSAPAEEAQNRVSSAPTNSSPPGTTTAVAQASEGQKKPGAVLSMQAQRLRQLCESSSYQYRQNALLAKSFDAQRLDINTQAGPSNSPHLNALNKLQQRDFKPAAGGLEIPFTPKSLLGGGKRVYQIGSSSREVQVCPRGAGAALRQEIENKQLMVNNLTDELQDAIDEANPAEIANTSQQLRQARSDLAELQRRFAVLGNEDRRINQ	0
MASSSSSSASNSKYYPRWKYVVFLSFRGEDTRKTFTGHLYEGLRNRGINTFQDDKRLEHGDSIPKELLRAIEDSQVALIIFSKNYATSRWCLNELVKIMECKEEENGQTVIPIFYNVDPSHVRYQTESFGAAFAKHESKYKDDVEGMQKVQRWRTALTAAANLKGYDIRNGIESENIQQIVDCISSKFCTNAYSLSFLQDIVGINAHLEKLKSKLQIEINDVRILGIWGIGGVGKTRIAKAIFDTLSYQFEASCFLADVKEFAKKNKLHSLQNILLSELLRKKNDYVYNKYDGKCMIPNRLCSLKVLIVLDDIDHGDQMEYLAGDICWFGNGSRVIVTTRNKHLIEKDDAIYEVSTLPDHEAMQLFNMHAFKKEVPNEDFKELALEIVNHAKGLPLALK…	MRLAYIFAVMAGALPYCNALHAAPGAKALNKIKTFPDFAAPSRMDGNRLLRRVDNEESETEEERGFNLKDTLKKLNPIKAAGKAKDKAKETEKITDADWKKLVEHLKIKGNKRS	0
MEIGLAVGCAFLSSALNVLFDRLAPNGDLLKMFKRDKCDVRLLKKLKMTLRSLQIVLSDAENKQASNPSVRDWLNELRDAVDTAENLIEEVNYEVLRLKVEGQHQNLGETSNQKVCDCNLCLSDDFFLNIKEKLEDTIETLEELEKQIGRLDLTKYLDSGKQETRESSTSVVDESDILGRQKEIEGLIDRLLSEDGKNLTVVPVVGMGGVGKTTLAKAVYNDEKVKNHFGFKAWICVSEPYDILRITKELLQEFGLMVDNNLNQLQVKLKEGLKGKKFLIVLDDVWNENYKEWDDLRNLFVQGDVGSKIIVTTRKKSVALMMGCGAINVGTLSSEVSWDLFKRHSFENRDPEEYSEFQEVGKQIANKCKGLPLALKTLAGILRSKFEVNEWRDILRSEI…	MHYITPIILMSIGQFLDILLGAGGLVGAMTPHHQINCNSPYLTFPRLTAKCDSCQLHTKVTNLVSCTSCRKSSLVYEECSTKGCPANWHKSTCQEHKFKRGILHSRCENCQQHKKETQTISCKNCKNSASTFPYCSSPECHSRW	0
MVDAVVSTVLERLLGLLGEGGRIVLEYQDQFELMQTQLRLIQGFLRDVDRRRRKVHTLRAITDELREVIYEAEDIMAACTNAGLQATTWAGSCLPPCASLAKFPSLFQTGRQLREINSKIRQITERLMPFSSQALALRNSRDEFTSDVGRWSSPVLDQTKIVGLEREVAKIKGWLFGANSGVTTIGIVGMGGLGKTTAAQKVFGDKEVEDHFQKILWVSVSQTFTEEEIMRSILKNLGDAGIGDDRSELLRKIHQYLQGKHYLIVFDDVWSVQSGWWERLSNGLPKENKSCIIITTRNEEVARRMGAVEGRIHRPSLLSMEDSWSLFCKAASGGADNISSDPRLREVGMEIVQKCGGLPLAIRAVGGMMFCLPSSVAEWRRIADNFRDELAQNDDLVMA…	MRIGPSQLSVPLAATLATPTHAIPSAPANVPHQPGGNQPPGARPRRRAATLPPLMPLPDSAMTGMQALVALDGEFSEQRLVEVQSRQVTVQAAQSTLSKYLAQAGTARKTDSIAERFAAGTLQPVYLDSAAFTAMARGLSGRARAAAGPVLVDAKHGRIIFDLKRAFAAGDNFSDPARSALSRALDLPALGLATPEWLQPASSAQPRRKLQQAARYHGHEIPARDGGAAFFKANDHHLVAGKQALLRKHRKELIHENYFQAPSTRALGKDVMVHRGLFDNHAGIPENSLAAIDRAYEQGYRNLELDVEVSADGVPVLMHDFSIGRMTDDPQNRLVSQVPFAQLREMPLVIRNPVDGNFIKTDQTIAAVEQALEHALHKPEAMSVALDCKEDTAEAVAMV…	0
MNIVTGAMGSLIPKLGELLMDEYKLHKRIKKDVEFLKKELESMHAALIKVGEVPRDQLDRQVKLWADEVRELSYNMEDVVDKFLVRVDGDGIQQPHDNSGRFKELNNKMIGLFKKGKNHHHIADAIKEIKEQLQEVAARRDRNKVVVPNPTKPIAIDPCLRALYAEARELVGIYGKRDEELMRLLSMSGDDASNKRLKKVSIVGFGGLGKTTLARAVYDKIKCDFDCCAFVPVGQNPDMKKVLRDIVIDLSNPHSDLAILDDKQLVKKLHDFLENKRYLVIIDDIWDEKLWEGINFAFSKRNNLGSRLIITSRDFDVSKSCCSSDDDSTYKMEPLSTDDSRRLFHKRIFPDASGCPSEFQQVSEDILKKCGGVPLALITIASALASGQRVKPKHEWDIM…	MHFSTIFIPFALAALKVSAAPARFCVYYDGHLPATRVLLMYVRIGTTATITARGHEFEVEAKDQNCKVILTNGKQAPDWLAAEPY	0
MAESFLFNIIERVLAKVSSIAVYEISLAWNVKTDLRKLQSTLSTIKAVLLDANEKQAKNHEVRDWLEKLRDVVYDVDDLMDDLSTQLLLQMHFQKSFGKKVRRFFSSSNPIIYRFKIGRRVKEIRELLNEIADDRKSFHFTEHNYLIPAENTSREQTHSSVRASDIIGRDADQENIVKQLIDSHNEENISVIPIVGLGGLGKTTLVKLVYNDNRVVQNFDLRMWVSISEDFSLRKIIEKILRSATGESFDHLDMDQLQGCLGNVLRLKRYLLVLDDVWNEDQHKWTDLRELLMNCASGSKIVVTTRSKMAALITGTVPPYYLEGLASDDCLSLFLKCAFGGQDNMFPNLVEIGKEIVKKCGGVPLAVKTLGRLLYTKTDENEWLQIRDNEIWEIEQKES…	MRVLYITLISTTAALLYSHAFALTTKANADTTQTTTDISSALLAGVQDKDLAMRALRTGRSSGGNVEHKDHDEERWLSRVTNWIKYKRGKMNPKQLHTYLGLDGLGQSARDSSNFQKYLKKSAEWRNKH	0
MADAFLSFAVQKLGDFLIQQVSLRKNLRKEIEWLRNELLFIQSFLRDAELKQYGDQRVQQWVFEINSIANDVVAILETYTFEAGKGASRLKACACIYTKEKKFYNVAEEIQSLKQRIMDISRKRETYGITNINNNSGEGPSNQVRTLRRTTSYVDDQDYIFVGLQDVVQKLLAQLLKAEPRRTVLSIHGMGGLGKTTLARKLYNSSAILNSFPTRAWICVSQEYNTMDLLRNIIKSVQGRTKETLDLLERMTEGDLEIYLRDLLKERKYLVMVDDVWQKEAWDSLKRAFPDSKNGSRVIITTRKQDVAERADDIGFVHKLRFLSQEESWDLFRKKLLDVRSMVPEMENLAKDMVEKCRGLPLAIVVLSGLLSHKKGLNQWQKVKDHLWKNIKEDKSIEI…	KAMDASKGKILLNIEGTSSFGTYESDSITESEGYDLSARMIVDTNHHISNWKNDLFVGNGKQNANKVIKICPTWDSRKQYMMISRIVIWVCPTIPNPTGKLVVALIDPNMPSGKQVILKGQGTITDPICFVFYLNWSIPKMNNTPENCCQLHLMCSQEYKKGVSFGSVMYSWTKEFGDSPRADKDKSCMVIPLNRAIRARSQAFIEACKLIIPKGNSEKQIKKQLKELSSNLERSVEEEEEGISDSVAQLSFDEI	0
MAERVVTMAIGPLVSMLKDKASSYLLDQYKVMEGMEEQHKILKRKLPAILDVITDVEEQAMAQREGAKAWLQELRTVAYVANEVFDEFKYEALRREAKKNGHYIKLGFDVIKLFPTHNRVAFRYKMGRKLCLILQAVEVLIAEMQVFGFKYQPQPPVSKEWRHTDYVSIDPQEIASRSRHEDKKNIIGILVDEASNADLTVVPVVAMGGLGKTTLAQLIYNDPEIQKHFQLLLWVCVSDTFDVNSLAKSIVEASPNKNVDTDKPPLARLQKLVSGQRYLLVLDDVWDNKELRKWERLKVCLQHGGMGSAVLTTTRDKRVAEIMGADRAAYNLNALEDHFIKEIIVDRAFSSENGKIPELLEMVGEIVKRCCGSPLAASALGSVLRTKTTVKEWNAIASR…	MMHSIIFQTLLIITIVFSKVWGARSLVKIDWSGSEYTILGANHYEEPNTGAAAQFPGTMTVDDGRSPYIVRKLRNSSGKRFYVFTGHPQQPIVWNPHEEIEIQFNRKFLIAVLTEFEADSQVFNHFARRQHR	0
MECKEEENGQTVIPIFYNVDPSHVRYQTESFGAAFAKHESKYKDDVEGMQKVQRWRTALTAAANLKGYDIRNGIESENIQQIVDCISSKFCTNAYSLSFLQDIVGINAHLEKLKSKLQIEINDVRILGIWGIGGVGKTRIAKAIFDTLSYQFEASCFLADVKEFAKKNKLHSLQNILLSELLRKKNDYVYNKYDGKCMIPNRLCSLKVLIVLDDIDHGDQMEYLAGDICWFGNGSRVIVTTRNKHLIEKDDAIYEVSTLPDHEAMQLFNMHAFKKEVPNEDFKELALEIVNHAKGLPLALKVWGCLLHKKNLSLWKITVEQIKKDSNSEIVEQLKISYDGLESEEQEIFLDIACFFRGEKRKEVMQILKSCDFGAEYGLDVLINKSLVFISENDRIEMH…	MQFSQILTVLFLGVSVSALPAGGLPGSPGSAVQRCHCPPRGSHAHGSLAAREEAPEAEGDAKISARYTCPNCHKTGKGCDDGWCQVEKTHW	0
MEKRKDIEEANNSLVLFSALSKDIANVLIFLENEENQKALDKDQVEKLKLKMAFICTYVQLSYSDFEQFEDIMTRNRQEVENLLQSLLDDDVLTSLTSNMDDCISLYHRSYKSDAIMMDEQLDFLLLNLYHLSKHHAEKIFPGVTQYEVLQNVCGNIRDFHGLILNGCIKHEMVENVLPLFQLMAERVGHFLWEDQTDEDSRLSELDEDEHNDRDSRLFQLTHLLLKIVPTELEVMHICYTNLKASTSAEVGRFIKKLLETSPDILREYIIQLQEHMLTVIPPSTLGARNIHVMMEFLLLILSDMPKDFIHHDKLFDLLAHVGTLTREVSTLVRDLEEKLRNKEGNNQTNCATLDLLENIELLKKDLKHVYLKAPNSSQCCFPMSDGPLFMHLLHMHLN…	MWSKSTIVTSAALLLFNQAALVAARNCRIWQDMGSVWQEVVVVTPPVTVDIITKRHGAFSLFVPVGCGIRDTGGALRATETDDPW	0
MESTNKASSSSTRTSGRSWSNHVFLSFRGEDTRRGFTDHLFASLERKGIKTFKDDHDLERGKAISVELMKAIEDSMFALIILSPNYASSTWCLDELQKIVECEKEAFPIFHGVDPSDVRHQRGSFAKAFQEHEEKFREDKEKVERWRDALRQVASYSGWDSKDQHEATLIETIVGQIQKKLIPRLPCFTDNLVGVDSRMKELNSLVDIWLNDIRFIGIWGMGGIGKTTIARLVYEAVKEKFKVSCFLENIRELSKTNGLVHIQKEILSHLNVRSNDFCNLYDGKKIIANSLSNKKVLLVLDDVSDISQLENLGGKREWFGPGSRLIITTRDKHLLKTYGVDMTYKARGLAQNEALQLFCLKAFKQDQPKEGYLNLCKGVVEYARGLPLALEVLGSHLCG…	MPRALLAARSALEVVMRIAPLQPAATPTTALATPTQTSPTTPMEVPHVPGGNPPLGPRPRRQASMQPPLVPLNDSAMTGKQALVALDSEFSEQRLAEVQARQITVQALQSKLATHLAQAGIAPEKDSIAAKLAAGALQPVYLDRAAFKAMAKALPDCASAAAGPVLVDAQQGRIIFDLQRAFAPGDTFSDAAHTALRNALDLPGQGVENPDWLAAASQSHPARRKMQQTLKYHGHQIPAQHGGAGFYKPDDHRLLEGKATQLHEHLKQVVHENYLQAESTKSLGKDVMVHRGLYDFRNGIPENSLAAVDHAYAQGYRTVELDVQVSADGVPMMLHDFTVGRVLDDPDNPLVANTPFSQLHDQPLVIRNPVDGNFVQTTQRLSSIEEMLKHVVHTKPGMS…	0
MAPAVSASQGVIMRSLTSKLDSLLLQPPEPPPPAQPSSLRKGERKKILLLRGDLRHLLDDHYLLVEPPSDTAPPPDSTVACWAKEVRELSYDVDDFLDELTTQLLHHRGGGDGSSTAGAKKMISSMIARLRGELNRRRWIADEVTLFRARVKEAIRRHESYDLGRRTSSSRPREEDDDDDREDSAGNERRRFLSLTFGMDDAAVHGQLVGRDISMQKLVRWLADGEPKLKVASVVGSGGVGKTTLATEFYRLHGRRLDAPFDCRAFVRTPRKPDMTKILTDMLSQLRPQHQHQSSDVWEVDRLLETIRTHLQDKKYFIIIEDLWASSMWDIVSRGLPDNNSCSRILITTEIEPVALACCGYNSEHIIKIDPLGDDVSSQLFFSGVVGQGNEFPGYLTEV…	MRPFQLLSAIAVFNSLKIVAGESYWDCKGIPILFRTVHAAVELAFTSQPGSISGYPSICRTTPLRTGPDERRQFPLTDTGARWQGGGITYYVEATRDKRHCEVFGTAGGVYKCTLVLRD	0
MAEAFVSFGLEKLWDLLSRESERLQGIDGQLDGLKRQLRSLQSLLKDADAKKHGSDRVRNFLEDVKDLVFDAEDIIESYVLNKLSGKGKGVKKHVRRLACFLTDRHKVASDIEGITKRISEVIGEMQSFGIQQIIDGGRSLSLQERQRVQREIRQTYPDSSESDLVGVEQSVKELVGHLVENDVHQVVSIAGMGGIGKTTLARQVFHHDLVRRHFDGFAWVCVSQQFTQKHVWQRILQELQPHDGDILQMDEYALQRKLFQLLEAGRYLVVLDDVWKKEDWDVIKAVFPRKRGWKMLLTSRNEGVGIHADPTCLTFRASILNPEESWKLCERIVFPRRDETEVRLDEEMEAMGKEMVTHCGGLPLAVKALGGLLANKHTVPEWKRVFDNIGSQIVGGSW…	MKIAPVAINHSPLSREVPSHAAPTQAKQTNLQSEAGDLDARKSSASSPETRALLATKTVLGRHKIEVPAFGGWFKKKSSKHETGGSSANADSSSVASDSTEKPLFRLTHVPYVSQGNERMGCWYACARMVGHSVEAGPRLGLPELYEGREGPAGLQDFSDVERFIHNEGLTRVDLPDNERFTHEELGALLYKHGPIIFGWKTPNDSWHMSVLTGVDKETSSITFHDPRQGPDLAMPLDYFNQRLAWQVPHAMLYR	0
MGGCFSVSLPCDQVVSQFSQLLCVRGSYIHNLSKNLASLQKAMRMLKARQYDVIRRLETEEFTGRQQRLSQVQVWLTSVLIIQNQFNDLLRSNEVELQRLCLCGFCSKDLKLSYRYGKRVIMMLKEVESLSSQGFFDVVSEATPFADVDEIPFQPTIVGQEIMLEKAWNRLMEDGSGILGLYGMGGVGKTTLLTKINNKFSKIDDRFDVVIWVVVSRSSTVRKIQRDIAEKVGLGGMEWSEKNDNQIAVDIHNVLRRRKFVLLLDDIWEKVNLKAVGVPYPSKDNGCKVAFTTRSRDVCGRMGVDDPMEVSCLQPEESWDLFQMKVGKNTLGSHPDIPGLARKVARKCRGLPLALNVIGEAMACKRTVHEWCHAIDVLTSSAIDFSGMEDEILHVLKYS…	MPKRNYDTAFSTPMSNVRRRLTFDTPLSLPATAGSVPASAKRRRWTNRPMWRKPRYYRLYRSPDVPRGCEGPCKVQSFEAKHDISHVGKVICVTDVTRGMGITHRVGKRFCVKSIWVTGKIWMDENIKTKNHTNTVMFKLVRDRRPFGTPQDFGQVFNMYDNEPSTATVKNDLRDRYQVVRKFQATVTGGQYASKEQATVSKFYRVNNYVVYNHQEAAKYENHTENALLLYMACTHASNPVYATLKIRIYFYDSISN	0
MADAFLSFAVQKLGDFLIQKVSLRKSLRDEIRWLINELLFIRSFLRDAEQKQCGDQRVQQWVFEINSIANDAVAILETYSFEAGKGASRLKACTCICRKEKKFYNVAEEIQSLKQRIMDISRKRETYGITNINNNAGEGPSNQVTKLRRTTSYVDEQDYIFVGFQDVVQTFLAQLLKAEPRRTVLSIYGMGGLGKTTLARKLYTSPDILNSFRTRAWICVSQEYNTMDLLRNIIKSIQGRTKETLDLLERMTEGDLEIYLRDLLKERKYLVVVDDVWQREAWESLKRSFPDGKNGSRVIITTRKEDVAERADDRGFVHKLRFLSQEESWDLFRRKLLDVRAMVPEMESLAKDMVEKCRGLPLAIVVLSGLLSHKKGLNQWQKVKDHLWKNIKEDKSIEI…	MHYITPIILMSIGQFLGILLGAGGLVGAMTPHHQSNCNSPSLTFPRFIGKCDSCQLHTKATNLVSCTSCRKSSLVYEECSTKGCPANWHKSTCQEPKFNRGILSCYCENCQQHTKEKQTISCKNCKNSATTFSHCSSPECHSRW	0
MADQTLGAVGSLLGELGKAIKEETALLSGVEGDIQFIKDEMDSMNGFLVHVTKTTNHDDQLRAWMKQVRDITYVADDCIKLYMRDVVPEEKAGLRGCLLRRVPTVCKPYCPCLHRNLTTRDQLARRIHELKDRVREIGERRQRYDVKLPEGGDAAVQSSSPSVSQQDSKMKEKRDEFVCALEDGQPPFRDAVRRLSRDGALIRHRAAPALVHGIIKMLDDGAHAQIIKMLLRSLYAHPYGTKELEKLSSNLREGADVAKKVMLFCYSKLSVHYKSCLQYLTTFEDEESVSRTCLVRRWLAEGLVSKDQHHGLDEDDTSMEEAGERCFDELLFRGFLSPAPGHHFPRSGGLKLKCCILDASVKKFINDMARSENFVADVPTHLRHQLDIRRWARRPELPQ…	MGNVCVGGSRMSHQVYSPDRADTPPRSERNTPDRRQRAAGDAERTQSMRLQQKINDLKPYVRHARGPIKAYGQAALDRASGKKTSVSFAELDATHLDAMVDIENQRNPGLNLRHFRDHKELIQAFQSGGPNSFRAIFPQTSPLTGQTVKHHVMADVRLHQGGAPTIIITEPAVIVGDRYQQLQRHNLTLEDLSESGVPLSQVAIIETQAQKTNDDCVMYSLNYAIKAHKNAAQFDDIHHGLQHGTLSTESESRAQTTLGALEANLTYSVMHAHAAFGADVLPVDFYKHGASLTQAKQLMKRPDGRMAGRVNSEGHSEAENLVQRNQAFRVKRRELLDDEAPSNTQFSASIDGFRLQEIKRVLAEEQR	0
MNIVTGAMGSLIPKLGELLMEEYKLHKRIKKDVEFLRKELESMHVALIKVGEVSQDQLDRQVKLWADEVRELSYNMEDVVDKFLVRIDCDGIHQPHDNSGRFKELKNKMIGLFKKGKNHHRIADAVKEIKEQLQEVAARRDRNKVVVPNPTEPIAIDPCLRALYAEATELVGIYGKRDQELMRLLSMEGDDASKKRLKKVSIVGFGGLGKTTLARAVYEKIKGDFDCRAFVPVGQNPDMKKVLRDILIDLGNPHSDLAMLDANQLIKKLHAFLENKRYLVIIDDIWDEKLWEGINFAFSNRNNLGSRLITTTRIASVSNSCCSSDHDSVYQMEPLSVDDSRRLFYKRIFPFESGCPNEFEQVSEDILKKCGGVPLAIITIASALAGGQKVKPKCEWDVL…	MSHHFGLRKIKLLILLFLQVHGSQCAMRNFAADRVHGVESVISGSKSSSNPMALSKSMDKPDTSDLVDSNVQAKNDGSRYEEDFTAKYSEQVDHVSKILKEIEEQEPGTIIIDHKAFPIQDKSPKQVVNFPFPKKMITESNSKDIREYLASTFPFEQQSTILDSVKSIAKVQIDDRKAFDLQLKFRQENLAELKDQIILSLGANNGNQNWQKLLDYTNKLDELSNTKISPEEFIEEIQKVLYKVKLESTSTSKLYSQFNLSIQDFALQIIHSKYKSNQISQNDLLKLITEDEMLKILAKTKVLTYKMKYFDSASKMGINKYISTEMMDLDWQFSHYKTFNDALKKNKASDSSYLGWLTHGYSIKYGLSPNNERSMFFQDGRKYAELYAFSKSPHRKIIP…	0
MSEAIALAMSKIKTCLETEASFKNAMFKLSKKDKLVKELLEKIKQIEEQLDITNDFIQEQISTVNLGDPLDESWIATVRRLAFIVEDVMEKYLYYAHQLQEEGSQKHPVKRSSYVDVFNKVGQVMDKINYHIGHLLSIREQSKLAPQLVPYSPYPDSEGQPELIGTNGPFNVLLKFLKHGEDEAVLQPKVLSMLGIGGIGKTALVSKVYRMLREEFQRHASVTVSKMPDMKRVLFDVLDQIGLRKYPTSLNENQVIAQIGQDLKDKRYLIVIDDLWDMQHWKTIKDALPDANYGSRLIVTTRLNNIAETCSSGQHDLTYKVMPLAHQDSRTLFLKEILGHEGSCSDAPVFDEILKMFGGMPSALKCIGSFLRNKLVTTESQKIMMSSLHSELENFPSWQ…	MLLAAAIVFLHIPALTMPAAEARQTAANIMHPVLDGEQNVLGKRSLRTDHMRVSNVEDREGDEERIFRRFTDWIKYLFNKMNPKQLHTYLGLDGLGETAYKHKNYPIYRMMSKKWRDKL	0
MAEGFVSFGLQKLWDLLSRESERLQGIDEQLDGLKRQLRSLQSLLKDADAKKHGSDRVRNFLEDVKDLVFDAEDIIESYVLNKLRGEGKGVKKHVRRLARFLTDRHKVASDIEGITKRISEVIGEMQSFGIQQIIDGGRSLSLQERQREIRQTYPDSSESDLVGVEQSVKELVGHLVENDVHQVVSIAGMGGIGKTTLARQVFHHDLVRRHFDGFAWVCVSQQFTQKHVWQRILQELQPHDGDILQMDEYALQRKLFQLLEAGRYLVVLDDVWKKEDWDRIKAVFPRKRGWKMLLTSRNEGVGIHADPTCLTFRASILNPEESWKLCERIVFPRRDETEVRLDEEMEAMGKEMVTHCGGLPLAVKALGGLLANKHTVPEWKRVFDNIGSQIVGGSGLDD…	MRIGPLQPSIAHTAAPALPTHTSAISPTQVPHMPGNTPPLRERPRRRAGNMPPLVPLNDSAMTGKPALVALDSEFSEQRLAEVQARQITVQTLQGKLATHLAQAGTALKPDSIAARFAAGTLEPVYLDTAAFNAMSRGLPARARAAAGPVLIDAQQGRIIFNLQRAFAPGDTFSDAALAALGKQLNLSGHGLATPNWLQPAAGTPGRRKLQQAARYHGHEVPARDGGAGFFKANDHRLLEGKQVLLRNHQKSLVHNHYFEAPSTRAFGKDVMVHRGLFDNHAGIPENSLASIDHAYEQGYRNLELDVEVSSDGVPVLMHDFSIGRMAGDPQNRLVSQVPFAELREMPLVIRNPSDGNYVKTDQTIAGVEQMLEHVLKKPEPMSVALDCKENTGEAVAML…	0
MAAYSAVISLIQTLIDQQNISELFHDHTVQTLDSLHATAEYFQHVLENITRFDTEKIKSLEEKIRVVVSYAEDVVEMKISQIFNGSSWTFEILQHHDLLPLVEKMDTIKKQVMDIVSHDADDQVLELSAGDSLIGASSISYSMLEDDIVQGIDDDLEIIINRLTGRPRDLDVVTITGMGGIGKTTLARKAYHHLTIRYHFDILAWITISQEFRCRNVLLEALHCISRKTDIVNANNYDKMDDNELADLVQKKLKGRRYLVVVDDIWSTDVWDSISGIFPNYNNGSRILLTTRENEVAMYANTCTPHQMSLLSLENGWRLLCDKVFGPKHDHPPELEEIGKEIVEKCQGLPLTISVIAGHVSKMPRTLECWKDVARTLSEIIASHPDKCLGVLGLSYHHL…	MHYITPIILMSIGQFLGILLGAGGLVGAMTPHHQSNCNSPSLTFPRFIGKCDSCQLHTKATNLVSCTSCRKSSLVYEECSTKGCPANWHKSTCQEPKFNRGILSCYCENCQQHTKEKQTISCKNCKNSATTFSHCSSPECHSRW	0
MDIVTGAISNLIPKLGELLTEEFKLHKGVKKNIEDLGKELESMNAALIKIGEVPREQLDSQDKLWADEVRELSYVIEDVVDKFLVQVDGIQSDDNNNKFKGLMKRTTELLRKVKHKHGIAHAIKDIQEQLQKVADRRDRNKVFVPHPTRPIAIDPCLRALYAEATELVGIYGKRDQDLMRLLSMEGDDASNKRLKKVSIVGFGGLGKTTLARAVYEKIKGDFDCRAFVPVGQNPDMKKVLRDILIDLGNPHSDLAMLDANQLIKKLHEFLENKRYLVIIDDIWDEKLWEGINFAFSNRNNLGSRLITTTRIVSVSNSCCSSDGDSVYQMEPLSVDDSRMLFYKRIFPDKNGCLNEFEQVSKDILKKCGGVPLAIITIASALAGDQKMKPKCEWDILLQS…	SDGWTCAGSDFDGDQVRGQARHWVGQQKTKFSEFHTHNDVPLCYFELGEGNQLTQSYTGFRAYCDEPGDVYNLRYLDVSSRTWVLCTHYDNDFESDYR	1
MSYLRDVATAVALLLDNLCCGRPNLNNDNEDTIQQTDSTSPVVDPSSSSQSMDSTSVVDAISDSTNPSASFPSVEYDVFLSFRGPDTRYQITDILYRFLCRSKIHTFKDDDELHKGEEIKVNLLRAIDQSKIYVPIISRGYADSKWCLMELAKIVRHQKLDTRQIIIPIFYMVDPKDVRHQTGPYRKAFQKHSTRYDEMTIRSWKNALNEVGALKGWHVKNNDEQGAIADEVSANIWSHISKENFILETDELVGIDDHVEVILEMLSLDSKSVTMVGLYGMGGIGKTTTAKAVYNKISSHFDRCCFVDNVRAMQEQKDGIFILQKKLVSEILRMDSVGFTNDSGGRKMIKERVSKSKILVVLDDVDEKFKFEDILGCPKDFDSGTRFIITSRNQNVLSR…	MGCVSSTSRSTGYYSGYESHEEPRAASRTANSNERGYETDSEPSRDNLLPNAKRVYSESVLWHGTSMQSKIDLRSKGFDADRKKGGATEGGNANMFMNLSSEAQAESRQNHYVSSSRKEAKDFAMFADMSNPGLVRTIGLRSNFNLISDPRTGGTALMTDQSIHRKFVLGSKSSAPGENAKVFRDEMHAAGYDVSTKQAGKLLREVQSDSDDDNFPDPDDFIMSRFRG	0
MAADISSSAPRTSPYTGEWEYDVFLCFRGDDTRDGFTSHLLSALSDKKIRAFIDEKLEKTESIDELISILQRCPLSVVVFSERFADSIWCLEEVVTIAERMEKVGHRVLPVFYKVDPSDVKDKSHRTGPKRWMDALKAVAKCAGHTSQAIKIESELIKAVVETVQKQLIDMSPSINRNNLVAMGSRIFEVERLLAMDKLDDTCIIGLWGMGGVGKTTLAEACYDRVTSSNKGIKHLFIRNVNEMCEKHHGVDKIVHKLYSKLLDENNIDREDLNIAYRRERLSRLRVFVVLDNVETLEQLEKLALGYVFNLSKVFAAGSRIIITTRNKKVLQNAMAKIYNVECLNDKESIRLFSLHAFKQDRPQDNWMGKSRLATSYCKGNPLALKILGGALFDEDVHY…	MSYSITSPSQFVFLSSVWADPIELLNVCTNSLGSQFQTQQARTTVQQQFSEVWKPFPQSTVRFPGDVYKVYRYNAVLDPLITALLGTFDTRNRIIEVKNQQSPTTAETLDATRRVDDATVAIRSAINNLVNELVRGTGLYNQNTFESMSGLVWTSAPAS	0
MNIVTGAMGSLIPKLGELLMDEYKLHKRIKKDVEFLKKELESMHAALIKVGEVPRDQLDRQVKLWADEVRELSYNMEDVVDKFLVRVDGDGIQQPHDNSGRFKELKNKMIGLFKKGRNHHRIADAIKEIKEQLQEVAARRDRNKVAVPNPMEPITIDPCLRALYAEATELVGIYGKRDEELMRLLSMEGDDASNKRLKKVSIVGFGGLGKTTLARAVYDKIKGDFDCRAFVPVGQNPDMKKVLRDILIDLGNPHSDLAILDDKQLVKKLHDFLENKRYLVIIDDIWDEMLWEGINFAFSNRNNLGSRLITTTRNFDVSKSCCLSADDSIYKMKPLSTDDSRRLFHKRIFPDAGGCPSEFQQVSEDILKKCGGVPLAIITIASALASGQHVKPKHEWDIL…	MRFLFLLVAVALASAEAAESAAMIHEEAGVSSFNTLTGGNQIQRSLRVYLGANEERGVGGVKLENILTIFVQRAKAKLPQGFTAAALGNWKGFSRRVDTVMEHYPKGLSEKAIKELRTAETKRFTDYAMLGPSDKYNLLRPMQGVDEAMIAPNLVSLTGRKNQVLGDAGGRSVVCNVVMRSEAEGGGILLISSSKLDKQDFILPKGGLEKGEIAYGAAKREVLEEGGVRYRSDIFIFYRWSVLTLVMALQVKVKKLKELGVTLVGDKTYESFLMRSKKVYEQWSESRRLRVWVRECQSIEIPGETQLTVRLLFN	0
MDIVTGAISNLIPKLGELLTEEFKLHKGVKKNIEDLGKELESMNAALIKIGEVPREQLDSQDKLWADEVRELSYVIEDVVDKFLVQVDGIQSDDNNNKFKGLMKRTTELLRKVKHKHGIAHAIKDIQEQLQKVADRRDRNKVFVPHPTRPIAIDPCLRALYAEATELVGIYGKRDQDLMRLLSMEGDDASNKRLKKVSIVGFGGLGKTTLARAVYEKIKGDFDCRAFVPVGQNPDMKKVLRDILIDLGNPHSDLAMLDANQLIKKLHEFLENKRYLVIIDDIWDEKLWEGINFAFSNRNNLGSRLITTTRIVSVSNSCCSSDGDSVYQMEPLSVDDSRMLFYKRIFPDKNGCLNEFEQVSKDILKKCGGVPLAIITIASALAGDQKMKPKCEWDILLQS…	MDPIRSRTPSPARELLPGPQPDGVQPTADRGVSPPAGGPLDGLPARRTMSRTRLPSPPAPSPAFSAGSFSDLLRQFDPSLFNTSLFDSLPPFGAHHTEAATGEWDEVQSGLRAADAPPPTMRVAVTAARPPRAKPAPRRRAAQPSDASPAAQVDLRTLGYSQQQQEKIKPKVRSTVAQHHEALVGHGFTHAHIVALSQHPAALGTVAVKYQDMIAALPEATHEAIVGVGKQWSGARALEALLTVAGELRGPPLQLDTGQLLKIAKRGGVTAVEAVHAWRNALTGAPLNLTPEQVVAIASNIGGKQALETVQALLPVLCQAHGLTPDQVVAIASNGGGKQALETVQRLLPVLCQAHGLTPEQVVAIASNIGGKQALETVQRLLPVLCQAHGLTPEQVVAI…	0
MEIGLAVGGAFLSSALNVLFDRLAPHGDLLNMFQKHKDHVKLLKKLEDILLGLQIVLSDAENKQASNRHVSQWFNKLQNAVDGAENLIEQVNYEALRLKVEGQHQNLAETSNQQVSDLNLCFSDDFFLNIKDKLEETIETLEVLEKQIGRLGLKEHFGSTKQETRTPSTSLVDDSDIFGRQNDIEDLIDRLLSEDASGKKRTVVPIVGMGGLGKTTLAKAVYNDERVQIHFGLKAWFCVSEAFDAFRITKGLLQEIGSFDLKADDNLNQLQVKLKERLKGKKFLIVLDDVWNDNYNKWDELRNVFVQGDIGSKIIVTTRKESVALMMGNEQISMDNLSTESSWSLFKTHAFENMGPMGHPELEEVGKQIAAKCKGLPLALKTLAGMLRSKSEVEEWKRI…	MKIAPVAINHSPLSREVPSHAATTQAKQTNLQSEAGDLDARKSSASSPETRALLATKTVLGRHKIEVPAFGGWFKKKSSKHETGGSSANADSSSVASDSTEKPLFRLTHVPYVSQGNERMGCWYACARMVGHSVEAGPRLGLPELYEGREGPAGLQDFSDVERFIHNEGLTRVDLPDNERFTHEELGALLYKHGPIIFGWKTPNDSWHMSVLTGVDKETSSITFHDPRQGPDLAMPLDYFNQRLAWQVPHAMLYR	0
MTNCEKDEEFVCISCVEEVRYSFVSHLSEALRRKGINNVVVDVDIDDLLFKESQAKIEKAGVSVMVLPGNCDPSEVWLDKFAKVLECQRNNKDQAVVSVLYGDSLLRDQWLSELDFRGLSRIHQSRKECSDSILVEEIVRDVYETHFYVGRIGIYSKLLEIENMVNKQPIGIRCVGIWGMPGIGKTTLAKAVFDQMSSAFDASCFIEDYDKSIHEKGLYCLLEEQLLPGNDATIMKLNSLRDRLNSKRVLVVLDDVCNALVAESFLEGFDWLGPGSLIIITSRDKQVFRLCGINQIYEVQGLNEKEARQLFLLSASIKEDMGEQNLHELSVRVISYANGNPLAISVYGRELKGKKKLSEMETAFLKLKRRPPFKIVDAFKSSYDTLSDNEKNIFLDIAC…	MCIRQVLILFALLASCTISIDAEQRVLVSEQRTVDRARSLRAAESTNNEERIMTEIIKRLRTATWIETGRTDDYVKTTLRLDNLSGAALKSAPNYMYYEHFLNALEGRILEVWLSKGVPTKNVWATYKLDDIPTAQLNDNDGFKTYLRYAIMEDNKIFKLKSNDQPVAIDYSGTPAELKAKVDMWVSLKRPNYYVSRMLDLDRRSINTFRRSPKFQLYEMFQMKTWAAKGYPTNYFWKDHRLHEVPQQQLQNNGLYKKFVRYAMMVDDESFKNGKTVKITADESKAEISTKVTIWASKDRPFEYVKKVLGLRGAADTTNANYKYFEDFLLQTNRPKKSK	0
MAESFLFNIIERVLAKVSSIAVYEISLAWNVKTDLRKLQSTLSTIKAVLLDANEKQAKNHEVRDWLEKLRDVVYDVDDLMDDLSTQLLLQMHFQKSFGKKVRRFFSSSNPIIYRFKIGRRVKEIRELLNEIADDRKSFHFTEHNYLIPAENTSREQTHSSVRASDIIGRDADQENIVKQLIDSHNEENISVIPIVGLGGLGKTTLVKLVYNDNRVVQNFDLRMWVSISEDFSLRKIIEKILRSATGESFDHLDMDQLQGCLGNVLRLKRYLLVLDDVWNEDQHKWTDLRELLMNCASGSKIVVTTRSKMAALITGTVPPYYLEGLASDDCLSLFLKCAFGGQDNMFPNLVEIGKEIVKKCGGVPLAVKTLGRLLYTKTDENEWLQIRDNEIWEIEQKES…	MGNVCVGGSRMSHQVYSPDRADTPPRSERNTPDRRQRAAGDAERTQSMRLQQKINDLKPYVRHARGPIKAYGQAALDRASGKKTSVSFAQLDATHLDAMVDVENKRNPGLNLRHFRDHNELIQAIQSCGPNSFRAIFPQTCPETRQTLKHHVMADVRLHQGGAPTIIITEPAVIVGARYQQLQRHNLTLEDLSESGVPLSQVAIIETQAQKTSDDCVMYSLNYAIKAHKKAAQFDDIHHGLQHGTLSTESESRARTTLGALEANSSYSVMHEGAHAAFGADVLPVDFYKHGASLTQAKQLMKRPDGRMAGRVNSEGHSEAENLVQRNQAFRVKRRELLDDETPSNTQFSASIDGFRLQEIKRVLAEEQR	0
MSYLREVATAVALLLPFILLNKFWRPNSKDSIVNDDDDSTSEVDAIPDSTNPSGSFPSVEYDVFLSFRGPDTRKQFTDFLYHFLCYYKIHTFRDDDELRKGKEIGPNLLRAIDQSKIYVPIISSGYADSKWCLMELAEIVRRQEENPRRIILPIFYMVDPSDVRHQTGCYKKAFQKHANKFNGETIQNWKDALKKVGDLKGWHIGKDDTQGAIADEVSADIWSHISKENLILETDELVGIDDHITAVLEKLSLDSENVTMVGLYGMGGIGKTTTAKAVYNKISSCFDRCCFIDNIRETQDQKDGVVVLQKKLVSEILRIDSGSVGFNNDSGGRKTIKERVSRFKILVVLDDVDEKFKFEDMLGSPKDFISQSRFIITSRSMRVLGTLNENQCKLYEVGS…	MYHSKVGLLAVALVMQAILLCGCDASAMRYASGFQNNERQSSEQESYSRSAQSSEKSSSGYQMGEMASAGVGMSSGYGGSGYSSGGGYQQGVGYSGCDSDYSSGGIGGIVNTATGLASSVTGMAGGLGGGGGLADVGGVVNTVSGLADVGGLTNTVSGLADVGGVTNTVGGLVNGIAGGGAGGGLLGGVLGGGDGGCGGNCGGNCGGNCGGRGGGGGGLLGGILGGGSGGGRGARVSARVC	0
MAESFLFNIIERVLAKVSSVAVTEISLAWNVKTELRKLQSTLSTIKAVLLDANEQQAKNHEVRDWLEKLRDVVYDVDDVLDDLSTQLLLQIHFQKSLKKKVRKFFSSSNPIIYRFKIGRKVKEIRELLNEIADDRKSFHFTEHTCLNPVENICREQTHSFVRASDIIGRETDQENIVKQLIDARDEENISVIPIVGLGGLGKTTLVKLVYNYNTVVQNFDLRMWVSISEDFSLSKVIEKILRSATGESFGHLDMDQLQGHLSEVLRSKRYLLVLDDVWNEDQNKWTDLRELLMNCSKGSKIVVTTRSKMVALITGTVAPYYLGGLTDDACLLLFLKCAFVGEDKLLPNLVEIGKEIVKKCGGVPLAVKTLGRLLYMKTDENEWLRIRDNEIWEIEQKQS…	MPYTVSSPNQLVYFGSVWADPIALIDLCTVSLGNQFQTQNARTTVQQQFSDLFKTVPTRTIRFSDGENGFRVFRYNSTLDPLITALLNSFDTRNRIIETENPANPNTAEIASATQRVDDATVSIRACINNLMNELARGTGMLNTVSFETISNLTWTTAATT	0
MEIGLAVGGAFLSSALNVLFDRLAPHGDLLMFQKNKNDVRLLKKLKMTLVGLQVVLSDAENKQASNQHVSQWLNELRGAVDGAENLMEQVNYEALRLKVEGRHQNLAETNNQQVSDLKLNLSDDYFLDIKEKLEETIETLEDLQKQIGDLGLQKHLDLGKKLESRTPSTSLVDESKILGRMIEKERLIDRLLSSDSNGENLTVVPIVGMGGVGKTTLAKIVYNDKKVKDHFGLKAWFCVSEAYDAFRITKGLLQEIGSFDLKDDNNLNQLQVKLKESLKGKRFLVVLDDLWNDDCDEWDDLKNLFVQGAMGSKILVTTRKEDVALMMGNGAINVKTLSDEVSWDLFKQHSLKNRDPEEHPELEEVGKQIADKCKGLPLALKALAGILCRKSEVYEWKNV…	MVKCTPLLALTVIVSAGSDALSDPTVKRLAKLATINQAPATQSNSDSKRVLRASDVPDEVAAGESRSPKSLWPWEVEDKLAPLKEKLISTSADDLEAGGSANKNALPMIWRWLWQNQIETKKTPIDEISKEVQTAMDLISSQATHEELNKAGVSVSDYVKALRFTLSDIDVVNRGMEYNIHLGNK	0
MAASAALVFAGKSVATSAISFLVNKAFSYIDEYCKSENMDELKNRLLRAMPHIQAVFDVVNPELVREQSSGLDAWLWQLRDAVEAAEDAIDELEYYELEEKAKDQKVSEWGSPLGKMKHKFVRSFGPAINKTIKKISHRDTLKRLMKSVDDLDKAAVGVSDFLKLTDHLNGGSSTSSQQLMDNDRQTSSTSSATNFVGREKEKEQIIGWLANTSDELGETMVIKTNSIPIISVIGHGGMGKTALAQSICGQDEVVKHFKVIWTTISTSFDATSVTSKILEDATRVKPSSDHLEPLQRDLKEKLASINFLLVLDDVWEDKKRDEWEKLFAPLKELNTTGSKILLTTRMQSVADMAAKVMGVERDKFLTLQGLEDDKNLKLFGHHAFSGLNPRDDAYLMVI…	MRIGPSQLSVPLAATLATPTHAIPSAPANVPHQPGGNQPPGARPRRRAATLPPLMPLPDSAMTGMQALVALDGEFSEQRLVEVQSRQVTVQAAQSTLSKYLAQAGTARKTDSIAERFAAGTLQPVYLDSAAFTAMARGLSGRARAAAGPVLVDAKHGRIIFDLKRAFAAGDNFSDPARSALSRALDLPALGLATPEWLQPASSAQPRRKLQQAARYHGHEIPARDGGAAFFKANDHHLVAGKQALLRKHRKELIHENYFQAPSTRALGKDVMVHRGLFDNHAGIPENSLAAIDRAYEQGYRNLELDVEVSADGVPVLMHDFSIGRMTDDPQNRLVSQVPFAQLREMPLVIRNPVDGNFIKTDQTIAAVEQALEHALHKPEAMSVALDCKEDTAEAVAMV…	0
MAELTAGAVSSLLGLIRNAELMMSGRAKEDMQFIKDEMDSINGTLMYLTENKASHDDQVRAWMKQVRDIAYVADDCIMLYRRDLTPPEPGFWPWLRHVPTWLSTVPTRHRLAKKIHELKDRVREVGERRQRYGVVGEIPTKNAASSSGHGSQTAPSSDAAAATAAADARADEEDDDQNHAATATVVDGRPDRRRALEPRTLEDYCCENLHKWLKEFNTKRGSMVPFIAVEAPRPEDAAAVSSIVSYVAAEAAGFNPAVWVNLPLLHAEFDLPLEPWEILCYILGELKPRSQPVQAQGSRDQRKQKQEEGAKDDKAMGSDDDDDNLQSQASDEKWQVFDEMWEEIEKRNFDDRIEQLKTKIDSIKDKKTTNEIEKTVRSQEKVNLNALVYNKPLGILFLA…	KAMDASKGKILLNIEGTSSFGTYESDSITESEGYDLSARMIVDTNHHISNWKNDLFVGNGKQNANKVIKICPTWDSRKQYMMISRIVIWVCPTIPNPTGKLVVALIDPNMPSGKQVILKGQGTITDPICFVFYLNWSIPKMNNTPENCCQLHLMCSQEYKKGVSFGSVMYSWTKEFGDSPRADKDKSCMVIPLNRAIRARSQAFIEACKLIIPKGNSEKQIKKQLKELSSNLERSVEEEEEGISDSVAQLSFDEI	0
MDIVTGAIANLIPKLGELLVEEYKLHKDVKKDVEDLRKELQSMNAALIKIGEVPRDKLDRQDKLWAEEVRELSYIIEDVVDKFLVRVHGIQPHNNTNGFKGLMKKTSELLKKVKDKHGIAHAIKDIKKQLEEVAARRDRNKVVVPNPTEPITIDPCLRALYAEATELVGIYGKRDEELMRLLSMSGDDASTKKLKKVSIVGFGGLGKTTLARAVYEKIKGDFNCRAFVPAGQNPDMKKVLRDILIDLGNPHSDLAMLDANQLIKKLHAFLENKRYLVIIDDIWDEKLWEGINFAFSNRNNLGSRLITTTRIASVSNSCCSSDDDSVYQMEPLSNDDSRKLFYKRIFPFESGCPNEFEQVSEDILKKCGGVPLAIITIASALAGGQKVKPKCEWDVLLQS…	MRVLCLALMATATVLVQSPASGLTTTVADTAQTATSILTPVLAGEPNKHVATRSLRTHPIDDSDDGEERLLNGMTDFFKYHAGKMSPEQLYKYLNLKGLGQEAYKHKNYASYIKKSKKWWKNQ	0
MAASAALVFAGKSVATSAISFLVNKAFSYIDEYCKSENMDELKNRLLRAMPHIQAVFDVVNPELVREQSSGLDAWLWQLRDAVEAAEDAIDELEYYELEEKAKDQKVSEWGSPLGKMKHKFVRSFGPAINKTIKKISHRDTLKRLMKSVDDLDKAAVGVSDFLKLTDHLSGGSSTSSQQLMDNDRQTSSTSSATNFVGREKEKEQIIGWLANTSDELGETMVIKTNSIPIISVIGHGGMGKTALAQSICGQDEVVKHFKVIWTTISTSFDATSVTSKILEDATRVKPSSDHLEPLQRDLKEKLASINFLLVLDDVWEDKKRDEWEKLFAPLKELNTTGSKILLTTRMQSVADMAAKVMGVERDKFLTLQGLEDDKNLKLFGHHAFSGLNPRDDAYLMLI…	MRSLLLTVLLNLVVLLATTGAVSSNLNTAVNYASTSKIRFLSTEYNADEKRSLRGDYNNEVTKEPNTSDEERAFSISKSAEYVKMVLYGFKLGFSPRTQSKTVLRYEDKLFTALYKSGETPRSLRTKHLDKASASVFFNRFKKWYDKNVGPS	0
MAPAVIASQGVIMRSLTSKLDSLLLQPPEPPPPAQPSSLRKGERKKILLLRGDLRHLLDDYYLLVEPPSDTAPPPDSTAACWAKEVRELSYDVDDFLDELTTQLLHHRGGGDGSSTAGAKKMISSMIARLRGELNRRRWIADEVTLFRARVKEAIRRHESYHLGRRTSSSRPREEDDDDDREDSAGNERRRFLSLTFGMDDAAVHGQLVGRDISMQKLVRWLADGEPKLKVASIVGSGGVGKTTLATEFYRLHGRRLDAPFDCRAFVRTPRKPDMTKILTDMLSQLRPQHQHQSSDVWEVDRLLETIRTHLQDKRYFIIIEDLWASSMWDIVSRGLPDNNSCSRILITTEIEPVALACCGYNSEHIIKIDPLGDDVSSQLFFSGVVGQGNEFPGHLTEV…	MHYITPIILMSIGQFLDILLGAGGLVGAMTPHHQINCNSPYLTFPRLTAKCDSCQLHTKVTNLVSCTSCRKSSLVYEECSTKGCPANWHKSTCQEHKFKRGILHSRCENCQQHKKETQTISCKNCKNSASTFPYCSSPECHSRW	0
MAESFLFNIIERVLAKVSSVAVTEISLAWNVKTELRKLQSTLSTIKAVLLDANEQQAKNHEVRDWLEKLRDVVYDVDDVLDDLSTQLLLQIHFQKSLKKKVRKFFSSSNPIIYRFKIGRKVKEIRELLNEIADDRKSFHFTEHTCLNPVENICREQTHSFVRASDIIGRETDQENIVKQLIDARDEENISVIPIVGLGGLGKTTLVKLVYNYNTVVQNFDLRMWVSISEDFSLSKVIEKILRSATGESFGHLDMDQLQGHLSEVLRSKRYLLVLDDVWNEDQNKWTDLRELLMNCSKGSKIVVTTRSKMVALITGTVAPYYLGGLTDDACLLLFLKCAFVGEDKLLPNLVEIGKEIVKKCGGVPLAVKTLGRLLYMKTDENEWLRIRDNEIWEIEQKQS…	MVKCTPLLALTVIVSAGSDALSDPTVKRLAKLATINQAPATQSNSDSKRVLRASDVPDEVAAGESRSPKSLWPWEVEDKLAPLKEKLISTSADDLEAGGSANKNALPMIWRWLWQNQIETKKTPIDEISKEVQTAMDLISSQATHEELNKAGVSVSDYVKALRFTLSDIDVVNRGMEYNIHLGNK	0
MADAFLSFAVQKLGDFLIQQVSLRTNLRDEIEWLKNELLFIQSFLKDAELKQCVDHRVQQWVFEINSIANDAVAILETYSFEAGKAASHLKVCACICWKEKKFYNVAKEIQSLKQQIMDISRKRETYGITNINYNSGEGPSNQVTTLRRTTSYVDEQDYIFVGLQDVVQTLLAELLKAEPRRSVLSIYGMGGLGKTTLARNLYNSLKSFPTRTWICVSQEYNTMDLLRNIIKSIQGRTKETLDLLERMTEGDLEIYLRDLLKERKYLVVVDDVWQREAWESLKRAFPDGKNGSRVIITTRKEGVAERADDRGFVHKLRFLSQEESWDLFRRKLLDVRAMVPEMESLAKDMVEKCRGLPLAIVVLSGLLSHKKGLNQWQKVKDHLWKNIKEDKSIEISNI…	MHRPITAGHTTSRLILDQSKQISRTPSESSAQSALSQQASMSSPVLERSKSAPTLLTAAQRTMLAQVGACNAHLTSDENMAINELRLHKPRLPKDTWFFTDPNKDPDDVVTYTLGKQLQAEGFVHITDVVATLGDAEVRSQRAEMAKGVFNKLELHDVHVSRGRDYAMNSLQSKEHAKFLLEGHALRAGPGEIHRDSLQDMSRRLARAPHGVGIVVIAGMSDINALITTCPDMVRERVDDITIMGGVEPLKDADGFVQPDARAYNNATDMDAARSLYRKAQELGIPLRIVTKEAAYKTAVSPSFYEGIAGSGHPVGHYLRDVQKSALKGLWEGIQAGLLPGLDDSWFFRTFMPNAQIEVAQLDKNKESSFEDIWPKVTKLNLYDPLTLLASVPGAAKLL…	0
MAYAALSSLMYTLQQLLKPNQSFVCRYSTQQLVQSLYQNLTALQLFLDHTTTKDIETLKVIEKRIRDVVYKAEDKVDSSLRNIILADCTENREGACKFFEEELLKVEKDVDSLSKEVMQIEFNKHGCRSAELATTDPSSSGKSTIEEHTIVGMEDEYNTILDRLTAQTDELTVIPIFGMGGIGKTTLARKVYDDSSIRSRFDRHAWVTTSEEFNERRMLLEVVSSITTGSNQGKSDDQLMEIVYRSLKGRRFLIVIDDIWSTQAWDQMQRIFPNDDSKSRILLTTRLKYVADYVSSPDFPPHSKSFLSLDDSWNLFTEKVFNEDTCPPHLEETGKHIVQQCQGLPLSVVVVAGLVGKMDPTHDNWENVEENLNSFFGTVSERCHSILSLSYNYLPQYLR…	MRLSTIILAVSAVTLVAGVNALCEAANVDQAMVMPLTYANSVSEDLNNADGKRYLRSSENEERLGGANMFNIKKLEDALNDTTYAKTLFRRWKRSGVNEDTITTKFKNLQISLDENALELIQSYRIWLNAHATKTNPKLFDRAKIKKALEDGTYANVLYGRWKRYGFESDDVFKRFQRMGVNKDDNLYQVYKNYVTWLNVHHPLKKSTLTTPEAFLFYPSRIQRAKSDPAFAETLFAKWKSSGLDEGPVYKKLWDMGLKKDNAIYKLYTDYVLWLDKHFPLPAKATN	1
MEIGLAVGGAFISSALNVLFDRLALHGDLFNMFQKHKHHVRLLKKLRMTLLGLQAVVSDAQNKQASNPYVSQWLNEIQDAVDGAENLIEEVNFEALRLKVEGQHQNFANTISNQQVSDLNRCLSDDFFPNIKEKLEDTIETLEELEKQIGRLGLREYLDSGKQDNRRPSTSLVDESDILGRQNEIEELIDRLLSDDANGKNLSVVPVVGMGGVGKTTLAKAVYNDEKVKDHFGLKAWICVSEPYDAVRITKELLQEISSSDCTGNSNLNQLQIKLKESLKGKKFLIVLDDVWNENYDEWDDLRNIFVQGDIGSKIIVTTRKESVALMMGCGAVNLGTLSSEVSWALFKRHSLENRGPEEHPELEEVGKQIAHKCKGLPLALKALAGILRSKSDLNEWRD…	MKLLISIFIGFLAISTSQQEDVSTPAPNFPDFCSNPNLNKNAKVKACCDAVTKAANAGSYSGADGPVPDECTLKSCGRVCNRFFHKKGENRVTEMPESKTTESESSEECECGDSGDETTTGAQPTPRNVYPSGPEPSTPGGKVASHKPPAAPSTPQPGYPQPPAAPTTKPPRNPYPSGPEPTPKQPAPSSPTPPSSAPSVPAPPSGQYPPGSNVTSNSLTVPPLYTTKETCLPLTPDMPGVVDQWLNKPKTGRFVWHALTNAHSYGGECGLGIQYPYHACVGRDLWSPVKKWVRSCLTDIPNHYIRNDQVCVNKCVKIEYKNKTLIMPIMDETDYLKPYELDISEPAFKYLEMNPNAGWCTATVTYIRCEKLGN	0
MEIGLAVGGAFLSSALNVLFDRLAPHGDLLNMFQKHKDHVKLLKKLEDILLGLQIVLSDAENKQASNRHVSQWFNKLQNAVDGAENLIEQVNYEALRLKVEGQHQNLAETSNQQVSDLNLCFSDDFFLNIKDKLEETIETLEVLEKQIGRLGLKEHFGSTKQETRTPSTSLVDDSDIFGRQNDIEDLIDRLLSEDASGKKRTVVPIVGMGGLGKTTLAKAVYNDERVQIHFGLKAWFCVSEAFDAFRITKGLLQEIGSFDLKADDNLNQLQVKLKERLKGKKFLIVLDDVWNDNYNKWDELRNVFVQGDIGSKIIVTTRKESVALMMGNEQISMDNLSTESSWSLFKTHAFENMGPMGHPELEEVGKQIAAKCKGLPLALKTLAGMLRSKSEVEEWKRI…	MKLLISIFIGFLAISTSQQEDVSTPAPNFPDFCSNPNLNKNAKVKACCDAVTKAANAGSYSGADGPVPDECTLKSCGRVCNRFFHKKGENRVTEMPESKTTESESSEECECGDSGDETTTGAQPTPRNVYPSGPEPSTPGGKVASHKPPAAPSTPQPGYPQPPAAPTTKPPRNPYPSGPEPTPKQPAPSSPTPPSSAPSVPAPPSGQYPPGSNVTSNSLTVPPLYTTKETCLPLTPDMPGVVDQWLNKPKTGRFVWHALTNAHSYGGECGLGIQYPYHACVGRDLWSPVKKWVRSCLTDIPNHYIRNDQVCVNKCVKIEYKNKTLIMPIMDETDYLKPYELDISEPAFKYLEMNPNAGWCTATVTYIRCEKLGN	0
MEAAAMAVTAATGALAPVLVKLAALLDDGECNLLEGSRSDAEFIRSELEAVHSLLTPNILGRMGDDDAACKDGLIAEVRELSYDLDDAVDDFLELNFEQRRSASPFGELKARVEERVSNRFSDWKLPAASLPPSSVHRRAGLPPPDAGLVGMHKRKEELIELLEQGSSDASRWRKRKPHVPLRIMGGEMQKIVFKIPMVDDKSRTKAMSLVASTVGVHSVAIAGDLRDQVVVVGDGIDSINLVSALRKKVGPAMFLEVSQVKEDVKEITAMLAPVKSICEFHEVKTICILGLPGGGKTTIARVLYHALGTQFQCRVFASISPSSSPSPNLTETLADIFAQAQLGVTDTLSTPYGGSGTGRALQQHLIDNISAFLLNKKYLIVIDDIWHWEEWEVIRKSI…	MTTPANTTQAVGSTTSTTTTTAGATPANSGLFTIPDGDFFSTAKAVVASNAVATNEDLAKIQEIWKDMKIPSDTMAQAAWDLVRHCADVGSSAQTEMIGTGPYSNGVSRARLAAAIKEVCTLRQFCKKYAPVVWNWMLTNNSPPANWQAQGFKPEHKFAAFDFFDGVTNPAAITPKEGLMRPPSEAEMNAAQTAAFVKITKARAQSNDFASLDAAVTRGRITGTTVAEAVVSLPPP	0
MAASAALVFAGKSVATSAISFLVNKAFSYIDEYCKSENMDELKNRLLRAMPHIQAVFDVVNPELVREQSSGLDAWLWQLRDAVEAAEDAIDELEYYELEEKAKDQKVSEWGSPLGKMKHKFVRSFGPAINKTIKKISHRDTLKRLMKSVDDLDKAAVGVSDFLKLTDHLNGGSSTSSQQLMDNDRQTSSTSSATNFVGREKEKEQIIGWLANTSDELGETMVIKTNSIPIISVIGHGGMGKTALAQSICGQDEVVKHFKVIWTTISTSFDATSVTSKILEDATRVKPSSDHLEPLQRDLKEKLASINFLLVLDDVWEDKKRDEWEKLFAPLKELNTTGSKILLTTRMQSVADMAAKVMGVERDKFLTLQGLEDDKNLKLFGHHAFSGLNPRDDAYLMVI…	MSSSVYESIIQTRASVWGSTASGKAVVDSYWIHELGTGSQLVQTQLYSDSRSKSSFGYTAKVGDLPCEEEEILSQHVHIPIFDDIDFSINIDDSVLALSVCSNTVNANGVKHQGHLKVLSPAQLHSIGSTMNRSDITDRFQLQEKDIIPNDRYIEAANKGSLSCVKEHTYKIEMCYNQALGKVNVLSPNRNVHEWLYSFKPNFNQVESNNRTVNSLAVKSLLMSAENNIMPNSQAFVKASTDSHFKLSLWLRVPKVLKQISIQKLFKVAGDETNKTFYLSIACIPNHNSVETALNITVICKHQLPIRKCKAPFELSMMFSDLKEPYNIVHDPSYPQRIVHALLETHTSFAQVLCNNLQEDVIIYTLNNHELTPGKLDLGERTLNYSEDAYKRKYFLSKT…	0
MAERVVTMAIGPLVSMLKDKASSYLLDQYKVMEGMEEQHKILKRKLPAILDVITDVEEQAMAQREGAKAWLQELRTVAYVANEVFDEFKYEALRREAKKNGHYIKLGFDVIKLFPTHNRVAFRYKMGRKLCLILQAVEVLIAEMQVFGFKYQPQPPVSKEWRHTDYVSIDPQEIASRSRHEDKKNIIGILVDEASNADLTVVPVVAMGGLGKTTLAQLIYNDPEIQKHFQLLLWVCVSDTFDVNSLAKSIVEASPNKNVDTDKPPLDRLQKLVSGQRYLLVLDDVWDNKELRKWERLKVCLQHGGMGSAVLTTTRDKRVSEIMGADRAAYNLNALEDHFIKEIIEARAFSSKKEKPIELVEVVDEIVKRCCGSPLAATALGSVLCTKTSVKEWKAVSSG…	MRSLLLTVLLNLVVLLATTGAVSSNLNTAVNYASTSKIRFLSTEYNADEKRSLRGDYNNEVTKEPNTSDEERAFSISKSAEYVKMVLYGFKLGFSPRTQSKTVLRYEDKLFTALYKSGETPRSLRTKHLDKASASVFFNRFKKWYDKNVGPS	0
MASATVDFGIGRILSVLENETLLLSGVHGEIDKMKKELLIMKSFLEDTHKHGGNGSTTTTTQLFQTFVANTRDLAYQIEDILDEFGYHIHGYRSCAKIWRAFHFPRYMWARHSIAQKLGMVNVMIQSISDSMKRYYHSENYQAALLPPIDDGDAKWVNNISESSLFFSENSLVGIDAPKGKLIGRLLSPEPQRIVVAVVGMGGSGKTTLSANIFKSQSVRRHFESYAWVTISKSYVIEDVFRTMIKEFYKEADTQIPAELYSLGYRELVEKLVEYLQSKRYIVVLDDVWTTGLWREISIALPDGIYGSRVMMTTRDMNVASFPYGIGSTKHEIELLKEDEAWVLFSNKAFPASLEQCRTQNLEPIARKLVERCQGLPLAIASLGSMMSTKKFESEWKKV…	MGLCASKPRTTSGYNTYASYNSGSSTPEPEETGSSRVTETHPEFRSIPDRAKDKAIALKEALSRQSGYITPRLEYYARTALAQAAQTGSTPEITDLDIENIGDLTDTYNQRLSNINLKHHTSPQDFFQEFMTSQEPCWRSVVRLSPNSRHHVAIDVRNQDDVRTMLIIESALAYGKSNNATGFLPGYLQMHNNVKNYAQDNGRMAVIQLGVQKSKYDCIIFSLNNALAAYQKDTIFDSLHDSLRENGSCFQPREHKSETVSGIEVIDGTKILPAVFFKHTHSRSTINDAIEEQPELADRNVSTNRESAHQTLSERVADFRVQRSERSYSMSIESSRLRKIRKAIES	1
MEGNGIMVSAATGAMNSLLAKLAALLEEDYQMHKGMKREIAFLKDELSSMNALLERLADTEAALDPQTKEWRSQVREMSYDIEDCIDEYTRQLRHGQPQRPGGNGIMGFFHGYVQKVKDLVGRHEIAEQIQELKARIVEAGHRRKRYKLDSAVNCKSNHVVPIDRRLPALFAELDALVGIDRPRDEIIKLLDDGEQRMKVVSIVGSGGLGKTTLANQVYQKIGEQFDCKAFVSLSQHPDMEMIFQTILYQVNDEVGRIRSGDKEQVISELRAFLKNKRRIFGSEDKCPHQLKDIAVEIVRKCGGLPLAIISMASLLTTKSYVRAEWFKVRDSIGSGIEKNSDVEEMNMILSLSYYDLPHHLRTCLLYLSMFPEDYVVNRDYLVRRWVAEGFIKANGGRT…	MCIRQVLILFALLASCTISIDAEQRVLVSEQRTVDRARSLRAAESTNNEERIMTEIIKRLRTATWIETGRTDDYVKTTLRLDNLSGAALKSAPNYMYYEHFLNALEGRILEVWLSKGVPTKNVWATYKLDDIPTAQLNDNDGFKTYLRYAIMEDNKIFKLKSNDQPVAIDYSGTPAELKAKVDMWVSLKRPNYYVSRMLDLDRRSINTFRRSPKFQLYEMFQMKTWAAKGYPTNYFWKDHRLHEVPQQQLQNNGLYKKFVRYAMMVDDESFKNGKTVKITADESKAEISTKVTIWASKDRPFEYVKKVLGLRGAADTTNANYKYFEDFLLQTNRPKKSK	0
MAETVLSMARSLVGSAISKAASAAADETSLLLGVEKDIWYIKDELKTMQAFLRAAELMKKKDELLKVWAEQIRDLSYDIEDSLDEFKVHIESQTLFRQLVKLRERHRIAIRIHNLKSRVEEVSSRNTRYSLVKPISSGTEIDMDSYAEDIRNQSARNVDEAELVGFSDSKKRLLEMIDTNANDGPAKVICVVGMGGLGKTALSRKIFESEEDIRKNFPCNAWITVSQSFHRIELLKDMIRQLLGPSSLDQLLQELQGKVVVQVHHLSEYLIEELKEKRYFVVLDDLWILHDWNWINEIAFPKNNKKGSRIVITTRNVDLAEKCATASLVYHLDFLQMNDAITLLLRKTNKNHEDMESNKNMQKMVERIVNKCGRLPLAILTIGAVLATKQVSEWEKFYE…	MRIGPSQLSVPLAATLATPTHAIPSAPANVPHQPGGNQPPGARPRRRAATLPPLMPLPDSAMTGMQALVALDGEFSEQRLVEVQSRQVTVQAAQSTLSKYLAQAGTARKTDSIAERFAAGTLQPVYLDSAAFTAMARGLSGRARAAAGPVLVDAKHGRIIFDLKRAFAAGDNFSDPARSALSRALDLPALGLATPEWLQPASSAQPRRKLQQAARYHGHEIPARDGGAAFFKANDHHLVAGKQALLRKHRKELIHENYFQAPSTRALGKDVMVHRGLFDNHAGIPENSLAAIDRAYEQGYRNLELDVEVSADGVPVLMHDFSIGRMTDDPQNRLVSQVPFAQLREMPLVIRNPVDGNFIKTDQTIAAVEQALEHALHKPEAMSVALDCKEDTAEAVAMV…	0
MECKEEENGQTVIPIFYNVDPSHVRYQTESFGAAFAKHESKYKDDVEGMQKVQRWRTALTAAANLKGYDIRNGIESENIQQIVDCISSKFCTNAYSLSFLQDIVGINAHLEKLKSKLQIEINDVRILGIWGIGGVGKTRIAKAIFDTLSYQFEASCFLADVKEFAKKNKLHSLQNILLSELLRKKNDYVYNKYDGKCMIPNRLCSLKVLIVLDDIDHGDQMEYLAGDICWFGNGSRVIVTTRNKHLIEKDDAIYEVSTLPDHEAMQLFNMHAFKKEVPNEDFKELALEIVNHAKGLPLALKVWGCLLHKKNLSLWKITVEQIKKDSNSEIVEQLKISYDGLESEEQEIFLDIACFFRGEKRKEVMQILKSCDFGAEYGLDVLINKSLVFISENDRIEMH…	MKIGTQATSLAVLHNQESHAPQAETAVRPEPAQAVPEIPSDLAIRPRARGIHPFLAMTLGDKGCASSSGVSLEEDSHTQASLSDFSVASRDVNHNNICAGLSTEWLVMSSDGDAESRMDHLDHNGEGQSSGTQRHQVYNDALAAALSNDDEAPFFTASTAVIEDAGFSLRREPKTVRTSGGSAQLGQTVADDVAQSGRKHLLSLRFANVQGHAIACSCEGSRFKLFDPNLGEFQSSRSAAPQLLKSLIDHYNSLNYDVACVNEFRVS	0
MAADISSSAPRTSPYTGEWEYDVFLCFRGDDTRDGFTSHLLSALSDKKIRAFIDEKLEKTESIDELISILQRCPLSVVVFSERFADSIWCLEEVVTIAERMEKVGHRVLPVFYKVDPSDVKDKSHRTGPKRWMDALKAVAKCAGHTSQAIKIESELIKAVVETVQKQLIDMSPSINRNNLVAMGSRIFEVERLLAMDKLDDTCIIGLWGMGGVGKTTLAEACYDRVTSSNKGIKHLFIRNVNEMCEKHHGVDKIVHKLYSKLLDENNIDREDLNIAYRRERLSRLRVFVVLDNVETLEQLEKLALGYVFNLSKVFAAGSRIIITTRNKKVLQNAMAKIYNVECLNDKESIRLFSLHAFKQDRPQDNWMGKSRLATSYCKGNPLALKILGGALFDEDVHY…	MKISALFSVAALLSQSMPVLGYLFYRCGNDHITERALINQISMEHKKLTGQGSSVDSFPGGRATAEVTFWEPSISNPGTYLDIKVKFNIYRQMLSFEVSSSGKIIPQEGDYGVEIPEEDLEVSDEPYYAN	0
MAELMATMVVGPLLSMVKDKASSYLLEQYKVMEGMEEQHEILKRKLPAILDVIADAEEQAAKHREGAKAWLEELRKVAYQANDVFDEFKYEALRRKAKAKGHYKKLGSIVVIKLIPTHNRILFRYRMGNKLRMILNAIEVLIAEMNAFRLKFRPEPPMSSIKWRKTDSKISNLSMDIANKSRKKDKEEIVNRLLAQASNGDLTVIPIVGMGGMGKTTLAQLVYNDPEIQKHFQLLLWLCVSDNFDVDSLAKRIVEAAPKEMNKKNDNGGAKKLPQDELKEVVSGQRYLLILDDVWNRDASKWEALKYNLKHGGSGSSVLTTTRDQAVAQLMAPAQEVYDLKNLNESFIEEIIKRSAFNSEQERPPPELLEMVGDIAKKCSGSPLAATALGSTLHTKTTK…	MHYITPIILMSIGKFLGMILGAGSLVGAMTPHHQSNCNSPCLVFVTFTKKCDSCQFNTKFTNLMSCTSCRKSSVVYEECSTKGCPANWHKSTCQEPKFERGVLHSLCANCQKHTKATPTISCKNCKNSASTYPYCSSPECHRRW	0
MAEGFVSFGLQKLWDLLSRESERLQGIDEQLDGLKRQLRSLQSLLKDADAKKHGSDRVRNFLEDVKDLVFDAEDIIESYVLNKLRGEGKGVKKHVRRLARFLTDRHKVASDIEGITKRISEVIGEMQSFGIQQIIDGGRSLSLQERQREIRQTYPDSSESDLVGVEQSVKELVGHLVENDVHQVVSIAGMGGIGKTTLARQVFHHDLVRRHFDGFAWVCVSQQFTQKHVWQRILQELQPHDGDILQMDEYALQRKLFQLLEAGRYLVVLDDVWKKEDWDRIKAVFPRKRGWKMLLTSRNEGVGIHADPTCLTFRASILNPEESWKLCERIVFPRRDETEVRLDEEMEAMGKEMVTHCGGLPLAVKALGGLLANKHTVPEWKRVFDNIGSQIVGGSGLDD…	MMMISTKSKLRNIFLLLAIANVNFCVKGHPMNSAKLAEEVKDGVNQPEFDRGFLRPFGAKMKFLKPDQVQKLSTDDLITYMAEKDKNVRDLAIKLRDAKQDSTKNGTPEIKQKYDKAYEKTKAAAEKLVSEESLTRDALLELTEEQYVEKAALFDKDVYRNNLQRQTYERLLRSETDVSYREVARTFIAREGEPALNAKIERLALTLENNADTRSKLDYLAIAADFLKNQANLHADDPELNLYKAETKAREIKANRAMKEALEGADKLFERNKILKSPDMRYKSAGFQAFIDKMMAWLSKIMTTKSYIKSLAKP	0
MAETVLSMARSLVGSAISKAASAAANETSLLLGVEKDIWYIKDELKTMQAFLRAAELMKKKDELLKVWAEQIRDLSYDIEDSLDEFKVHIESQTLFRQLVKLRERHRIAIRIHNLKSRVEEVSSRNTRYSLVKPISSGTEIDMDSYAEDIRNQSARNVDEAELVGFSDSKKRLLEMIDTNANDGPAKVICVVGMGGLGKTALSRKIFESEEDIRKNFPCNAWITVSQSFHRIELLKDMIRQLLGPSSLDQLLQELQGKVVVQVHHLSEYLIEELKEKRYFVVLDDLWILHDWNWINEIAFPKNNKKGSRIVITTRNVDLAEKCATASLVYHLDFLQMNDAITLLLRKTNKNHEDMESNKNMQKMVERIVNKCGRLPLAILTIGAVLATKQVSEWEKFYE…	MKLLGAASTGAITSFLLLVPAALGTQVYTCYRSQPLSKALIDDLARYATADQVYENDPGYGDRQVHKTHRFSKNKDATGSVDYLIQIVGPQNTIMVFEYSSHRWLECPLSEGMPRFNR	0
MAELTAGAVSSLLGLIRNAELMMSGRAKEDMQFIKDEMDSINGTLMYLTENKASHDDQVRAWMKQVRDIAYVADDCIMLYRRDLTPPEPGFWPWLRHVPTWLSTVPTRHRLAKKIHELKDRVREVGERRQRYGVVGEIPTKNAASSSGHGSQTAPSSDAAAATAAADARADEEDDDQNHAATATVVDGRPDRRRALEPRTLEDYCCENLHKWLKEFNTKRGSMVPFIAVEAPRPEDAAAVSSIVSYVAAEAAGFNPAVWVNLPLLHAEFDLPLEPWEILCYILGELKPRSQPVQAQGSRDQRKQKQEEGAKDDKAMGSDDDDDNLQSQASDEKWQVFDEMWEEIEKRNFDDRIEQLKTKIDSIKDKKTTNEIEKTVRSQEKVNLNALVYNKPLGILFLA…	MKINLSWKTYAVLSIVSLGGIHAMEDVPAELTGVSEGYTRFYRSPTASVTLSGLVNVKWDNEQMTMPLFKWIGGEQAEELHFCVHIAHSIGPKLNLARTLGTVNSNMDQHWAQAHRHSGATRRTIQDFHLFANDIPNFPDYIKIKLVPKT	0
MSYLRDVATAVALLLDNLCCGRPNLNNDNEDTIQQTDSTSPVVDPSSSSQSMDSTSVVDAISDSTNPSASFPSVEYDVFLSFRGPDTRYQITDILYRFLCRSKIHTFKDDDELHKGEEIKVNLLRAIDQSKIYVPIISRGYADSKWCLMELAKIVRHQKLDTRQIIIPIFYMVDPKDVRHQTGPYRKAFQKHSTRYDEMTIRSWKNALNEVGALKGWHVKNNDEQGAIADEVSANIWSHISKENFILETDELVGIDDHVEVILEMLSLDSKSVTMVGLYGMGGIGKTTTAKAVYNKISSHFDRCCFVDNVRAMQEQKDGIFILQKKLVSEILRMDSVGFTNDSGGRKMIKERVSKSKILVVLDDVDEKFKFEDILGCPKDFDSGTRFIITSRNQNVLSR…	MKVSSANAGVPANSADNTSARPSQTNADTTPLGRRRRAPDDAPGSPPARRQRQDSPEDSAQTMFRRAGMTSLPPSPATSEHVPLLDNRPTLERMGVDHPLPGRTWYETGHTTASPADRTSTASAAQVASSSRSAGPATAARPQPTHTSAGQQATVDRLRTQVTGFLSGALGKLQALSARNMDPELAQFRVLDVDRAIMPLLIVAENARNPGLNLVPLHMDMAEDEEVRTQPPMAGSRHIAEFVASARPGRYRAVIDDGSHTRAADIRKDASGTSVIVVDPLRKEKDESAYVDYADNVNMEFGEHAKCAFIPVDIQKSFFDCRILSLSLALKMHDKDDAFAAFHETLRNGGDPSHHVSRAQQTEELGATLVLDGAPLVDARMMKHGQAASSVSRYLGNHP…	0
MGDFLWTFAVEEMLKKVLKVAREQAGLAWGFQKHLSKLQKWLLKAEAFLRNINTRKLHHDSVRMWVDDLRHLVYQADDLLDEIVYEHLRQKVQTRKMKKVCDFFSPSTNVLIFRLNMAKKMMTLIALLEKHYLEAAPLGLVGNENVRPEIDVISQYRETISELEDHKIVGRDVEVESIVKQVIDASNNQLTSILPIVGMGGLGKTTLAKLVFSHELVRQHFDKTVWVCVSEPFIVNKILLDILQSLKGGISNGGDSKEVLLRELQKEMLGQTYFLVLDDVWNENSFLWGELKYCLLKITGNSKNSIVVTTRSAEVAKIMGTCPGHLLSKLSDDHCWSLFKESANVYGLSMTSNLGIIQKELVKKIGGVPLVAQVLGRTVKFEGDVEKWEETLKSVLRIP…	MSHHFGLRKIKLLILLFLQVHGSQCAMRNFAADRVHGVESVISGSKSSSNPMALSKSMDKPDTSDLVDSNVQAKNDGSRYEEDFTAKYSEQVDHVSKILKEIEEQEPGTIIIDHKAFPIQDKSPKQVVNFPFPKKMITESNSKDIREYLASTFPFEQQSTILDSVKSIAKVQIDDRKAFDLQLKFRQENLAELKDQIILSLGANNGNQNWQKLLDYTNKLDELSNTKISPEEFIEEIQKVLYKVKLESTSTSKLYSQFNLSIQDFALQIIHSKYKSNQISQNDLLKLITEDEMLKILAKTKVLTYKMKYFDSASKMGINKYISTEMMDLDWQFSHYKTFNDALKKNKASDSSYLGWLTHGYSIKYGLSPNNERSMFFQDGRKYAELYAFSKSPHRKIIP…	0
MELAVGASEATMRSLLGKLGNLLAQEYSLVSGVRGDIQYINDELASMQAFLRDLSVVTEGHNHDNRRKDWMKQIRDVAYDVEDCIDDFAHRLPQDSISDAKCSFILTKMYELLTWWPRRDIASRIAELKVRAQQIADRRNRYGVNNPEHCDSSNSPRPRAHAAAQDIAEYQDTKPQIVSIKEPVGMKTVMENLEKWLTEPQPDKGRAVLSIVGFGGVGKTTIAMALYRKVSGKFDCQASVAVSQNYDEDEVLRSILNQVSKQEEAGGSTESSSRDENTREPQGSSSTSSREENTAESGTKRMLNKLKKALPLSLLGGNDDKTSVRQQETMGSLQLREELKRRLAEKRYILLIDDIWSAKTWNSIIIPFLPSENDKDSRIIVTTRFHAVGSTCSPRHKND…	MKVSSANAGVPANSADNTSARPSQTNADTTPLGRRRRAPDDAPGSPPARRQRQDSPEDSAQTMFRRAGMTSLPPSPATSEHVPLLDNRPTLERMGVDHPLPGRTWYETGHTTASPADRTSTASAAQVASSSRSAGPATAARPQPTHTSAGQQATVDRLRTQVTGFLSGALGKLQALSAQNMDPELAQFRVLDVDRAIMPLLIVAENARNPGLNLVPLHMDMAEDEEVRTQPPMAGSRHIAEFVASARPGRYRAVIDDGSHTRAADIRKDASGTSVIVVDPLRKEKDENAYVDYADNVNMEFGEHAKCAFIPVDIQKSFFDCRILSLSLALKMHDKDDAFAAFHETLRNGGDPSHHVSRAQQTEELGATLVLDGAPLVDARMMKHGQAASSVSRYLENHP…	0
MAESFLFNIIERVLAKVSSIAVYEISLAWNVKTDLRKLQSTLSTIKAVLLDANEKQAKNHEVRDWLEKLRDVVYDVDDLMDDLSTQLLLQMHFQKSFGKKVRRFFSSSNPIIYRFKIGRRVKEIRELLNEIADDRRSFHFTEHNYLIPAENTSREQTHSSVRASDIIGRDADQENIVKQLIDSHNEENISVIPIVGLGGLGKTTLVKLVYNDNRVVQNFDLRMWVSISEDFSLRKIIEKILRSATGESFDHLDMDQLQGCLGNVLQLKRYLLVLDDVWNEDQHKWTDLRELLMNCASGSKIVVTTRSKMAALITGTVPLYYLEGLASDDCLSLFLKCAFGGQDNMFPNLVEIGKEIVKKCGGVPLAVKTLGRLLYTKTDENEWLQIRDNEIWEIEQKES…	MKIAPVAINHSPLSREVPSHAATTQAKQTNLQSEAGDLDARKSSASSPETRALLATKTVLGRHKIEVPAFGGWFKKKSSKHETGGSSANADSSSVASDSTEKPLFRLTHVPYVSQGNERMGCWYACARMVGHSVEAGPRLGLPELYEGREGPAGLQDFSDVERFIHNEGLTRVDLPDNERFTHEELGALLYKHGPIIFGWKTPNDSWHMSVLTGVDKETSSITFHDPRQGPDLAMPLDYFNQRLAWQVPHAMLYR	1
MAEAFVSFGLEKLWDLLSRESERLQGIDEQLDGLKRQLRSLQSLLKDADAKKHGSDRVRNFLEDVKDLVFDAEDIIESYVLNKLRGEEKGIKKHVRRLACFLTDRHKVASDIEGITKRISEVIGEMQSLGIQQQIIDGGRSLSLQERQRVQREIRQTYPDSSESDLVGVEQSVTELVCHLVENDVHQVVSIAGMGGIGKTTLARQVFHHDLVRRHFDGFAWVCVSQQFTQKHVWQRILQELQPHDGDILQMDESALQPKLFQLLETGRYLLVLDDVWKKEDWDRIKAVFPRKRGWKMLLTSRNEGVGIHADPTCLTFRASILNPEESWKLCERIVFPRRDETEVRLDEEMEAMGKEMVTHCGGLPLAVKVLGGLLANKHTVPEWKRVSDNIGSQIVGGS…	MENDPRVRKLASEGAQWAIKWQKKGWSTLTSRQKQTARAAMGIKLSPVAQPVQKVTRLSAPVALAYREVSTQPRVSTARDGITRSGSELITTLKKNTDTEPKYTTAVLNPSEPGTFNQLIKEAAQYEKYRFTSLRFRYSPMSPSTTGGKVALAFDRDAAKPPPNDLASLYNIEGCVSSVPWTGFILTVPTDSTDRFVADGVSDPKLVDFGKLIMATYGQGANDAAQLGEVRVEYTVQLKNRTGSTSDAQIGDFAGVKDGPRLVSWSKTKGTAGWEHDCHFLGTGNFSLTVFYEKAPVSGLENADASDFSVLGEATVGSVQWAGVKIAERGQGVKMVTTEEQPKGKWQALRI	1
MAERVVTMAIGPLVSMLKDKASSYLLDQYKVMEGMEEQHKILKRKLPAILDVITDVEEQAMAQREGAKAWLQELRTVAYVANEVFDEFKYEALRREAKKNGHYIKLGFDVIKLFPTHNRVAFRYKMGRKLCLILQAVEVLIAEMQVFGFKYQPQPPVSKEWRHTDYVSIDPQEIASRSRHEDKKNIIGILVDEASNADLTVVPVVAMGGLGKTTLAQLIYNDPEIQKHFQLLLWVCVSDTFDVNSLAKSIVEASPNKNVDTDKPPLDRLQKLVSGQRYLLVLDDVWDNKELRKWERLKVCLQHGGMGSAVLTTTRDKRVSEIMGADRAAYNLNALEDHFIKEIIEARAFSSKKEKPIELVEVVDEIVKRCCGSPLAATALGSVLCTKTSVKEWKAVSSG…	MAYTVSSANQLVYLGSVWADPLELQNLCTSALGNQFQTQQARTTVQQQFSDVWKTIPTATVRFPATGFKVFRYNAVLDSLVSALLGAFDTRNRIIEVENPQNPTTAETLDATRRVDDATVAIRASISNLMNELVRGTGMYNQALFESASGLTWATTP	0
MTNCEKDEEFVCISCVEEVRYSFVSHLSEALRRKGINNVVVDVDIDDLLFKESQAKIEKAGVSVMVLPGNCDPSEVWLDKFAKVLECQRNNKDQAVVSVLYGDSLLRDQWLSELDFRGLSRIHQSRKECSDSILVEEIVRDVYETHFYVGRIGIYSKLLEIENMVNKQPIGIRCVGIWGMPGIGKTTLAKAVFDQMSSAFDASCFIEDYDKSIHEKGLYCLLEEQLLPGNDATIMKLSSLRDRLNSKRVLVVLDDVCNALVAESFLEGFDWLGPGSLIIITSRDKQVFRLCGINQIYEVQGLNEKEARQLFLLSASIMEDMGEQNLHELSVRVISYANGNPLAISVYGRELKGKKKLSEMETAFLKLKRRPPFKIVDAFKSSYDTLSDNEKNIFLDIAC…	MKVSSANAGVPANSADNTSARPSQTNADTTPLGRRRRAPDDAPGSPPARRQRQDSPEDSAQTMFRRAGMTSLPPSPATSEHVPLLDNRPTLERMGVDHPLPGRTWYETGHTTASPADRTSTASAAQVASSSRSAGPATAARPQPTHTSAGQQATVDRLRTQVTGFLSGALGKLQALSAQNMDPELAQFRVLDVDRAIMPLLIVAENARNPGLNLVPLHMDMAEDEEVRTQPPMAGSRHIAEFVASARPGRYRAVIDDGSHTRAADIRKDASGTSVIVVDPLRKEKDENAYVDYADNVNMEFGEHAKCAFIPVDIQKSFFDCRILSLSLALKMHDKDDAFAAFHETLRNGGDPSHHVSRAQQTEELGATLVLDGAPLVDARMMKHGQAASSVSRYLENHP…	1
MAASAALVFAGKSVATSAISFLVNKAFSYIDEYCKSENMDELKNRLLRAMPHIQAVFDVVNPELVREQSSGLDAWLWQLRDAVEAAEDAIDELEYYELEEKAKDQKVSEWGSPLGKMKHKFVRSFGPAINKTIKKISHRDTLKRLMKSVDDLDKAAVGVSDFLKLTDHLNGGSSTSSQQLMDNDRQTSSTSSATNFVGREKEKEQIIGWLANTSDELGETMVIKTNSIPIISVIGHGGMGKTALAQSICGQDEVVKHFKVIWTTISTSFDATSVTSKILEDATRVKPSSDHLEPLQRDLKEKLASINFLLVLDDVWEDKKRDEWEKLFAPLKELNTTGSKILLTTRMQSVADMAAKVMGVERDKFLTLQGLEDDKNLKLFGHHAFSGLNPRDDAYLMVI…	MKNKTDIAGIAGLSTSHVSFDDAESKSVLDGSTQSTPEYKFQTPLDQLPARPAGPKSSNTTDAYIHESLPHSVPIAGASTSAVTHQQATQRKGTDEIYGLGSLPSAGPGRWEYLANPGNWHPERRKLHEKLLDQARSSALTLAESLESDGCQPTLFALRGNTATGKTRIATKKIPVLAAALKKTAGKGCVNPDVFKSSLAKSETGAKIFSSAQVHSESSFLADRFEGGLRSQKTGSGAIASIVVDKRLSREYEIDSYIQLAKETGRKVELCDIDAPLENSLVGVLQRKPEGEDPRPPYPVVSSGFVAVRSNRMYVIDRFIADPSLGNYRLFGTAEDGEKVMVASVIGGEFSVENAELYEKITSPQLSVTGDLADKVIDKELIDRLENNIADPERAAKTR…	0
MADAFLSFAVQKLGDFLIQQVSLRTNLRDEIEWLKNELLFIQSFLKDAELKQCVDHRVQQWVFEINSIANDAVAILETYSFEAGKAASHLKVCACICWKEKKFYNVAKEIQSLKQQIMDISRKRETYGITNINYNSGEGPSNQVTTLRRTTSYVDEQDYIFVGLQDVVQTLLAELLKAEPRRSVLSIYGMGGLGKTTLARNLYNSLKSFPTRTWICVSQEYNTMDLLRNIIKSIQGRTKETLDLLERMTEGDLEIYLRDLLKERKYLVVVDDVWQREAWESLKRAFPDGKNGSRVIITTRKEGVAERADDRGFVHKLRFLSQEESWDLFRRKLLDVRAMVPEMESLAKDMVEKCRGLPLAIVVLSGLLSHKKGLNQWQKVKDHLWKNIKEDKSIEISNI…	MKIAPVAINHSPLSREVPSHAAPTQAKQTNLQSEAGDLDARKSSASSPETRALLATKTVLGRHKIEVPAFGGWFKKKSSKHETGGSSANADSSSVASDSTEKPLFRLTHVPYVSQGNERMGCWYACARMVGHSVEAGPRLGLPELYEGREGPAGLQDFSDVERFIHNEGLTRVDLPDNERFTHEELGALLYKHGPIIFGWKTPNDSWHMSVLTGVDKETSSITFHDPRQGPDLAMPLDYFNQRLAWQVPHAMLYR	0
MSGFTLVTLRWYYGGVLDLSSGQVVYSGGQVTEFLDVDVDRLSYFELRGYIKELGYTTTCTFSIKPPNSGILEDIHNDMDILDLSCSLEDRDIVEVYVKHLIDDAVVDPTLILLENVPHGYMEESGSTFNKVNEQSGVGEDPFTTFDTRSASTPTPSTTTSSPRSPFTTTTHSTTTAAPKSPSTKTPPTTTAAPRSPSTTTPVTAANPSIEDADDLVSGPVESDFLEKEGSDYSTEDSVESECGLVGDDDEDYGSDVHEEVRELRAEKRSFQRRKRKERVPVDTEEVPVGEAGADLGFDETQTGKISVEGRLGGDEPYFASSDDGSFEIDGDEFSDECVESERVHLPRTVKRRRRPSNQKIIHDPTAKKVVGQLGMVFADVNEFRRAVSKYAVQKRVQI…	MKINLSWKTYAVLSIVSLGGIHAMEDVPAELTGVSEGYTRFYRSSTASVILSGLVNVKWDNEQMTMPLFKWIGGEQAEELHFCVHIAHSSGRRLNSARTLGTVNSNMDQHWVEAYRSSGVTRCTIQDCHLFANDIPNFPDYIKIKLVPKT	0
MEIGLAVGGAFLSSALNVLFDRLAPHGDLLSMFRKHKDHVQLLKKLEDILLGLQIVLSDAENKQASNRHVSQWFNKLQNAVDGAENLIEQVNYEALRLKVEGQHQNLAETSNQQVSDLNLCFSDDFFRNIKDKLEETIETLEVLEKQIGRLGLKEHFGSTKQETRTPSTSLVDDSDIFGRQNDIEDLIDRLLSEDASGKKRTVVPIVGMGGLGKTTLAKAVYNDERVQKHFGLKAWFCVSEAFDAFRITKGLLQEIGSFDLKADDNLNQLQVKLKERLKGKKFLIVLDDVWNDNYNKWDELRNVFVQGDIESKIIVTTRKESVALMMGNEQISMDNLSTEASWSLFKTHAFENMGPMGHPELEEVGKQIAAKCKGLPLALKTLAGMLRSKSEVEEWKRI…	MHRPITAGHTTSRLILDQSKQISRTPSESSAQSALSQQASMSSPVLERSKSAPTLLTAAQRTMLAQVGACNAHLTSDENMAINELRLHKPRLPKDTWFFTDPNKDPDDVVTYTLGKQLQAEGFVHITDVVATLGDAEVRSQRAEMAKGVFNKLELHDVHVSRGRDYAMNSLQSKEHAKFLLEGHALRAGPGEIHRDSLQDMSRRLARAPHGVGIVVIAGMSDINALITTCPDMVRERVDDITIMGGVEPLKDADGFVQPDARAYNNATDMDAARSLYRKAQELGIPLRIVTKEAAYKTAVSPSFYEGIAGSGHPVGHYLRDVQKSALKGLWEGIQAGLLPGLDDSWFFRTFMPNAQIEVAQLDKNKESSFEDIWPKVTKLNLYDPLTLLASVPGAAKLL…	0
MAASAALVFAGKSVATSAISFLVNKAFSYIDEYCKSENMDELKNRLLRAMPHIQAVFDVVNPELVREQSSGLDAWLWQLRDAVEAAEDAIDELEYYELEEKAKDQKVSEWGSPLGKMKHKFVRSFGPAINKTIKKISHRDTLKRLMKSVDDLDKAAVGVSDFLKLTDHLNGGSSTSSQQLMDNDRQTSSTSSATNFVGREKEKEQIIGWLANTSDELGETMVIKTNSIPIISVIGHGGMGKTALAQSICGQDEVVKHFKVIWTTISTSFDATSVTSKILEDATRVKPSSDHLEPLQRDLKEKLASINFLLVLDDVWEDKKRDEWEKLFAPLKELNTTGSKILLTTRMQSVADMAAKVMGVERDKFLTLQGLEDDKNLKLFGHHAFSGLNPRDDAYLMVI…	MDMTKTVEEKKTNGTDSVKGVFENSTIPKVPTGQEMGGNDSSTSKLKETLKVADQTPLSVDNGAKSKLDSSDRQVPGPKLATTVEKKPELKPNVKKSKKKRIQKPAQLSRPNDLKSGTKGSSQVGENVSENYTGISKEAAKQKQKTPKSVKMQSNLADKFKANDTRRSELINKFQQFVHETCLKSDFEYTGRQYFRARSNFFEMIKLASLYDKHLKECMARACTLERERLKRKLLLVRALKPAVDFLTGIISGVPGSGKSTIVRTLLKGEFPAVCALANPALMNDYSGIEGVYGLDDLLLSAVPITSDLLIIDEYTLAESAEILLLQRRLRASMVLLVGDVAQGKATTASSIEYLTLPVIYRSETTYRLGQETASLCSKQGNRMISKGGKDTVIITDYD…	0
MAETVLSMARSLVGSAISKAASAAANETSLLLGVEKDIWYIKDELKTMQAFLRAAELMKKKDELLKVWAEQIRDLSYDIEDSLDEFKVHIESQTLFRQLVKLRERHRIAIRIHNLKSRVEEVSSRNTRYSLVKPISSGTEIDMDSYAEDIRNQSARNVDEAELVGFSDSKKRLLEMIDTNANDGPAKVICVVGMGGLGKTALSRKIFESEEDIRKNFPCNAWITVSQSFHRIELLKDMIRQLLGPSSLDQLLQELQGKVVVQVHHLSEYLIEELKEKRYFVVLDDLWILHDWNWINEIAFPKNNKKGSRIVITTRNVDLAEKCATASLVYHLDFLQMNDAITLLLRKTNKNHEDMESNKNMQKMVERIVNKCGRLPLAILTIGAVLATKQVSEWEKFYE…	KAMDASKGKILLNIEGTSSFGTYESDSITESEGYDLSARMIVDTNHHISNWKNDLFVGNGKQNANKVIKICPTWDSRKQYMMISRIVIWVCPTIPNPTGKLVVALIDPNMPSGKQVILKGQGTITDPICFVFYLNWSIPKMNNTPENCCQLHLMCSQEYKKGVSFGSVMYSWTKEFGDSPRADKDKSCMVIPLNRAIRARSQAFIEACKLIIPKGNSEKQIKKQLKELSSNLERSVEEEEEGISDSVAQLSFDEI	0
MAENEIEEMLEHLRRIKSGGDLDWLDILRIEELEMVLRVFRTFTKYNDVLLPDSLVELTKRAKLIGEILHRLFGRIPHKCKTNLNLERLESHLLEFFQGNTASLSHNYELNNFDLSKYMDCLENFLNDVLMMFLQKDRFFHSREQLAKHRSIKELKIVQKKIRFLKYIYAPEINGYVDYEKQECLENRIQFMTNTVGQYCLAVLDYVTEGKLNEENDNFSKPPYLLSLIVLVELEMKKIFHGEVKASKFTQSKTFKDKKLPKGFSHHLHNLLMYLRNKKLENFPNNIAAQNIDVAIEFLLVFLDADVSNHVINGNWLKEVLLKVGAIAGDILYVIQKLLPRSINKDETSNISLCSIQILEKTKDLKAQVETYYKSLKFTPSQFPTFGGLSFLNSLLRKL…	MSYTVNSPSQLVYLSSAWADPTDLLNLCTNSLGNQFQTQQARTTVQQQFSDVWKPTPQAGVRFPASGFKVYRYNAVLDPLITALLGTFDTRNRIIEVENQQNPTTAETLDATRRVDDATVAIRSAINNLANELVRGTGMYNQTSFESMAGLTWTTTPPSG	0
MADAFLSFAVQKLGDFLIQQVSLRTNLRDEIEWLKNELLFIQSFLKDAELKQCVDHRVQQWVFEINSIANDAVAILETYSFEAGKAASHLKVCACICWKEKKFYNVAKEIQSLKQQIMDISRKRETYGITNINYNSGEGPSNQVTTLRRTTSYVDEQDYIFVGLQDVVQKLLAQLLKAEPRRSVLSIYGMGGLGKTTLARNLYNSPDILNSFPTRAWICVSQEYNTMDLLRNIIKSIQGRTKETLDLLERMTEGDLEIYLRDLLKERKYLVVVDDVWQREAWESLKRAFPDGKNGSRVIITTRKEGVAERADDRGFVHKLRFLSQEESWDLFRRKLLDVRAMVPEMESLAKDMVEKCRGLPLAIVVLSGLLSHKKGLNQWQKVKDHLWKNIKEDKSIEI…	MRLVHAVLLPGIIVFVSNGNLLHAHALHEDETGVTAGRQLRAAASEVFGLSRASFGLGKAQDPLDKFFSKIIFSGKPIETSYSAKGIHEKIIEAHDLHVSKSKNAPIQYASVMEYLKKTYPGPDIERIVSTLERHDEVGAKDLGAKLRDALDRQ	0
MVDAVVTVFLEKTLNILEEKGRTVSDYRKQLEDLQSELKYMQSFLKDAERQKRTNETLRTLVADLRELVYEAEDILVDCQLADGDDGNEQRSSNAWLSRLHPARVPLQYKKSKRLQEINERITKIKSQVEPYFEFITPSNVGRDNGTDRWSSPVYDHTQVVGLEGDKRKIKEWLFRSNDSQLLIMAFVGMGGLGKTTIAQEVFNDKEIEHRFERRIWVSVSQTFTEEQIMRSILRNLGDASVGDDIGTLLRKIQQYLLGKRYLIVMDDVWDKNLSWWDKIYQGLPRGQGGSVIVTTRSESVAKRVQARDDKTHRPELLSPDNSWLLFCNVAFAANDGTCERPELEDVGKEIVTKCKGLPLTIKAVGGLLLCKDHVYHEWRRIAEHFQDELRGNTSETDN…	MRIGPLQPSIAHTAAPALPTHTSAISPTQVPHMPGNTPPLRERPRRRAGNMPPLVPLNDSAMTGKPALVALDSEFSEQRLAEVQARQITVQTLQGKLATHLAQAGTALKPDSIAARFAAGTLEPVYLDTAAFNAMSRGLPARARAAAGPVLIDAQQGRIIFNLQRAFAPGDTFSDAALAALGKQLNLSGHGLATPNWLQPAAGTPGRRKLQQAARYHGHEVPARDGGAGFFKANDHRLLEGKQVLLRNHQKSLVHNHYFEAPSTRAFGKDVMVHRGLFDNHAGIPENSLASIDHAYEQGYRNLELDVEVSSDGVPVLMHDFSIGRMAGDPQNRLVSQVPFAELREMPLVIRNPSDGNYVKTDQTIAGVEQMLEHVLKKPEPMSVALDCKENTGEAVAML…	0
MTNCEKDEEFVCISCVEEVRYSFVSHLSEALRRKGINNVVVDVDIDDLLFKESQAKIEKAGVSVMVLPGNCDPSEVWLDKFAKVLECQRNNKDQAVVSVLYGDSLLRDQWLSELDFRGLSRIHQSRKECSDSILVEEIVRDVYETHFYVGRIGIYSKLLEIENMVNKQPIGIRCVGIWGMPGIGKTTLAKAVFDQMSSAFDASCFIEDYDKSIHEKGLYCLLEEQLLPGNDATIMKLNSLRDRLNSKRVLVVLDDVCNALVAESFLEGFDWLGPGSLIIITSRDKQVFRLCGINQIYEVQGLNEKEARQLFLLSASIKEDMGEQNLHELSVRVISYANGNPLAISVYGRELKGKKKLSEMETAFLKLKRRPPFKIVDAFKSSYDTLSDNEKNIFLDIAC…	MKVSSANAGVPASSADNTSARPSQTNANTTPLGRRRRAPDDAPGSPPARRQRQDSPEDSAQTMFRRAGMTSLPPSPATSEHVPLLDNRPTLERMGVDHPLPGRTWYETGHTTASLADRTSTASAAQVASSSRSAGPATAARPQPTRTSAGQQATVGRLRTQVTGFLSGALGKLQALSAQNMDPELAQFRVLDVDRAIMPLLIVAENARNPGLNLVPLHMDMAEDEEVRTQPPMAGSRHIAEFVASARPGRYRAVIDDGSHTRAADIRKDASGTSVIVVDPLRKEKDESAYVDYADNVNMEFGEHAKCAFIPVDIQKSFFDCRILSLSLALKMHDKDDAFAAFHETLRNGGDPSHHVSRAQQTEELGATLVLDGAPLVDARMMKHGQAASSVSRYLGNHP…	1
MGDFLWTFAVEEMLKKVLKVAREQAGLAWGFQKHLSKLQKWLLKAEAFLRNINTRKLHHDSVRMWVDDLRHLVYQADDLLDEIVYEHLRQKVQTRKMKKVCDFFSPSTNVLIFRLNMAKKMMTLIALLEKHYLEAAPLGLVGNENVRPEIDVISQYRETISELEDHKIVGRDVEVESIVKQVIDASNNQLTSILPIVGMGGLGKTTLAKLVFSHELVRQHFDKTVWVCVSEPFIVNKILLDILQSLKGGISNGGDSKEVLLRELQKEMLGQTYFLVLDDVWNENSFLWGELKYCLLKITGNSKNSIVVTTRSAEVAKIMGTCPGHLLSKLSDDHCWSLFKESANVYGLSMTSNLGIIQKELVKKIGGVPLVAQVLGRTVKFEGDVEKWEETLKSVLRIP…	MKLLISIFIGFLAISTSQQEDVSTPAPNFPDFCSNPNLNKNAKVKACCDAVTKAANAGSYSGADGPVPDECTLKSCGRVCNRFFHKKGENRVTEMPESKTTESESSEECECGDSGDETTTGAQPTPRNVYPSGPEPSTPGGKVASHKPPAAPSTPQPGYPQPPAAPTTKPPRNPYPSGPEPTPKQPAPSSPTPPSSAPSVPAPPSGQYPPGSNVTSNSLTVPPLYTTKETCLPLTPDMPGVVDQWLNKPKTGRFVWHALTNAHSYGGECGLGIQYPYHACVGRDLWSPVKKWVRSCLTDIPNHYIRNDQVCVNKCVKIEYKNKTLIMPIMDETDYLKPYELDISEPAFKYLEMNPNAGWCTATVTYIRCEKLGN	0
MAFSSASSSSSPQSSLYTGEWEYDVFLCFRGDDTRDGFTSHLLSALSDKKIRAFIDEKLEKTESIDELISILQRCPLSVVVFSERFADSIWCLEEVVTIAERMEKVGHRVLPVFYKVDPSDVKDKSHRTGPKRWMDALKAVAKCAGHTSQAIKIESELIKAVVETVQKQLIDMSPSINRNNLVAMGSRIFEVERLLAMDKLDDTCIIGLWEMGGVGKTTLAEACYDRVTSSNKGIKHLFVRNVNEICEKHHGVEKIVHKLYSKLLDENNIDREDLNIGYRRERLSRSRVFVVLDNVETLEQLALGYVFNLSKVFAAGSRIIITTRNKKVLQNAMAKIYNVECLNDEESTRLFSLHAFKQDRPQDNWMGKSRLATSYCKGNPLALKILGGALYGEDIHYW…	MKVSHLTSPAPVVIEHQPRQSEKVSRDGDVIKPWSQLPAAAPSFGGCFGKSKKSRGYDSGSSSGSRSNAGFRLNHVPYVSQQNERMGCWYACTRMLGHSISSGPRLGLPELYDSSGPQGLQQREDVLRLMRNENLAEVSLPESRQFSANELGNLLCRHGPIMFGWQTPAGSWHMSVLTGIDKPNDAIIFHDPQRGPDLTMPLDSFNQRLAWRVPHAMLYSEN	0
MAHASVASLMRTIESLLTFNSPMQSLSCDHREELCALREKVSSLEVFVKNFEKNNVFGEMTDFEVEVREVASAAEYTIQLRLTGTVLGENKSQKKKARRRFRQSLQQVAEDMDHIWKESTKIQDKGKQVSKESLVHDFSSSTNDILKVKNNMVGRDDQRKQLLEDLTRSYSGEPKVIPIVGMGGIGKTTLAKEVYNDESILCRFDVHAWATISQQHNKKEILLGLLHSTIKMDDRVKMIGEAELADMLQKSLKRKRYLIVLDDIWSCEVWDGVRRCFPTEDNAGSRILLTTRNDEVACYAGVENFSLRMSFMDQDESWSLFKSAAFSSEALPYEFETVGKQIADECHGLPLTIVVVAGLLKSKRTIEDWKTVAKDVKSFVTNDPDERCSRVLGLSYDHL…	MKISALFSVAALLSQSMTVLGYLFYRCGNDYITERALINOINMEHKKLTGQGSSADSFPGGRATAEVTFWEPSISNPGTYLDIKVKFDIYRQMLSFEVSSSGKRIPCEGDYGVEIPEEDLEVSDEPYYAN	0
MECKEEENGQTVIPIFYNVDPSHVRYQTESFGAAFAKHESKYKDDVEGMQKVQRWRTALTAAANLKGYDIRNGIESENIQQIVDCISSKFYHGDQMEYLAGDICWFGNGSRVIVTTRNKHLIEKDDAIYEVSTLPDHEAMQLFNMHAFKKEVPNEDFKELALEIVNHAKGLPLALKVWGCLLHKKNLSLWKITVEQIKKDSNSEIVEQLKISYDGLESEEQEIFLDIACFFRGEKRKEVMQILKSCDFGAEYGLDVLINKSLVFISENDRIEMHDLIRDMGRYVVKMQKLQKKRSRIWDVEDFKEVMIDYTGTMTVEAIWFSCFEEVRFNKEAMKKMKRLRILHIFDGFVKFFSSPPSSNSNDSEEEDDSYDLVVDHHDDSIEYLSNNLRWLVWNHYSW…	MKINLSWKTYAVLSIVSLGGIHAMEHVPAELTRVSEGYTRFYRSPTASVILSGLVKVKWDNEQMTMPLFKWIGGEQAEELHFCVHIAHSSGPKLNRARSLGTVNSNMDQHWAQAQRNSGATRRTIEGFHLFENDIPNFPDYIKIKLVPKT	0
MVDAVVTVFLEKTLNILEEKGRTVSDYRKQLEDLQSELKYMQSFLKDAERQKRTNETLRTLVADLRELVYEAEDILVDCQLADGDDGNEQRSSNAWLSRLHPARVPLQYKKSKRLQEINERITKIKSQVEPYFEFITPSNVGRDNGTDRWSSPVYDHTQVVGLEGDKRKIKEWLFRSNDSQLLIMAFVGMGGLGKTTIAQEVFNDKEIEHRFERRIWVSVSQTFTEEQIMRSILRNLGDASVGDDIGTLLRKIQQYLLGKRYLIVMDDVWDKNLSWWDKIYQGLPRGQGGSVIVTTRSESVAKRVQARDDKTHRPELLSPDNSWLLFCNVAFAANDGTCERPELEDVGKEIVTKCKGLPLTIKAVGGLLLCKDHVYHEWRRIAEHFQDELRGNTSETDN…	MGCVSSKSTTVLSPQTSFNEASRTSFRALPGPSQRQLEVYDQCLIGAARWPDDSSKSNTPENRAYCQSMYNSIRSAGDEISRGGITSFEELWGRATEWRLSKLQRGEPLYSAFASERTSDTDAVTPLVKPYKSVLARVVDHEDAHDEIMQDNLFGDLNVKVYRQTAYLHGNVIPLNTFRVATDTEYLRDRVAHLRTELGAKALKQHLQRYNPDRIDHTNASYLPIIKDHLNDLYRQAISSDLSQAELISLIARTHWWAASAMPDQRGSAAKAEFAARAIASAHGIELPPFRNGNVSDIEAMLSGEEEFVEKYRSLLDSDCF	0
MQAAASLSTGLLDAVLRKLGEMLADEYELQTGAKDGIRYIREELESMQTALERVSRVPPDQLDEEVKRWARKMREMSYNIEDTIDSFMLHVGDSDADDESGICACVRTISMLPWRYKSQRDIAAEINRIKEEVDEVSKRRERYKVDSIFVAPASYDPRLLALYEDKEKLVGIDHSTDEIIKLLSMEGEGASEQKLKLVSIVGPGGMGKTTLANAVYKKLEEQFDCTAFVSVSLQPDVKNILSGLLRQVTASKVKDDLEKDEDEDKDKDKGYVSVRLLPK	MYHSKVGLLAVALVMQAILLCGCDASAMRYASGFQNNERQSSEQESYSRSAQSSEKSSSGYQMGEMASAGVGMSSGYGGSGYSSGGGYQQGVGYSGCDSDYSSGGIGGIVNTATGLASSVTGMAGGLGGGGGLADVGGVVNTVSGLADVGGLTNTVSGLADVGGVTNTVGGLVNGIAGGGAGGGLLGGVLGGGDGGCGGNCGGNCGGNCGGRGGGGGGLLGGILGGGSGGGRGARVSARVC	0
MAERVVTMAIGPLVSMLKDKASSYLLDQYKVMEGMEEQHKILKRKLPAILDVITDVEEQAMAQREGAKAWLQELRTVAYVANEVFDEFKYEALRREAKKNGHYIKLGFDVIKLFPTHNRVAFRYKMGRKLCLILQAVEVLIAEMQVFGFKYQPQPPVSKEWRHTDYVSIDPQEIASRSRHEDKKNIIGILVDEASNADLTVVPVVAMGGLGKTTLAQLIYNDPEIQKHFQLLLWVCVSDTFDVNSLAKSIVEASPNKNVDTDKPPLDRLQKLVSGQRYLLVLDDVWDNKELRKWERLKVCLQHGGMGSAVLTTTRDKRVSEIMGADRAAYNLNALEDHFIKEIIEARAFSSKKEKPIELVEVVDEIVKRCCGSPLAATALGSVLCTKTSVKEWKAVSSG…	MLLAAAIVFLHIPALTMPAAEARQTAANIMHPVLDGEQNVLGKRSLRTDHMRVSNVEDREGDEERIFRRFTDWIKYLFNKMNPKQLHTYLGLDGLGETAYKHKNYPIYRMMSKKWRDKL	0
MEKRKDNEEANNSLVLFSALNKDIADVLVFLENEENQKSLDKDEVENLKLKMAFICTYVQLSYSNFEQFEDIMTRKRQEVENLLQPLLDDDVLTSLTSNMDDCISLYHRSYKSDATMMDEQLDFLLLNLYHLSKHHAEKIFPEVTQYEVLQNVCGNIRDFHGLIVNGCIKHETVENVLPLFQLMAERVGHFLWEDQIDEDSDEDDQNDRDSRLFQLLLKIVPTEMEVMHICYTNLKASTSAEVGRFIKKLLETSPDILREYIIQLQEHMITVIHPSTSGARNIHVMMEFLLLILSDMPKDFIHHDKLFDLLAHVGVLTREVSTLVRDLEEKLRNKEGNNQTNCATLDLLENIELLKKDLKHVYLKAPDSSQCCFPMSDGPLFMHLLHMHLNDLLDSNAY…	MRLAYIFAVMAGALPYCNALHAAPGAKALNKIKTFPDFAAPSRMDGNRLLRRVDNEESETEEERGFNLKDTLKKLNPIKAAGKAKDKAKETEKITDADWKKLVEHLKIKGNKRS	0
MAYAALSSLIYTLQLLLKPNQSLVFRSSTQQHIQSLYQNLSAMQLFLDDTTTKDIQTLKVIEKRIRDVVYKAEDKVDSSLRNIILADCTENREGACKFFEEELLKVEEDVDSLRKEVMQIEHGSRSAELATTDPSSPEKSRIVGMEDEYNTILDRLTSQTDELTVIPIFGMGGIGKTTLARKAYDDSYIHSRFDKHAWVTISEEYNERQMLLEFVSSITTESNHEMSDDQLMEFVYRGLKGWRFLIVIDDIWNTEAWDQMQRIFPNDNKKSRILLTTRLKYVADYVCSPDFPSHCKSFLSLDDSWNLFTEKLFKKDPCPPLLVEIGKHIVQQCQGLPLSVVVVAGLVGKMDPTHDNWKKVEENLNSFFGTVSERCQSILSLSYSYLPQYLKACFLYVGG…	MHFSTIFIPFALAALKVSAAPARFCVYYDGHLPATRVLLMYVRIGTTATITARGHEFEVEAKDQNCKVILTNGKQAPDWLAAEPY	0
MVDAVVTVFLEKTLNILEEKGRTVSDYRKQLEDLQSKLKYMQSFLKDAERQKRTNETLRTLVADLRELVYEAEDILVDCQLADGDDGNEQRSSNAWLSRLHPARVPLQYKKSKRLQEINERITKIKSQPYFKFRTPSNVGRDNGTDRWSSPVYDHTQVVGLEGDKRKIKEWLFRSNDSQLLIMAFVGMGGLGKTTIAQEVFNDKEIEHRFERRIWVSVSQTFTEEQIMRSILRNLGDASVGDDIGTLLRKIQQYLLGKRYLIVMDDVWDKNLSWWDKIYQGLPRGQGGSVIVTTRSESVAKRVQARDDKTHRPELLSPDNSWLLFCNVAFAANDGTCERPELEDVGKEIVTKCKGLPLTIKAVGGLLLCKDHVYHEWRRIAEHFQDELRGNTSETDNVM…	MKISALFSVAALLSQSMTVLGYLFYRCGNDHITERALINQISMEHKKLTGQGSSADSFPGGRATAEVTFWEPSISNPGTYLDIKVKFDIYRQMLSFEVSSSGKRIPCEGDYGVEIPEEDLEVSDEPYYAN	0
MEIGLAVGGAFLSSALNVLFDRLAPHGDLLNMFQKNKNDVRLLKKLKMTLVGLQVVLSDAENKQASNQHVSQWFNELRGAVDGAENLMELVNYEALRLKVEGRHQNLAETSNQQVSDLKLNLSDDYFLDIKEKLEETIETLEDLQKQIGDLGLQKHLDLGKKLETRTPSTSLVDESKILGRMIEKERLIDRLLSSDSNGENLTVVPIVGMGGVGKTTLAKIVYNDKKVKDHFDLKAWFCVSEAYDSFRITKGLLQEIGSFDLKDDNNLNQLQVKLKESLKGKRFLVVLDDLWNDDSDEWDDLKNLFVQGAMGSKILVTTRKEDVALMMGNGAINVETLSDEVSWDLFKQHSLKNRDPEEHPELEEVGKQIADKCKGLPLALKALAGILCRKSEVYEWKN…	MSYTVNSPSQLVYLSSAWADPTDLLNLCTNSLGNQFQTQQARTTVQQQFSDVWKPTPQAGVRFPASGFKVYRYNAVLDPLITALLGTFDTRNRIIEVENQQNPTTAETLDATRRVDDATVAIRSAINNLANELVRGTGMYNQTSFESMAGLTWTTTPPSG	1
MGNFVCIEISGDQMLDRIIRCLCGKGYIRTLEKNLRALQREMEDLRATQHEVQNKVAREESRHQQRLEAVQVWLDRVNSIDIECKDLLSVSPVELQKLCLCGLCSKYVCSSYKYGKKVFLLLEEVKKLKSEGNFDEVSQPPPRSEVEERPTQPTIGQEEMLEKAWNRLMEDGVGIMGLHGMGGVGKTTLFKKIHNKFAEIGGTFDIVIWIVVSQSAKLSKLQEDIAEKLHLCDDLWKNKNESDKATDIHRVLKGKRFVLMLDDMWEKVDLEAIGIPYPSEVNKCKVAFTTRDQKVCGQMGDHKPMQVKCLKPEDAWELFKNKVGDNTLRSDPVIVELAREVAQKCRGLPLALNVIGETMASKTMVQEWEHAIDVLTRSAAEFSDMENNILPILKYSYDS…	MKIAPVAINHSPLSREVPSHAAPTQAKQTNLQSEAGDLDARKSSASSPETRALLATKTVLGRHKIEVPAFGGWFKKKSSKHETGGSSANADSSSVASDSTEKPLFRLTHVPYVSQGNERMGCWYACARMVGHSVEAGPRLGLPELYEGREGPAGLQDFSDVERFIHNEGLTRVDLPDNERFTHEELGALLYKHGPIIFGWKTPNDSWHMSVLTGVDKETSSITFHDPRQGPDLAMPLDYFNQRLAWQVPHAMLYR	0
METSSISTVEDKPPQHQVFINFRGADLRRRFVSHLVTALKLNNINVFIDDYEDRGQPLDVLLKRIEESKIVLAIFSGNYTESVWCVRELEKIKDCTDEGTLVAIPIFYKLEPSTVRDLKGKFGDRFRSMAKGDERKKKWKEAFNLIPNIMGIIIDKKSVESEKVNEIVKAVKTALTGIPPEGSHNAVVGALGNSNAGTSSGDKKHETFGNEQRLKDLEEKLDRDKYKGTRIIGVVGMPGIGKTTLLKELYKTWQGKFSRHALIDQIRVKSKHLELDRLPQMLLGELSKLNHPHVDNLKDPYSQLHERKVLVVLDDVSKREQIDALREILDWIKEGKEGSRVVIATSDMSLTNGLVDDTYMVQNLNHRDSLQLFHYHAFIDDQANPQKKDFMKLSEGFVH…	MKLLISIFIGFLAISTSQQEDVSTPAPNFPDFCSNPNLNKNAKVKACCDAVTKAANAGSYSGADGPVPDECTLKSCGRVCNRFFHKKGENRVTEMPESKTTESESSEECECGDSGDETTTGAQPTPRNVYPSGPEPSTPGGKVASHKPPAAPSTPQPGYPQPPAAPTTKPPRNPYPSGPEPTPKQPAPSSPTPPSSAPSVPAPPSGQYPPGSNVTSNSLTVPPLYTTKETCLPLTPDMPGVVDQWLNKPKTGRFVWHALTNAHSYGGECGLGIQYPYHACVGRDLWSPVKKWVRSCLTDIPNHYIRNDQVCVNKCVKIEYKNKTLIMPIMDETDYLKPYELDISEPAFKYLEMNPNAGWCTATVTYIRCEKLGN	0
MESTNKASSSSTRTSGRSWSNHVFLSFRGEDTRRGFTDHLFASLERKGIKTFKDDHDLERGKAISVELMKAIEDSMFALIILSPNYASSTWCLDELQKIVECEKEAFPIFHGVDPSDVRHQRGSFAKAFQEHEEKFREDKEKVERWRDALRQVASYSGWDSKDQHEATLIETIVGQIQKKLIPRLPCFTDNLVGVDSRMKELNSLVDIWLNDIRFIGIWGMGGIGKTTIARLVYEAVKEKFKVSCFLENIRELSKTNGLVHIQKEILSHLNVRSNDFCNLYDGKKIIANSLSNKKVLLVLDDVSDISQLENLGGKREWFGPGSRLIITTRDKHLLKTYGVDMTYKARGLAQNEALQLFCLKAFKQDQPKEGYLNLCKGVVEYARGLPLALEVLGSHLCG…	MRVTTFNTFLLTLGTVAVVNAETGNKYIEKRAIDLSRERDPNFFDNADIPVPECFWFMFKNNVRQDAGTCYSSWKMDMKVGPNWVHIKSDDNCNLSGDFPPGWIVLGKKRPGF	0
MAYAALSSLMYTLQQLLKPNQSFVCRYSTQQLVQSLYQNLTALQLFLDHTTTKDIETLKVIEKRIRDVVYKAEDKVDSSLRNIILADCTENREGACKFFEEELLKVEKDVDSLSKEVMQIEFNKHGCRSAELATTDPSSSGKSTIEEHTIVGMEDEYNTILDRLTAQTDELTVIPIFGMGGIGKTTLARKVYDDSSIRSRFDRHAWVTTSEEFNERRMLLEVVSSITTGSNQGKSDDQLMEIVYRSLKGRRFLIVIDDIWSTQAWDQMQRIFPNDDSKSRILLTTRLKYVADYVSSPDFPPHSKSFLSLDDSWNLFTEKVFNEDTCPPHLEETGKHIVQQCQGLPLSVVVVAGLVGKMDPTHDNWENVEENLNSFFGTVSERCHSILSLSYNYLPQYLR…	KAMDASKGKILLNIEGTSSFGTYESDSITESEGYDLSARMIVDTNHHISNWKNDLFVGNGKQNANKVIKICPTWDSRKQYMMISRIVIWVCPTIPNPTGKLVVALIDPNMPSGKQVILKGQGTITDPICFVFYLNWSIPKMNNTPENCCQLHLMCSQEYKKGVSFGSVMYSWTKEFGDSPRADKDKSCMVIPLNRAIRARSQAFIEACKLIIPKGNSEKQIKKQLKELSSNLERSVEEEEEGISDSVAQLSFDEI	0
MSIHSLYGWFLFSFFSFSLGRPRKLSAGVQCLISTYCVCLTHTLQCLQELTIAAKSTEDKMELVVGASEATMRSLLGKLGNLLAQEYALISGVRGDIQYINDELASMQAFLRDLSVLPEGHYHDNRSKDWMKQIRDIAYDVEDCIDDFAHRLPQDSISDAKCSFLVTKMYELLTWWPRRDIASRIAELKVRAQQIADRRNRYGVNNPELHCDSSNRPRARSAAQDIAEYQVTKLQIIGIKEPVAMKTVMEDLEKWLTEPRPDNGRAVLSIVGFGGVGKTTIAMALYRKVSGKFGCRASVAVSQNYDQDAVLRSILNQVSNQEEAGSSTESSRDTTASREENTAEPGTKSTFIKLKKAPSLSLLGRNDDKTPVRQQETMDYVQLRQELKRRLGEKRYILL…	MRSSTTFITIAFIAMQALGIAATQVTILKKGERITWVEVPKGESRVFNIRGKSVTVSVSDDGTPSISGSKYTVE	0
MAMSLVGSAIRVASSASSQEMSMLIGVQNEIWFIKDELKTMQAFLRAAEVRKDQDELVKVWAEQVRDLAYDIEDCLQEFAVHVGHQSLSMQLIKLCHRHRIAVQIRNLKQRVEEVSNRNMRYNLIKSVPSSSTDDSQSNMELIRYQTAHYVNESELVGFDVPKKEILELVSSSENAEAQTIWIVGEGGLGKTTLAKKVYESSDVSSKFPCRAWITVSRSFNVKDLLKNMIKQLLGEDSLKKLLDEHKEVIVEKHNLTDHLNKGLRGRRYFLVLDDLWTTQAWDCIKPTSWGNNMEGSRVVVTTRNKNLAGGSSTSPVYCLKTLEKEDATKLLLRKTKRSLHDIEKDQMKEIFEKILKKCGGLPLAIITIGAVLEGKDIKEWEILYAQLPSELESNPIAE…	MPYTVTSPSQLVYFGSVWADPITFIDLCTVALGNQFQTQNARTTVQQQFSDLFKTVPTRTNRFNDGENGFRVFRYNSTLDPLISALMNSFDTRNRIIEVDNPANPNTSEVASATQRVDDATVNIRACINNLMNELVRGTGMMNTASFETVSNLTWTTTTTT	0
MNYCLPSSTLQTTTKRRLTLRRLCCKQLRKKTLVQTAEEEEANTTMADPVIGATVQVLLEKLISLTIEEVNSSRDFNKDLEMLTQNVSLIQAFIHDVETPQEKQQSVEQWLNRLERVAEDAQNVFDRFIYESLKTKVVRSPLKKVSGFFSHTAFKRKMSQKINNINKELTAINKVAKDLGLQSLMVPSRKILPIRETDSFVVASDIVGRDLDIAEIKEKILNMREEDIVLSTIPIVGMGGLGKTTVAKRIYNDEHMKQIFEKRIWLCLPEMSETKSFLEQILESLIERKIEVERRDIIVKKLQDELGGKKYLLVLDDLWCVDSTSWHEFIDTLRGINTSRGNCILVTTRRKQVASTVATDLHILGKLTEDHCWSIFKQKAFVDGRVPEELASMGNKIVK…	GPPYCVFPGRRTSSTSFTTSFSTEPLGYARMLHRDPPYERAGNSGLNHRIYERSRVGGLRTVIDVAPPDGHQAIANYEIEVRRIPVATPNAAGDCFHTARLSTGSRGPATISWDADASYTYYLTISED	0
MEIGLAVGGAFLSSALNVLFDRLAPNGDLLNMFRKHKDYVQLLKKLKMTLRGLQIVLSDAENKQASNPSVSDWLNELRDAVDSAENLIEEVNYEALRLKVEGQHQNLAETSNQQVSHLSLSLSDEFFLNIKDKLEGNIETLEELQKQIGCLDLKSCLDSGKQETRRPSTSVVDESDIFGRHSETEELVGRLLSVDANGRSLTVIPVVGMGGVGKTTLAKAVYNDEKVNDHFDLKAWFCVSEQYDAFRIAKGLLQEIGLQVNDNINQIQIKLKESLKGKKFLIVLDDVWNDNYNEWDDLRNLFVQGDLGSKIIVTTRKESVALMMGGGAMNVGILSNEVSWALFKRHSLENRDPEEHLELEEIGKKIAEKCKGLPLAIKTLAGMLRSKSAIEEWKRILRS…	MKIGTQATSLAVLHNQESHAPQAETAVRPEPAQAVPEIPSDLAIRPRARGIHPFLAMTLGDKGCASSSGVSLEEDSHTQASLSDFSVASRDVNHNNICAGLSTEWLVMSSDGDAESRMDHLDHNGEGQSSGTQRHQVYNDALAAALSNDDEAPFFTASTAVIEDAGFSLRREPKTVRTSGGSAQLGQTVADDVAQSGRKHLLSLRFANVQGHAIACSCEGSRFKLFDPNLGEFQSSRSAAPQLLKSLIDHYNSLNYDVACVNEFRVS	0
MADAVVSVFLEKLVNALAEEHQTVIEFQEQFERMKRQLQLMQSFLKDADRMKRKNQTLHTIMKDLRELVYDAEDILADCQTRLDEETEVAGNCLICFSPTEIPFLSHTGKRLKEINKKIGEIEIDMRSYLTLLPVSQTSAEDYRNEVQRWTSPIFDQTQIVGLEEDAMKIKGWLFQANDELNAIGIVGMGGLGKTTTAQKVFNDREVEDHFDRRMWVSVSQTFSEEEIMRSMLKNLGDASLGDSRGELLNKIHQYLLGKRYLIVMDDVWSLENGWWARLCYGLPKGNGSGIIITTRIEEVARKMGVVKGRIHQPSLLSKELSWLLFSKIAFAGSRGECQYPELEDIGKEMVEKCGGLPLAIKAVGGMMLCKSPSFDEWRRIADNFRDELAENDDSVMAS…	MGNVCVGGSRMSHQVYSPDRADTPPRSERNTPDRRQRAAGDAERTQSMRLQQKINDLKPYVRHARGPIKAYGQAALDRASGKKTSVSFAELDATHLDAMVDIENQRNPGLNLRHFRDHKELIQAFQSGGPNSFRAIFPQTSPLTGQTVKHHVMADVRLHQGGAPTIIITEPAVIVGDRYQQLQRHNLTLEDLSESGVPLSQVAIIETQAQKTNDDCVMYSLNYAIKAHKNAAQFDDIHHGLQHGTLSTESESRAQTTLGALEANLTYSVMHAHAAFGADVLPVDFYKHGASLTQAKQLMKRPDGRMAGRVNSEGHSEAENLVQRNQAFRVKRRELLDDEAPSNTQFSASIDGFRLQEIKRVLAEEQR	1
MGNFVCIEISGDQMLDRIIRCLCGKGYIRTLEKNLRALQREMEDLRATQHEVQNKVAREESRHQQRLEAVQVWLDRVNSIDIECKDLLSVSPVELQKLCLCGLCSKYVCSSYKYGKKVFLLLEEVKKLKSEGNFDEVSQPPPRSEVEERPTQPTIGQEEMLEKAWNRLMEDGVGIMGLHGMGGVGKTTLFKKIHNKFAEIGGTFDIVIWIVVSQSAKLSKLQEDIAEKLHLCDDLWKNKNESDKATDIHRVLKGKRFVLMLDDMWEKVDLEAIGIPYPSEVNKCKVAFTTRDQKVCGQMGDHKPMQVKCLKPEDAWELFKNKVGDNTLRSDPVIVELAREVAQKCRGLPLALNVIGETMASKTMVQEWEHAIDVLTRSAAEFSDMENNILPILKYSYDS…	MRFLFLLVAVALASAEAAESAAMIHEEAGVSSFKTLTGVNQIQRSLRVLLGADEERGVGGVSLKNILAPFKQTFQHPIAITAAALRELNDFKSLVNTVMKHYPKGLSEKAVQELRTAEEKRLTDYVFLGASDKNKLLREMDGVDEAKIASNLKSLTGRENQVLGEAGGRSVVCNVVMRPEAEGGGILLISSSKLDKLDFILPKGGLEKGEIAYKAAKREVLEEGGVR	0
MAERVVTMAIGPLVSMLKDKASSYLLDQYKVMEGMEEQHKILKRKLPAILDVITDVEEQAMAQREGAKAWLQELRTVAYVANEVFDEFKYEALRREAKKNGHYIKLGFDVIKLFPTHNRVAFRYKMGRKLCLILQAVEVLIAEMQVFGFKYQPQPPVSKEWRHTDYVSIDPQEIASRSRHEDKKNIIGILVDEASNADLTVVPVVAMGGLGKTTLAQLIYNDPEIQKHFQLLLWVCVSDTFDVNSLAKSIVEASPNKNVDTDKPPLDRLQKLVSGQRYLLVLDDVWDNKELRKWERLKVCLQHGGMGSAVLTTTRDKRVSEIMGADRAAYNLNALEDHFIKEIIEARAFSSKKEKPIELVEVVDEIVKRCCGSPLAATALGSVLCTKTSVKEWKAVSSG…	MKVSHLTSPAPVVIEHQPRQSEKVSRDGDVIKPWSQLPAAAPSFGGCFGKSKKSRGYDSGSSSGSRSNAGFRLNHVPYVSQQNERMGCWYACTRMLGHSISSGPRLGLPELYDSSGPQGLQQREDVLRLMRNENLAEVSLPESRQFSANELGNLLCRHGPIMFGWQTPAGSWHMSVLTGIDKPNDAIIFHDPQRGPDLTMPLDSFNQRLAWRVPHAMLYSEN	0
MNIVTGAMGSLIPKLGELLMEEYKLHKRIKKDVEFLRKELESMHVALIKVGEVSQDQLDRQVKLWADEVRELSYNMEDVVDKFLVRIDCDGIHQPHDNSGRFKELKNKMIGLFKKGKNHHRIADAVKEIKEQLQEVAARRDRNKVVVPNPTEPIAIDPCLRALYAEATELVGIYGKRDQELMRLLSMEGDDASKKRLKKVSIVGFGGLGKTTLARAVYEKIKGDFDCRAFVPVGQNPDMKKVLRDILIDLGNPHSDLAMLDANQLIKKLHAFLENKRYLVIIDDIWDEKLWEGINFAFSNRNNLGSRLITTTRIASVSNSCCSSDHDSVYQMEPLSVDDSRRLFYKRIFPFESGCPNEFEQVSEDILKKCGGVPLAIITIASALAGGQKVKPKCEWDVL…	MAYTVSSANQLVYLGSVWADPLELQNLCTSALGNQFQTQQARTTVQQQFSDVWKTIPTATVRFPATGFKVFRYNAVLDSLVSALLGAFDTRNRIIEVENPQNPTTAETLDATRRVDDATVAIRASISNLMNELVRGTGMYNQALFESASGLTWATTP	0
MEIGLAVGGAFLSSALNVLFDRLAPHGDLLNMFQKNKNDVRLLKKLKMTLVGLQVVLSDAENKQASNQHVSQWFNELRGAVDGAENLMELVNYEALRRKVEGRHQNLAETSNQQVSDRKLNLSDDYFLDIKEKLEETIETLEDLQKQIGDLGLQKHLDLGKKLETRTPSTSLVDESKILGRMIEKERLIDRLLSSDSNGENLTVVPIVGMGGVGKTTLAKIVYNDKKVKDHFDLKAWFCVSEAYDAFRITKGLLQEIGSFDLKDDNNLNQLQVKLKESLKGKRFLVVLDDLWNDDCDEWDDLKNLFVQGAMGSKILVTTRKEDVALMMGNGAINVETLSDEVSWDLFKQHSLKNRDPEEHPELEEVGKRIADKCKGLPLALKALAGILCRKSEVYEWKN…	MRSLLLTVLLNLVVLLATTGAVSSNLNTAVNYASTSKIRFLSTEYNADEKRSLRGDYNNEVTKEPNTSDEERAFSISKSAEYVKMVLYGFKLGFSPRTQSKTVLRYEDKLFTALYKSGETPRSLRTKHLDKASASVFFNRFKKWYDKNVGPS	0
MESTNKASSSSTRTSGRSWSNHVFLSFRGEDTRRGFTDHLFASLERKGIKTFKDDHDLERGKAISVELMKAIEDSMFALIILSPNYASSTWCLDELQKIVECEKEAFPIFHGVDPSDVRHQRGSFAKAFQEHEEKFREDKEKVERWRDALRQVASYSGWDSKDQHEATLIETIVGQIQKKLIPRLPCFTDNLVGVDSRMKELNSLVDIWLNDIRFIGIWGMGGIGKTTIARLVYEAVKEKFKVSCFLENIRELSKTNGLVHIQKEILSHLNVRSNDFCNLYDGKKIIANSLSNKKVLLVLDDVSDISQLENLGGKREWFGPGSRLIITTRDKHLLKTYGVDMTYKARGLAQNEALQLFCLKAFKQDQPKEGYLNLCKGVVEYARGLPLALEVLGSHLCG…	MRVLYITLISTTAALLYSHAFALTTKANADTTQTTTDISSALLAGVQDKDLAMRALRTGRSSGGNVEHKDHDEERWLSRVTNWIKYKRGKMNPKQLHTYLGLDGLGQSARDSSNFQKYLKKSAEWRNKH	0
MAEAIVSVTVQKLGQLLLEEPLFLFGIGDQVKQLQDELKRLNCFLKDADEKQHESERVRNWVAGIREASYDAEDILEAFFLKAESRKQKGMKRVLRRLACILNEAVSLHSVGSEIREITSRLSKIAASMLDFGIKESMGREGLSLSDSLREQRQSFPYVVEHNLVGLEQSLEKLVNDLVSGGEKLRVTSICGMGGLGKTTLAKQIFHHHKVRRHFDRFAWVYVSQDCRRRHVWQDIFLNLSYKDENQRILSLRDEQLGEELHRFLKRNKCLIVLDDIWGKDAWDCLKHVFPHETGSEIILTTRNKEVALYADPRGVLHEPQLLTCEESWELLEKISLSGRENIEPMLVKKMEEIGKQIVVRCGGLPLAITVLGGLLATKSTWNEWQRVCENIKSYVSNG…	MQSPSIHRNTGSIIQPTVTPDARAATDLQERAEQPRQRSSHSLSSVGKRALKSVGKLFQKSKAPQQKAATPPTAKNVKTPPPASNVATPRNKARESGFSNSSPQNTHRAPKWILRNHPNQASSSGAQTHEIHPEAAPRKNLRVRFDLPQDRLERSPSYLDSDNPMTDEEAVANATRQFRSPDSHLQGSDGTRISMLATDPDQPSSSGSKIGDSDGPIPPREPMLWRSNGGRFELKDEKLVRNSEPQGSIQLDAKGKPDFSTFNTPGLAPLLDSILATPKQTYLAHQSKDGVHGHQLLQANGHFLHLAQDDSSLAVIRSSNEALLIEGKKPPAVKMEREDGNIHIDTASGRKTQELPGKAHIAHITNVLLSHDGERMRVHEDRLYQFDPISTRWKIPEGL…	1
MTNCEKDEEFVCISCVEEVRYSFVSHLSEALRRKGINNVVVDVDIDDLLFKESQAKIEKAGVSVMVLPGNCDPSEVWLDKFAKVLECQRNNKDQAVVSVLYGDSLLRDQWLSELDFRGLSRIHQSRKECSDSILVEEIVRDVYETHFYVGRIGIYSKLLEIENMVNKQPIGIRCVGIWGMPGIGKTTLAKAVFDQMSSAFDASCFIEDYDKSIHEKGLYCLLEEQLLPGNDATIMKLNSLRDRLNSKRVLVVLDDVCNALVAESFLEGFDWLGPGSLIIITSRDKQVFRLCGINQIYEVQGLNEKEARQLFLLSASIKEDMGEQNLHELSVRVISYANGNPLAISVYGRELKGKKKLSEMETAFLKLKRRPPFKIVDAFKSSYDTLSDNEKNIFLDIAC…	MQSPSIHRNTGSIIQPTVTPDARAATDLQERAEQPRQRSSHSLSSVGKRALKSVGKLFQKSKAPQQKAATPPTAKNVKTPPPASNVATPRNKARESGFSNSSPQNTHRAPKWILRNHPNQASSSGAQTHEIHPEAAPRKNLRVRFDLPQDRLERSPSYLDSDNPMTDEEAVANATRQFRSPDSHLQGSDGTRISMLATDPDQPSSSGSKIGDSDGPIPPREPMLWRSNGGRFELKDEKLVRNSEPQGSIQLDAKGKPDFSTFNTPGLAPLLDSILATPKQTYLAHQSKDGVHGHQLLQANGHFLHLAQDDSSLAVIRSSNEALLIEGKKPPAVKMEREDGNIHIDTASGRKTQELPGKAHIAHITNVLLSHDGERMRVHEDRLYQFDPISTRWKIPEGL…	0
MTKGFVSGIPPENIRHLSIDGRQDSYLSFDLSHVRSLSFFYNPKEQLASLCSPQLRMLRVLDLEFSLCRVTQNDISNIGSFCHLRYLSVKKGSYIYHIPRSIRKLQGLQTLNLKRSLITKVPAEVTELRSLRSLRCSTLGVYSHFEFTTRDPRKSLVTTMKLPLILPHLISGDKSSEVVAEFRKGLSSCWTHSNGVSVPKGIGSLKELQILELVDIARSNKKAVHELGELTQLKKLGVAGVTERNVNYLCEALQKLSSLCSLRVEAKPFRGLHMLEQLASPPPFLHTLKLKGSLHEIPSWVGKLEKLVKVQLVFTKLKDTESIQVLGELPGLKCLRLILNAYIGKELVLCHGKFRGLKTLRLDSLEELRKVTFEERTSPKLETITIQDCSSELAVCGTA…	MRVLCLALMATATVLVQSPASGLTTTVADTAQTATSILTPVLAGEPNKHVATRSLRTHPIDDSDDGEERLLNGMTDFFKYHAGKMSPEQLYKYLNLKGLGQEAYKHKNYASYIKKSKKWWKNQ	0
MASATVDFGIGRILSVLENETLLLSGVHGEIDKMKKELLIMKSFLEDTHKHGGNGSTTTTTQLFQTFVANTRDLAYQIEDILDEFGYHIHGYRSCAKIWRAFHFPRYMWARHSIAQKLGMVNVMIQSISDSMKRYYHSENYQAALLPPIDDGDAKWVNNISESSLFFSENSLVGIDAPKGKLIGRLLSPEPQRIVVAVVGMGGSGKTTLSANIFKSQSVRRHFESYAWVTISKSYVIEDVFRTMIKEFYKEADTQIPAELYSLGYRELVEKLVEYLQSKRYIVVLDDVWTTGLWREISIALPDGIYGSRVMMTTRDMNVASFPYGIGSTKHEIELLKEDEAWVLFSNKAFPASLEQCRTQNLEPIARKLVERCQGLPLAIASLGSMMSTKKFESEWKKV…	MHYITPIILMSIGKFLGMILGAGSLVGAMTPHHQSNCNSPCLVFVTFTKKCDSCQFNTKFTNLMSCTSCRKSSVVYEECSTKGCPANWHKSTCQEPKFERGVLHSLCANCQKHTKATPTISCKNCKNSASTYPYCSSPECHRRW	0
MGELQVSSAHSAVDSLLGRLIRILEDEARLLGGVRGDVQFIKDEMESINGFLLHVLHLDRPDHQLQGWTRQVKDLARDCDNCVDVYMQRLAGSGSGGRARRLLRLLLTLPARRRIATRIRELKSRACDVGERRRRYGVVVPRTRNNAAAAAAARRGGQRGLAKRQLSEAGGGDHHADASSAGNTTKQDHRRRALLEEETPANLFAGETDTLAGWLLAAADEHRRPKVISIIRPDDEELVAAAIDPVKRALDDPRILELFQIRQWHSGQSHPGWVYQDMMTQILPMIQHMHRALGGMVSDYDKRNKRRYTRLKKKKKRIVVSNFSRKNLGSKGNKFPVGTTFDEVKEFIGGTASDKEEEEEEEEEGFLQAAAMEVHEGFAMDVAKIISETMASEMGFHQG…	MKINLSWKTYAVLSIVSLGGIHAMEHVPAELTRVSEGYTRFYRSPTASVILSGLVKVKWDNEQMTMPLFKWIGGEQAEELHFCVHIAHSSGPKLNRARSLGTVNSNMDQHWAQAQRNSGATRRTIEGFHLFENDIPNFPDYIKIKLVPKT	0
MTNCEKDEEFVCISCVEEVRYSFVSHLSEALRRKGINNVVVDVDIDDLLFKESQAKIEKAGVSVMVLPGNCDPSEVWLDKFAKVLECQRNNKDQAVVSVLYGDSLLRDQWLSELDFRGLSRIHQSRKECSDSILVEEIVRDVYETHFYVGRIGIYSKLLEIENMVNKQPIGIRCVGIWGMPGIGKTTLAKAVFDQMSSAFDASCFIEDYDKSIHEKGLYCLLEEQLLPGNDATIMKLSSLRDRLNSKRVLVVLDDVRNALVGESFLEGFDWLGPGSLIIITSRDKQVFCLCGINQIYEVQGLNEKEARQLFLLSASIKEDMGEQNLQELSVRVINYANGNPLAISVYGRELKGKKKLSEMETAFLKLKRRPPFKIVDAFKSTYDTLSDNEKNIFLDIAC…	MCIRQVLILFALLASCTISIDAEQRVLVSEQRTVDRARSLRAAESTNNEERIMTEIIKRLRTATWIETGRTDDYVKTTLRLDNLSGAALKSAPNYMYYEHFLNALEGRILEVWLSKGVPTKNVWATYKLDDIPTAQLNDNDGFKTYLRYAIMEDNKIFKLKSNDQPVAIDYSGTPAELKAKVDMWVSLKRPNYYVSRMLDLDRRSINTFRRSPKFQLYEMFQMKTWAAKGYPTNYFWKDHRLHEVPQQQLQNNGLYKKFVRYAMMVDDESFKNGKTVKITADESKAEISTKVTIWASKDRPFEYVKKVLGLRGAADTTNANYKYFEDFLLQTNRPKKSK	0
MECKEEENGQTVIPIFYNVDPSHVRYQTESFGAAFAKHESKYKDDVEGMQKVQRWRTALTAAANLKGYDIRNGIESENIQQIVDCISSKFYHGDQMEYLAGDICWFGNGSRVIVTTRNKHLIEKDDAIYEVSTLPDHEAMQLFNMHAFKKEVPNEDFKELALEIVNHAKGLPLALKVWGCLLHKKNLSLWKITVEQIKKDSNSEIVEQLKISYDGLESEEQEIFLDIACFFRGEKRKEVMQILKSCDFGAEYGLDVLINKSLVFISENDRIEMHDLIRDMGRYVVKMQKLQKKRSRIWDVEDFKEVMIDYTGTMTVEAIWFSCFEEVRFNKEAMKKMKRLRILHIFDGFVKFFSSPPSSNSNDSEEEDDSYDLVVDHHDDSIEYLSNNLRWLVWNHYSW…	MGNVCVGGSRMSHQVYSPDRADTPPRSERNTPDRRQRAAGDAERTQSMRLQQKINDLKPYVRHARGPIKAYGQAALDRASGKKTSVSFAELDATHLDAMVDIENQRNPGLNLRHFRDHKELIQAFQSGGPNSFRAIFPQTSPLTGQTVKHHVMADVRLHQGGAPTIIITEPAVIVGDRYQQLQRHNLTLEDLSESGVPLSQVAIIETQAQKTNDDCVMYSLNYAIKAHKNAAQFDDIHHGLQHGTLSTESESRAQTTLGALEANLTYSVMHAHAAFGADVLPVDFYKHGASLTQAKQLMKRPDGRMAGRVNSEGHSEAENLVQRNQAFRVKRRELLDDEAPSNTQFSASIDGFRLQEIKRVLAEEQR	0
MELVVGASEATMKSLLGKLGNLLAQEYALISGVRGDIQYINDELASMQAFLRDLSTVPEGHSHGHRMKDWMKQIRDIAYDVEDCIDDFAHRLPQDSISAAKCSFLLTKIYELWTWWPRRDIASNIAELKVRAQQIADRRNRYGVNNPEHGDSSNSTRTHVAAYDIAEYQVTSPQIIGTKEPVGMTDVMDQLEGWLTSPQAEKGRAVLSIVGFGGVGKTTIATALYSKVSGKFQCRASVSVSQNYDQDTVLRSILNQVSNQEQGSSITFSDKKTPTPGTKSTLKTALSLLGRYCTCQPGNNGSPDKTQMTPETMDYQLLLQELKKRLNEKSYILLIDDIWSAKTWESIIAFLPENNKASKIIVTSRFQAVGSTCSASGTDRLHTVGYLTDNESKKLFKTS…	MRVTTFNTFLLTLGTVAVVNAETGNKYIEKRAIDLSRERDPNFFDHPGIPVPECFWFMFKNNVRQDAGTCYSSWKMDMKVGPNWVHIKSDDNCNLSGDFPPGWIVLGKKRPGF	1
MAPAVSASQGVIMRSLTSKLDSLLLQPPEPPPPAQPSSLRKGERKKILLLRGDLRHLLDDHYLLVEPPSDTAPPPDSTVACWAKEVRELSYDVDDFLDELTTQLLHHRGGGDGSSTAGAKKMISSMIARLRGELNRRRWIADEVTLFRARVKEAIRRHESYDLGRRTSSSRPREEDDDDDREDSAGNERRRFLSLTFGMDDAAVHGQLVGRDISMQKLVRWLADGEPKLKVASVVGSGGVGKTTLATEFYRLHGRRLDAPFDCRAFVRTPRKPDMTKILTDMLSQLRPQHQHQSSDVWEVDRLLETIRTHLQDKKYFIIIEDLWASSMWDIVSRGLPDNNSCSRILITTEIEPVALACCGYNSEHIIKIDPLGDDVSSQLFFSGVVGQGNEFPGYLTEV…	MKSFTHILGAFLAMVALVTGAALPEESQLDTRTITESQALSIARRQGACISLDIVPRRVDRAHQTNFQWVIREEGRTDWNPNNHVHVLIDAQTTEFDHRLTVEITNRSQRFGNAVILSRYAGDTNTGPIQDQIRIPVGTAEGRTAAFVSRCIRLPSLQGTWWWQLEN	0
MEAALVTVATGVLKPVLGKLATLLGDEYKRFKGVRKEIRSLTHELAAMEAFLLKMSEEEEDPDVQDKVWMNEVRELSYDMEDAIDDFMQSIGDKDEKPDGFTEKIKATLGKLGNMKARHRIGKEIHDLKKQIIEVGDRNARYKGREIFSKAVNATVDPRALAIFEHASKLVGIDEPKAELIKLLTDEDGVASTQEQVKMVCIVGSGGMGKTTLANQVYQEMKEEFKFKAFISVSRNPDMMNILRTLLSEIGCQDYAHTEAGSIQQLISKITDYLAEKRYFIVIDDIWDVKTWDVIKCAFPMTRCGGVIITTTRLSDVACSCHSSIGGHIYNIRPLNMEHSRQLFYRRLFSSEEDCPSSLVKVSYQILEKCDGLPLAIIAIAGLLANTGRSEHQWNQVKD…	MQLSKITFAIALYAIGIAALPTPASLNGNTEVATISDVKLEARSDTTYHKCSKCGYGSDDSDAYFNHKCN	0
MAENEIEEMLEHLRRIKSGGDLDWFDIFGIEELETVLRVFRTFTKYHDVLLPDSLVELTKRAKLIGEILHRVLGRIPHKCKTNLNLERLESHLMEFFRGNTASLSHNYELNDFDLSKYMDCLEIFLNDVLMMFLQKGRSCHSKRKLAIHRSIKELKIVQKKMRFLKYIYATEINGYVDYEKQECLETRIQFMTNTVGQYCLAVLDYVAEGELNEENDNFSKPPYLLSLIVFVELEMKKIFHGEVKASKFTQSKTFKDKKLPKGFSHHLHNLLMYLRNKKLENFPNNIAAQNIDVAIEFLLVFLDADVSNHVINGNWLKEVLLKVGAIAGDILYVIQKLLPRSINKLDETSDISLCSIQILEKTKDLKAQVETYYKSLKFTPSQFPTFGGLSFLDSLLRK…	MKNKTDIAGIAGLSTSHVSFDDAESKSVLDGSTQSTPEYKFQTPLDQLPARPAGPKSSNTTDAYIHESLPHSVPIAGASTSAVTHQQATQRKGTDEIYGLGSLPSAGPGRWEYLANPGNWHPERRKLHEKLLDQARSSALTLAESLESDGCQPTLFALRGNTATGKTRIATKKIPVLAAALKKTAGKGCVNPDVFKSSLAKSETGAKIFSSAQVHSESSFLADRFEGGLRSQKTGSGAIASIVVDKRLSREYEIDSYIQLAKETGRKVELCDIDAPLENSLVGVLQRKPEGEDPRPPYPVVSSGFVAVRSNRMYVIDRFIADPSLGNYRLFGTAEDGEKVMVASVIGGEFSVENAELYEKITSPQLSVTGDLADKVIDKELIDRLENNIADPERAAKTR…	0
MAEAFIQVLLDNLTSFLKGELTLLFGFQDEFQRLSSMFSTIQAVLEDAQEKQLNNKPLENWLQKLNAATYEVDDILDEYKTKATRFSQSEYGRYHPKVIPFRHKVGKRMDQVMKKLKAIAEERKNFHLHEKIVERQAVRRETGSVLTEPQVYGRDKEKDEIVKILINNVSDAQHLSVLPILGMGGLGKTTLAQMVFNDQRVTEHFHSKIWICVSEDFDEKRLIKAIVESIEGRPLLGEMDLAPLQKKLQELLNGKRYLLVLDDVWNEDQQKWANLRAVLKVGASGASVLTTTRLEKVGSIMGTLQPYELSNLSQEDCWLLFMQRAFGHQEEINPNLVAIGKEIVKKSGGVPLAAKTLGGILCFKREERAWEHVRDSPIWNLPQDESSILPALRLSYHQL…	MKLLGAASTGAITSFLLLVPAALGTQVYTCYRSQPLSKALIDDLARYATADQVYENDPGYGDRQVHKTHRFSKNKDATGSVDYLIQIVGPQNTIMVFEYSSHRWLECPLSEGMPRFNR	0
MAERVVTMAIGPLVSMLKDKASSYLLDQYKVMEGMEEQHKILKRKLPAILDVITDVEEQAMAQREGAKAWLQELRTVAYVANEVFDEFKYEALRREAKKNGHYIKLGFDVIKLFPTHNRVAFRYKMGRKLCLILQAVEVLIAEMQVFGFKYQPQPPVSKEWRHTDYVSIDPQEIASRSRHEDKKNIIGILVDEASNADLTVVPVVAMGGLGKTTLAQLIYNDPEIQKHFQLLLWVCVSDTFDVNSLAKSIVEASPNKNVDTDKPPLDRLQKLVSGQRYLLVLDDVWDNKELRKWERLKVCLQHGGMGSAVLTTTRDKRVSEIMGADRAAYNLNALEDHFIKEIIEARAFSSKKEKPIELVEVVDEIVKRCCGSPLAATALGSVLCTKTSVKEWKAVSSG…	MHTSTFLAALLAAASAVEAAQGSFRVPDIITPDWILHQARNNSLFTRWRPRSHFLAPAGWMNDPSGAFYDPATDLYHLQYQWHPNHANWGNVSWGHAVSKDLFHWKDIRDWRDDSSASLPSGRFENGPLSFFSGSSYPVNLNGKQDGTLLTFVTRLSDLPTSWLKPYKKNMEVQSMFRSKDAGQTWQELGPIIESPPKGWNVTGFRDPYVFPNPALDAIRGVGPHYYITLGSGIKGPNVPATFHGAARPGFLGPRMPLYAAPASDLRKWTFLGSLWESKPNASLGNPDITGAYGYNFETSGVFSLPIDKNAGNSLRNTAWFALMGTEGGNTTLHPHEHWAVWSRGHMAPTRGGGVKMTPTSSGAADWGITYAHTSFEDARRGNGNRRVMWGWANEDVNE…	0
MEAAAMAVTAATGALAPVLVKLAALLDDGECNLLEGSRSDAEFIRSELEAVHSLLTPNILGRMGDDDAACKDGLIAEVRELSYDLDDAVDDFLELNFEQRRSASPFGELKARVEEHVSNRFSDWKLPAASLPPSSVHRRAGLPPPDAELVGMDKRMEELTKLLEQGSNDASRWRKRKPHFPLRKTGLKQKIVIKVAMEGNNCRSKAMALVASTGGVDSVALVGDLRDKIEVVGYGIDPIKLISALRKKVGDAELLQVSQANKDVKETTPMLAPVKSICEFHKVKTVCILGLPGGGKTTVARELYDALGTHFPCRVFVSVSPSSSPSPNLTKTLADIFAQAQLGVTDTLSTSYGGSGTGRALQQHLIDNISAFLLNKKYLIVIDDIWHWEEWEVIRKSIP…	MQPTAIRSTVGLPGADMTADLRDPAPVAVPAHSAADAAAPPPGALQTIVGRPPRPDGPRHRRAQSLPARLTPAQRGMLAELGVADTSVLTPTETAVLRELRLHRPPLPLDTLLFTDPNKDPDDVVTYTIAKQLQAEGFLRLTDVVVTLGDADMRSQRAQLAKGVFDRLALPEVRVARGQDYPMTSTQAREHSKFLAEGAALRAAPDAVHTDGVRAMRERLATSPHKLGMVVIAGMTDASALLAEAGDLVREKLASITIMGGIDPARDADGLVQPDTRAYNNATDIHAARALYRRAQQLGIPLRILSKEAAYRAAVPPAFYEGIARNGHPVGEYLRDVQKNALKGLWEGIQANLIPGLDTAWFFRTFVAAQPQDPAAADQQGAMSFDAIWPQVTKLNLYD…	0
MEAAAMAVTAATGALAPVLVKLAALLDDGECNLLEGSRSDAEFIRSELEAVHSLLTPNILGRMGDDDAACKDGLIAEVRELSYDLDDAVDDFLELNFEQRRSASPFGELKARVEEHVSNRFSDWKLPAASLPPSSVHRRAGLPPPDAELVGMDKRMEELTKLLEQGSNDASRWRKRKPHFPLRKTGLKQKIVIKVAMEGNNCRSKAMALVASTGGVDSVALVGDLRDKIEVVGYGIDPIKLISALRKKVGDAELLQVSQANKDVKETTPMLAPVKSICEFHKVKTVCILGLPGGGKTTVARELYDALGTHFPCRVFVSVSPSSSPSPNLTKTLADIFAQAQLGVTDTLSTSYGGSGTGRALQQHLIDNISAFLLNKKYLIVIDDIWHWEEWEVIRKSIP…	MGCVSSTSRSTGYYSGYESHEEPRAASRTANSNERGYETDSEPSRDNLLPNAKRVYSESVLWHGTSMQSKIDLRSKGFDADRKKGGATEGGNANMFMNLSSEAQAESRQNHYVSSSRKEAKDFAMFADMSNPGLVRTIGLRSNFNLISDPRTGGTALMTDQSIHRKFVLGSKSSAPGENAKVFRDEMHAAGYDVSTKQAGKLLREVQSDSDDDNFPDPDDFIMSRFRG	0
MAEAIVSVTVQKLGQLLLEEPLFLFGIGDQVKQLQDELKRLNCFLKDADEKQHESERVRNWVAGIREASYDAEDILEAFFLKAESRKQKGMKRVLRRLACILNEAVSLHSVGSEIREITSRLSKIAASMLDFGIKESMGREGLSLSDSLREQRQSFPYVVEHNLVGLEQSLEKLVNDLVSGGEKLRVTSICGMGGLGKTTLAKQIFHHHKVRRHFDRFAWVYVSQDCRRRHVWQDIFLNLSYKDENQRILSLRDEQLGEELHRFLKRNKCLIVLDDIWGKDAWDCLKHVFPHETGSEIILTTRNKEVALYADPRGVLHEPQLLTCEESWELLEKISLSGRENIEPMLVKKMEEIGKQIVVRCGGLPLAITVLGGLLATKSTWNEWQRVCENIKSYVSNG…	MPYTINSPSQFVYLSSAYADPVQLINPCTNALGNQFQTQQARTTVQQQFADAWKPVPSMTVRFPASDFYVYRYNSTLAPLITALLNSFDTRNRIIEVDNQPAPNTTEIVNATQRVDDATVAIRASINNLANELVRGTGMFNQASFETASGLVWTTTPAT	0
MEGNGIMVSAATGAMNSLLAKLAALLEEDYQMHKGMKREIAFLKDELSSMNALLERLADTEAALDPQTKEWRSQVREMSYDIEDCIDEYTRQLRHGQPQRPGGNGIMGFFHGYVQKVKDLVGRHEIAEQIQELKARIVEAGHRRKRYKLDSAVNCKSNHVVPIDRRLPALFAELDALVGIDRPRDEIIKLLDDGEQRMKVVSIVGSGGLGKTTLANQVYQKIGEQFDCKAFVSLSQHPDMEMIFQTILYQVNDEVGRIRSGDKEQVISELRAFLKNKRYFIVIDDIWSAQAWNTIRYSLLENNCGSRILVTTRIGTVAKSCSSPCLNLVYELRVLSENDSKRLFFRRIFGSEDKCPHQLKDIAVEIVRKCGGLPLAIISMASLLTTKSYVRAEWFKVRD…	MMHSIIFQTLLIITIVFSKVWGARSLVKIDWSGSEYTILGANHYEEPNTGAAAQFPGTMTVDDGRSPYIVRKLRNSSGKRFYVFTGHPQQPIVWNPHEEIEIQFNRKFLIAVLTEFEADSQVFNHFARRQHR	0
MEMVTNILSPVAEHLIIPPVVRQIGYLFYYRRNIRSLDEESNKLENIRSGVNQRVEAARRNLQVISPNVEAWLTSVDTTTADVAVVMGGRTEVERGCIYGWCPTLKSRYLLSRRAKKITLEVTKLQKEGNEYAVFCYPVPADEIEAIPSNTNEEFVSRKQKEEEVMTALKDEEITIVGICGMGGVGKTSLAEKVRARAKQERLFNDVVMVTVSQQQDLKRIQGEIAGEVGLTSLQGDNLLSRGDQLRARLMQEGSRVLVILDDVWEALDDLEKLGIPTGSNHNYQCKVALTTRRQDVCDAMKAQKTVDVVILSDEEAWVLFRQKAGYSADDPSLSEVAKEVAKECKGLPLAIVIVAGALKTKTKPSWDDALVELRKASPKNIPRVLTKVYQPLKTSYDH…	MGLCASKPRTTSGYNTYASYNSGSSTPEPEETGSSRVTETHPEFRSIPDRAKDKAIALKEALSRQSGYITPRLEYYARTALAQAAQTGSTPEITDLDIENIGDLTDTYNQRLSNINLKHHTSPQDFFQEFMTSQEPCWRSVVRLSPNSRHHVAIDVRNQDDVRTMLIIESALAYGKSNNATGFLPGYLQMHNNVKNYAQDNGRMAVIQLGVQKSKYDCIIFSLNNALAAYQKDTIFDSLHDSLRENGSCFQPREHKSETVSGIEVIDGTKILPAVFFKHTHSRSTINDAIEEQPELADRNVSTNRESAHQTLSERVADFRVQRSERSYSMSIESSRLRKIRKAIES	0
MAAYSAVISLIQTLIDQQNISELFHDHTVQTLDSLHATAEYFQHVLENITRFDTEKIKSLEEKIRVVVSYAEDVVEMKISQIFNGSSWTFEILQHHDLLPLVEKMDTIKKQVMDIVSHDADDQVLELSAGDSLIGASSISYSMLEDDIVQGIDDDLEIIINRLTGRPRDLDVVTITGMGGIGKTTLARKAYHHLTIRYHFDILAWITISQEFRCRNVLLEALHCISRKTDIVNANNYDKMDDNELADLVQKKLKGRRYLVVVDDIWSTDVWDSISGIFPNYNNGSRILLTTRENEVAMYANTCTPHQMSLLSLENGWRLLCDKVFGPKHDHPPELEEIGKEIVEKCQGLPLTISVIAGHVSKMPRTLECWKDVARTLSEIIASHPDKCLGVLGLSYHHL…	MRFLFLLVAVALASAEAAESAAMIHEEAGVSSFKTLTGVNQIQRSLRVLLGADEERGVGGVSLKNILAPFKQTFQHPIAITAAALRELNDFKSLVNTVMKHYPKGLSEKAVQELRTAEEKRLTDYVFLGASDKNKLLREMDGVDEAKIASNLKSLTGRENQVLGEAGGRSVVCNVVMRPEAEGGGILLISSSKLDKLDFILPKGGLEKGEIAYKAAKREVLEEGGVR	0
MEIGLAVGGAFLSSALNVLFDRLAPHGDLLNMFQKHKDHVKLLKKLEDILLGLQIVLSDAENKQASNRHVSQWFNKLQNAVDGAENLIEQVNYEALRLKVEGQHQNLAETSNQQVSDLNLCFSDDFFLNIKDKLEETIETLEVLEKQIGRLGLKEHFGSTKQETRTPSTSLVDDSDIFGRQNDIEDLIDRLLSEDASGKKRTVVPIVGMGGLGKTTLAKAVYNDERVQIHFGLKAWFCVSEAFDAFRITKGLLQEIGSFDLKADDNLNQLQVKLKERLKGKKFLIVLDDVWNDNYNKWDELRNVFVQGDIGSKIIVTTRKESVALMMGNEQISMDNLSTESSWSLFKTHAFENMGPMGHPELEEVGKQIAAKCKGLPLALKTLAGMLRSKSEVEEWKRI…	MRIGPLQPSIAHTAAPALPTHTSAISPTQVPHMPGNTPPLRERPRRRAGNMPPLVPLNDSAMTGKPALVALDSEFSEQRLAEVQARQITVQTLQGKLATHLAQAGTALKPDSIAARFAAGTLEPVYLDTAAFNAMSRGLPARARAAAGPVLIDAQQGRIIFNLQRAFAPGDTFSDAALAALGKQLNLSGHGLATPNWLQPAAGTPGRRKLQQAARYHGHEVPARDGGAGFFKANDHRLLEGKQVLLRNHQKSLVHNHYFEAPSTRAFGKDVMVHRGLFDNHAGIPENSLASIDHAYEQGYRNLELDVEVSSDGVPVLMHDFSIGRMAGDPQNRLVSQVPFAELREMPLVIRNPSDGNYVKTDQTIAGVEQMLEHVLKKPEPMSVALDCKENTGEAVAML…	0
MEIGLAVGGAFLSSALNVLFDRLAPNSDLLKMFKRDKRDVRLLKKLRMTLLGLQAVLSDAENKQASNPYVSQWLNELQDAVDGAENLIEEVNYEVLRLKVEGQCQNLGETSNQQVSDCNLCLSDDFFLNIKEKLEETIETLEELEKQIGRLDLTKYLDSGKQETRESSTSVVDESDILGRQNEIEGLIDRLLSEDGKNLTVVPVVGMGGVGKTTLAKAVYNDEKVKNHFGFKAWICVSEPYDILRITKELLQEFGLMVDNNLNQLQVKLKESLKGKKFLIVLDDVWNENYKEWDDLRNLFVQGDVGSKIIVTTRKESVALMMGCGAINVGTLSSEVSWDLFKRHSFENRDPEEHPELEEIGIQIAHKCKGLPLALKALAGILRSKSEVDEWRHILRSEI…	MPRALLAARRIFEVIMRIGPLQPSVAHTAAPALPTHISTISPTQVPDMPGNTPPLRERPRRRAGNMPPLVPLNGSAMTGRPALVALDSEFSEQRLAEVQARQITVQTLQTKLATHLAQAGTAPKPDSIAARFAAGTLEPVYLDTAAFNAMSRGLPARARAAAGPVLIDAQQGRIIFNLQRAFAPGDTFSDAALAALGKQLNLSGHGLATPNWLQPAAGTPGRRKLQQAARYHGHEVPARDGGAGFFKANDHRLLEGKQALLRNHRKSLVHDHYFEAPSTRAFGKDVMVHRGLFDNHAGIPENSLASIDHAYEQGYRNLELDVEVSADGVPVLMHDFSIGRMAGDPQNRLVSQVPFAELREMPLVIRNPSDGNYVKTDQTIAGVEQMLEHVLKKPEPMSV…	0
MEAAAVSASTGALNTLLPKLADLLLLVAGEHHSSRRAVEDGVEHLESELTSMRAALEKVSAAAAPPDQLDGQVRLWARDVRDMSYHIEDAIDTYLLREAAAAGRRRPPPPCCSFVVGLTSSARRRRRAIAAEIERIKKEVEEVSRRRERYRIDDHVVAVVDDAPVDRRLPALYANFASLVGVDASVEEVIKLLSMEGDQGAVMMRRKLKLIAIVGPGGIGKTTLANLVYQKLHGQFECQALVSVSQKPNVKAVLSSILCQVSQLKYENFSSWGEKEIIDKIRDVLKDISIFPEDYIIDRDDLIWRWIAEGFIQPKQGTILYEKGERYFDELINRNLIQPICIDVHGKAQACRVHDTILEFIAGLSIEENFVAILNGQCSTSDLPKRIYRLSLQNSKDDI…	KAMDASKGKILLNIEGTSSFGTYESDSITESEGYDLSARMIVDTNHHISNWKNDLFVGNGKQNANKVIKICPTWDSRKQYMMISRIVIWVCPTIPNPTGKLVVALIDPNMPSGKQVILKGQGTITDPICFVFYLNWSIPKMNNTPENCCQLHLMCSQEYKKGVSFGSVMYSWTKEFGDSPRADKDKSCMVIPLNRAIRARSQAFIEACKLIIPKGNSEKQIKKQLKELSSNLERSVEEEEEGISDSVAQLSFDEI	0
MAVYSVATGALAPVLSKLSALLGDEHLDLAERTRSDAMFIRSQLEAVHSLLLPRISWGMTGEEVDALCKDELMAEVRELSYDMDDAIDEFFLEEPMAGGDGGPFDELKTRVEDVSKRFSDSRRWRPPVEQHQPSLTAATVDCPPPHARFVHNMMDVSELVEMDKQHEKELIKLLEQGADTSIYASRWRIATPWHDKEQSTVVKVPEREWGFPDNRNSPFIWASDSFERLRSGSLCGDTLRLDGEGANIRKLLSTLRNKVGRAQLVQVEDKRKRVEEATKPCEFHEVKTICILGLPGAGKTTLAKLLYSHHSTTEQQFQHRAFVSLSPGANLTDTLTDILLQVGAYNDDATPYCGTGTPHQQYLIDNISAYLIGKKYLIIIDDVWHWEEWEVIRKSIPKN…	MDPIRSRTPSPARELLPGPQPDGVQPTADRGVSPPAGGPLDGLPARRTMSRTRLPSPPAPSPAFSAGSFSDLLRQFDPSLFNTSLFDSLPPFGAHHTEAATGEWDEVQSGLRAADAPPPTMRVAVTAARPPRAKPAPRRRAAQPSDASPAAQVDLRTLGYSQQQQEKIKPKVRSTVAQHHEALVGHGFTHAHIVALSQHPAALGTVAVKYQDMIAALPEATHEAIVGVGKQWSGARALEALLTVAGELRGPPLQLDTGQLLKIAKRGGVTAVEAVHAWRNALTGAPLNLTPEQVVAIASNIGGKQALETVQALLPVLCQAHGLTPDQVVAIASNGGGKQALETVQRLLPVLCQAHGLTPEQVVAIASNIGGKQALETVQRLLPVLCQAHGLTPEQVVAI…	0
MEIGLAVGGAFLSSALNVLFDRLAPHGDLLMFQKNKNDVRLLKKLKMTLVGLQVVLSDAENKQASNQHVSQWLNELRGAVDGAENLMEQVNYEALRLKVEGRHQNLAETNNQQVSDLKLNLSDDYFLDIKEKLEETIETLEDLQKQIGDLGLQKHLDLGKKLESRTPSTSLVDESKILGRMIEKERLIDRLLSSDSNGENLTVVPIVGMGGVGKTTLAKIVYNDKKVKDHFGLKAWFCVSEAYDAFRITKGLLQEIGSFDLKDDNNLNQLQVKLKESLKGKRFLVVLDDLWNDDCDEWDDLKNLFVQGAMGSKILVTTRKEDVALMMGNGAINVKTLSDEVSWDLFKQHSLKNRDPEEHPELEEVGKQIADKCKGLPLALKALAGILCRKSEVYEWKNV…	MCIRQVLILFALLASCTISIDAEQRVLVSEQRTVDRARSLRAAESTNNEERIMTEIIKRLRTATWIETGRTDDYVKTTLRLDNLSGAALKSAPNYMYYEHFLNALEGRILEVWLSKGVPTKNVWATYKLDDIPTAQLNDNDGFKTYLRYAIMEDNKIFKLKSNDQPVAIDYSGTPAELKAKVDMWVSLKRPNYYVSRMLDLDRRSINTFRRSPKFQLYEMFQMKTWAAKGYPTNYFWKDHRLHEVPQQQLQNNGLYKKFVRYAMMVDDESFKNGKTVKITADESKAEISTKVTIWASKDRPFEYVKKVLGLRGAADTTNANYKYFEDFLLQTNRPKKSK	0
MAASAALVFAGKSVATSAISFLVNKAFSYIDEYCKSENMDELKNRLLRAMPHIQAVFDVVNPELVREQSSGLDAWLWQLRDAVEAAEDAIDELEYYELEEKAKDQKVSEWGSPLGKMKHKFVRSFGPAINKTIKKISHRDTLKRLMKSVDDLDKAAVGVSDFLKLTDHLSGGSSTSSQQLMDNDRQTSSTSSATNFVGREKEKEQIIGWLANTSDELGETMVIKTNSIPIISVIGHGGMGKTALAQSICGQDEVVKHFKVIWTTISTSFDATSVTSKILEDATRVKPSSDHLEPLQRDLKEKLASINFLLVLDDVWEDKKRDEWEKLFAPLKELNTTGSKILLTTRMQSVADMAAKVMGVERDKFLTLQGLEDDKNLKLFGHHAFSGLNPRDDAYLMLI…	MKINLSWKTYAVLSIVSLGGIHAMEHVPAELTGVSEGYTRFYRSSTASVVLSGLVKVKWDNEQMTMPLFKWIGGEQAEELHFCVHIAHSSGPKLNRARTLGTVNSNMDQHWAQAYSHSGATRRTIQDCHLFENDIPNFPDYIKIKLVPKT	0
MEAAAMAVTAATGALAPVLVKLAALLDDGECNLLEGSRSDAEFIRSELEAVHSLLTPNILGRMGDDDAACKDGLIAEVRELSYDLDDAVDDFLELNFEQRRSASPFGELKARVEERVSNRFSDWKLPAASLPPSSVHRRAGLPPPDAGLVGMHKRKEELIELLEQGSSDASRWRKRKPHVPLRIMGGEMQKIVFKIPMVDDKSRTKAMSLVASTVGVHSVAIAGDLRDEVVVVGDGIDSINLVSALRKKVGHAELLQVSQVKEDVKEITAMLAPVKSICEFHEVKTICILGLPGGGKTTIARVLYHALGTQFQCRVFASISPSSSPSPNLTETLADIFAQAQLGVTDTLSTPYGGSGTGRALQQHLIDNISAFLLNKKYLIVIDDIWHWEEWEVIRKSI…	MNRISTSSVNSSFSYSAPAEEAQNRVSSAPTNSSPPGTTTAVAQASEGQKKPGAVLSMQAQRLRQLCESSSYQYRQNALLAKSFDAQRLDINTQAGPSNSPHLNALNKLQQRDFKPAAGGLEIPFTPKSLLGGGKRVYQIGSSSREVQVCPRGAGAALRQEIENKQLMVNNLTDELQDAIDEANPAEIANTSQQLRQARSDLAELQRRFAVLGNEDRRINQ	0
MEIGLAVGGAFLSSALNVLFDRLAPNGDLLNMFRKHQDHVKLLKKLEDILLGLQIVLSDAENKQASNRHVSQWFNKLQSAVEGAENLIEEFNYEALRLKVEGQHQNLAETSNQQVSDLNLCLSDDFFLNIKEKLEETIETLEVLEKQIGRLGLKEHFISTKQDTRTPSTSLLDDSGVFGRQNEIENLIGRLFSMDTKGKNLAVVPIVGMGGLGKTTLAKAAYNDERVQKHFVLKAWFCVSEVYDAFTITKGLLQEIGSFDLKVDHNLNQLQVKLKEKLNGKRFLVVLDDVWNDNYNEWDDLRNIFVQGDIGSKIIVTTRKDSVALMMGNEQISMGNLSTEASWSLFQRHAFENMDPMGHPELEEVGRQIAAKCKGLPLALKTLAGMLRSKSEVEEWKCI…	MPYTVTSPSQLVYFGSVWADPITFIDLCTVALGNQFQTQNARTTVQQQFSDLFKTVPTRTNRFNDGENGFRVFRYNSTLDPLISALMNSFDTRNRIIEVDNPANPNTSEVASATQRVDDATVNIRACINNLMNELVRGTGMMNTASFETVSNLTWTTTTTT	0
MAENEIEEMLEHLRRIKSGGDLDWFDILRIEELEMVLRVFRTFTKYHDVLLPDSLVKLTKMAKLTGEILHRVLGRIPHKCKTNLNLERLESHLLEFFQGNTASLSRNYELNDFDLSKYMDCLEKFLNDVLMMFLQKGRSCHSKRKLAIHRSIKELKIVQKKMRFLKYIYATEINGYVDYEKQECLEIRIQFMTNTVGQYCVAVLDYVAEGELNDENDNFSKPPYLLSLIVFVELEMKKLFHGEVKASKFTRSKTFKDKKLPKGFSHHLHNLLMYLRNKKLENFPNNIAAQNIDVAIEFLLVFLDADVSNHVINGNWLKEVLLKVGAIAGDILYVIQKLLPRSINKDETSNISLCSIQILEKTKDLKAQVETYYKSLKFTPSQFPTFGGLSFLDSLLRKL…	MKVSSANAGVPASSADNTSARPSQTNANTTPLGRRRRAPDDAPGSPPARRQRQDSPEDSAQTMFRRAGMTSLPPSPATSEHVPLLDNRPTLERMGVDHPLPGRTWYETGHTTASLADRTSTASAAQVASSSRSAGPATAARPQPTRTSAGQQATVGRLRTQVTGFLSGALGKLQALSAQNMDPELAQFRVLDVDRAIMPLLIVAENARNPGLNLVPLHMDMAEDEEVRTQPPMAGSRHIAEFVASARPGRYRAVIDDGSHTRAADIRKDASGTSVIVVDPLRKEKDESAYVDYADNVNMEFGEHAKCAFIPVDIQKSFFDCRILSLSLALKMHDKDDAFAAFHETLRNGGDPSHHVSRAQQTEELGATLVLDGAPLVDARMMKHGQAASSVSRYLGNHP…	0
MADAFLSFAVQKLGDFLIQKVSLRKSLRDEIRWLINELLFIRSFLRDAEQKQCGDQRVQQWVFEINSIANDAVAILETYSFEAGKGASRLKACTCICRKEKKFYNVAEEIQSLKQRIMDISRKRETYGITNINNNAGEGPSNQVTKLRRTTSYVDEQDYIFVGFQDVVQTFLAQLLKAEPRRSVLSIYGMGGLGKTTLARKLYTSPDILNSFRTRAWICVSQEYNTMDLLRNIIKSIQGRTKETLDLLERMTEGDLEIYLRDLLKERKYLVVVDDVWQREAWESLKRSFPDGKNGSRVIITTRKEDVAERADDRGFVHKLRFLSQEESWDLFRRKLLDVRAMVPEMESLAKDMVEKCRGLPLAIVVLSGLLSHKKGLNQWQKVKDHLWKNIKEDKSIEI…	MALVVKGKVNINEFIDLSKMEKILPSMFTPVKSVMCSKVDKIMVHENESLSEVNLLKGVKLIDSGYVCLAGLVVTGEWNLPDNCRGGVSVCLVDKRMERADEATLGSYYTAAAKKRFQFKVVPNYAITTQDAMKNVWQVLVNIRNVKMSAGFCPLSLEFVSVCIVYRNNIKLGLREKITNVRDGGPMELTEEVVDEFMEDVPMSIRLAKFRSRTGKKSDVRKGKNSSSDRSVPNKNYRNVKDFGGMSFKKNNLIDDDSEATVAESDSF	0
MADVTFGAVKLVLGLIQDEARLLSGVREDLRFIMQEMESMNNVLRHLVANKGSAAADYQLRPWMKQIMELAFDSKNCVELYTQSGGGHCGWLPWTMVARHRVVTRIRELKIQAREISERQARYHIAGVAHAQQMDATTTIERWDASVPNQSRAWAGSSNNPSRRAILHDGWFGDYISVDEALSRLNPFTLDRYEVEPPALLDSDDEQQPRPQLNSDGGKEQPLAPQSDGRNKEQLPPPQSGGGNGIKQQQPLPPQSDGGDKEQPPPSLSDGSDKDQPLPPDCGVKRQLPPQSDGDDKQQPPPQLDGSDQPPPPQPDGGDTEQQPPQSDGGDKKQKHIRVVTISVQDGTDEAVAAEAVIERFKSRWARRGLWSQQLCLHVSVHRPPILSEITKVMVEKLK…	MPRALLAARRIFEVIMRIGPLQPSVAHTAAPALPTHISTISPTQVPDMPGNTPPLRERPRRRAGNMPPLVPLNGSAMTGRPALVALDSEFSEQRLAEVQARQITVQTLQTKLATHLAQAGTAPKPDSIAARFAAGTLEPVYLDTAAFNAMSRGLPARARAAAGPVLIDAQQGRIIFNLQRAFAPGDTFSDAALAALGKQLNLSGHGLATPNWLQPAAGTPGRRKLQQAARYHGHEVPARDGGAGFFKANDHRLLEGKQALLRNHRKSLVHDHYFEAPSTRAFGKDVMVHRGLFDNHAGIPENSLASIDHAYEQGYRNLELDVEVSADGVPVLMHDFSIGRMAGDPQNRLVSQVPFAELREMPLVIRNPSDGNYVKTDQTIAGVEQMLEHVLKKPEPMSV…	0
MADAFLSFAVQKLGDFLIQQVSLRTNLRDEIEWLKNELLFIQSFLKDAELKQCVDHRVQQWVFEINSIANDAVAILETYSFEAGKAASHLKVCACICWKEKKFYNVAKEIQSLKQQIMDISRKRETYGITNINYNSGEGPSNQVTTLRRTTSYVDEQDYIFVGLQDVVQKLLAQLLKAEPRRSVLSIYGMGGLGKTTLARNLYNSPDILNSFPTRAWICVSQEYNTMDLLRNIIKSIQGRTKETLDLLERMTEGDLEIYLRDLLKERKYLVVVDDVWQREAWESLKRAFPDGKNGSRVIITTRKEGVAERADDRGFVHKLRFLSQEESWDLFRRKLLDVRAMVPEMESLAKDMVEKCRGLPLAIVVLSGLLSHKKGLNQWQKVKDHLWKNIKEDKSIEI…	MRIALLQPAATPTTALATPAHTSAITPMEVPQPPGGNPPLRARPRRQAAVLPPLVPLDDSAMTGKQALVALDGEFSEQRLAEVQAHQITLQAAQSALAKQLPQATPAPRPDSIAARFAAGTLQPVYLDTAAFDEMTASLPEHSRAAAGPVLVDAQQGRIVFDLGHAFAPGDTFSDAARTALRKALDLRAHGLETPGWLKPAAPTPAQPRRKLQQAARYHGHEVPARDGGAAFFKPNDHHLVAGKDALLRKHRKELVHDAYFQAPSTRALGKDVMVHRGLFDNHAGIPENSLAAIDRAYEHGYRNLELDVEVSADGVPVLMHDFSIGRMTDDPQNRLVSQVPFAQLREMPLVIRNPVDGNFIKTDQSIAAVEQALEHALQKPEAMSVALDCKEDTGEAVA…	0
MASATVDFGIGRILSVLENETLLLSGVHGEIDKMKKELLIMKSFLEDTHKHGGNGSTTTTTQLFQTFVANTRDLAYQIEDILDEFGYHIHGYRSCAKIWRAFHFPRYMWARHSIAQKLGMVNVMIQSISDSMKRYYHSENYQAALLPPGDAKWVNNISESSLFFSENSLVGIDAPKGKLIGRLLSPEPQRIVVAVVGMGGSGKTTLSANIFKSQSVRRHFESYAWVTISKSYVIEDVFRTMIKEFYKEADTQIPAELYSLGYRELVEKLVEYLQSKRYIVVLDDVWTTGLWREISIALPDGIYGSRVMMTTRDMNVASFPYGIGSTKHEIELLKEDEAWVLFSNKAFPASLEQCRTQNLEPIARKLVERCQGLPLAIASLGSMMSTKKFESEWKKVYST…	MRVLYITLISTTAALLYSHAFALTTKANADTTQTTTDISSALLAGVQDKDLAMRALRTGRSSGGNVEHKDHDEERWLSRVTNWIKYKRGKMNPKQLHTYLGLDGLGQSARDSSNFQKYLKKSAEWRNKH	0
MAERVVTMAIGPLVSMLKDKASSYLLDQYKVMEGMEEQHKILKRKLPAILDVITDVEEQAMAQREGAKAWLQELRTVAYVANEVFDEFKYEALRREAKKNGHYIKLGFDVIKLFPTHNRVAFRYKMGRKLCLILQAVEVLIAEMQVFGFKYQPQPPVSKEWRHTDYVSIDPQEIASRSRHEDKKNIIGILVDEASNADLTVVPVVAMGGLGKTTLAQLIYNDPEIQKHFQLLLWVCVSDTFDVNSLAKSIVEASPNKNVDTDKPPLDRLQKLVSGQRYLLVLDDVWDNKELRKWERLKVCLQHGGMGSAVLTTTRDKRVSEIMGADRAAYNLNALEDHFIKEIIEARAFSSKKEKPIELVEVVDEIVKRCCGSPLAATALGSVLCTKTSVKEWKAVSSG…	MRSFLYGVLAFAVLARSSAVAAFPIPDESRPLSKTSPDTVAPRSLRIEAQEVIQSGRGDGYGGFWKNVAQSTNKIVKRPDIKIGKLIEAAKKAKAKMTKS	0
MEAAAMAVTAATGALAPVLVKLAALLDDGECNLLEGSRSDAEFIRSELEAVHSLLTPNILGRMGDDDAACKDGLIAEVRELSYDLDDAVDDFLELNFEQRRSASPFGELKARVEEHVSNRFSDWKLPAASLPPSSVHRRAGLPPPDAELVGMDKRMEELTKLLEQGSNDASRWRKRKPHFPLRKTGLKQKIVIKVAMEGNNCRSKAMALVASTGGVDSVALVGDLRDKIEVVGYGIDPIKLISALRKKVGDAELLQVSQANKDVKETTPMLAPVKSICEFHKVKTVCILGLPGGGKTTVARELYDALGTHFPCRVFVSVSPSSSPSPNLTKTLADIFAQAQLGVTDTLSTPYGGSGTGRALQQHLIDNISAFLLNKKYLIVIDDIWHWEEWEVIRKSIP…	MKLLGAASTGAITSFLLLVPAALGTQVYTCYRSQPLSKALIDDLARYATADQVYENDPGYGDRQVHKTHRFSKNKDATGSVDYLIQIVGPQNTIMVFEYSSHRWLECPLSEGMPRFNR	0
METSSISTVEDKPPQHQVFINFRGADLRRRFVSHLVTALKLNNINVFIDDYEDRGQPLDVLLKRIEESKIVLAIFSGNYTESVWCVRELEKIKDCTDEGTLVAIPIFYKLEPSTVRDLKGKFGDRFRSMAKGDERKKKWKEAFNLIPNIMGITIDKKSVESEKVNEIVKAVKTALTGIPPEGSHNAVVGALGNSNAGTSSGDKKHETFGNEQRLKDLEEKLDRDKYKGTRIIGVVGMPGIGKTTLLKELYKTWQGKFSRHALIDQIRVKSKHLELDRLPQMLLGELSKLNNPHVDNLKDPYSQLHERKVLVVLDDVSKREQIDALREILDWIKEGKEGSRVVIATSDMSLTNGLVDDTYMVQNLNHRDSLQLFHYHAFIDDQANPQKKDFMKLSEGFVH…	MAWKDCIIQRYKDGDVNNIYTANRNEEITIEEYKVFVNEACHPYPVILPDRSVLSGDFTSAYADDDESCYRHHHHHH	0
MADAFLSFAVQKLGDFLIQKVSLRKSLRDEIRWLINELLFIRSFLRDAEQKQCGDQRVQQWVFEINSIANDAVAILETYSFEAGKGASRLKACTCICRKEKKFYNVAEEIQSLKQRIMDISRKRETYGITNINNNAGEGPSNQVTKLRRTTSYVDEQDYIFVGFQDVVQTFLAQLLKAEPRRTVLSIYGMGGLGKTTLARKLYTSPDILNSFRTRAWICVSQEYNTMDLLRNIIKSIQGRTKETLDLLERMTEGDLEIYLRDLLKERKYLVVVDDVWQREAWESLKRSFPDGKNGSRVIITTRKEDVAERADDRGFVHKLRFLSQEESWDLFRRKLLDVRAMVPEMESLAKDMVEKCRGLPLAIVVLSGLLSHKKGLNQWQKVKDHLWKNIKEDKSIEI…	MHFSTIFIPFALAALKVSAAPARFCVYYDGHLPATRVLLMYVRIGTTATITARGHEFEVEAKDQNCKVILTNGKQAPDWLAAEPY	0
MEKRKDIEEANNSLVLFSALSKDIANVLIFLENEENQKALDKDQVEKLKLKMAFICTYVQLSYSDFEQFEDIMTRNRQEVENLLQSLLDDDVLTSLTSNMDDCISLYHRSYKSDAIMMDEQLDFLLLNLYHLSKHHAEKIFPGVTQYEVLQNVCGNIRDFHGLILNGCIKHEMVENVLPLFQLMAERVGHFLWEDQTDEDSRLSELDEDEHNDRDSRLFQLTHLLLKIVPTELEVMHICYTNLKASTSAEVGRFIKKLLETSPDILREYIIQLQEHMLTVIPPSTLGARNIHVMMEFLLLILSDMPKDFIHHDKLFDLLAHVGTLTREVSTLVRDLEEKLRNKEGNNQTNCATLDLLENIELLKKDLKHVYLKAPNSSQCCFPMSDGPLFMHLLHMHLN…	MPRALLAARRIFEVIMRIGPLQPSVAHTAAPALPTHISTISPTQVPDMPGNTPPLRERPRRRAGNMPPLVPLNGSAMTGRPALVALDSEFSEQRLAEVQARQITVQTLQTKLATHLAQAGTAPKPDSIAARFAAGTLEPVYLDTAAFNAMSRGLPARARAAAGPVLIDAQQGRIIFNLQRAFAPGDTFSDAALAALGKQLNLSGHGLATPNWLQPAAGTPGRRKLQQAARYHGHEVPARDGGAGFFKANDHRLLEGKQALLRNHRKSLVHDHYFEAPSTRAFGKDVMVHRGLFDNHAGIPENSLASIDHAYEQGYRNLELDVEVSADGVPVLMHDFSIGRMAGDPQNRLVSQVPFAELREMPLVIRNPSDGNYVKTDQTIAGVEQMLEHVLKKPEPMSV…	0
MEAAAMAVTAATGALAPVLVKLAALLDDGECNLLEGSRSDAEFIRSELEAVHSLLTPNILGRMGDDDAACKDGLIAEVRELSYDLDDAVDDFLELNFEQRRSASPFGELKARVEERVSNRFSDWKLPAASLPPSSVHRRAGLPPPDAGLVGMHKRKEELIELLEQGSSDASRWRKRKPHVPLRIMGGEMQKIVFKIPMVDDKSRTKAMSLVASTVGVHSVAIAGDLRDEVVVVGDGIDSINLVSALRKKVGPAMFLEVSQAKEDVKEITAMLAPVKSICEFHEVKTICILGLPGGGKTTIARVLYHALGTQFQCRVFASISPSSSPSPNLTETLADIFAQAQLGVTDTLSTPYGGSGTGRALQQHLIDNISAFLLNKKYLIVIDDIWHWEEWEVIRKSI…	MNRISTSSVNSSFSYSAPAEEAQNRVSSAPTNSSPPGTTTAVAQASEGQKKPGAVLSMQAQRLRQLCESSSYQYRQNALLAKSFDAQRLDINTQAGPSNSPHLNALNKLQQRDFKPAAGGLEIPFTPKSLLGGGKRVYQIGSSSREVQVCPRGAGAALRQEIENKQLMVNNLTDELQDAIDEANPAEIANTSQQLRQARSDLAELQRRFAVLGNEDRRINQ	0
MDAPASFSLGAMGPLLRKLDSLLVAPEIRLPKPLKEGIELLKEDLEEIGVSLVEHSVVDSPTHKARFWMDEVRDLSYHIEDCIDTMFSMRSGGDDGKPRSERRHKVGRAKIDGFSKKPKPCTRMARIAELRALVREASERLERYQLGDVCGSSSPVVFTADGRARPLHHGVSANLVGVDEFKTKLNRWLSDEEGPHLKVAAIVGPAGIGKTALATELYRDHRWQFECRAFVRASRKPDMQRLLGGILSQVQRRQRSSDAYADSTVQSLIDNLREHLQDRRYLIIIDGLWETAVWNIANSAFPDVNSFSRILITADIEQVALECCGYKYDYIMRMEPLGSLDSKKVFFNKVFGSEDQCPPELKEVSNTILEKCGGLPLAIISIAGLLGSQPENPVLWDYV…	MCIRQVLILFALLASCTISIDAEQRVLVSEQRTVDRARSLRAAESTNNEERIMTEIIKRLRTATWIETGRTDDYVKTTLRLDNLSGAALKSAPNYMYYEHFLNALEGRILEVWLSKGVPTKNVWATYKLDDIPTAQLNDNDGFKTYLRYAIMEDNKIFKLKSNDQPVAIDYSGTPAELKAKVDMWVSLKRPNYYVSRMLDLDRRSINTFRRSPKFQLYEMFQMKTWAAKGYPTNYFWKDHRLHEVPQQQLQNNGLYKKFVRYAMMVDDESFKNGKTVKITADESKAEISTKVTIWASKDRPFEYVKKVLGLRGAADTTNANYKYFEDFLLQTNRPKKSK	0
MAENEIEEMLEHLRRIKSGGDLDWLDILRIEELEMVLRVFRTFTKYNDVLLPDSLVELTKRAKLIGEILHRLFGRIPHKCKTNLNLERLESHLLEFFQGNTASLSHNYELNNFDLSKYMDCLENFLNDVLMMFLQKDRFFHSREQLAKHRSIKELKIVQKKIRFLKYIYAPEINGYVDYEKQECLENRIQFMTNTVGQYCLAVLDYVTEGKLNEENDNFSKPPYLLSLIVLVELEMKKIFHGEVKASKFTQSKTFKDKKLPKGFSHHLHNLLMYLRNKKLENFPNNIAAQNIDVAIEFLLVFLDADVSNHVINGNWLKEVLLKVGAIAGDILYVIQKLLPRSINKDETSNISLCSIQILEKTKDLKAQVETYYKSLKFTPSQFPTFGGLSFLNSLLRKL…	MRFLFLLVAVALASAEAAESAAMIHEEAGVSSFNTLTGGNQIQRSLRVYLGANEERGVGGVKLENILTIFVQRAKAKLPQGFTAAALGNWKGFSRRVDTVMEHYPKGLSEKAIKELRTAETKRFTDYAMLGPSDKYNLLRPMQGVDEAMIAPNLVSLTGRKNQVLGDAGGRSVVCNVVMRSEAEGGGILLISSSKLDKQDFILPKGGLEKGEIAYGAAKREVLEEGGVRYRSDIFIFYRWSVLTLVMALQVKVKKLKELGVTLVGDKTYESFLMRSKKVYEQWSESRRLRVWVRECQSIEIPGETQLTVRLLFN	0
MGDFLWTFAVEEMLKKVLKVAREQAGLAWGFQKHLSKLQKWLLKAEAFLRNINTRKLHHDSVRMWVDDLRHLVYQADDLLDEIVYEHLRQKVQTRKMKKVCDFFSPSTNVLIFRLNMAKKMMTLIALLEKHYLEAAPLGLVGNENVRPEIDVISQYRETISELEDHKIVGRDVEVESIVKQVIDASNNQLTSILPIVGMGGLGKTTLAKLVFSHELVRQHFDKTVWVCVSEPFIVNKILLDILQSLKGGISNGGDSKEVLLRELQKEMLGQTYFLVLDDVWNENSFLWGELKYCLLKITGNSKNSIVVTTRSAEVAKIMGTCPGHLLSKLSDDHCWSLFKESANVYGLSMTSNLGIIQKELVKKIGGVPLVAQVLGRTVKFEGDVEKWEETLKSVLRIP…	MPYTINSPSQFVYLSSAYADPVQLINPCTNALGNQFQTQQARTTVQQQFADAWKPVPSMTVRFPASDFYVYRYNSTLAPLITALLNSFDTRNRIIEVDNQPAPNTTEIVNATQRVDDATVAIRASINNLANELVRGTGMFNQASFETASGLVWTTTPAT	0
MAENEIEEMLEHLRRIKSGGDLDWFDILRIEELEMVLRVFRTFTKYHDVLLPDSLVKLTKMAKLTGEILHRVLGRIPHKCKTNLNLERLESHLLEFFQGNTASLSRNYELNDFDLSKYMDCLEKFLNDVLMMFLQKGRSCHSKRKLAIHRSIKELKIVQKKMRFLKYIYATEINGYVDYEKQECLEIRIQFMTNTVGQYCVAVLDYVAEGELNDENDNFSKPPYLLSLIVFVELEMKKLFHGEVKASKFTRSKTFKDKKLPKGFSHHLHNLLMYLRNKKLENFPNNIAAQNIDVAIEFLLVFLDADVSNHVINGNWLKEVLLKVGAIAGDILYVIQKLLPRSINKDETSNISLCSIQILEKTKDLKAQVETYYKSLKFTPSQFPTFGGLSFLDSLLRKL…	KAMDASKGKILLNIEGTSSFGTYESDSITESEGYDLSARMIVDTNHHISNWKNDLFVGNGKQNANKVIKICPTWDSRKQYMMISRIVIWVCPTIPNPTGKLVVALIDPNMPSGKQVILKGQGTITDPICFVFYLNWSIPKMNNTPENCCQLHLMCSQEYKKGVSFGSVMYSWTKEFGDSPRADKDKSCMVIPLNRAIRARSQAFIEACKLIIPKGNSEKQIKKQLKELSSNLERSVEEEEEGISDSVAQLSFDEI	1
MEIGLAVGGAFLSSALNVLFDRLAPHGDLLMFQKNKNDVRLLKKLKMTLVGLQVVLSDAENKQASNQHVSQWFNELRGAVDGAENLMELVNYEALRRKVEGRHQNLAETSNQQVSDRKLNLSDDYFLDIKEKLEETIETLEDLQKQIGDLGLQKHLDLGKKLETRTPSTSLVDESKILGRMIEKERLIDRLLSSDSNGENLTVVPIVGMGGVGKTTLAKIVYNDKKVKDHFDLKAWFCVSEAYDAFRITKGLLQEIGSFDLKDDNNLNQLQVKLKESLKGKRFLVVLDDLWNDDCDEWDDLKNLFVQGAMGSKILVTTRKEDVALMMGNGAINVETLSDEVSWDLFKQHSLKNRDPEEHPELEEVGKRIADKCKGLPLALKALAGILCRKSEVYEWKNV…	MAYTVSSANQLVYLGSVWADPLELQNLCTSALGNQFQTQQARTTVQQQFSDVWKTIPTATVRFPATGFKVFRYNAVLDSLVSALLGAFDTRNRIIEVENPQNPTTAETLDATRRVDDATVAIRASISNLMNELVRGTGMYNQALFESASGLTWATTP	1
MSYLREVATAVALLLPFILLNKFWRPNSKDSIVNDDDDSTSEVDAIPDSTNPSGSFPSVEYEVFLSFRGPDTREQFTDFLYHFLCRYKIHTFRDDDELRKGEEIGPNLLRAIDQSKIYVPIISSGYADSKWCLMELAEIVRRQEEDPRRIILPIFYMVDPSDVRHQTGCYKKAFRKHANKFDGQTIQNWKDALKKVGDLKGWHIGKNDKQGAIADEVLADIWSHISKENLILETDELVGIDDHITAVLEKLSLDSENVTMVGLYGMGGIGKTTTAKAVYNKISSCFDRCCFIDNIRETQDQKDGVVVLQKKLVYEILRIDSGSVGFNNDSGGRKMIKERVSRFKILVVLDDVDEKFKFEDMLGSPKDFISQSRFIITSRSMRVLGTLNENQCKLYEVGS…	MKINLSWKTYAVLSIVSLGGIHAMEHVPAELTRVSEGYTRFYRSPTASVILSGLVKVKWDNEQMTMPLFKWIGGEQAEELHFDVHIAHSSGPKLNRARTLGTVNSNMDQHWAQAHRNSGASRRTIQDCHLFENDIPNFPDYIKIKLVPKT	1
MLTSSSHHGRSYDVFLSFRGEDTRKTFVGHLFNALIEKGIHTFMDDKELKRGKSISSELMKAIGESRFAVVVFSKNYASSTWCLEELVKILEIHEKFELIVVPVFYDVDPSTVRKQNGEYAVCFTKFEANLVDDRDKVLRWREALTKVANISGHDLRNTYNGDESKCIQQILKDIFDKFCFSISITNRDLVGIESQIKKLSSLLRMDLKGVRLVGIWGMGGVGKTTAARALFNRYYQNFESACFLEDVKEYLQHHTLLYLQKTLLSKLLKVEFVDCTDTEEMCVILKRRLCSKKVLVVLDDVNHNDQLDKLVGAEDWFGSGSRIVITTRDMKLLKNHDVHETYEIKVLEKDEAIELFNLHAFKRSSPEKEFKELLNLVVDYTGGLPLALKVLGSLLYKE…	MLLAAAIVFLHIPALTMPAAEARQTAANIMHPVLDGEQNVLGKRSLRTDHMRVSNVEDREGDEERIFRRFTDWIKYLFNKMNPKQLHTYLGLDGLGETAYKHKNYPIYRMMSKKWRDKL	0
MADAFLSFAVQKLGDFLIQKVSLRKSLRDEIRWLINELLFIRSFLRDAEQKQCGDQRVQQWVFEINSIANDAVAILETYSFEAGKGASRLKACACICRKEKKFYNVAEEIQSLKQRIMDISRKRETYGITNINYNSGERPSNQVTTLRRTTSYVDEQDYIFVGFQDVVQTLLAQLLKAEPRRSVLSIYGMGGLGKTTLARKLYTSPDILNSFPTRAWICVSQEYNTMDLLRTIIKSIQGCAKETLDLLEKMAEIDLENHLRDLLKECKYLVVVDDVWQREAWESLKRAFPDGKNGSRVIITTRKEDVAERVDNRGFVHKLRFLSQEESWDLFHRKLLDVRAMVPEMESLAKDMVEKCRGLPLAIVVLSGLLSHKKGLNQWQNVKDHLWKNIKEDKSIEI…	MKVSSANAGVPASSADNTSARPSQTNADTTPLGRRRRAPDDAPGSPPARRQRQDSPEDSAQTMFRRAGMTSLPPSPATSEHVPLLDNRPTLERMGVDHPLPGRTWYETGHTTASLADRTSTASAAQVASSSRSAGPATAARPQPTRTSAGQQATVGRLRTQVTGFLSGALGKLQALSAQNMDPELAQFRVLDVDRAIMPLLIVAENARNPGLNLVPLHMDMAEDEEVRTQPPMAGSRHIAEFVASARPGRYRAVIDDGSHTRAADIRKDASGTSVIVVDPLRKEKDESAYVDYADNVNMEFGEHAKCAFIPVDIQKSFFDCRILSLSLALKMHDKDDAFAAFHETLRNGGDPSHHVSRAQQTEELGATLVLDGAPLVDARMMKHGQAASSVSRYLGNHP…	0
MNFNNELSDLKNRFLFRTLRAQKCSDVARDRIDFFIWELKFLNCFLHLQSFAFASECGMLDISQKMIEICKRFNTPPPHNSFAYWKEVICKRLCAISIQPDASSDDGFACWKKVIWKTKQEFRAKYSFPKTLLADNKVYDDDDTNPKFVMEFIDAVVGNLNVLVKINDPSSLLFVPGPKEQIEQVLKELKLLRFFVCFVSNKCIEPQYQHTTFYTHALIEASHIAMVVWLNLPIYGNRNQDLASSEVSCLLSDFMEMKIKSIQPDISRNNIYIDVLRALKSTIPQAQDKHAAESGIVETPTHNLMVGLSDQMANLQEMLCLLRDNLIHLPILDLEFHLQDMDSVIVDAGLLIYSLYDIKGQKEDTTLEDINQALGFDLPRNIEPIKAMINLVMQKAFQC…	MDPIRSRTPSPARELLPGPQPDGVQPTADRGVSPPAGGPLDGLPARRTMSRTRLPSPPAPSPAFSAGSFSDLLRQFDPSLFNTSLFDSLPPFGAHHTEAATGEWDEVQSGLRAADAPPPTMRVAVTAARPPRAKPAPRRRAAQPSDASPAAQVDLRTLGYSQQQQEKIKPKVRSTVAQHHEALVGHGFTHAHIVALSQHPAALGTVAVKYQDMIAALPEATHEAIVGVGKQWSGARALEALLTVAGELRGPPLQLDTGQLLKIAKRGGVTAVEAVHAWRNALTGAPLNLTPEQVVAIASNIGGKQALETVQALLPVLCQAHGLTPDQVVAIASNGGGKQALETVQRLLPVLCQAHGLTPEQVVAIASNIGGKQALETVQRLLPVLCQAHGLTPEQVVAI…	0
MAADISSSAPRTSPYTGEWEYDVFLCFRGDTRHGFTSHLLSALSDKQIRTFIDHKLAKTESIDELISILQRCALSVVVFSEKFADSVWCLEEVVTIAERMKKVGHRVLPVFYKVDPFDVTDESRSYMATIDREYKARSSFLEDKKRWMDAVNAVANCAGHTSQAIKIESELIKAVVETVQKQLIDMSPSINRNNLVAMSSRIFEIERLLAMDKLDDTFIIGLWGMGGVGKTTLAEACYERVTSSNKGIKHLFVRNVNEICEKHHGVEKIVHKLYSKLLDENNIDREDLNIAYRRQRLSHLRVFVVLDNVETLEQLEQLALGYVFNLSKVFAAGSRIIITTRNKKVLQNAMAKIYNVECLNDKESIRLFSLHAFKQDRPQDNWTDKSHLATSYCKGNPLA…	MRPFQLLSAIAVFNSLKIVAGESYWDCKGIPILFRTVHAAVELAFTSQPGSISGYPSICRTTPLRTGPDERRQFPLTDTGARWQGGGITYYVEATRDKRHCEVFGTAGGVYKCTLVLRD	0
MRDITISISREENFVFLPRGTDYEAVQGNTRHIAFQGSKYCSKISFNWSIIRSLTMFAERPVELEHSVCSSQLRMLRVLDLRDAQFTITQNDVNNIVLLCHLKYLRIARYNNASYIYSLPKSIGRLDGRQTLDLDSTNISTLPTQITKLRSLRSLRCMKQYDFSSFTTCLTDTLCLPMIFTPSVSTSDRAEKIANLHLATKSFRSKSNGVKVPKGICRLRDLQILGVVDIRRTSSRVIKELGQLSKLRKLYVVTKGSTKLKCEILYTAIQKLYSLQSLHMDAVGCTGIGTLECLDSVSSPPPLLRTLRLNGSLEELPNWIERLTHLRKFYLLRTKLKEGKTMLILGALPNLMLLHFCHNAYLGEKLVFKTGAFPNLRTLVTFNLDQQRDIRFEDGSSPQ…	MKVSHLTSPAPVVIEHQPRQSEKVSRDGDVIKPWSQLPAAAPSFGGCFGKSKKSRGYDSGSSSGSRSNAGFRLNHVPYVSQQNERMGCWYACTRMLGHSISSGPRLGLPELYDSSGPQGLQQREDVLRLMRNENLAEVSLPESRQFSANELGNLLCRHGPIMFGWQTPAGSWHMSVLTGIDKPNDAIIFHDPQRGPDLTMPLDSFNQRLAWRVPHAMLYSEN	0
MAESFLFNIIERVLAKVSSIAVYEISLAWNVKTDLRKLQSTLSTIKAVLLDANEKQAKNHEVRDWLEKLRDVVYDVDDLMDDLSTQLLLQMHFQKSFGKKVRRFFSSSNPIIYRFKIGRRVKEIRELLNEIADDRKSFHFTEHNYLIPAENTSREQTHSFVRASDIIGRDADQENIVKQLIDSRNEENISVIPIVGLGGLGKTTLVKLVYNDNRVVQNFDLRMWVSISEDFSLRKIIEKILRSATGESFDHLDMDQLQGCLGNVLQLKRYLLVLDDVWNEDQHKWTDLRELLMNCARGSKIVVTTRSKMAALITGTVPPYYLEGLASDDCLSLFLKCAFGGQDNMFPNLVEIGKEIVKKCGGVPLAVKTLGRLLYTKTDENEWLQIRDNEIWEIEQKES…	MKINLSWKTYAVLSIVSLGGIHAMEHVPAELTGVSEGYTRFYRSSTASVVLSGLVKVKWDNEQMTMPLFKWIGGEQAEELHFCVHIAHSSGPKLNRARTLGTVNSNMDQHWAQAYSHSGATRRTIQDCHLFENDIPNFPDYIKIKLVPKT	0
MAESFLFNIIERVLAKVSSIAVYEISLAWNVKTDLRKLQSTLSTIKAVLLDANEKQAKNHEVRDWLEKLRDVVYDVDDLMDDLSTQLLLQMHFQKSFGKKVRRFFSSSNPIIYRFKIGRRVKEIRELLNEIADDRKSFHFTEHNYLIPAENTSREQTHSFVRASDIIGRDADQENIVKQLIDSRNEENISVIPIVGLGGLGKTTLVKLVYNDNRVVQNFDLRMWVSISEDFSLRKIIEKILRSATGESFDHLDMDQLQGCLGNVLQLKRYLLVLDDVWNEDQHKWTDLRELLMNCARGSKIVVTTRSKMAALITGTVPPYYLEGLASDDCLSLFLKCAFGGQDNMFPNLVEIGKEIVKKCGGVPLAVKTLGRLLYTKTDENEWLQIRDNEIWEIEQKES…	MKISALFSVAALLSQSMPVLGYLFYRCGNDHITERALINQISMEHKKLTGQGSSVDSFPGGRATAEVTFWEPSISNPGTYLDIKVKFNIYRQMLSFEVSSSGKIIPQEGDYGVEIPEEDLEVSDEPYYAN	0
MAASAALVFAGKSVATSAISFLVNKAFSYIDEYCKSENMDELKNRLLRAMPHIQAVFDVVNPELVREQSSGLDAWLWQLRDAVEAAEDAIDELEYYELEEKAKDQKVSEWGSPLGKMKHKFVRSFGPAINKTIKKISHRDTLKRLMKSVDDLDKAAVGVSDFLKLTDHLNGGSSTSSQQLMDNDRQTSSTSSATNFVGREKEKEQIIGWLANTSDELGETMVIKTNSIPIISVIGHGGMGKTALAQSICGQDEVVKHFKVIWTTISTSFDATSVTSKILEDAKRVKPSSDHLEPLQRDLKEKLASINFLLVLDDVWEDKKRDEWEKLFAPLKELNTTGSKILLTTRMQSVADMAAKVMGVERDKFLTLQGLEDDKNLKLFGHHAFSGLNPRDDAYLMVI…	MSRICGALFRGSLTADHPTHTPEDSPQTVPSPRSSSAHSPEIQELRSLQETRPARLGARSQSRSSKHGLQQCSSSPSDESFRLHAELAAWCERVETKPSLLAKLGCCAAPPVVGDHREQRREAMERIMRCLDAGQAGTQLTLRDLNLSQLPPGLHRLAHLRDLDVADNVNLTRLPEDLSLCKHLERINADGCSIAALPSKIGALKNLSEISLAFNELRTLPDSIGQCSSLTTIVVPGCKINKLPASLANLTQLKKLDVAANIELSELSPHMNLDDVAVHSTQTRLGLMHRIFKAPTFDPETRQRLSYQASALRDRWAALSHHLSPQARARVDQMREGASTTLSSQDHKASAAWKTATEKVSSWAEEGAPITLDRIFKLNQLLLPEGDDDNDPIGGQLRK…	0
MDAPASFSLGAMGPLLRKLDSLLVAPEIRLPKPLKEGIELLKEDLEEIGVSLVEHSVVDSPTHKARFWMDEVRDLSYHIEDCIDTMFSMRSGGDDGKPRSERRHKVGRAKIDGFSKKPKPCTRMARIAELRALVREASERLERYQLGDVCGSSSPVVFTADGRARPLHHGVSANLVGVDEFKTKLNRWLSDEEGPHLKVAAIVGPAGIGKTALATELYRDHRWQFECRAFVRASRKPDMQRLLGGILSQVQRRQRSSDAYADSTVQSLIDNLREHLQDRRYLIIIDGLWETAVWNIANSAFPDVNSFSRILITADIEQVALECCGYKYDYIMRMEPLGSLDSKKVFFNKVFGSEDQCPPELKEVLNTILEKCGGLPLAIISIAGLLGSQPENPVLWDYV…	MGCVSSTSRSTGYYSGYESHEEPRAASRTANSNERGYETDSEPSRDNLLPNAKRVYSESVLWHGTSMQSKIDLRSKGFDADRKKGGATEGGNANMFMNLSSEAQAESRQNHYVSSSRKEAKDFAMFADMSNPGLVRTIGLRSNFNLISDPRTGGTALMTDQSIHRKFVLGSKSSAPGENAKVFRDEMHAAGYDVSTKQAGKLLREVQSDSDDDNFPDPDDFIMSRFRG	0
METSSISTVEDKPPQHQVFINFRGADLRRRFVSHLVTALKLNNINVFIDDYEDRGQPLDVLLKRIEESKIVLAIFSGNYTESVWCVRELEKIKDCTDEGTLVAIPIFYKLEPSTVRDLKGKFGDRFRSMAKGDERKKKWKEAFNLIPNIMGITIDKKSVESEKVNEIVKAVKTALTGIPPEGSHNAVVGALGNSNAGTSSGDKKHETFGNEQRLKDLEEKLDRDKYKGTRIIGVVGMPGIGKTTLLKELYKTWQGKFSRHALIDQIRVKSKHLELDRLPQMLLGELSKLNNPHVDNLKDPYSQLHERKVLVVLDDVSKREQIDALREILDWIKEGKEGSRVVIATSDMSLTNGLVDDTYMVQNLNHRDSLQLFHYHAFIDDQANPQKKDFMKLSEGFVH…	MQLSKITFAIALYAIGIAALPTPASLNGNTEVATISDVKLEARSDTTYHKCSKCGYGSDDSDAYFNHKCN	0
MMLKEVESLSSQGFFDVVSEATPFADVDEIPFQPTIVGQEIMLEKAWNRLMEDGSGILGLYGMGGVGKTTLLTKINNKFSKIDDRFDVVIWVVVSRSSTVRKIQRDIAEKVGLGGMEWSEKNDNQIAVDIHNVLRRRKFVLLLDDIWEKVNLKAVGVPYPSKDNGCKVAFTTRSRDVCGRMGVDDPMEVSCLQPEESWDLFQMKVGKNTLGSHPDIPGLARKVARKCRGLPLALNVIGEAMACKRTVHEWCHAIDVLTSSAIDFSGMEDEILHVLKYSYDNLNGELMKSCFLYCSLFPEDYLIDKEGLVDYWISEGFINEKEGRERNINQGYEIIGTLVRACLLLEEERNKSNVKMHDVVREMALWISSDLGKQKEKCIVRAGVGLREVPKVKDWNTVR…	MKIAPVAINHSPLSREVPSHAAPTQAKQTNLQSEAGDLDARKSSASSPETRALLATKTVLGRHKIEVPAFGGWFKKKSSKHETGGSSANADSSSVASDSTEKPLFRLTHVPYVSQGNERMGCWYACARMVGHSVEAGPRLGLPELYEGREGPAGLQDFSDVERFIHNEGLTRVDLPDNERFTHEELGALLYKHGPIIFGWKTPNDSWHMSVLTGVDKETSSITFHDPRQGPDLAMPLDYFNQRLAWQVPHAMLYR	0
MAASAALVFAGKSVATSAISFLVNKAFSYIDEYCKSENMDELKNRLLRAMPHIQAVFDVVNPELVREQSSGLDAWLWQLRDAVEAAEDAIDELEYYELEEKAKDQKVSEWGSPLGKMKHKFVRSFGPAINKTIKKISHRDTLKRLMKSVDDLDKAAVGVSDFLKLTDHLSGGSSTSSQQLMDNDRQTSSTSSATNFVGREKEKEQIIGWLANTSDELGETMVIKTNSIPIISVIGHGGMGKTALAQSICGQDEVVKHFKVIWTTISTSFDATSVTSKILEDATRVKPSSDHLEPLQRDLKEKLASINFLLVLDDVWEDKKRDEWEKLFAPLKELNTTGSKILLTTRMQSVADMAAKVMGVERDKFLTLQGLEDDKNLKLFGHHAFSGLNPRDDAYLMLI…	MKNKTDIAGIAGLSTSHVSFDDAESKSVLDGSTQSTPEYKFQTPLDQLPARPAGPKSSNTTDAYIHESLPHSVPIAGASTSAVTHQQATQRKGTDEIYGLGSLPSAGPGRWEYLANPGNWHPERRKLHEKLLDQARSSALTLAESLESDGCQPTLFALRGNTATGKTRIATKKIPVLAAALKKTAGKGCVNPDVFKSSLAKSETGAKIFSSAQVHSESSFLADRFEGGLRSQKTGSGAIASIVVDKRLSREYEIDSYIQLAKETGRKVELCDIDAPLENSLVGVLQRKPEGEDPRPPYPVVSSGFVAVRSNRMYVIDRFIADPSLGNYRLFGTAEDGEKVMVASVIGGEFSVENAELYEKITSPQLSVTGDLADKVIDKELIDRLENNIADPERAAKTR…	0
MEIGLAVGGAFLSSALNVLFDRLAPHGDLLNMFQKHKDHVKLLKKLEDILLGLQIVLSDAENKQASNRHVSQWFNKLQNAVDGAENLIEQVNYEALRLKVEGQHQNLAETSNQQVSDLNLCFSDDFFLNIKDKLEETIETLEVLEKQIGRLGLKEHFGSTKQETRTPSTSLVDDSDIFGRQNDIEDLIDRLLSEDASGKKRTVVPIVGMGGLGKTTLAKAVYNDERVQIHFGLKAWFCVSEAFDAFRITKGLLQEIGSFDLKADDNLNQLQVKLKERLKGKKFLIVLDDVWNDNYNKWDELRNVFVQGDIGSKIIVTTRKESVALMMGNEQISMDNLSTESSWSLFKTHAFENMGPMGHPELEEVGKQIAAKCKGLPLALKTLAGMLRSKSEVEEWKRI…	MKVSSANAGVPANSADNTSARPSQTNADTTPLGRRRRAPDDAPGSPPARRQRQDSPEDSAQTMFRRAGMTSLPPSPATSEHVPLLDNRPTLERMGVDHPLPGRTWYETGHTTASPADRTSTASAAQVASSSRSAGPATAARPQPTHTSAGQQATVDRLRTQVTGFLSGALGKLQALSARNMDPELAQFRVLDVDRAIMPLLIVAENARNPGLNLVPLHMDMAEDEEVRTQPPMAGSRHIAEFVASARPGRYRAVIDDGSHTRAADIRKDASGTSVIVVDPLRKEKDESAYVDYADNVNMEFGEHAKCAFIPVDIQKSFFDCRILSLSLALKMHDKDDAFAAFHETLRNGGDPSHHVSRAQQTEELGATLVLDGAPLVDARMMKHGQAASSVSRYLGNHP…	0
MNYCLPSSTLQTTTKRRLTLRRLCCKQLRKKTLVQTAEEEEANTTMADPVIGATVQVLLEKLISLTIEEVNSSRDFNKDLEMLTQNVSLIQAFIHDVETPQEKQQSVEQWLNRLERVAEDAQNVFDRFIYESLKTKVVRSPLKKVSGFFSHTAFKRKMSQKINNINKELTAINKVAKDLGLQSLMVPSRKILPIRETDSFVVASDIVGRDLDIAEIKEKILNMREEDIVLSTIPIVGMGGLGKTTVAKRIYNDEHMKQIFEKRIWLCLPEMSETKSFLEQILESLIERKIEVERRDIIVKKLQDELGGKKYLLVLDDLWCVDSTSWHEFIDTLRGINTSRGNCILVTTRRKQVASTVATDLHILGKLTEDHCWSIFKQKAFVDGRVPEELASMGNKIVK…	MSYTVNSPSQLVYLSSAWADPTDLLNLCTNSLGNQFQTQQARTTVQQQFSDVWKPTPQAGVRFPASGFKVYRYNAVLDPLITALLGTFDTRNRIIEVENQQNPTTAETLDATRRVDDATVAIRSAINNLANELVRGTGMYNQTSFESMAGLTWTTTPPSG	0
MEKRKDNEEANNSLVLFSALSKDIADVLVFLENEENQKSLDKDEVENLKLKMAFICTYVQLSYSDFEQFEDIMTRKRQQVENLLQSLLDDDVLTSLTSNMDDCISLYHRSYKSDAIMMDEQLDFLLLNLYHLSKHHAEKIFPGVTQYEVLQNVCGNLRDFHGLIVNGCIKHEMVENVLPLFQLMAERVGHFLWEDKTDEDSDEDDQNDRDSRLFQLTHLLLKIVPTELEVMHICYTNLKASTSAEVGRFIKKLLETSPDILREYIIQLQEHMITVIRPSTSGARNIHVMMEFLLLILSDMPKDFIHHDKLFDLLAHVGVLTREVSTLVRDLEEKLRNKEGNNQTNCATLDLLENIELLKKDLKHVYLKAPDSSQCCFPMSDGPLFMHLLHMHLNDLLDS…	MGNVCVGGSRMSHQVYSPDRADTPPRSERNTPDRRQRAAGDAERTQSMRLQQKINDLKPYVRHARGPIKAYGQAALDRASGKKTSVSFAELDATHLDAMVDIENQRNPGLNLRHFRDHKELIQAFQSGGPNSFRAIFPQTSPLTGQTVKHHVMADVRLHQGGAPTIIITEPAVIVGDRYQQLQRHNLTLEDLSESGVPLSQVAIIETQAQKTNDDCVMYSLNYAIKAHKNAAQFDDIHHGLQHGTLSTESESRAQTTLGALEANLTYSVMHAHAAFGADVLPVDFYKHGASLTQAKQLMKRPDGRMAGRVNSEGHSEAENLVQRNQAFRVKRRELLDDEAPSNTQFSASIDGFRLQEIKRVLAEEQR	0
MAPAVSASQGVIMRSLTSKLDSLLLQPPEPPPPAQPSSLRKGERKKILLLRGDLRHLLDDYYLLVEPPSDTAPPPDSTAACWAKEVRELSYDVDDFLDELTTQLLHHRGGGDGSSTAGAKKMISSMIARLRGELNRRRWIADEVTLFSARVKEAIRRQESYHLGRRTSSSRPREEVDDDDREDSAGNERRRFLSLTFGMDDAAVHGQLVGRDISMQKLVRWLADGEPKLKVASIVGSGGVGKTTLATEFYRLHGRRLDAPFDCRAFVRTPRKPDMTKILTDMLSQLRPQHQHQSSDVWEVDRLLETIRTHLQDKRYFIIIEDLWASSMWDIVSRGLPDNNSCSRILITTEIEPVALACCGYNSEHIIKIDPLGDDVSSQLFFSGVVGQGNEFPGHLTEV…	MKINLSWKTYAVLSIVSLGGIHAMEDVPAELTGVSEGYTRFYRSPTASVTLSGLVNVKWDNEQMTMPLFKWIGGEQAEELHFCVHIAHSIGPKLNLARTLGTVNSNMDQHWAQAHRHSGATRRTIQDFHLFANDIPNFPDYIKIKLVPKT	0
MAEAFIQVLLDNLTSFLKGELTLLFGFQDEFQRLSSMFSTIQAVLEDAQEKQLNNKPLENWLQKLNAATYEVDDILDEYKTKATRFSQSEYGRYHPKVIPFRHKVGKRMDQVMKKLKAIAEERKNFHLHEKIVERQAVRRETGSVLTEPQVYGRDKEKDEIVKILINNVSDAQHLSVLPILGMGGLGKTTLAQMVFNDQRVTEHFHSKIWICVSEDFDEKRLIKAIVESIEGRPLLGEMDLAPLQKKLQELLNGKRYLLVLDDVWNEDQQKWANLRAVLKVGASGASVLTTTRLEKVGSIMGTLQPYELSNLSQEDCWLLFMQRAFGHQEEINPNLVAIGKEIVKKSGGVPLAAKTLGGILCFKREERAWEHVRDSPIWNLPQDESSILPALRLSYHQL…	MRLVHAVLLPGIIVFVSNGNLLHAHALHEDETGVTAGRQLRAAASEVFGLSRASFGLGKAQDPLDKFFSKIIFSGKPIETSYSAKGIHEKIIEAHDLHVSKSKNAPIQYASVMEYLKKTYPGPDIERIVSTLERHDEVGAKDLGAKLRDALDRQ	0
MDVTVSAATGALAPVLVKLADLLKTEDRNLLGGSRRDAEFIRSELDAVKCSIHPSWDFDAACKADLLTEVRELSYDVDDAVDDFNLEPRGDEITNPFDELKTRVEHLSKWKLPVTSRPPSSVHRREPGLLPASTELVGMDERKEELIKLLEQGVDRGSSDASRWRKGKPHFPLRISRRRMAPPFHIRIVIKVAMDSNKSRSKAMRLIASMRGVLSVMIVGDDRYELVVFADDLDIIKLVTAIRKKVGYAELVQISENLVVVEETKTMPAAVNSTCEFDKVNTVCILGFAGGGKTTVAKELYDALGTKFQCRIFVSVSPIPSSPKTTEILADILQALGVTDTPSTPYGGTGTSNQQHIVDNISAFLVDKKYLIVIDDIWHWDEWEVIRKSIPKNDLGGRI…	MLFKQCTALKFLIFILGFSIIAAQYVVDPGFGEIECMCGQIARLTQRPFDVECEATPSCSCDYRGDCPGPAAEYVYRCPTCGPRSHVGCFGVHQGTCEEVHPGIARVQYQNSDSESE	0
MNFNNELSDLKNRFLFRTLRAQKCSDVARDRIDFFIWELKFLNCFLHLQSFAFASECGMLDISQKMIEICKRFNTPPPHNSFAYWKEVICKRLCAISIQPDASSDDGFACWKKVIWKTKQEFRAKYSFPKTLLADNKVYDDDDTNPKFVMEFIDAVVGNLNVLVKINDPSSLLFVPGPKEQIEQVLKELKLLRFFVCFVSNKCIEPQYQHTTFYTHALIEASHIAMVVWLNLPIYGNRNQDLASSEVSCLLSDFMEMKIKSIQPDISRNNIYIDVLRALKSTIPQAQDKHAAESGIVETPTHNLMVGLSDQMANLQEMLCLLRDNLIHLPILDLEFHLQDMDSVIVDAGLLIYSLYDIKGQKEDTTLEDINQALGFDLPRNIEPIKAMINLVMQKAFQC…	MRLAIMLSATAVAINFATSSAIDQTKVLVYGTPAHYIHDSAGRRLLRKNEENEETSEERAPNFNLANLNEEMFNVAALTERADAKKLAKQLMGNDKLADAAYMWWQHNRVTLDQIDTFLKLASRKTQGAKYNQIYNSYMMHLGLTGY	0
MEIGLAVGGAFLSSALNVLFDRLAPNGDLLNMFRKHKDHVRLLKKLKMTLRGLQIVLSDAENKQASNPSVRDWLNELRDAVDSAENLIEEVNYQVLRLKVEGQHQNLAETGNQQVSDLNLCLSDEFFLNIKDKLEDTIETLKDLQEQIGLLGLKEYFGSTKQETRKPSTSVDDESDIFGRQREIEDLIDRLLSEDASGKKLTVVPIVGMGGLGKTTLAKAVYNNERVKNHFGLKAWCCVSEPYDALRITKGLLQEIGKFDSNDVYNNLNQLQVKLKESLKGKKFLIVLDDVWNDNYNEWDDLRNIFVQGDIGCKIIVTTRKESVALMMGNEQISMNNLPTEASWSLFKTHAFENMDPMGHSELEEVGKQISAKCKGLPLALKTLAGMLRSKSDVEEWTR…	GPPYCVFPGRRTSSTSFTTSFSTEPLGYARMLHRDPPYERAGNSGLNHRIYERSRVGGLRTVIDVAPPDGHQAIANYEIEVRRIPVATPNAAGDCFHTARLSTGSRGPATISWDADASYTYYLTISED	0
MASATVDFGIGRILSVLENETLLLSGVHGEIDKMKKELLIMKSFLEDTHKHGGNGSTTTTTQLFQTFVANTRDLAYQIEDILDEFGYHIHGYRSCAKIWRAFHFPRYMWARHSIAQKLGMVNVMIQSISDSMKRYYHSENYQAALLPPIDDGDAKWVNNISESSLFFSENSLVGIDAPKGKLIGRLLSPEPQRIVVAVVGMGGSGKTTLSANIFKSQSVRRHFESYAWVTISKSYVIEDVFRTMIKEFYKEADTQIPAELYSLGYRELVEKLVEYLQSKRYIVVLDDVWTTGLWREISIALPDGIYGSRVMMTTRDMNVASFPYGIGSTKHEIELLKEDEAWVLFSNKAFPASLEQCRTQNLEPIARKLVERCQGLPLAIASLGSMMSTKKFESEWKKV…	MKLLISIFIGFLAISTSQQEDVSTPAPNFPDFCSNPNLNKNAKVKACCDAVTKAANAGSYSGADGPVPDECTLKSCGRVCNRFFHKKGENRVTEMPESKTTESESSEECECGDSGDETTTGAQPTPRNVYPSGPEPSTSGGQVASHKPPAAPSTPHPGCHQPPAAPTTKPPRNPYPSGPEPTPKQPGYPQGRASTPKQPGYPQGPASPTPRNVYPSGPEPSTPGGKVASHKPPAAPSTPQPGYPQPPAAPTTKPPRNPYPSGPEPTPKQPAPSSPTPPSSAPSVPAPPSGQYPPGSNVTSNSLTVPPLYTTKETCLPLTPDMPGVVDQWLNKPKTGRFVWHALTNAHSYGGECGLGIQYPYHACVGRDLWSPVKKWVRSCLTDIPNHYIRNDQVCVNKC…	0
MAADISSSAPRTSPYTGEWEYDVFLCFRGDDTRDGFTSHLLSALSDKKIRAFIDEKLEKTESIDELISILQRCPLSVVVFSERFADSIWCLEEVVTIAERMEKVGHRVLPVFYKVDPSDVKDKSHRTGPKRWMDALKAVAKCAGHTSQAIKIESELIKAVVETVQKQLIDMSPSINRNNLVAMGSRIFEVERLLAMDKLDDTCIIGLWGMGGVGKTTLAEACYDRVTSSNKGIKHLFIRNVNEMCEKHHGVDKIVHKLYSKLLDENNIDREDLNIAYRRERLSRLRVFVVLDNVETLEQLEKLALGYVFNLSKVFAAGSRIIITTRNKKVLQNAMAKIYNVECLNDKESIRLFSLHAFKQDRPQDNWMGKSRLATSYCKGNPLALKILGGALFDEDVHY…	MLIMMGIPLRKIVLLSLIFGISIIPMMCEFLEDARDIQGFSRKSGSKLEEESDSSRDRQEKQAEAQKCTDISCNSNAQCSGQKCGDCLLEGNCSG	1
MADAFLSFAVQKLGDFLIQKVSLRKSLRDEIRWLINELLFIRSFLRDAEQKQCGDQRVQQWVFEINSIANDAVAILETYSFEAGKGASRLKACTCICRKEKKFYNVAEEIQSLKQRIMDISRKRETYGITNINNNAGEGPSNQVTKLRRTTSYVDEQDYIFVGFQDVVQTFLAQLLKAEPRRSVLSIYGMGGLGKTTLARKLYTSPDILNSFRTRAWICVSQEYNTMDLLRNIIKSIQGRTKETLDLLERMTEGDLEIYLRDLLKERKYLVVVDDVWQREAWESLKRSFPDGKNGSRVIITTRKEDVAERADDRGFVHKLRFLSQEESWDLFRRKLLDVRAMVPEMESLAKDMVEKCRGLPLAIVVLSGLLSHKKGLNQWQKVKDHLWKNIKEDKSIEI…	MNRISTSSVNSSFSYSAPAEEAQNRVSSAPTNSSPPGTTTAVAQASEGQKKPGAVLSMQAQRLRQLCESSSYQYRQNALLAKSFDAQRLDINTQAGPSNSPHLNALNKLQQRDFKPAAGGLEIPFTPKSLLGGGKRVYQIGSSSREVQVCPRGAGAALRQEIENKQLMVNNLTDELQDAIDEANPAEIANTSQQLRQARSDLAELQRRFAVLGNEDRRINQ	0
MAERVVTMAIGPLVSMLKDKASSYLLDQYKVMEGMEEQHKILKRKLPAILDVITDVEEQAMAQREGAKAWLQELRTVAYVANEVFDEFKYEALRREAKKNGHYIKLGFDVIKLFPTHNRVAFRYKMGRKLCLILQAVEVLIAEMQVFGFKYQPQPPVSKEWRHTDYVSIDPQEIASRSRHEDKKNIIGILVDEASNADLTVVPVVAMGGLGKTTLAQLIYNDPEIQKHFQLLLWVCVSDTFDVNSLAKSIVEASPNKNVDTDKPPLARLQKLVSGQRYLLVLDDVWDNKELRKWERLKVCLQHGGMGSAVLTTTRDKRVAEIMGADRAAYNLNALEDHFIKEIIVDRAFSSENGKIPELLEMVGEIVKRCCGSPLAASALGSVLRTKTTVKEWNAIASR…	MKISALFSVAALLSQSMTVLGYLFYRCGNDYITERALINOINMEHKKLTGQGSSADSFPGGRATAEVTFWEPSISNPGTYLDIKVKFDIYRQMLSFEVSSSGKRIPCEGDYGVEIPEEDLEVSDEPYYAN	1
MAPAVSASQGVIMRSLTSKLDSLLLQPPEPPPPAQPSSLRKGERKKILLLRGDLRHLLDDYYLLVEPPSDTAPPPDSTAACWAKEVRELSYDVDDFLDELTTQLLHHRGGGDGSSTAGAKKMISSMIARLRGELNRRRWIADEVTLFSARVKEAIRRQESYHLGRRTSSSRPREEVDDDDREDSAGNERRRFLSLTFGMDDAAVHGQLVGRDISMQKLVRWLADGEPKLKVASIVGSGGVGKTTLATEFYRLHGRRLDAPFDCRAFVRTPRKPDMTKILTDMLSQLRPQHQHQSSDVWEVDRLLETIRTHLQDKRYFIIIEDLWASSMWDIVSRGLPDNNSCSRILITTEIEPVALACCGYNSEHIIKIDPLGDDVSSQLFFSGVVGQGNEFPGHLTEV…	MRIGPSQLSVPLAATLATPTHAIPSAPANVPHQPGGNQPPGARPRRRAATLPPLMPLPDSAMTGMQALVALDGEFSEQRLVEVQSRQVTVQAAQSTLSKYLAQAGTARKTDSIAERFAAGTLQPVYLDSAAFTAMARGLSGRARAAAGPVLVDAKHGRIIFDLKRAFAAGDNFSDPARSALSRALDLPALGLATPEWLQPASSAQPRRKLQQAARYHGHEIPARDGGAAFFKANDHHLVAGKQALLRKHRKELIHENYFQAPSTRALGKDVMVHRGLFDNHAGIPENSLAAIDRAYEQGYRNLELDVEVSADGVPVLMHDFSIGRMTDDPQNRLVSQVPFAQLREMPLVIRNPVDGNFIKTDQTIAAVEQALEHALHKPEAMSVALDCKEDTAEAVAMV…	0
MAERVVTMAIGPLVSMLKDKASSYLLDQYKVMEGMEEQHKILKRKLPAILDVITDVEEQAMAQREGAKAWLQELRTVAYVANEVFDEFKYEALRREAKKNGHYIKLGFDVIKLFPTHNRVAFRYKMGRKLCLILQAVEVLIAEMQVFGFKYQPQPPVSKEWRHTDYVSIDPQEIASRSRHEDKKNIIGILVDEASNADLTVVPVVAMGGLGKTTLAQLIYNDPEIQKHFQLLLWVCVSDTFDVNSLAKSIVEASPNKNVDTDKPPLDRLQKLVSGQRYLLVLDDVWDNKELRKWERLKVCLQHGGMGSAVLTTTRDKRVSEIMGADRAAYNLNALEDHFIKEIIEARAFSSKKEKPIELVEVVDEIVKRCCGSPLAATALGSVLCTKTSVKEWKAVSSG…	MPYTINSPSQFVYLSSAYADPVQLINPCTNALGNQFQTQQARTTVQQQFADAWKPVPSMTVRFPASDFYVYRYNSTLAPLITALLNSFDTRNRIIEVDNQPAPNTTEIVNATQRVDDATVAIRASINNLANELVRGTGMFNQASFETASGLVWTTTPAT	0
MASALTGVMTSVINKLTALLGKEYMKLKGVQGEVEFMKDELSSMNALLHRLAEEDQHLDLQTKEWRNQVREMSYDIEDCIDDFMHHLGHTGIAESAGLVHRMAQLLKTLRVRHQIANQIEKLKARVEDASKRRLRDVVIKLLTEGEGASSQKLKVISIVGPGGLGKTTLANEVFRKLESQFQCRAFVSLSQQPDVKKIVRNIYCQVSQQDYGSIDIWDEEKLIKATREFLTNKRYFVVIDDIWSTQAWKTIKCALFVNNCGSRIMTTTRNMAIAKSCCTPDHDRVFEIMPLNIDSSKSLFLKRIFGSKDVCIPQLDEVCYEILKKCGGSPLAIITIASLLANKANTKEEWERVCNSIGSTLQKDPDVEEMRRILSLSYDDLPQHLKTCLLYLSIFPEDY…	MRLAIMLSATAVAINFATSSAIDQTKVLVYGTPAHYIHDSAGRRLLRKNEENEETSEERAPNFNLANLNEEMFNVAALTERADAKKLAKQLMGNDKLADAAYMWWQHNRVTLDQIDTFLKLASRKTQGAKYNQIYNSYMMHLGLTGY	0
MAYAAVTSLMRTIHQSMELTGCDLQPFYEKLESLRAILEKSCNVTGDHEELTILEVEILEVAYTTEDMVDSESRSVFLAQNLEERNRAMWEIFFVLEQALECIDSTVKQWMATSDSMKDLKPQTSSLVSLPDHAFEQPENIMVGRENEFEMMLDQLVRGGRELEVVSIVGMGGIGKTTLATKLYSDPYIMSRFDIRAKATVSQEYCVRNVLLGLLSLTSDEPDDQLADRLQKHLKGRRYLVVIDDIWTTKAWDGIKLCFPDCYKGSRILLTTRNVEVAEYASSGKPPHHMRLMNFDESWNLLHKKIFEKEGSYSPEFENIGKQIALKCGGLPLAITVIAGLLSKISKTLDEWQNVAENVSSVVSTDLEAKCMRVLALSYHHLPSHLKPCFLYFAIFAED…	MRPFQLLSAIAVFNSLKIVAGESYWDCKGIPILFRTVHAAVELAFTSQPGSISGYPSICRTTPLRTGPDERRQFPLTDTGARWQGGGITYYVEATRDKRHCEVFGTAGGVYKCTLVLRD	0
MEIGLAVGGAFISSALNVLFDRLALHGDLFNMFQKHKHHVRLLKKLRMTLLGLQAVVSDAQNKQASNPYVSQWLNEIQDAVDGAENLIEEVNFEALRLKVEGQHQNFANTISNQQVSDLNRCLSDDFFPNIKEKLEDTIETLEELEKQIGRLGLREYLDSGKQDNRRPSTSLVDESDILGRQNEIEELIDRLLSDDANGKNLSVVPVVGMGGVGKTTLAKAVYNDEKVKDHFGLKAWICVSEPYDAVRITKELLQEISSSDCTGNSNLNQLQIKLKESLKGKKFLIVLDDVWNENYDEWDDLRNIFVQGDIGSKIIVTTRKESVALMMGCGAVNLGTLSSEVSWALFKRHSLENRGPEEHPELEEVGKQIAHKCKGLPLALKALAGILRSKSDLNEWRD…	MDMTKTVEEKKTNGTDSVKGVFENSTIPKVPTGQEMGGNDSSTSKLKETLKVADQTPLSVDNGAKSKLDSSDRQVPGPKLATTVEKKPELKPNVKKSKKKRIQKPAQLSRPNDLKSGTKGSSQVGENVSENYTGISKEAAKQKQKTPKSVKMQSNLADKFKANDTRRSELINKFQQFVHETCLKSDFEYTGRQYFRARSNFFEMIKLASLYDKHLKECMARACTLERERLKRKLLLVRALKPAVDFLTGIISGVPGSGKSTIVRTLLKGEFPAVCALANPALMNDYSGIEGVYGLDDLLLSAVPITSDLLIIDEYTLAESAEILLLQRRLRASMVLLVGDVAQGKATTASSIEYLTLPVIYRSETTYRLGQETASLCSKQGNRMISKGGKDTVIITDYD…	0
MASATVDFGIGRILSVLENETLLLSGVHGEIDKMKKELLIMKSFLEDTHKHGGNGSTTTTTQLFQTFVANTRDLAYQIEDILDEFGYHIHGYRSCAKIWRAFHFPRYMWARHSIAQKLGMVNVMIQSISDSMKRYYHSENYQAALLPPIDDGDAKWVNNISESSLFFSENSLVGIDAPKGKLIGRLLSPEPQRIVVAVVGMGGSGKTTLSANIFKSQSVRRHFESYAWVTISKSYVIEDVFRTMIKEFYKEADTQIPAELYSLGYRELVEKLVEYLQSKRYIVVLDDVWTTGLWREISIALPDGIYGSRVMMTTRDMNVASFPYGIGSTKHEIELLKEDEAWVLFSNKAFPASLEQCRTQNLEPIARKLVERCQGLPLAIASLGSMMSTKKFESEWKKV…	MKVSHLTSPAPVVIEHQPRQSEKVSRDGDVIKPWSQLPAAAPSFGGCFGKSKKSRGYDSGSSSGSRSNAGFRLNHVPYVSQQNERMGCWYACTRMLGHSISSGPRLGLPELYDSSGPQGLQQREDVLRLMRNENLAEVSLPESRQFSANELGNLLCRHGPIMFGWQTPAGSWHMSVLTGIDKPNDAIIFHDPQRGPDLTMPLDSFNQRLAWRVPHAMLYSEN	0
MEIGLAVGGAFLSSALNVLFDRLAPHGDLLMFQKNKNDVRLLKKLKMTLVGLQVVLSDAENKQASNQHVSQWLNELRGAVDGAENLMEQVNYEALRLKVEGRHQNLAETNNQQVSDLKLNLSDDYFLDIKEKLEETIETLEDLQKQIGDLGLQKHLDLGKKLESRTPSTSLVDESKILGRMIEKERLIDRLLSSDSNGENLTVVPIVGMGGVGKTTLAKIVYNDKKVKDHFGLKAWFCVSEAYDAFRITKGLLQEIGSFDLKDDNNLNQLQVKLKESLKGKRFLVVLDDLWNDDCDEWDDLKNLFVQGAMGSKILVTTRKEDVALMMGNGAINVKTLSDEVSWDLFKQHSLKNRDPEEHPELEEVGKQIADKCKGLPLALKALAGILCRKSEVYEWKNV…	KAMDASKGKILLNIEGTSSFGTYESDSITESEGYDLSARMIVDTNHHISNWKNDLFVGNGKQNANKVIKICPTWDSRKQYMMISRIVIWVCPTIPNPTGKLVVALIDPNMPSGKQVILKGQGTITDPICFVFYLNWSIPKMNNTPENCCQLHLMCSQEYKKGVSFGSVMYSWTKEFGDSPRADKDKSCMVIPLNRAIRARSQAFIEACKLIIPKGNSEKQIKKQLKELSSNLERSVEEEEEGISDSVAQLSFDEI	0
METSSISTVEDKPPQHQVFINFRGADLRRRFVSHLVTALKLNNINVFIDDYEDRGQPLDVLLKRIEESKIVLAIFSGNYTESVWCVRELEKIKDCTDEGTLVAIPIFYKLEPSTVRDLKGKFGDRFRSMAKGDERKKKWKEAFNLIPNIMGIIIDKKSVESEKVNEIVKAVKTALTGIPPEGSHNAVVGALGNSDAGTSSGDKKHETFGNEQRLKDLEEKLDRDKYKGTRIIGVVGMPGIGKTTLLKELYKTWQGKFSRHALIDQIRVKSKHLELDRLPQMLLGELSKLNNPHVDNLKDPYSQLHERKVLVVLDDVSKREQIDALREILDWIKEGKEGSRVVIATSDMSLTNGLVDDTYMVQNLNHRDSLQLFHYHAFIDDQANPQKKDFMKLSEGFVH…	MRFLFLLVAVALASAEAAESAAMIHEEAGVSSFKTLTGVNQIQRSLRVLLGADEERGVGGVSLKNILAPFKQTFQHPIAITAAALRELNDFKSLVNTVMKHYPKGLSEKAVQELRTAEEKRLTDYVFLGASDKNKLLREMDGVDEAKIASNLKSLTGRENQVLGEAGGRSVVCNVVMRPEAEGGGILLISSSKLDKLDFILPKGGLEKGEIAYKAAKREVLEEGGVR	0
MNIVTGAMGSLIPKLGELLMEEYKLHKRIKKDVEFLRKELESMHAALIKVGEVPRDQLDRQVKLWADEVRELSYNMEDVVDKFLVRVDVDGIQQPHDNSGRFKELKNKMIGLFKKGKNHHRIADAVKEIKEQLQEVAARRDRNKVVVPNPTEPITIDPCLRALYAEATELVGIYGKRDEELMRLLSMEGDDASNKRLKKVSIVGFGGLGKTTLARAVYEKIKVDFDCRAFVPVGQNPDMKKVLRDILIDLGNSHSDLAILDANQLTRKIHEFLENKRYLVIIDDIWDEKLWEGINFAFSTRNNLGSRLITTTRNFDVSKSCCLSADDSIYKMKPLSTDDSRRLFHKRIFPDASGCPSEFQQVSEDILKKCGGVPLAIITIASALASGQQMKPKHEWDIL…	MRVTTFNTFLLTLGTVAVVNAETGNKYIEKRAIDLSRERDPNFFDNADIPVPECFWFMFKNNVRQDAGTCYSSWKMDMKVGPNWVHIKSDDNCNLSGDFPPGWIVLGKKRPGF	0
MAESFLFNIIERVLAKVSSIAVYEISLAWNVKTELRKLQSTLSTIKAVLLDANEQKAKNHEVRDWLEKLRDVVYDVDDLMDDLSTQLLLQMHFQKSFRKKVRRFFSSSNPIIYRFKIGRKVKEIRELLNEIADDRRNFHFTEHTYVIPAENTSREQTHSFVRASDIIGRDDDQENIVKQLIDSHDEENISVIPIVGLGGLGKTTLVKLVYNNNRVVQNFDLRMWVSISEDFSLSKVIEKILRSATGESFDHLDMDQLQCCLGEVLQQKRYLLVLDDVWNEDQHKWTDLRELLMNCSRGSKIVVTTRSKMVALITGTVPPYYLGGLANDDCLSLFLKCAFGGQDNLFPNLVEIGKEIVKKCGGVPLAVKTLGRLLYMKTDENEWLQIRDNEIWEIEQNKS…	MKVSHLTSPAPVVIEHQPRQSEKVSRDGDVIKPWSQLPAAAPSFGGCFGKSKKSRGYDSGSSSGSRSNAGFRLNHVPYVSQQNERMGCWYACTRMLGHSISSGPRLGLPELYDSSGPQGLQQREDVLRLMRNENLAEVSLPESRQFSANELGNLLCRHGPIMFGWQTPAGSWHMSVLTGIDKPNDAIIFHDPQRGPDLTMPLDSFNQRLAWRVPHAMLYSEN	1
MEIGLAVGGAFLSSALNVLFDRLAPHGDLLNMFQKNKNDVRLLKKLKMTLVGLQVVLSDAENKQASNQHVSQWFNELRGAVDGAENLMELVNYEALRLKVEGRHQNLAETSNQQVSDLKLNLSDDYFLDIKEKLEETIETLEDLQKQIGDLGLQKHLDLGKKLETRTPSTSLVDESKILGRMIEKERLIDRLLSSDSNGENLTVVPIVGMGGVGKTTLAKIVYNDKKVKDHFDLKAWFCVSEAYDSFRITKGLLQEIGSFDLKDDNNLNQLQVKLKESLKGKRFLVVLDDLWNDDSDEWDDLKNLFVQGAMGSKILVTTRKEDVALMMGNGAINVETLSDEVSWDLFKQHSLKNRDPEEHPELEEVGKQIADKCKGLPLALKALAGILCRKSEVYEWKN…	MPYTVTSPSQLVYFGSVWADPITFIDLCTVALGNQFQTQNARTTVQQQFSDLFKTVPTRTNRFNDGENGFRVFRYNSTLDPLISALMNSFDTRNRIIEVDNPANPNTSEVASATQRVDDATVNIRACINNLMNELVRGTGMMNTASFETVSNLTWTTTTTT	1
MNFNNELSDLEKSFLFWTLRVQEYSYDTMHRIDFFLWELQVLNCFLHLQSFTFASECGMLDISQKMLEICKRFNTPPPHNAFAYWKELICKRLCAISIRPDDGFAYWKKVIWKTKQEFRAKYSFPKTLLADNKVDDDDTNPEFVMEFIDAVVGNLNVLVKINDPSSLLFVPGPKEQIEQVLKELKLLRFFVCFVSNKCIEPQYQHTTFYTHALIEASHIAMVVWLNLPIYGNRNQDLASSEVSCLLSNFMEMKIKSIQPGISRNNIYIDVLQALKSTIPQAQKKHAAESGIVEIPTHSLMVGLSDQMANLQEMLCLLKDNLIHLPILDLEFQPQDMDSVIIDAGLLIYSFYDMKGEKEDTTLEDINRELGFDLSRNIEPIKVMIYLVMQKAFQCNLPRI…	SDGWTCAGSDFDGDQVRGQARHWVGQQKTKFSEFHTHNDVPLCYFELGEGNQLTQSYTGFRAYCDEPGDVYNLRYLDVSSRTWVLCTHYDNDFESDYR	0
MRDITISISREENFVFLPRGTDYEAVQGNTRHIAFQGSKYCSKISFNWSIIRSLTMFAERPVELEHSVCSSQLRMLRVLDLRDAQFTITQNDVNNIVLLCHLKYLRIARYNNASYIYSLPKSIGRLDGRQTLDLDSTNISTLPTQITKLRSLRSLRCMKQYDFSSFTTCLTDTLCLPMIFTPSVSTSDRAEKIANLHLATKSFRSKSNGVKVPKGICRLRDLQILGVVDIRRTSSRVIKELGQLSKLRKLYVVTKGSTKLKCEILYTAIQKLYSLQSLHMDAVGCTGIGTLECLDSVSSPPPLLRTLRLNGSLEELPNWIERLTHLRKFYLLRTKLKEGKTMLILGALPNLMLLHFCHNAYLGEKLVFKTGAFPNLRTLVTFNLDQQRDIRFEDGSSPQ…	MKIGTQATSLAVLHNQESHAPQAPIAVRPEPAHAIPEIPLDLAIRPRTRGIHPFLAMTLGDKGCASSSGVSLEDDSHTQVSLSDFSVASRDVNHNNICAGLSTEWLVMSSDGDAESRMDHLDYNGEGQSRGSERHQVYNDALRAALSNDDEAPFFTASTAVIEDAGFSLRREPKTVHASGGSAQLGQTVAHDVAQSGRKHLLSLRFANVQGHAIACSCEGSQFKLFDPNLGEFQSSRSAAPQLIKGLIDHYNSLNYDVACVNEFRVS	0
MAERVVTMAIGPLVSMLKDKASSYLLDQYKVMEGMEEQHKILKRKLPAILDVITDVEEQAMAQREGAKAWLQELRTVAYVANEVFDEFKYEALRREAKKNGHYIKLGFDVIKLFPTHNRVAFRYKMGRKLCLILQAVEVLIAEMQVFGFKYQPQPPVSKEWRHTDYVSIDPQEIASRSRHEDKKNIIGILVDEASNADLTVVPVVAMGGLGKTTLAQLIYNDPEIQKHFQLLLWVCVSDTFDVNSLAKSIVEASPNKNVDTDKPPLDRLQKLVSGQRYLLVLDDVWDNKELRKWERLKVCLQHGGMGSAVLTTTRDKRVSEIMGADRAAYNLNALEDHFIKEIIEARAFSSKKEKPIELVEVVDEIVKRCCGSPLAATALGSVLCTKTSVKEWKAVSSG…	MRVLCLALMATATVLVQSPASGLTTTVADTAQTATSILTPVLAGEPNKHVATRSLRTHPIDDSDDGEERLLNGMTDFFKYHAGKMSPEQLYKYLNLKGLGQEAYKHKNYASYIKKSKKWWKNQ	0
MAPAVSASQGVIMRSLTSKLDSLLLQPPEPPPPAQPSSLRKGERKKILLLRGDLRHLLDDYYLLVEPPSDTAPPPDSTAACWAKEVRELSYDVDDFLDELTTQLLHHRGGGDGSSTAGAKKMISSMIARLRGELNRRRWIADEVTLFSARVKEAIRRQESYHLGRRTSSSRPREEVDDDDREDSAGNERRRFLSLTFGMDDAAVHGQLVGRDISMQKLVRWLADGEPKLKVASIVGSGGVGKTTLATEFYRLHGRRLDAPFDCRAFVRTPRKPDMTKILTDMLSQLRPQHQHQSSDVWEVDRLLETIRTHLQDKRYFIIIEDLWASSMWDIVSRGLPDNNSCSRILITTEIEPVALACCGYNSEHIIKIDPLGDDVSSQLFFSGVVGQGNEFPGHLTEV…	MRFLFLLVAVALASAEAAESAAMIHEEAGVSSFKTLTGVNQIQRSLRVLLGADEERGVGGVSLKNILAPFKQTFQHPIAITAAALRELNDFKSLVNTVMKHYPKGLSEKAVQELRTAEEKRLTDYVFLGASDKNKLLREMDGVDEAKIASNLKSLTGRENQVLGEAGGRSVVCNVVMRPEAEGGGILLISSSKLDKLDFILPKGGLEKGEIAYKAAKREVLEEGGVR	0
MAERVVTMAIGPLVSMLKDKASSYLLDQYKVMEGMEEQHKILKRKLPAILDVITDVEEQAMAQREGAKAWLQELRTVAYVANEVFDEFKYEALRREAKKNGHYIKLGFDVIKLFPTHNRVAFRYKMGRKLCLILQAVEVLIAEMQVFGFKYQPQPPVSKEWRHTDYVSIDPQEIASRSRHEDKKNIIGILVDEASNADLTVVPVVAMGGLGKTTLAQLIYNDPEIQKHFQLLLWVCVSDTFDVNSLAKSIVEASPNKNVDTDKPPLDRLQKLVSGQRYLLVLDDVWDNKELRKWERLKVCLQHGGMGSAVLTTTRDKRVSEIMGADRAAYNLNALEDHFIKEIIEARAFSSKKEKPIELVEVVDEIVKRCCGSPLAATALGSVLCTKTSVKEWKAVSSG…	MPRALLAARRIFEVIMRIGPLQPSVAHTAAPALPTHISTISPTQVPDMPGNTPPLRERPRRRAGNMPPLVPLNGSAMTGRPALVALDSEFSEQRLAEVQARQITVQTLQTKLATHLAQAGTAPKPDSIAARFAAGTLEPVYLDTAAFNAMSRGLPARARAAAGPVLIDAQQGRIIFNLQRAFAPGDTFSDAALAALGKQLNLSGHGLATPNWLQPAAGTPGRRKLQQAARYHGHEVPARDGGAGFFKANDHRLLEGKQALLRNHRKSLVHDHYFEAPSTRAFGKDVMVHRGLFDNHAGIPENSLASIDHAYEQGYRNLELDVEVSADGVPVLMHDFSIGRMAGDPQNRLVSQVPFAELREMPLVIRNPSDGNYVKTDQTIAGVEQMLEHVLKKPEPMSV…	0
MEAAAMAVTAATGALAPVLVKLAALLDDGECNLLEGSRSDAEFIRSELEAVHSLLTPNILGRMGDDDAACKDGLIAEVRELSYDLDDAVDDFLELNFEQRRSASPFGELKARVEERVSNRFSDWKLPAASLPPSSVHRRAGLPPPDAGLVGMHKRKEELIELLEQGSSDASRWRKRKPHVPLRIMGGEMQKIVFKIPMVDDKSRTKAMSLVASTVGVHSVAIAGDLRDEVVVVGDGIDSINLVSALRKKVGPAMFLEVSQAKEDVKEITAMLAPVKSICEFHEVKTICILGLPGGGKTTIARVLYHALGTQFQCRVFASISPSSSPSPNLTETLADIFAQAQLGVTDTLSTPYGGSGTGRALQQHLIDNISAFLLNKKYLIVIDDIWHWEEWEVIRKSI…	MWSKSTIVTSAALLLFNQAALVAARNCRIWQDMGSVWQEVVVVTPPVTVDIITKRHGAFSLFVPVGCGIRDTGGALRATETDDPW	1
MDIVTGAISNLIPKLGELLTEEFKLHKGVKKNIEDLGKELESMNAALIKIGEVPREQLDSQDKLWADEVRELSYVIEDVVDKFLVQVDGIQSDDNNNKFKGLMKRTTELLRKVKHKHGIAHAIKDIQEQLQKVADRRDRNKVFVPHPTRPIAIDPCLRALYAEATELVGIYGKRDQDLMRLLSMEGDDASNKRLKKVSIVGFGGLGKTTLARAVYEKIKGDFDCRAFVPVGQNPDMKKVLRDILIDLGNPHSDLAMLDANQLIKKLHEFLENKRYLVIIDDIWDEKLWEGINFAFSNRNNLGSRLITTTRIVSVSNSCCSSDGDSVYQMEPLSVDDSRMLFYKRIFPDKNGCLNEFEQVSKDILKKCGGVPLAIITIASALAGDQKMKPKCEWDILLQS…	MRVTTFNTFLLTLGTVAVVNAETGNKYIEKRAIDLSRERDPNFFDHPGIPVPECFWFMFKNNVRQDAGTCYSSWKMDMKVGPNWVHIKSDDNCNLSGDFPPGWIVLGKKRPGF	0
MASATVDFGIGRILSVLENETLLLSGVHGEIDKMKKELLIMKSFLEDTHKHGGNGSTTTTTQLFQTFVANTRDLAYQIEDILDEFGYHIHGYRSCAKIWRAFHFPRYMWARHSIAQKLGMVNVMIQSISDSMKRYYHSENYQAALLPPIDDGDAKWVNNISESSLFFSENSLVGIDAPKGKLIGRLLSPEPQRIVVAVVGMGGSGKTTLSANIFKSQSVRRHFESYAWVTISKSYVIEDVFRTMIKEFYKEADTQIPAELYSLGYRELVEKLVEYLQSKRYIVVLDDVWTTGLWREISIALPDGIYGSRVMMTTRDMNVASFPYGIGSTKHEIELLKEDEAWVLFSNKAFPASLEQCRTQNLEPIARKLVERCQGLPLAIASLGSMMSTKKFESEWKKV…	MPYTVSSPNQLVYFGSVWADPIALIDLCTVSLGNQFQTQNARTTVQQQFSDLFKTVPTRTIRFSDGENGFRVFRYNSTLDPLITALLNSFDTRNRIIETENPANPNTAEIASATQRVDDATVSIRACINNLMNELARGTGMLNTVSFETISNLTWTTAATT	0
MMLKEVESLSSQGFFDVVSEATPFADVDEIPFQPTIVGQEIMLEKAWNRLMEDGSGILGLYGMGGVGKTTLLTKINNKFSKIDDRFDVVIWVVVSRSSTVRKIQRDIAEKVGLGGMEWSEKNDNQIAVDIHNVLRRRKFVLLLDDIWEKVNLKAVGVPYPSKDNGCKVAFTTRSRDVCGRMGVDDPMEVSCLQPEESWDLFQMKVGKNTLGSHPDIPGLARKVARKCRGLPLALNVIGEAMACKRTVHEWCHAIDVLTSSAIDFSGMEDEILHVLKYSYDNLNGELMKSCFLYCSLFPEDYLIDKEGLVDYWISEGFINEKEGRERNINQGYEIIGTLVRACLLLEEERNKSNVKMHDVVREMALWISSDLGKQKEKCIVRAGVGLREVPKVKDWNTVR…	MKLLGAASTGAITSFLLLVPAALGTQVYTCYRSQPLSKALIDDLARYATADQVYENDPGYGDRQVHKTHRFSKNKDATGSVDYLIQIVGPQNTIMVFEYSSHRWLECPLSEGMPRFNR	0
MAPAVSASQGVIMRSLTSKLDSLLLQPPEPPPPAQPSSLRKGERKKILLLRGDLRHLLDDYYLLVEPPSDTAPPPDSTAACWAKEVRELSYDVDDFLDELTTQLLHHRGGGDGSSTAGAKKMISSMIARLRGELNRRRWIADEVTLFRARVKEAIRRHESYHLGRRTSSSRPREEDDDDDREDSAGNERRRFLSLTFGMDDAAVHGQLVGRDISMQKLVRWLADGEPKLKVASIVGSGGVGKTTLATEFYRLHGRRLDAPFDCRAFVRTPRKPDMTKILTDMLSQLRPQHQHQSSDVWEVDRLLETIRTHLQDKRYFIIIEDLWASSMWDIVSRGLPDNNSCSRILITTEIEPVALACCGYNSEHIIKIDPLGDDVSSQLFFSGVVGQGNEFPGHLTEV…	MPYTVSSPNQLVYFGSVWADPIALIDLCTVSLGNQFQTQNARTTVQQQFSDLFKTVPTRTIRFSDGENGFRVFRYNSTLDPLITALLNSFDTRNRIIETENPANPNTAEIASATQRVDDATVSIRACINNLMNELARGTGMLNTVSFETISNLTWTTAATT	0
METSSISTVEDKPPQHQVFINFRGADLRRRFVSHLVTALKLNNINVFIDDYEDRGQPLDVLLKRIEESKIVLAIFSGNYTESVWCVRELEKIKDCTDEGTLVAIPIFYKLEPSTVRDLKGKFGDRFRSMAKGDERKKKWKEAFNLIPNIMGIIIDKKSVESEKVNEIVKAVKTALTGIPPEGSHNAVVGALGNSDAGTSSGDKKHETFGNEQRLKDLEEKLDRDKYKGTRIIGVVGMPGIGKTTLLKELYKTWQGKFSRHALIDQIRVKSKHLELDRLPQMLLGELSKLNNPHVDNLKDPYSQLHERKVLVVLDDVSKREQIDALREILDWIKEGKEGSRVVIATSDMSLTNGLVDDTYMVQNLNHRDSLQLFHYHAFIDDQANPQKKDFMKLSEGFVH…	MKIGTQATSLAVLHNQESHAPQAETAVRPEPAQAVPEIPSDLAIRPRARGIHPFLAMTLGDKGCASSSGVSLEEDSHTQASLSDFSVASRDVNHNNICAGLSTEWLVMSSDGDAESRMDHLDHNGEGQSSGTQRHQVYNDALAAALSNDDEAPFFTASTAVIEDAGFSLRREPKTVRTSGGSAQLGQTVADDVAQSGRKHLLSLRFANVQGHAIACSCEGSRFKLFDPNLGEFQSSRSAAPQLLKSLIDHYNSLNYDVACVNEFRVS	0
MTNCEKDEEFVCISCVEEVRYSFVSHLSEALRRKGINNVVVDVDIDDLLFKESQAKIEKAGVSVMVLPGNCDPSEVWLDKFAKVLECQRNNKDQAVVSVLYGDSLLRDQWLSELDFRGLSRIHQSRKECSDSILVEEIVRDVYETHFYVGRIGIYSKLLEIENMVNKQPIGIRCVGIWGMPGIGKTTLAKAVFDQMSSAFDASCFIEDYDKSIHEKGLYCLLEEQLLPGNDATIMKLSSLRDRLNSKRVLVVLDDVRNALVGESFLEGFDWLGPGSLIIITSRDKQVFCLCGINQIYEVQGLNEKEARQLFLLSASIKEDMGEQNLQELSVRVINYANGNPLAISVYGRELKGKKKLSEMETAFLKLKRRPPFKIVDAFKSTYDTLSDNEKNIFLDIAC…	MKVSSANAGVPANSADNTSARPSQTNADTTPLGRRRRAPDDAPGSPPARRQRQDSPEDSAQTMFRRAGMTSLPPSPATSEHVPLLDNRPTLERMGVDHPLPGRTWYETGHTTASPADRTSTASAAQVASSSRSAGPATAARPQPTHTSAGQQATVDRLRTQVTGFLSGALGKLQALSAQNMDPELAQFRVLDVDRAIMPLLIVAENARNPGLNLVPLHMDMAEDEEVRTQPPMAGSRHIAEFVASARPGRYRAVIDDGSHTRAADIRKDASGTSVIVVDPLRKEKDENAYVDYADNVNMEFGEHAKCAFIPVDIQKSFFDCRILSLSLALKMHDKDDAFAAFHETLRNGGDPSHHVSRAQQTEELGATLVLDGAPLVDARMMKHGQAASSVSRYLENHP…	1
MEIGLAVGGAFLSSALNVLFDRLAPHGDLLMFQKNKNDVRLLKKLKMTLVGLQVVLSDAENKQASNQHVSQWLNELRGAVDGAENLMEQVNYEALRLKVEGRHQNLAETNNQQVSDLKLNLSDDYFLDIKEKLEETIETLEDLQKQIGDLGLQKHLDLGKKLETRTPSTSLVDESKILGRMIEKERLIDRLLSSDSNGENLTVVPIVGMGGVGKTTLAKIVYNDKKVKDHFGLKAWFCVSEAYDAFRITKGLLQEIGSFDLKDDNNLNQLQVKLKESLKGKRFLVVLDDLWNDDCDEWDDLKNLFVQGAMGSKILVTTRKEDVALMMGNGAINVKTLSDEVSWDLFKQHSLKNRDPEEHPELEEVGKQIADKCKGLPLALKALAGILCRKSEVYEWKNV…	MKNKTDIAGIAGLSTSHVSFDDAESKSVLDGSTQSTPEYKFQTPLDQLPARPAGPKSSNTTDAYIHESLPHSVPIAGASTSAVTHQQATQRKGTDEIYGLGSLPSAGPGRWEYLANPGNWHPERRKLHEKLLDQARSSALTLAESLESDGCQPTLFALRGNTATGKTRIATKKIPVLAAALKKTAGKGCVNPDVFKSSLAKSETGAKIFSSAQVHSESSFLADRFEGGLRSQKTGSGAIASIVVDKRLSREYEIDSYIQLAKETGRKVELCDIDAPLENSLVGVLQRKPEGEDPRPPYPVVSSGFVAVRSNRMYVIDRFIADPSLGNYRLFGTAEDGEKVMVASVIGGEFSVENAELYEKITSPQLSVTGDLADKVIDKELIDRLENNIADPERAAKTR…	0
MASSSSSSRNWSYHVFPSFSGEDVRNTFLSHFLKELDRKLIISFKDNEIERSQSLDPELKHGIRNSRIAVVVFSKTYASSSWCLNELLEIVKCKKEFGQLVIPIFYNLDPSHVRKQTGDFGKIFEKTCRCKTVDEKIRWKEALTDVANILGYHIVTWDNEASMIEEIANDILGKMNISPSNDFEDLVGIEDHITKMSSLLHLESEEVRMVGIWGPSGIGKTTIARALFSRLSCQFQSSVFIDKVFISKSMEVYSGANLVDYNMKLHLQRAFLAEIFDKKDIKIHVGAMEKMVKHRKALIVIDDLDDQDVLDALAGQTQWFGSGSRIIVVTENKHFLRANRIDHIYKVCLPSNALALEMFCRSAFKKNSPPDDFLELSSEVALRAGNLPLGLNVLGSNLR…	MPRALLAARSALEVVMRIAPLQPAATPTTALATPTQTSPTTPMEVPHVPGGNPPLGPRPRRQASMQPPLVPLNDSAMTGKQALVALDSEFSEQRLAEVQARQITVQALQSKLATHLAQAGIAPEKDSIAAKLAAGALQPVYLDRAAFKAMAKALPDCASAAAGPVLVDAQQGRIIFDLQRAFAPGDTFSDAAHTALRNALDLPGQGVENPDWLAAASQSHPARRKMQQTLKYHGHQIPAQHGGAGFYKPDDHRLLEGKATQLHEHLKQVVHENYLQAESTKSLGKDVMVHRGLYDFRNGIPENSLAAVDHAYAQGYRTVELDVQVSADGVPMMLHDFTVGRVLDDPDNPLVANTPFSQLHDQPLVIRNPVDGNFVQTTQRLSSIEEMLKHVVHTKPGMS…	0
MELVVGASEATMKSLLGKLGNLLAQEYALISGIRGDIQYINDELASMQAFLRDLSNVPEGHSHGHRMKDWMKQIRDIAYDVEDCIDDFAHRLPQDSISDAKWSFLLTKIYELWTWWPRRVIASNIAQLKVRAQQIADRRSRYGVNNPEHLDSSSSARTRAVNYEIAEYQVTSPQIIGIKEPVGMKTVMEELEVWLTNPQAENGQAVLSIVGFGGVGKTTIATALYRKVSDKFQCRASVAVSQNYDQGKVLNSILSQVSNQEQGSSTTISEKKNLTSGAKSMLKTALSLLRGNCICQPENDGNPDNTPIRLQETTDDDQNPRKLEQLLAEKSYILLIDDIWSAETWESIRSILPKNNKGGRIIVTTRFQAVGSTCSPLETDRLHTVDFLTDDESQNLFNT…	MQLSKITFAIALYAIGIAALPTPASLNGNTEVATISDVKLEARSDTTYHKCSKCGYGSDDSDAYFNHKCN	0
MSGFTLVTLRWYYGGVLDLSSGQVVYSGGQVTEFLDVDVDRLSYFELRGYIKELGYTTTCTFSIKPPNSGILEDIHNDMDILDLSCSLEDRDIVEVYVKHLIDDAVVDPTLILLENVPHGYMEESGSTFNKVNEQSGVGEDPFTTFDTRSASTPTPSTTTSSPRSPFTTTTHSTTTAAPKSPSTKTPPTTTAAPRSPSTTTPVTAANPSIEDADDLVSGPVESDFLEKEGSDYSTEDSVESECGLVGDDDEDYGSDVHEEVRELRAEKRSFQRRKRKERVPVDTEEVPVGEAGADLGFDETQTGKISVEGRLGGDEPYFASSDDGSFEIDGDEFSDECVESERVHLPRTVKRRRRPSNQKIIHDPTAKKVVGQLGMVFADVNEFRRAVSKYAVQKRVQI…	MRSFLYGVLAFAVLARSSAVAAFPIPDESRPLSKTSPDTVAPRSLRIEAQEVIQSGRGDGYGGFWKNVAQSTNKIVKRPDIKIGKLIEAAKKAKAKMTKS	0
MEKRKDNEEANNSLVLFSALNKDIADVLVFLENEENQKSLDKDEVENLKLKMAFICTYVQLSYSNFEQFEDIMTRKRQEVENLLQPLLDDDVLTSLTSNMDDCISLYHRSYKSDATMMDEQLDFLLLNLYHLSKHHAEKIFPEVTQYEVLQNVCGNIRDFHGLIVNGCIKHETVENVLPLFQLMAERVGHFLWEDQIDEDSDEDDQNDRDSRLFQLLLKIVPTEMEVMHICYTNLKASTSAEVGRFIKKLLETSPDILREYIIQLQEHMITVIHPSTSGARNIHVMMEFLLLILSDMPKDFIHHDKLFDLLAHVGVLTREVSTLVRDLEEKLRNKEGNNQTNCATLDLLENIELLKKDLKHVYLKAPDSSQCCFPMSDGPLFMHLLHMHLNDLLDSNAY…	MGLCASKPRTTSGYNTYASYNSGSSTPEPEETGSSRVTETHPEFRSIPDRAKDKAIALKEALSRQSGYITPRLEYYARTALAQAAQTGSTPEITDLDIENIGDLTDTYNQRLSNINLKHHTSPQDFFQEFMTSQEPCWRSVVRLSPNSRHHVAIDVRNQDDVRTMLIIESALAYGKSNNATGFLPGYLQMHNNVKNYAQDNGRMAVIQLGVQKSKYDCIIFSLNNALAAYQKDTIFDSLHDSLRENGSCFQPREHKSETVSGIEVIDGTKILPAVFFKHTHSRSTINDAIEEQPELADRNVSTNRESAHQTLSERVADFRVQRSERSYSMSIESSRLRKIRKAIES	0
MADAFLSFAVQKLGDFLIQKVSLRKSLRDEIRWLINELLFIRSFLRDAEQKQCGDQRVQQWVFEINSIANDAVAILETYSFEAGKGASRLKACACICRKEKKFYNVAEEIQSLKQRIMDISRKRETYGITNINYNSGERPSNQVTTLRRTTSYVDEQDYIFVGFQDVVQTLLAQLLKAEPRRSVLSIYGMGGLGKTTLARKLYTSPDILNSFPTRAWICVSQEYNTMDLLRTIIKSIQGCAKETLDLLEKMAEIDLENHLRDLLKECKYLVVVDDVWQREAWESLKRAFPDGKNGSRVIITTRKEDVAERVDNRGFVHKLRFLSQEESWDLFHRKLLDVRAMVPEMESLAKDMVEKCRGLPLAIVVLSGLLSHKKGLNQWQNVKDHLWKNIKEDKSIEI…	MTTPANTTQAVGSTTSTTTTTAGATPANSGLFTIPDGDFFSTAKAVVASNAVATNEDLAKIQEIWKDMKIPSDTMAQAAWDLVRHCADVGSSAQTEMIGTGPYSNGVSRARLAAAIKEVCTLRQFCKKYAPVVWNWMLTNNSPPANWQAQGFKPEHKFAAFDFFDGVTNPAAITPKEGLMRPPSEAEMNAAQTAAFVKITKARAQSNDFASLDAAVTRGRITGTTVAEAVVSLPPP	0
MAESFLFNIIERVLAKVSSIAVYEISLAWNVKTELRKLQSTLSTIKAVLLDANEQKAKNHEVRDWLEKLRDVVYDVDDLMDDLSTQLLLQMHFQKSFRKKVRRFFSSSNPIIYRFKIGRKVKEIRELLNEIADDRRNFHFTEHTYVIPAENTSREQTHSFVRASDIIGRDDDQENIVKQLIDSHDEENISVIPIVGLGGLGKTTLVKLVYNNNRVVQNFDLRMWVSISEDFSLSKVIEKILRSATGESFDHLDMDQLQCCLGEVLQQKRYLLVLDDVWNEDQHKWTDLRELLMNCSRGSKIVVTTRSKMVALITGTVPPYYLGGLANDDCLSLFLKCAFGGQDNLFPNLVEIGKEIVKKCGGVPLAVKTLGRLLYMKTDENEWLQIRDNEIWEIEQNKS…	MKIAPVAINHSPLSREVPSHAATTQAKQTNLQSEAGDLDARKSSASSPETRALLATKTVLGRHKIEVPAFGGWFKKKSSKHETGGSSANADSSSVASDSTEKPLFRLTHVPYVSQGNERMGCWYACARMVGHSVEAGPRLGLPELYEGREGPAGLQDFSDVERFIHNEGLTRVDLPDNERFTHEELGALLYKHGPIIFGWKTPNDSWHMSVLTGVDKETSSITFHDPRQGPDLAMPLDYFNQRLAWQVPHAMLYR	1
MAYAALSSLIYTLQQLLKPNQSLVCRSCTQQHLQSIYHNLSALQLFLDDTTTKDIETLKVIEKRIRDVVYKAEDKVDSSLRNIILADCTENREGACKFFEEELLKVEKDVDSLRKEVMQIEFNKHGSRSAELTTILPSPEKSTIEEHTIVGMEDEYNTILDRLTAQTDELTVIPIFGMGGIGKTTLARKVYDDSSIRSRFDRHVWVTTSEEFNERRMLLEVVSSITTGSNQEKSDDQLMEIVYRGLKGRRFLIVIDDIWSTQAWDQMQRIFPNDDNKSRILLTTRLKYVADYVNSPDFPPHSKSFLSLDDSWNLFTEKVFNKDTCPPHLEETGKHIVQQCRGLPLSVVVVAGLVGKMDPTHDNWENVEENLNSFIGTVSERCQSILSLSYNYLPQYLRA…	MRIALLQPAATPTTALATPAHTSAITPMEVPQPPGGNPPLRARPRRQAAVLPPLVPLDDSAMTGKQALVALDGEFSEQRLAEVQAHQITLQAAQSALAKQLPQATPAPRPDSIAARFAAGTLQPVYLDTAAFDEMTASLPEHSRAAAGPVLVDAQQGRIVFDLGHAFAPGDTFSDAARTALRKALDLRAHGLETPGWLKPAAPTPAQPRRKLQQAARYHGHEVPARDGGAAFFKPNDHHLVAGKDALLRKHRKELVHDAYFQAPSTRALGKDVMVHRGLFDNHAGIPENSLAAIDRAYEHGYRNLELDVEVSADGVPVLMHDFSIGRMTDDPQNRLVSQVPFAQLREMPLVIRNPVDGNFIKTDQSIAAVEQALEHALQKPEAMSVALDCKEDTGEAVA…	0
MAERVVTMAIGPLVSMLKDKASSYLLDQYKVMEGMEEQHKILKRKLPAILDVITDVEEQAMAQREGAKAWLQELRTVAYVANEVFDEFKYEALRREAKKNGHYIKLGFDVIKLFPTHNRVAFRYKMGRKLCLILQAVEVLIAEMQVFGFKYQPQPPVSKEWRHTDYVSIDPQEIASRSRHEDKKNIIGILVDEASNADLTVVPVVAMGGLGKTTLAQLIYNDPEIQKHFQLLLWVCVSDTFDVNSLAKSIVEASPNKNVDTDKPPLDRLQKLVSGQRYLLVLDDVWDNKELRKWERLKVCLQHGGMGSAVLTTTRDKRVSEIMGADRAAYNLNALEDHFIKEIIEARAFSSKKEKPIELVEVVDEIVKRCCGSPLAATALGSVLCTKTSVKEWKAVSSG…	MKLLGAASTGAITSFLLLVPAALGTQVYTCYRSQPLSKALIDDLARYATADQVYENDPGYGDRQVHKTHRFSKNKDATGSVDYLIQIVGPQNTIMVFEYSSHRWLECPLSEGMPRFNR	0
MAERVVTMAIGPLVSMLKDKASSYLLDQYKVMEGMEEQHKILKRKLPAILDVITDVEEQAMAQREGAKAWLQELRTVAYVANEVFDEFKYEALRREAKKNGHYIKLGFDVIKLFPTHNRVAFRYKMGRKLCLILQAVEVLIAEMQVFGFKYQPQPPVSKEWRHTDYVSIDPQEIASRSRHEDKKNIIGILVDEASNADLTVVPVVAMGGLGKTTLAQLIYNDPEIQKHFQLLLWVCVSDTFDVNSLAKSIVEASPNKNVDTDKPPLDRLQKLVSGQRYLLVLDDVWDNKELRKWERLKVCLQHGGMGSAVLTTTRDKRVSEIMGADRAAYNLNALEDHFIKEIIEARAFSSKKEKPIELVEVVDEIVKRCCGSPLAATALGSVLCTKTSVKEWKAVSSG…	MKISALFSVAALLSQSMPVLGYLFYRCGNDHITERALINQISMEHKKLTGQGSSVDSFPGGRATAEVTFWEPSISNPGTYLDIKVKFNIYRQMLSFEVSSSGKIIPQEGDYGVEIPEEDLEVSDEPYYAN	0
MEGNGIMVSAATGAMNSLLAKLAALLEEDYQMHKGMKREIAFLKDELSSMNALLERLADTEAALDPQTKEWRSQVREMSYDIEDCIDEYTRQLRHGQPQRPGGNGIMGFFHGYVQKVKDLVGRHEIAEQIQELKARIVEAGHRRKRYKLDSAVNCKSNHVVPIDRRLPALFAELDALVGIDRPRDEIIKLLDDGEQRMKVVSIVGSGGLGKTTLANQVYQKIGEQFDCKAFVSLSQHPDMEMIFQTILYQVNDEVGRIRSGDKEQVISELRAFLKNKRRIFGSEDKCPHQLKDIAVEIVRKCGGLPLAIISMASLLTTKSYVRAEWFKVRDSIGSGIEKNSDVEEMNMILSLSYYDLPHHLRTCLLYLSMFPEDYVVNRDYLVRRWVAEGFIKANGGRT…	MAWKDCIIQRYKDGDVNNIYTANRNEEITIEEYKVFVNEACHPYPVILPDRSVLSGDFTSAYADDDESCYRHHHHHH	0
MDIVTGAIANLIPKLGELLVEEYKLHKDVKKDVEDLRKELQSMNAALIKIGEVPRDKLDRQDKLWAEEVRELSYIIEDVVDKFLVRVHGIQPHNNTNGFKGLMKKTSELLKKVKDKHGIAHAIKDIKKQLEEVAARRDRNKVVVPNPTEPITIDPCLRALYAEATELVGIYGKRDEELMRLLSMSGDDASTKKLKKVSIVGFGGLGKTTLARAVYEKIKGDFNCRAFVPAGQNPDMKKVLRDILIDLGNPHSDLAMLDANQLIKKLHAFLENKRYLVIIDDIWDEKLWEGINFAFSNRNNLGSRLITTTRIASVSNSCCSSDDDSVYQMEPLSNDDSRKLFYKRIFPFESGCPNEFEQVSEDILKKCGGVPLAIITIASALAGGQKVKPKCEWDVLLQS…	MENDPRVRKLASEGAQWAIKWQKKGWSTLTSRQKQTARAAMGIKLSPVAQPVQKVTRLSAPVALAYREVSTQPRVSTARDGITRSGSELITTLKKNTDTEPKYTTAVLNPSEPGTFNQLIKEAAQYEKYRFTSLRFRYSPMSPSTTGGKVALAFDRDAAKPPPNDLASLYNIEGCVSSVPWTGFILTVPTDSTDRFVADGVSDPKLVDFGKLIMATYGQGANDAAQLGEVRVEYTVQLKNRTGSTSDAQIGDFAGVKDGPRLVSWSKTKGTAGWEHDCHFLGTGNFSLTVFYEKAPVSGLENADASDFSVLGEATVGSVQWAGVKIAERGQGVKMVTTEEQPKGKWQALRI	0
MADAFLSFAVQKLGDFLIQKVSLRKSLRDEIRWLINELLFIRSFLRDAEQKQCGDQRVQQWVFEINSIANDAVAILETYSFEAGKGASRLKACTCICRKEKKFYNVAEEIQSLKQRIMDISRKRETYGITNINNNAGEGPSNQVTKLRRTTSYVDEQDYIFVGFQDVVQTFLAQLLKAEPRRSVLSIYGMGGLGKTTLARKLYTSPDILNSFRTRAWICVSQEYNTMDLLRNIIKSIQGRTKETLDLLERMTEGDLEIYLRDLLKERKYLVVVDDVWQREAWESLKRSFPDGKNGSRVIITTRKEDVAERADDRGFVHKLRFLSQEESWDLFRRKLLDVRAMVPEMESLAKDMVEKCRGLPLAIVVLSGLLSHKKGLNQWQKVKDHLWKNIKEDKSIEI…	MGLCASKPRTTSGYNTYASYNSGSSTPEPEETGSSRVTETHPEFRSIPDRAKDKAIALKEALSRQSGYITPRLEYYARTALAQAAQTGSTPEITDLDIENIGDLTDTYNQRLSNINLKHHTSPQDFFQEFMTSQEPCWRSVVRLSPNSRHHVAIDVRNQDDVRTMLIIESALAYGKSNNATGFLPGYLQMHNNVKNYAQDNGRMAVIQLGVQKSKYDCIIFSLNNALAAYQKDTIFDSLHDSLRENGSCFQPREHKSETVSGIEVIDGTKILPAVFFKHTHSRSTINDAIEEQPELADRNVSTNRESAHQTLSERVADFRVQRSERSYSMSIESSRLRKIRKAIES	0
MDIVTGAIANLIPKLGELLVEEYKLHKDVKKDVEDLRKELQSMNAALIKIGEVPRDKLDRQDKLWAEEVRELSYIIEDVVDKFLVRVHGIQPHNNTNGFKGLMKKTSELLKKVKDKHGIAHAIKDIKKQLEEVAARRDRNKVVVPNPTEPITIDPCLRALYAEATELVGIYGKRDEELMRLLSMSGDDASTKKLKKVSIVGFGGLGKTTLARAVYEKIKGDFNCRAFVPAGQNPDMKKVLRDILIDLGNPHSDLAMLDANQLIKKLHAFLENKRYLVIIDDIWDEKLWEGINFAFSNRNNLGSRLITTTRIASVSNSCCSSDDDSVYQMEPLSNDDSRKLFYKRIFPFESGCPNEFEQVSEDILKKCGGVPLAIITIASALAGGQKVKPKCEWDVLLQS…	MMHSIIFQTLLIITIVFSKVWGARSLVKIDWSGSEYTILGANHYEEPNTGAAAQFPGTMTVDDGRSPYIVRKLRNSSGKRFYVFTGHPQQPIVWNPHEEIEIQFNRKFLIAVLTEFEADSQVFNHFARRQHR	1
MTNCEKDEEFVCISCVEEVRYSFVSHLSEALRRKGINNVVVDVDIDDLLFKESQAKIEKAGVSVMVLPGNCDPSEVWLDKFAKVLECQRNNKDQAVVSVLYGDSLLRDQWLSELDFRGLSRIHQSRKECSDSILVEEIVRDVYETHFYVGRIGIYSKLLEIENMVNKQPIGIRCVGIWGMPGIGKTTLAKAVFDQMSSAFDASCFIEDYDKSIHEKGLYCLLEEQLLPGNDATIMKLSSLRDRLNSKRVLVVLDDVCNALVAESFLEGFDWLGPGSLIIITSRDKQVFRLCGINQIYEVQGLNEKEARQLFLLSASIMEDMGEQNLHELSVRVISYANGNPLAISVYGRELKGKKKLSEMETAFLKLKRRPPFKIVDAFKSSYDTLSDNEKNIFLDIAC…	MHTSTFLAALLAAASAVEAAQGSFRVPDIITPDWILHQARNNSLFTRWRPRSHFLAPAGWMNDPSGAFYDPATDLYHLQYQWHPNHANWGNVSWGHAVSKDLFHWKDIRDWRDDSSASLPSGRFENGPLSFFSGSSYPVNLNGKQDGTLLTFVTRLSDLPTSWLKPYKKNMEVQSMFRSKDAGQTWQELGPIIESPPKGWNVTGFRDPYVFPNPALDAIRGVGPHYYITLGSGIKGPNVPATFHGAARPGFLGPRMPLYAAPASDLRKWTFLGSLWESKPNASLGNPDITGAYGYNFETSGVFSLPIDKNAGNSLRNTAWFALMGTEGGNTTLHPHEHWAVWSRGHMAPTRGGGVKMTPTSSGAADWGITYAHTSFEDARRGNGNRRVMWGWANEDVNE…	0
MEGNGIMVSAATGAMNSLLAKLAALLEEDYQMHKGMKREIAFLKDELSSMNALLERLADTEAALDPQTKEWRSQVREMSYDIEDCIDEYTRQLRHGQPQRPGGNGIMGFFHGYVQKVKDLVGRHEIAEQIQELKARIVEAGHRRKRYKLDSAVNCKSNHVVPIDRRLPALFAELDALVGIDRPRDEIIKLLDDGEQRMKVVSIVGSGGLGKTTLANQVYQKIGEQFDCKAFVSLSQHPDMEMIFQTILYQVNDEVGRIRSGDKEQVISELRAFLKNKRRIFGSEDKCPHQLKDIAVEIVRKCGGLPLAIISMASLLTTKSYVRAEWFKVRDSIGSGIEKNSDVEEMNMILSLSYYDLPHHLRTCLLYLSMFPEDYVVNRDYLVRRWVAEGFIKANGGRT…	MDMTKTVEEKKTNGTDSVKGVFENSTIPKVPTGQEMGGNDSSTSKLKETLKVADQTPLSVDNGAKSKLDSSDRQVPGPKLATTVEKKPELKPNVKKSKKKRIQKPAQLSRPNDLKSGTKGSSQVGENVSENYTGISKEAAKQKQKTPKSVKMQSNLADKFKANDTRRSELINKFQQFVHETCLKSDFEYTGRQYFRARSNFFEMIKLASLYDKHLKECMARACTLERERLKRKLLLVRALKPAVDFLTGIISGVPGSGKSTIVRTLLKGEFPAVCALANPALMNDYSGIEGVYGLDDLLLSAVPITSDLLIIDEYTLAESAEILLLQRRLRASMVLLVGDVAQGKATTASSIEYLTLPVIYRSETTYRLGQETASLCSKQGNRMISKGGKDTVIITDYD…	0
MEIVTAILSPVAEHLMILPVARQIGYLFYYRRNIRSLENENKKLEGIRSGVQHRKDAEWRNLQVMPPHVENWLKDVNETTAEVAVLLRRRAEVERGCFYGWCPNLKSRHSLSRKAKKIEQAMIGLQDEGTRYAPSSCPAPLAVTVIHSDEFDSRKQKEEEVMTALKDEGITIVGICGMGGVGKTTLAEKVRARAKQERLFDYVVVLTISQQQPDIKKIQREIAEGVGLSLEGDDLLERGDRLRSRLMQKDSRVLVILDDVWKKVDLKRVGIPSGSDRNYWCKVILTTRLRDVCDDMEAKKKVHVEILCENEAWLLFRQKAGNSADDLSLPDIAEAVAKECKGLPLAIVTVAGALKGKTKRSWEDALLELKKAAPRNIRGVLADVYQPLKISYNHLGSDE…	GEEKWLYAQLYGNLKAVGKSESQLETKHVGKGQCPLFQLYLSTHKEAKEYFKPLMGAYAKSRLNRIAYAKDILSMQRKLKWAKLDVACLELAVEDVICDLHAVNFTTCEYITDEEQIFQSLNMKSAVGAMYRGKKRDYFETYTTEDKERILYESCLRLYTGKLGIWNGSIKAELRPMEKVQANKTRTFTAAPIDTLLAGKVCVDDFNNQFYSKHTIAPWSVGISKFSGGWDKLLRKLPDGWIYCSADGSRFDSSLTPYLINAVAQIRLAFMEKWDIGEQMIKNLYAEIIYTPILTADGTIVKKFKGNNSGQPSTVVDNTLMVLIAMRYSLRRLGMNYKDQIKRCVFFANGDDLIVAVRHEDEWVLDSLQAPFQELGLSYNFDDRTTNRSELWFMSHQGK…	1
MVDAVVTVFLEKLLGALSEESRVFSEFRDKFETLQFELQLMRSFLKDAERLKRKNETFRCVMANLRELIYEAEDILADCQLQSRDDGLFSSGWFMCTNPFKLSFQYQTGKSLGEINRKIASIKQNIPSYLGVPLLNQLEPINAQNDQMPRRSSPVYDHTQVVGLEGDASKLKEWLFEADKGILAIGVVGMGGLGKTTIAQKVFNDRKIEERFDRRIWVSVSQNFSEEQIMRSMLRNLGDVSVGDDKGELLKKINEYLLGKRFLIVMDDVWGSDFTWWHTIYEALPKGNGSSIIITTRIEKVAQKMGVKKARSHWPKCLSKDDSWLLFQKIAFAADGGECKHPDLENVGKEIVEKCKGLPLAIKAVGGIMLCKPSHYHEWRRIADHFHDELAEDDNSVIA…	MPYTVTSPSQLVYFGSVWADPITFIDLCTVALGNQFQTQNARTTVQQQFSDLFKTVPTRTNRFNDGENGFRVFRYNSTLDPLISALMNSFDTRNRIIEVDNPANPNTSEVASATQRVDDATVNIRACINNLMNELVRGTGMMNTASFETVSNLTWTTTTTT	0
MADAFLSFAVQKLGDFLIQQVSLRTNLRDEIEWLKNELLFIQSFLKDAELKQCVDHRVQQWVFEINSIANDAVAILETYSFEAGKAASHLKVCACICWKEKKFYNVAKEIQSLKQQIMDISRKRETYGITNINYNSGEGPSNQVTTLRRTTSYVDEQDYIFVGLQDVVQKLLAQLLKAEPRRSVLSIYGMGGLGKTTLARNLYNSPDILNSFPTRAWICVSQEYNTMDLLRNIIKSIQGRTKETLDLLERMTEGDLEIYLRDLLKERKYLVVVDDVWQREAWESLKRAFPDGKNGSRVIITTRKEGVAERADDRGFVHKLRFLSQEESWDLFRRKLLDVRAMVPEMESLAKDMVEKCRGLPLAIVVLSGLLSHKKGLNQWQKVKDHLWKNIKEDKSIEI…	MHRPITAGHTTSRLILDQSKQISRTPSESSAQSALSQQASMSSPVLERSKSAPTLLTAAQRTMLAQVGACNAHLTSDENMAINELRLHKPRLPKDTWFFTDPNKDPDDVVTYTLGKQLQAEGFVHITDVVATLGDAEVRSQRAEMAKGVFNKLELHDVHVSRGRDYAMNSLQSKEHAKFLLEGHALRAGPGEIHRDSLQDMSRRLARAPHGVGIVVIAGMSDINALITTCPDMVRERVDDITIMGGVEPLKDADGFVQPDARAYNNATDMDAARSLYRKAQELGIPLRIVTKEAAYKTAVSPSFYEGIAGSGHPVGHYLRDVQKSALKGLWEGIQAGLLPGLDDSWFFRTFMPNAQIEVAQLDKNKESSFEDIWPKVTKLNLYDPLTLLASVPGAAKLL…	0
MEIGLAVGGAFLSSALNVLFDRLAPHGDLLSMFRKHKDHVQLLKKLEDILLGLQIVLSDAENKQASNRHVSQWFNKLQNAVDGAENLIEQVNYEALRLKVEGQHQNLAETSNQQVSDLNLCFSDDFFRNIKDKLEETIETLEVLEKQIGRLGLKEHFGSTKQETRTPSTSLVDDSDIFGRQNDIEDLIDRLLSEDASGKKRTVVPIVGMGGLGKTTLAKAVYNDERVQKHFGLKAWFCVSEAFDAFRITKGLLQEIGSFDLKADDNLNQLQVKLKERLKGKKFLIVLDDVWNDNYNKWDELRNVFVQGDIESKIIVTTRKESVALMMGNEQISMDNLSTEASWSLFKTHAFENMGPMGHPELEEVGKQIAAKCKGLPLALKTLAGMLRSKSEVEEWKRI…	MQPTAIRSTVGLPGADMTADLRDPAPVAVPAHSAADAAAPPPGALQTIVGRPPRPDGPRHRRAQSLPARLTPAQRGMLAELGVADTSVLTPTETAVLRELRLHRPPLPLDTLLFTDPNKDPDDVVTYTIAKQLQAEGFLRLTDVVVTLGDADMRSQRAQLAKGVFDRLALPEVRVARGQDYPMTSTQAREHSKFLAEGAALRAAPDAVHTDGVRAMRERLATSPHKLGMVVIAGMTDASALLAEAGDLVREKLASITIMGGIDPARDADGLVQPDTRAYNNATDIHAARALYRRAQQLGIPLRILSKEAAYRAAVPPAFYEGIARNGHPVGEYLRDVQKNALKGLWEGIQANLIPGLDTAWFFRTFVAAQPQDPAAADQQGAMSFDAIWPQVTKLNLYD…	0
METSSISTVEDKPPQHQVFINFRGADLRRRFVSHLVTALKLNNINVFIDDYEDRGQPLDVLLKRIEESKIVLAIFSGNYTESVWCVRELEKIKDCTDEGTLVAIPIFYKLEPSTVRDLKGKFGDRFRSMAKGDERKKKWKEAFNLIPNIMGIIIDKKSVESEKVNEIVKAVKTALTGIPPEGSHNAVVGALGNSNAGTSSGDKKHETFGNEQRLKDLEEKLDRDKYKGTRIIGVVGMPGIGKTTLLKELYKTWQGKFSRHALIDQIRVKSKHLELDRLPQMLLGELSKLNNPHVDNLKDPYSQLHERKVLVVLDDVSKREQIDALREILDWIKEGKEGSRVVIATSDMSLTNGLVDDTYMVQNLNHRDSLQLFHYHAFIDDQANPQKKDFMKLSEGFVH…	MKIVLPHLAIALLSIVAPALAVIFDCSGVIINGDVVRRVQATGNRASISKSSFIHGDSTRTYEYFDIHPNGQYSRDYTGFACFSDTSLPKPDVREHREDAWWPCSSSVI	0
MAESFLFNIIERVLAKVSSIAVYEISLAWNVKTDLRKLQSTLSTIKAVLLDANEKQAKNHEVRDWLEKLRDVVYDVDDLMDDLSTQLLLQMHFQKSFGKKVRRFFSSSNPIIYRFKIGRRVKEIRELLNEIADDRRSFHFTEHNYLIPAENTSREQTHSSVRASDIIGRDADQENIVKQLIDSHNEENISVIPIVGLGGLGKTTLVKLVYNDNRVVQNFDLRMWVSISEDFSLRKIIEKILRSATGESFDHLDMDQLQGCLGNVLQLKRYLLVLDDVWNEDQHKWTDLRELLMNCASGSKIVVTTRSKMAALITGTVPLYYLEGLASDDCLSLFLKCAFGGQDNMFPNLVEIGKEIVKKCGGVPLAVKTLGRLLYTKTDENEWLQIRDNEIWEIEQKES…	MQFSTIITVCLFTGLASANFVQCNHHLLYNGRHWGTIRKNAGWAVRFYEEKPNQPKRLVAICKNASPVHCNYLKCTNLAPGFSAGTSTDVLSSGTVGSIGNDPQAQRQ	0
MEAAAMAVTAATGALAPVLVKLAALLDDGECNLLEGSRSDAEFIRSELEAVHSLLTPNILGRMGDDDAACKDGLIAEVRELSYDLDDAVDDFLELNFEQRRSASPFGELKARVEERVSNRFSDWKLPAASLPPSSVHRRAGLPPPDAGLVGMHKRKEELIELLEQGSSDASRWRKRKPHVPLRIMGGEMQKIVFKIPMVDDKSRTKAMSLVASTVGVHSVAIAGDLRDQVVVVGDGIDSINLVSALRKKVGPAMFLEVSQVKEDVKEITAMLAPVKSICEFHEVKTICILGLPGGGKTTIARVLYHALGTQFQCRVFASISPSSSPSPNLTETLADIFAQAQLGVTDTLSTPYGGSGTGRALQQHLIDNISAFLLNKKYLIVIDDIWHWEEWEVIRKSI…	MHFSTIFIPFALAALKVSAAPARFCVYYDGHLPATRVLLMYVRIGTTATITARGHEFEVEAKDQNCKVILTNGKQAPDWLAAEPY	0
MEIGLAVGGAFLSSALNVLFDRLAPHGDLLNMFQKNKNDVRLLKKLKMTLVGLQVVLSDAENKQASNQHVSQWFNELRGAVDGAENLMELVNYEALRLKVEGRHQNLAETSNQQVSDLKLNLSDDYFLDIKEKLEETIETLEDLQKQIGDLGLQKHLDLGKKLETRTPSTSLVDESKILGRMIEKERLIDRLLSSDSNGENLTVVPIVGMGGVGKTTLAKIVYNDKKVKDHFDLKAWFCVSEAYDSFRITKGLLQEIGSFDLKDDNNLNQLQVKLKESLKGKRFLVVLDDLWNDDSDEWDDLKNLFVQGAMGSKILVTTRKEDVALMMGNGAINVETLSDEVSWDLFKQHSLKNRDPEEHPELEEVGKQIADKCKGLPLALKALAGILCRKSEVYEWKN…	MHFSTIFIPFALAALKVSAAPARFCVYYDGHLPATRVLLMYVRIGTTATITARGHEFEVEAKDQNCKVILTNGKQAPDWLAAEPY	0
MQVVTGAMGTLLPKLANLLTEEYKLHKNLRGEVLFLKAELESMEAALLKISEAPIDQPPDPQVKLWARDVRDLSYDIEDSVDKFMVRVDTDVREKSRSCFRGFIDRGVRLLTRAKVRHNIGTDIKEIKSQIKEVSERRDRYKVDSVATKPIGPTIDRFRLSAMYKKVTELVAIDETSDELVKRIMGEDDESKQKLKIVSIVGVGGLGKTTLANVVYERIITMFDCSAFVSISLNPDMERIFKNMLYQLDMGKYFDIHQKTWDEAQLINELREFLRNKRYFIVVDDIWDKSTWKMIKCSLPENEHGSGIITTTRILDVGKQVGGVYQLKPLSMLDSVKLFYLRIFGYEDKCPTELAQLSENILKKCGGLPLAIITIASMLACKIGKENLHKYWSKVYQSL…	MLIMMGIPLRKIVLLSLIFGISIIPMMCEFLEDARDIQGFSRKSGSKLEEESDSSRDRQEKQAEAQKCTDISCNSNAQCSGQKCGDCLLEGNCSG	0
MECKEEENGQTVIPIFYNVDPSHVRYQTESFGAAFAKHESKYKDDVEGMQKVQRWRTALTAAANLKGYDIRNGIESENIQQIVDCISSKFCTNAYSLSFLQDIVGINAHLEKLKSKLQIEINDVRILGIWGIGGVGKTRIAKAIFDTLSYQFEASCFLADVKEFAKKNKLHSLQNILLSELLRKKNDYVYNKYDGKCMIPNRLCSLKVLIVLDDIDHGDQMEYLAGDICWFGNGSRVIVTTRNKHLIEKDDAIYEVSTLPDHEAMQLFNMHAFKKEVPNEDFKELALEIVNHAKGLPLALKVWGCLLHKKNLSLWKITVEQIKKDSNSEIVEQLKISYDGLESEEQEIFLDIACFFRGEKRKEVMQILKSCDFGAEYGLDVLINKSLVFISENDRIEMH…	MKINLSWKTYAVLSIVSLGGIHAMEDVPAELTGVSEGYTRFYRSSTASVILSGLVNVKWDNEQMTMPLFKWIGGEQAEELHFCVHIAHSSGRRLNSARTLGTVNSNMDQHWVEAYRSSGVTRCTIQDCHLFANDIPNFPDYIKIKLVPKT	0
MAYAALSSLIYTLQLLLKPNQSLVFRSSTQQHIQSLYQNLSAMQLFLDDTTTKDIQTLKVIEKRIRDVVYKAEDKVDSSLRNIILADCTENREGACKFFEEELLKVEEDVDSLRKEVMQIEHGSRSAELATTDPSSPEKSRIVGMEDEYNTILDRLTSQTDELTVIPIFGMGGIGKTTLARKAYDDSYIHSRFDKHAWVTISEEYNERQMLLEFVSSITTESNHEMSDDQLMEFVYRGLKGWRFLIVIDDIWNTEAWDQMQRIFPNDNKKSRILLTTRLKYVADYVCSPDFPSHCKSFLSLDDSWNLFTEKLFKKDPCPPLLVEIGKHIVQQCQGLPLSVVVVAGLVGKMDPTHDNWKKVEENLNSFFGTVSERCQSILSLSYSYLPQYLKACFLYVGG…	MSYSITTPSQFVYLSSAWADPIELINLCTNALGNQFQTQQARTVVQRQFSEVWKPSPQVTVRFPDSDFKVYRYNAVLDPLVTALLGAFDTRNRIIEVENQANPTTAETLDATRRVDDATVAIRSAINNLVVELIRGTGSYNRSSFESSSGLVWTSGPAT	0
MASATVDFGIGRILSVLENETLLLSGVHGEIDKMKKELLIMKSFLEDTHKHGGNGSTTTTTQLFQTFVANTRDLAYQIEDILDEFGYHIHGYRSCAKIWRAFHFPRYMWARHSIAQKLGMVNVMIQSISDSMKRYYHSENYQAALLPPIDDGDAKWVNNISESSLFFSENSLVGIDAPKGKLIGRLLSPEPQRIVVAVVGMGGSGKTTLSANIFKSQSVRRHFESYAWVTISKSYVIEDVFRTMIKEFYKEADTQIPAELYSLGYRELVEKLVEYLQSKRYIVVLDDVWTTGLWREISIALPDGIYGSRVMMTTRDMNVASFPYGIGSTKHEIELLKEDEAWVLFSNKAFPASLEQCRTQNLEPIARKLVERCQGLPLAIASLGSMMSTKKFESEWKKV…	MHYITPIILMSIGKFLGMILGAGSLVGAMTPHHQSNCNSPCLVFVTFTKKCDSCQFNTKFTNLMSCTSCRKSSVVYEECSTKGCPANWHKSTCQEPKFERGVLHSLCANCQKHTKATPTISCKNCKNSASTYPYCSSPECHRRW	0
MSIHSLYGWFLFSFFSFSLGRPRKLSAGVQCLISTYCVCLTHTLQCLQELTIAAKSTEDKMELVVGASEATMRSLLGKLGNLLAQEYALISGVRGDIQYINDELASMQAFLRDLSVLPEGHYHDNRSKDWMKQIRDIAYDVEDCIDDFAHRLPQDSISDAKCSFLVTKMYELLTWWPRRDIASRIAELKVRAQQIADRRNRYGVNNPELHCDSSNRPRARSAAQDIAEYQVTKLQIIGIKEPVAMKTVMEDLEKWLTEPRPDNGRAVLSIVGFGGVGKTTIAMALYRKVSGKFGCRASVAVSQNYDQDAVLRSILNQVSNQEEAGSSTESSRDTTASREENTAEPGTKSTFIKLKKAPSLSLLGRNDDKTPVRQQETMDYVQLRQELKRRLGEKRYILL…	MDPIRSRTPSPARELLPGPQPDGVQPTADRGVSPPAGGPLDGLPARRTMSRTRLPSPPAPSPAFSAGSFSDLLRQFDPSLFNTSLFDSLPPFGAHHTEAATGEWDEVQSGLRAADAPPPTMRVAVTAARPPRAKPAPRRRAAQPSDASPAAQVDLRTLGYSQQQQEKIKPKVRSTVAQHHEALVGHGFTHAHIVALSQHPAALGTVAVKYQDMIAALPEATHEAIVGVGKQWSGARALEALLTVAGELRGPPLQLDTGQLLKIAKRGGVTAVEAVHAWRNALTGAPLNLTPEQVVAIASNIGGKQALETVQALLPVLCQAHGLTPDQVVAIASNGGGKQALETVQRLLPVLCQAHGLTPEQVVAIASNIGGKQALETVQRLLPVLCQAHGLTPEQVVAI…	0
MADAFLSFAVQKLGDFLIQKVSLRKSLRDEIRWLINELLFIRSFLRDAEQKQCGDQRVQQWVFEINSIANDAVAILETYSFEAGKGASRLKACACICRKEKKFYNVAEEIQSLKQRIMDISRKRETYGITNINYNSGERPSNQVTTLRRTTSYVDEQDYIFVGFQDVVQTLLAQLLKAEPRRSVLSIYGMGGLGKTTLARKLYTSPDILNSFPTRAWICVSQEYNTMDLLRTIIKSIQGCAKETLDLLEKMAEIDLENHLRDLLKECKYLVVVDDVWQREAWESLKRAFPDGKNGSRVIITTRKEDVAERVDNRGFVHKLRFLSQEESWDLFHRKLLDVRAMVPEMESLAKDMVEKCRGLPLAIVVLSGLLSHKKGLNQWQNVKDHLWKNIKEDKSIEI…	MHYITPIILMSIGQFLDILLGAGGLVGAMTPHHQINCNSPYLTFPRLTAKCDSCQLHTKVTNLVSCTSCRKSSLVYEECSTKGCPANWHKSTCQEHKFKRGILHSRCENCQQHKKETQTISCKNCKNSASTFPYCSSPECHSRW	0
MEKRKDNEEANNSLVLFSALNKDIADVLVFLENEENQKSLDKDEVENLKLKMAFICTYVQLSYSNFEQFEDIMTRKRQEVENLLQPLLDDDVLTSLTSNMDDCISLYHRSYKSDATMMDEQLDFLLLNLYHLSKHHAEKIFPEVTQYEVLQNVCGNIRDFHGLIVNGCIKHETVENVLPLFQLMAERVGHFLWEDQIDEDSDEDDQNDRDSRLFQLLLKIVPTEMEVMHICYTNLKASTSAEVGRFIKKLLETSPDILREYIIQLQEHMITVIHPSTSGARNIHVMMEFLLLILSDMPKDFIHHDKLFDLLAHVGVLTREVSTLVRDLEEKLRNKEGNNQTNCATLDLLENIELLKKDLKHVYLKAPDSSQCCFPMSDGPLFMHLLHMHLNDLLDSNAY…	MKLLISIFIGFLAISTSQQEDVSTPAPNFPDFCSNPNLNKNAKVKACCDAVTKAANAGSYSGADGPVPDECTLKSCGRVCNRFFHKKGENRVTEMPESKTTESESSEECECGDSGDETTTGAQPTPRNVYPSGPEPSTSGGQVASHKPPAAPSTPHPGCHQPPAAPTTKPPRNPYPSGPEPTPKQPGYPQGRASTPKQPGYPQGPASPTPRNVYPSGPEPSTPGGKVASHKPPAAPSTPQPGYPQPPAAPTTKPPRNPYPSGPEPTPKQPAPSSPTPPSSAPSVPAPPSGQYPPGSNVTSNSLTVPPLYTTKETCLPLTPDMPGVVDQWLNKPKTGRFVWHALTNAHSYGGECGLGIQYPYHACVGRDLWSPVKKWVRSCLTDIPNHYIRNDQVCVNKC…	1
MAERVVTMAIGPLVSMLKDKASSYLLDQYKVMEGMEEQHKILKRKLPAILDVITDVEEQAMAQREGAKAWLQELRTVAYVANEVFDEFKYEALRREAKKNGHYIKLGFDVIKLFPTHNRVAFRYKMGRKLCLILQAVEVLIAEMQVFGFKYQPQPPVSKEWRHTDYVSIDPQEIASRSRHEDKKNIIGILVDEASNADLTVVPVVAMGGLGKTTLAQLIYNDPEIQKHFQLLLWVCVSDTFDVNSLAKSIVEASPNKNVDTDKPPLDRLQKLVSGQRYLLVLDDVWDNKELRKWERLKVCLQHGGMGSAVLTTTRDKRVSEIMGADRAAYNLNALEDHFIKEIIEARAFSSKKEKPIELVEVVDEIVKRCCGSPLAATALGSVLCTKTSVKEWKAVSSG…	MSYSITTPSQFVYLSSAWADPIELINLCTNALGNQFQTQQARTVVQRQFSEVWKPSPQVTVRFPDSDFKVYRYNAVLDPLVTALLGAFDTRNRIIEVENQANPTTAETLDATRRVDDATVAIRSAINNLVVELIRGTGSYNRSSFESSSGLVWTSGPAT	0
MAERVVTMAIGPLVSMLKDKASSYLLDQYKVMEGMEEQHKILKRKLPAILDVITDVEEQAMAQREGAKAWLQELRTVAYVANEVFDEFKYEALRREAKKNGHYIKLGFDVIKLFPTHNRVAFRYKMGRKLCLILQAVEVLIAEMQVFGFKYQPQPPVSKEWRHTDYVSIDPQEIASRSRHEDKKNIIGILVDEASNADLTVVPVVAMGGLGKTTLAQLIYNDPEIQKHFQLLLWVCVSDTFDVNSLAKSIVEASPNKNVDTDKPPLDRLQKLVSGQRYLLVLDDVWDNKELRKWERLKVCLQHGGMGSAVLTTTRDKRVSEIMGADRAAYNLNALEDHFIKEIIEARAFSSKKEKPIELVEVVDEIVKRCCGSPLAATALGSVLCTKTSVKEWKAVSSG…	MLIMMGIPLRKIVLLSLIFGISIIPMMCEFLEDARDIQGFSRKSGSKLEEESDSSRDRQEKQAEAQKCTDISCNSNAQCSGQKCGDCLLEGNCSG	0
MNFNNELSDLKNRFLIRMVRGQRYSDVLRHRIDFFLWELKVLNCFLHLQSFTFASECGMLDNSQKMLEICKRINTPPPHNAFAYWKELICKTLCAISIQPYDGFAYWKKVIWKTKQEFRAKYSFPKTLLADNKVDDDDTNPEFVMEFINAVVGNLNVLVKINDPSSLLFVPGPKEQIEQVLKELKLLRFFVCFVSNKCIEPQYQHTTFYTHALIEASHIAMVVWLNLPMYGNRNQDLASSEVSCLLSDFMEMKIKSIQPGISRNNIYIDVLQALKSTMPQAQKKHAAESGIVEIPTHSLMVGLSDQMADLQEMLCLLKDDLIHLPILDLEFQPQDMDSVIIDAGLLIYSFYDMKGEEEDTTLEDINREFGFDLSINIEPIKVMIYLVMQKAFQCNLPRI…	GPPYCVFPGRRTSSTSFTTSFSTEPLGYARMLHRDPPYERAGNSGLNHRIYERSRVGGLRTVIDVAPPDGHQAIANYEIEVRRIPVATPNAAGDCFHTARLSTGSRGPATISWDADASYTYYLTISED	0
MAEAIVSVTVQKLGQLLLEEPLFLFGIGDQVKQLQDELKRLNCFLKDADEKQHESERVRNWVAGIREASYDAEDILEAFFLKAESRKQKGMKRVLRRLACILNEAVSLHSVGSEIREITSRLSKIAASMLDFGIKESMGREGLSLSDSLREQRQSFPYVVEHNLVGLEQSLEKLVNDLVSGGEKLRVTSICGMGGLGKTTLAKQIFHHHKVRRHFDRFAWVYVSQDCRRRHVWQDIFLNLSYKDENQRILSLRDEQLGEELHRFLKRNKCLIVLDDIWGKDAWDCLKHVFPHETGSEIILTTRNKEVALYADPRGVLHEPQLLTCEESWELLEKISLSGRENIEPMLVKKMEEIGKQIVVRCGGLPLAITVLGGLLATKSTWNEWQRVCENIKSYVSNG…	SDGWTCAGSDFDGDQVRGQARHWVGQQKTKFSEFHTHNDVPLCYFELGEGNQLTQSYTGFRAYCDEPGDVYNLRYLDVSSRTWVLCTHYDNDFESDYR	0
MAADISSSAPRTSPYTGEWEYDVFLCFRGDTRHGFTSHLLSALSDKQIRTFIDHKLAKTESIDELISILQRCALSVVVFSEKFADSEWCLEEVVTIAERMKKVGHRVLPVFYKVDPFDVTDEPRSYMATIDREYKARSSFLEDKKRWMDAVNAVANCAGHTSQAIKIESELIKAVVETVQKQLIDMSPSINRNNLVAMGSRIFEIERLLAMDKLDDTCIIGLWGMGGVGKTTLAEACYERVTSSNKGIKHLFVRNVNEICEKHHGVEKIVHKLYSKLLDENNIDREDLNIGYRRERLSRSRVFVVLDNVETLEQLEQLALGYVFNLSKVFAAGSRIIITTRNKKVLQNAMAKIYNVECLNNKESIRLFSLHAFKQDRPQDNWTDKSHLAISYCKGNPLA…	MDMTKTVEEKKTNGTDSVKGVFENSTIPKVPTGQEMGGNDSSTSKLKETLKVADQTPLSVDNGAKSKLDSSDRQVPGPKLATTVEKKPELKPNVKKSKKKRIQKPAQLSRPNDLKSGTKGSSQVGENVSENYTGISKEAAKQKQKTPKSVKMQSNLADKFKANDTRRSELINKFQQFVHETCLKSDFEYTGRQYFRARSNFFEMIKLASLYDKHLKECMARACTLERERLKRKLLLVRALKPAVDFLTGIISGVPGSGKSTIVRTLLKGEFPAVCALANPALMNDYSGIEGVYGLDDLLLSAVPITSDLLIIDEYTLAESAEILLLQRRLRASMVLLVGDVAQGKATTASSIEYLTLPVIYRSETTYRLGQETASLCSKQGNRMISKGGKDTVIITDYD…	0
MELVTGVMGSLLPKLGELLKDEYDLQRGLREKIKSLSRELESVHAVLRKVGAVPLDQLDELVKLWARDVRELSYDMEDIVDMFLVRFNDNHESDDPWVLRRLRKKMSKLFKKAKDRREIAGAIQSINEKLQEVSTRRARYRVDSFVTKPAGPVSIDPRLQALYKRSTELTGVDGPMDRIINMLSPRDDIHLSDKKKIISIVGFGGLGKTTLAKVVYDKLKPDFDCGAFVPVGQNPDMKKVLRDILIDLDKQKYKHSIIMKLNERQLIDEIKDLVEKKRCIVIIDDIWDKKSWELIRCALQDSNYGSRVVVTTRISEVATHVGCYVYKMEPLSHDDSEKLLYATIANAEGKCLARPSAVACEKILNKCDGVPLSIITIARLLANKPEEDWSEVYNSIGFG…	MVKCTPLLALTVIVSAGSDALSDPTVKRLAKLATINQAPATQSNSDSKRVLRASDVPDEVAAGESRSPKSLWPWEVEDKLAPLKEKLISTSADDLEAGGSANKNALPMIWRWLWQNQIETKKTPIDEISKEVQTAMDLISSQATHEELNKAGVSVSDYVKALRFTLSDIDVVNRGMEYNIHLGNK	0
MEIGLAVGGAFLSSALNVLFDRLAPNSDLLKMFKRDKRDVRLLKKLRMTLLGLQAVLSDAENKQASNPYVSQWLNELQDAVDGAENLIEEVNYEVLRLKVEGQCQNLGETSNQQVSDCNLCLSDDFFLNIKEKLEETIETLEELEKQIGRLDLTKYLDSGKQETRESSTSVVDESDILGRQNEIEGLIDRLLSEDGKNLTVVPVVGMGGVGKTTLAKAVYNDEKVKNHFGFKAWICVSEPYDILRITKELLQEFGLMVDNNLNQLQVKLKESLKGKKFLIVLDDVWNENYKEWDDLRNLFVQGDVGSKIIVTTRKESVALMMGCGAINVGTLSSEVSWDLFKRHSFENRDPKEHPELEEIGIQIAYKCKGLPLALKALAGILRSKSEVDEWRHILRSEI…	MCIRQVLILFALLASCTISIDAEQRVLVSEQRTVDRARSLRAAESTNNEERIMTEIIKRLRTATWIETGRTDDYVKTTLRLDNLSGAALKSAPNYMYYEHFLNALEGRILEVWLSKGVPTKNVWATYKLDDIPTAQLNDNDGFKTYLRYAIMEDNKIFKLKSNDQPVAIDYSGTPAELKAKVDMWVSLKRPNYYVSRMLDLDRRSINTFRRSPKFQLYEMFQMKTWAAKGYPTNYFWKDHRLHEVPQQQLQNNGLYKKFVRYAMMVDDESFKNGKTVKITADESKAEISTKVTIWASKDRPFEYVKKVLGLRGAADTTNANYKYFEDFLLQTNRPKKSK	0
MAEAFIQVLLDNLTSFLKGELTLLFGFQDEFQRLSSMFSTIQAVLEDAQEKQLNNKPLENWLQKLNAATYEVDDILDEYKTKATRFSQSEYGRYHPKVIPFRHKVGKRMDQVMKKLKAIAEERKNFHLHEKIVERQAVRRETGSVLTEPQVYGRDKEKDEIVKILINNVSDAQHLSVLPILGMGGLGKTTLAQMVFNDQRVTEHFHSKIWICVSEDFDEKRLIKAIVESIEGRPLLGEMDLAPLQKKLQELLNGKRYLLVLDDVWNEDQQKWANLRAVLKVGASGASVLTTTRLEKVGSIMGTLQPYELSNLSQEDCWLLFMQRAFGHQEEINPNLVAIGKEIVKKSGGVPLAAKTLGGILCFKREERAWEHVRDSPIWNLPQDESSILPALRLSYHQL…	MHYITPIILMSIGQFLDILLGAGGLVGAMTPHHQINCNSPYLTFPRLTAKCDSCQLHTKVTNLVSCTSCRKSSLVYEECSTKGCPANWHKSTCQEHKFKRGILHSRCENCQQHKKETQTISCKNCKNSASTFPYCSSPECHSRW	0
MAERVVTMAIGPLVSMLKDKASSYLLDQYKVMEGMEEQHKILKRKLPAILDVITDVEEQAMAQREGAKAWLQELRTVAYVANEVFDEFKYEALRREAKKNGHYIKLGFDVIKLFPTHNRVAFRYKMGRKLCLILQAVEVLIAEMQVFGFKYQPQPPVSKEWRHTDYVSIDPQEIASRSRHEDKKNIIGILVDEASNADLTVVPVVAMGGLGKTTLAQLIYNDPEIQKHFQLLLWVCVSDTFDVNSLAKSIVEASPNKNVDTDKPPLDRLQKLVSGQRYLLVLDDVWDNKELRKWERLKVCLQHGGMGSAVLTTTRDKRVSEIMGADRAAYNLNALEDHFIKEIIEARAFSSKKEKPIELVEVVDEIVKRCCGSPLAATALGSVLCTKTSVKEWKAVSSG…	MHYITPIILMSIGQFLDILLGAGGLVGAMTPHHQINCNSPYLTFPRLTAKCDSCQLHTKVTNLVSCTSCRKSSLVYEECSTKGCPANWHKSTCQEHKFKRGILHSRCENCQQHKKETQTISCKNCKNSASTFPYCSSPECHSRW	0
MEKRKDNEEANNSLVLFSALSKDIADVLVFLENEENQKALDKDQVEKIKLKMAFICTYVQLSCSDFEQFEDIMTRKRQEVENLLQPLLDDDVFTSLTSNMDDCISLYHRSYKSDAIMMDEQLDFLLLNLYHLSKHHAEKIFPGVTQYEVLQNICGNIRDFHGLIVNGCIKHEMVENVLPLFQLMADRVGHFLWDDQTDEDSRLSELDEDEQNDRDSRLFKLAHLLLKIVPVELEVIHICYTNLKASTSAEVGLFIKQLLETSPDILREYLIPLQEHMVTVITPSTSGARNIHVMMEFLLLILSDMPKDFIHHDKLFDLLDRVGVLTREVSTLVRDLEEEPRNKEGNNQTNCATLDLLENIELLKKDLKHVYLKALDSSQCCFPMSDGPLFMHLLHIHLN…	MGNVCVGGSRMSHQVYSPDRADTPPRSERNTPDRRQRAAGDAERTQSMRLQQKINDLKPYVRHARGPIKAYGQAALDRASGKKTSVSFAQLDATHLDAMVDVENKRNPGLNLRHFRDHNELIQAIQSCGPNSFRAIFPQTCPETRQTLKHHVMADVRLHQGGAPTIIITEPAVIVGARYQQLQRHNLTLEDLSESGVPLSQVAIIETQAQKTSDDCVMYSLNYAIKAHKKAAQFDDIHHGLQHGTLSTESESRARTTLGALEANSSYSVMHEGAHAAFGADVLPVDFYKHGASLTQAKQLMKRPDGRMAGRVNSEGHSEAENLVQRNQAFRVKRRELLDDETPSNTQFSASIDGFRLQEIKRVLAEEQR	0
MADAFLSFAVQKLGDFLIQKVSLRKSLRDEIRWLINELLFIRSFLRDAEQKQCGDQRVQQWVFEINSIANDAVAILETYSFEAGKGASRLKACTCICRKEKKFYNVAEEIQSLKQRIMDISRKRETYGITNINYNSGERPSNQVTTLRRTTSYVDEQDYIFVGFQDVVQTLLAQLLKAEPRRSVLSIYGMGGLGKTTLARKLYTSPDILNSFPTRAWICVSQEYNTMDLLRTIIKSIQGCAKETLDLLEKMAEIDLENHLRDLLKECKYLVVVDDVWQREAWESLKRAFPDGKNGSRVIITTRKEDVAERVDHRGFVHKLRFLSQEESWDLFRRKLLDVRAMVPEMESLAKDMVEKCRGLPLAIVVLSGLLSHKKGLNQWQKVKDHLWKNIKEDKSIEI…	MRIGPSQLSVPLAATLATPTHAIPSAPANVPHQPGGNQPPGARPRRRAATLPPLMPLPDSAMTGMQALVALDGEFSEQRLVEVQSRQVTVQAAQSTLSKYLAQAGTARKTDSIAERFAAGTLQPVYLDSAAFTAMARGLSGRARAAAGPVLVDAKHGRIIFDLKRAFAAGDNFSDPARSALSRALDLPALGLATPEWLQPASSAQPRRKLQQAARYHGHEIPARDGGAAFFKANDHHLVAGKQALLRKHRKELIHENYFQAPSTRALGKDVMVHRGLFDNHAGIPENSLAAIDRAYEQGYRNLELDVEVSADGVPVLMHDFSIGRMTDDPQNRLVSQVPFAQLREMPLVIRNPVDGNFIKTDQTIAAVEQALEHALHKPEAMSVALDCKEDTAEAVAMV…	0
MECKEEENGQTVIPIFYNVDPSHVRYQTESFGAAFAKHESKYKDDVEGMQKVQRWRTALTAAANLKGYDIRNGIESENIQQIVDCISSKFCTNAYSLSFLQDIVGINAHLEKLKSKLQIEINDVRILGIWGIGGVGKTRIAKAIFDTLSYQFEASCFLADVKEFAKKNKLHSLQNILLSELLRKKNDYVYNKYDGKCMIPNRLCSLKVLIVLDDIDHGDQMEYLAGDICWFGNGSRVIVTTRNKHLIEKDDAIYEVSTLPDHEAMQLFNMHAFKKEVPNEDFKELALEIVNHAKGLPLALKVWGCLLHKKNLSLWKITVEQIKKDSNSEIVEQLKISYDGLESEEQEIFLDIACFFRGEKRKEVMQILKSCDFGAEYGLDVLINKSLVFISENDRIEMH…	MKVSSANAGVPANSADNTSARPSQTNADTTPLGRRRRAPDDAPGSPPARRQRQDSPEDSAQTMFRRAGMTSLPPSPATSEHVPLLDNRPTLERMGVDHPLPGRTWYETGHTTASPADRTSTASAAQVASSSRSAGPATAARPQPTHTSAGQQATVDRLRTQVTGFLSGALGKLQALSARNMDPELAQFRVLDVDRAIMPLLIVAENARNPGLNLVPLHMDMAEDEEVRTQPPMAGSRHIAEFVASARPGRYRAVIDDGSHTRAADIRKDASGTSVIVVDPLRKEKDESAYVDYADNVNMEFGEHAKCAFIPVDIQKSFFDCRILSLSLALKMHDKDDAFAAFHETLRNGGDPSHHVSRAQQTEELGATLVLDGAPLVDARMMKHGQAASSVSRYLGNHP…	0
MELGTGAIGSLLPKLVEVLKEEYDLHKGVRKKIKHLSQELESMNAVLLKVGEVPPDQLDELVKLWAGDVRELSYDMEDVVDAFLVHIDGPEPLDTHMLRRFRKKMANFFNKCKHHHKIAGAIQDVNKKVEEVASRRDRYMVDNIIAKVTGPVTIDPRLQALYKKTTELVGIEKQSEKLVKILSLGDDVHASDEKMKIVSIVGFGGLGKTTLSKAVYDKHKLAFDCGAFVPVGRDPDMKKVLRDILIDFDYMNPNVMILDERQLINELRKLIQNKRFLFVIDDIWDKKSWELIRCALQHSNCGGRVVVTTRIFEVATHIGDIYKMQPLSRDDSEILLYSRINDGEDRFLDSLSTEACDKILKKCGGVPLAIITIASLLASKSGEDWSNVYNSIGFGERGN…	GEEKWLYAQLYGNLKAVGKSESQLETKHVGKGQCPLFQLYLSTHKEAKEYFKPLMGAYAKSRLNRIAYAKDILSMQRKLKWAKLDVACLELAVEDVICDLHAVNFTTCEYITDEEQIFQSLNMKSAVGAMYRGKKRDYFETYTTEDKERILYESCLRLYTGKLGIWNGSIKAELRPMEKVQANKTRTFTAAPIDTLLAGKVCVDDFNNQFYSKHTIAPWSVGISKFSGGWDKLLRKLPDGWIYCSADGSRFDSSLTPYLINAVAQIRLAFMEKWDIGEQMIKNLYAEIIYTPILTADGTIVKKFKGNNSGQPSTVVDNTLMVLIAMRYSLRRLGMNYKDQIKRCVFFANGDDLIVAVRHEDEWVLDSLQAPFQELGLSYNFDDRTTNRSELWFMSHQGK…	0
MAEFFLFNIIERVLSKVSSVSVNEISLAWNVKTELRKLQSTLSTIKAVLLDANERQAKNHEVRDWLEKLRDVVYDVDDVLDDLSTQLLLQIHFQESLKKKVRKFFSSSNPIIYRFKIGRKIKEIRELLNDIADDRKSFHFTEHTCINPVENICREQTHSFVRASDIIGRETDQENIVKQLIDSRDEENISVIPIVGLGGLGKTTLVKLVYNNNKVVQNFDLRMWVSISEDFSLSKVIEKILRSATGESFGHLDMDQLQGHLSEVLRSKRYLLVLDDVWNEDQNRWTDLRELLMNCSRGSKIVVTTRSKMVALITGTVAPYYLGGLTDDACLSLFLKCAFVGEDKLLPNLVEIGKEIVKKCGGVPLAVKTLGRLLYMKTDENEWLRIRDNEIWEIEQKQS…	MKIAPVAINHSPLSREVPSHAATTQAKQTNLQSEAGDLDARKSSASSPETRALLATKTVLGRHKIEVPAFGGWFKKKSSKHETGGSSANADSSSVASDSTEKPLFRLTHVPYVSQGNERMGCWYACARMVGHSVEAGPRLGLPELYEGREGPAGLQDFSDVERFIHNEGLTRVDLPDNERFTHEELGALLYKHGPIIFGWKTPNDSWHMSVLTGVDKETSSITFHDPRQGPDLAMPLDYFNQRLAWQVPHAMLYR	1
MAESFLFNIIERVLAKVSSIAVYEITLAWNVKIELRKLQSTLSTIKAVLLDANEQQAKNHEVRDWLEKLRDVVYDVDDLMDDLSTQLLLQMHFQKSFRKKVRKFFSSSNPIIYRFKIGRKVKEIRELLNEIADDRRNFHFTEHTYVIPAENTSREQTHSFVRASDIIGRDDDQENIVKQLIDSHDEENISVIPIVGLGGLGKTTLVKLVYNNNRVVQNFDLRMWVSISEDFNLSKVIEKILRSATGESFDHLDMDQLQGCLGEVLQQKRYLLVLDDVWNEDQHKWMDLRELLMNCSRGSKIVVTTRSKMVALITGTVPPYYLGGLADDDCLSLFLKCAFGGQDNLFPNLVEIGKEIVKKCGGVPLAVKTLGRLLYMKTDENEWLQIRDNEIWEIEQNKS…	MGLCASKPRTTSGYNTYASYNSGSSTPEPEETGSSRVTETHPEFRSIPDRAKDKAIALKEALSRQSGYITPRLEYYARTALAQAAQTGSTPEITDLDIENIGDLTDTYNQRLSNINLKHHTSPQDFFQEFMTSQEPCWRSVVRLSPNSRHHVAIDVRNQDDVRTMLIIESALAYGKSNNATGFLPGYLQMHNNVKNYAQDNGRMAVIQLGVQKSKYDCIIFSLNNALAAYQKDTIFDSLHDSLRENGSCFQPREHKSETVSGIEVIDGTKILPAVFFKHTHSRSTINDAIEEQPELADRNVSTNRESAHQTLSERVADFRVQRSERSYSMSIESSRLRKIRKAIES	0
MDFISSLIVGCAQVLCESMNMAERRGHKTDLRQAITDLETAIGDLKAIRDDLTLRIQQDGLEGRSCSNRAREWLSAVQVTETKTALLLVRFRRREQRTRMRRRYLSCFGCADYKLCKKVSAILKSIGELRERSEAIKTDGGSIQVTCREIPIKSVVGNTTMMEQVLEFLSEEEERGIIGVYGPGGVGKTTLMQSINNELITKGHQYDVLIWVQMSREFGECTIQQAVGARLGLSWDEKETGENRALKIYRALRQKRFLLLLDDVWEEIDLEKTGVPRPDRENKCKVMFTTRSIALCNNMGAEYKLRVEFLEKKHAWELFCSKVWRKDLLESSSIRRLAEIIVSKCGGLPLALITLGGAMAHRETEEEWIHASEVLTRFPAEMKGMNYVFALLKFSYDNL…	MRIGPSQLSVPLAATLATPTHAIPSAPANVPHQPGGNQPPGARPRRRAATLPPLMPLPDSAMTGMQALVALDGEFSEQRLVEVQSRQVTVQAAQSTLSKYLAQAGTARKTDSIAERFAAGTLQPVYLDSAAFTAMARGLSGRARAAAGPVLVDAKHGRIIFDLKRAFAAGDNFSDPARSALSRALDLPALGLATPEWLQPASSAQPRRKLQQAARYHGHEIPARDGGAAFFKANDHHLVAGKQALLRKHRKELIHENYFQAPSTRALGKDVMVHRGLFDNHAGIPENSLAAIDRAYEQGYRNLELDVEVSADGVPVLMHDFSIGRMTDDPQNRLVSQVPFAQLREMPLVIRNPVDGNFIKTDQTIAAVEQALEHALHKPEAMSVALDCKEDTAEAVAMV…	0
MAEFFLFNIIERVLSKVSSVSVNEISLAWNVKTELRKLQSTLSTIKAVLLDANERQAKNHEVRDWLEKLRDVVYDVDDVLDDLSTQLLLQIHFQESLKKKVRKFFSSSNPIIYRFKIGRKIKEIRELLNDIADDRKSFHFTEHTCINPVENICREQTHSFVRASDIIGRETDQENIVKQLIDSRDEENISVIPIVGLGGLGKTTLVKLVYNNNKVVQNFDLRMWVSISEDFSLSKVIEKILRSATGESFGHLDMDQLQGHLSEVLRSKRYLLVLDDVWNEDQNRWTDLRELLMNCSRGSKIVVTTRSKMVALITGTVAPYYLGGLTDDACLSLFLKCAFVGEDKLLPNLVEIGKEIVKKCGGVPLAVKTLGRLLYMKTDENEWLRIRDNEIWEIEQKQS…	MSYSITTPSQFVYLSSAWADPIELINLCTNALGNQFQTQQARTVVQRQFSEVWKPSPQVTVRFPDSDFKVYRYNAVLDPLVTALLGAFDTRNRIIEVENQANPTTAETLDATRRVDDATVAIRSAINNLVVELIRGTGSYNRSSFESSSGLVWTSGPAT	0
MGNFVCIEISGDQMLDRIIRCLCGKGYIRTLEKNLRALQREMEDLRATQHEVQNKVAREESRHQQRLEAVQVWLDRVNSIDIECKDLLSVSPVELQKLCLCGLCSKYVCSSYKYGKKVFLLLEEVKKLKSEGNFDEVSQPPPRSEVEERPTQPTIGQEEMLEKAWNRLMEDGVGIMGLHGMGGVGKTTLFKKIHNKFAEIGGTFDIVIWIVVSQSAKLSKLQEDIAEKLHLCDDLWKNKNESDKATDIHRVLKGKRFVLMLDDMWEKVDLEAIGIPYPSEVNKCKVAFTTRDQKVCGQMGDHKPMQVKCLKPEDAWELFKNKVGDNTLRSDPVIVELAREVAQKCRGLPLALNVIGETMASKTMVQEWEHAIDVLTRSAAEFSDMENNILPILKYSYDS…	MRVTTFNTFLLTLGTVAVVNAETGNKYIEKRAIDLSRERDPNFFDHPGIPVPECFWFMFKNNVRQDAGTCYSSWKMDMKVGPNWVHIKSDDNCNLSGDFPPGWIVLGKKRPGF	0
MEGNGIMVSAATGAMNSLLAKLAALLEEDYQMHKGMKREIAFLKDELSSMNALLERLADTEAALDPQTKEWRSQVREMSYDIEDCIDEYTRQLRHGQPQRPGGNGIMGFFHGYVQKVKDLVGRHEIAEQIQELKARIVEAGHRRKRYKLDSAVNCKSNHVVPIDRRLPALFAELDALVGIDRPRDEIIKLLDDGEQRMKVVSIVGSGGLGKTTLANQVYQKIGEQFDCKAFVSLSQHPDMEMIFQTILYQVNDEVGRIRSGDKEQVISELRAFLKNKRYFIVIDDIWSAQAWNTIRYSLLENNCGSRILVTTRIGTVAKSCSSPCLNLVYELRVLSENDSKRLFFRRIFGSEDKCPHQLKDIAVEIVRKCGGLPLAIISMASLLTTKSYVRAEWFKVRD…	MRLSTIILAVSAVTLVAGVNALCEAANVDQAMVMPLTYANSVSEDLNNADGKRYLRSSENEERLGGANMFNIKKLEDALNDTTYAKTLFRRWKRSGVNEDTITTKFKNLQISLDENALELIQSYRIWLNAHATKTNPKLFDRAKIKKALEDGTYANVLYGRWKRYGFESDDVFKRFQRMGVNKDDNLYQVYKNYVTWLNVHHPLKKSTLTTPEAFLFYPSRIQRAKSDPAFAETLFAKWKSSGLDEGPVYKKLWDMGLKKDNAIYKLYTDYVLWLDKHFPLPAKATN	0
MGELQVSSAHSAVDSLLGRLIRILEDEARLLGGVRGDVQFIKDEMESINGFLLHVLHLDRPDHQLQGWTRQVKDLARDCDNCVDVYMQRLAGSGSGGRARRLLRLLLTLPARRRIATRIRELKSRACDVGERRRRYGVVVPRTRNNAAAAAAARRGGQRGLAKRQLSEAGGGDHHADASSAGNTTKQDHRRRALLEEETPANLFAGETDTLAGWLLAAADEHRRPKVISIIRPDDEELVAAAIDPVKRALDDPRILELFQIRQWHSGQSHPGWVYQDMMTQILPMIQHMHRALGGMVSDYDKRNKRRYTRLKKKKKRIVVSNFSRKNLGSKGNKFPVGTTFDEVKEFIGGTASDKEEEEEEEEEGFLQAAAMEVHEGFAMDVAKIISETMASEMGFHQG…	MKLLISIFIGFLAISTSQQEDVSTPAPNFPDFCSNPNLNKNAKVKACCDAVTKAANAGSYSGADGPVPDECTLKSCGRVCNRFFHKKGENRVTEMPESKTTESESSEECECGDSGDETTTGAQPTPRNVYPSGPEPSTSGGQVASHKPPAAPSTPHPGCHQPPAAPTTKPPRNPYPSGPEPTPKQPGYPQGRASTPKQPGYPQGPASPTPRNVYPSGPEPSTPGGKVASHKPPAAPSTPQPGYPQPPAAPTTKPPRNPYPSGPEPTPKQPAPSSPTPPSSAPSVPAPPSGQYPPGSNVTSNSLTVPPLYTTKETCLPLTPDMPGVVDQWLNKPKTGRFVWHALTNAHSYGGECGLGIQYPYHACVGRDLWSPVKKWVRSCLTDIPNHYIRNDQVCVNKC…	0
MAPAVSASQGVIMRSLTSKLDSLLLQPPEPPPPAQPSSLRKGERKKILLLRGDLRHLLDDYYLLVEPPSDTAPPPDSTAACWAKEVRELSYDVDDFLDELTTQLLHHRGGGDGSSTAGAKKMISSMIARLRGELNRRRWIADEVTLFRARVKEAIRRHESYHLGRRTSSSRPREEDDDDDREDSAGNERRRFLSLTFGMDDAAVHGQLVGRDISMQKLVRWLADGEPKLKVASIVGSGGVGKTTLATEFYRLHGRRLDAPFDCRAFVRTPRKPDMTKILTDMLSQLRPQHQHQSSDVWEVDRLLETIRTHLQDKRYFIIIEDLWASSMWDIVSRGLPDNNSCSRILITTEIEPVALACCGYNSEHIIKIDPLGDDVSSQLFFSGVVGQGNEFPGHLTEV…	MHYITPIILMSIGQFLGILLGAGGLVGAMTPHHQSNCNSPSLTFPRFIGKCDSCQLHTKATNLVSCTSCRKSSLVYEECSTKGCPANWHKSTCQEPKFNRGILSCYCENCQQHTKEKQTISCKNCKNSATTFSHCSSPECHSRW	0
MAETVLSMARSLVGSAISKAASAAADETSLLLGVEKDIWYIKDELKTMQAFLRAAELMKKKDELLKVWAEQIRDLSYDIEDSLDEFKVHIESQTLFRQLVKLRERHRIAIRIHNLKSRVEEVSSRNTRYSLVKPISSGTEIDMDSYAEDIRNQSARNVDEAELVGFSDSKKRLLEMIDTNANDGPAKVICVVGMGGLGKTALSRKIFESEEDIRKNFPCNAWITVSQSFHRIELLKDMIRQLLGPSSLDQLLQELQGKVVVQVHHLSEYLIEELKEKRYFVVLDDLWILHDWNWINEIAFPKNNKKGSRIVITTRNVDLAEKCATASLVYHLDFLQMNDAITLLLRKTNKNHEDMESNKNMQKMVERIVNKCGRLPLAILTIGAVLATKQVSEWEKFYE…	MHYITPIILMSIGKFLGMILGAGSLVGAMTPHHQSNCNSPCLVFVTFTKKCDSCQFNTKFTNLMSCTSCRKSSVVYEECSTKGCPANWHKSTCQEPKFERGVLHSLCANCQKHTKATPTISCKNCKNSASTYPYCSSPECHRRW	0
MADAVVSVFLEKLVNALAEEHQTVIEFQEQFERMKRQLQLMQSFLKDADRMKRKNQTLHTIMKDLRELVYDAEDILADCQTRLDEETEVAGNCLICFSPTEIPFLSHTGKRLKEINKKIGEIEIDMRSYLTLLPVSQTSAEDYRNEVQRWTSPIFDQTQIVGLEEDAMKIKGWLFQANDELNAIGIVGMGGLGKTTTAQKVFNDREVEDHFDRRMWVSVSQTFSEEEIMRSMLKNLGDASLGDSRGELLNKIHQYLLGKRYLIVMDDVWSLENGWWARLCYGLPKGNGSGIIITTRIEEVARKMGVVKGRIHQPSLLSKELSWLLFSKIAFAGSRGECQYPELEDIGKEMVEKCGGLPLAIKAVGGMMLCKSPSFDEWRRIADNFRDELAENDDSVMAS…	MHYITPIILMSIGQFLGILLGAGGLVGAMTPHHQSNCNSPSLTFPRFIGKCDSCQLHTKATNLVSCTSCRKSSLVYEECSTKGCPANWHKSTCQEPKFNRGILSCYCENCQQHTKEKQTISCKNCKNSATTFSHCSSPECHSRW	0
MELVVGASEATMKSLLGKLGNLLAQEYALISGIRGDIQYINDELASMQAFLRDLSNVPEGHSHGHRMKDWMKQIRDIAYDVEDCIDDFAHRLPQDSISDAKWSFLLTKIYELWTWWPRRVIASNIAQLKVRAQQIADRRSRYGVNNPEHLDSSSSARTRAVNYEIAEYQVTSPQIIGIKEPVGMKTVMEELEVWLTNPQAENGQAVLSIVGFGGVGKTTIATALYRKVSEKFQCRASVAVSQNYDQGKVLNSILSQVSNQEQGSSTTISEKKNLTSGAKSMLKTALSLLRGNCICQPENDGNPDNTPIRLQETTDDDQNPRKLEQLLAEKSYILLIDDIWSAETWESIRSILPKNNKGGRIIVTTRFQAVGSTCSPLETDRLHTVDFLTDDESQNLFNT…	MKIGTQATSLAVLHNQESHAPQAETAVRPEPAQAVPEIPSDLAIRPRARGIHPFLAMTLGDKGCASSSGVSLEEDSHTQASLSDFSVASRDVNHNNICAGLSTEWLVMSSDGDAESRMDHLDHNGEGQSSGTQRHQVYNDALAAALSNDDEAPFFTASTAVIEDAGFSLRREPKTVRTSGGSAQLGQTVADDVAQSGRKHLLSLRFANVQGHAIACSCEGSRFKLFDPNLGEFQSSRSAAPQLLKSLIDHYNSLNYDVACVNEFRVS	0
MATAGAAVDRLLRRLASGAGHLELPSSIDEDMAHVKRTLARLQDVLLTVEGKYFKMGAEVQEWMRKIKQIAYGIQDLLDEFEDSSGTGSQRNGSRISEGTLSCSSAPFFCHLSRSQRIRVLKRKLDQSTKDTSVFSLLQHSLSNLDKSNEQEVLFHRTEIIGRDTDKENIKNLLLQNDVDKLPIIPIVGLAGLGKTAVAKLIFHEQGEGWNFDQRIWVHLDKKLDLNKIANSIISQVNQSVDTTKNQIQNNLQFKRNCLQEVLCDQSSLIVLDDLFSTEENQIAELKEMLRGTKKGTKIIVTTSSEISAELIHTVPPYKLGPLSEGDCSTIFCQRAFGDGHENSSLTEIAKQIVKRCEGIPAVAYSLGSLVRNKNKEAWLYARDKEIWELPTLFPNGFE…	MCIRQVLILFALLASCTISIDAEQRVLVSEQRTVDRARSLRAAESTNNEERIMTEIIKRLRTATWIETGRTDDYVKTTLRLDNLSGAALKSAPNYMYYEHFLNALEGRILEVWLSKGVPTKNVWATYKLDDIPTAQLNDNDGFKTYLRYAIMEDNKIFKLKSNDQPVAIDYSGTPAELKAKVDMWVSLKRPNYYVSRMLDLDRRSINTFRRSPKFQLYEMFQMKTWAAKGYPTNYFWKDHRLHEVPQQQLQNNGLYKKFVRYAMMVDDESFKNGKTVKITADESKAEISTKVTIWASKDRPFEYVKKVLGLRGAADTTNANYKYFEDFLLQTNRPKKSK	0
MASSSSSSASNSKYYPRWKYVVFLSFRGEDTRKTFTGHLYEGLRNRGINTFQDDKRLEHGDSIPKELLRAIEDSQVALIIFSKNYATSRWCLNELVKIMECKEEENGQTVIPIFYNVDPSHVRYQTESFGAAFAKHESKYKDDVEGMQKVQRWRTALTAAANLKGYDIRNGIESENIQQIVDCISSKFCTNAYSLSFLQDIVGINAHLEKLKSKLQIEINDVRILGIWGIGGVGKTRIAKAIFDTLSYQFEASCFLADVKEFAKKNKLHSLQNILLSELLRKKNDYVYNKYDGKCMIPNRLCSLKVLIVLDDIDHGDQMEYLAGDICWFGNGSRVIVTTRNKHLIEKDDAIYEVSTLPDHEAMQLFNMHAFKKEVPNEDFKELALEIVNHAKGLPLALK…	MHFSTIFIPFALAALKVSAAPARFCVYYDGHLPATRVLLMYVRIGTTATITARGHEFEVEAKDQNCKVILTNGKQAPDWLAAEPY	0
MQAAASLSTGLLDAVLRKLGEMLADEYELQTGAKDGIRYIREELESMQTALERVSRVPPDQLDEEVKRWARKMREMSYNIEDTIDSFMLHVGDSDADDESGICACVRTISMLPWRYKSQRDIAAEINRIKEEVDEVSKRRERYKVDSIFVAPASYDPRLLALYEDKEKLVGIDHSTDEIIKLLSMEGEGASEQKLKLVSIVGPGGMGKTTLANAVYKKLEEQFDCTAFVSVSLQPDVKNILSGLLRQVTASKVKDDLEKDEDEDKDKDKGYVSVRLLPK	MGCVSSTSRSTGYYSGYESHEEPRAASRTANSNERGYETDSEPSRDNLLPNAKRVYSESVLWHGTSMQSKIDLRSKGFDADRKKGGATEGGNANMFMNLSSEAQAESRQNHYVSSSRKEAKDFAMFADMSNPGLVRTIGLRSNFNLISDPRTGGTALMTDQSIHRKFVLGSKSSAPGENAKVFRDEMHAAGYDVSTKQAGKLLREVQSDSDDDNFPDPDDFIMSRFRG	0
MAAELVGGALLSAFLQVAFDRLSSPQFVDFFRGRKLDDKLLGNLNIMLHSINALAHDAEQKQFTDPHIKAWLFSVKEAVFDAEDLLGEIDYELTRSQVEAQSEPQTFTYKVSNFFNSTFNSFNKKIESEMRELLEKLEYLAKQKGALGLKEGTYSGDRSGSKVSQKLPSSSLVVQSVVFGRDVDKEMIFNWLSETDNHNHLSILSIVGMGGLGKTTLAQHVYNDPKMDDAKFDSKAWVCVSDHFNALTVAKTILEAITDEKDESGNLEMVHKKLKEKLKGKKFLLILDDIWNQRRDEWEAVQTPLSYAAPGSKILVTTRDEKVASNMQSKVHRLKQLREDECWKVFEKHASKDYNIELNDELKEIGSRIVDKCKGLPLALKTIGCLLRTKSSISDWKSV…	MKINLSWKTYAVLSIVSLGGIHAMEDVPAELTGVSEGYTRFYRSPTASVTLSGLVNVKWDNEQMTMPLFKWIGGEQAEELHFCVHIAHSIGPKLNLARTLGTVNSNMDQHWAQAHRHSGATRRTIQDFHLFANDIPNFPDYIKIKLVPKT	0
MGTVLDALAWKFLEKLGQLIEDEVIMTLSVKRGIESLKKNLEFFNAVHEDAEALAMEDPGIDSWWKNMRDVMFDVDDIVDLFMVHSQKLLLPPRPVCCNQPLFSSFAKFSFDHMIAKRIDNINEKFEEIKMNKEMFGLERTNGQQIQITIVDRSQTSPVDELEVVGEDIRRAIDDIVKMIVSSNYNESRSTVFGIQGMGGIGKTTLAQKIYNEQRIREKFQVHIWLCISQNYTETSLLKQAIRMAGGICDQLETKTELLPLLVDTIRGKSVFLVLDDVWKSDVWIDLLRLPFLRGLNSHILVTSRNLDVLVEMHATYTHKVNKMNDCDGLELLMKMSLGPYEQSREFSGVGYQIVKKCDGLPLAIKVVAGVLSTKRTRAEWESIRDSKWSIHGLPRELG…	MPYTINSPSQFVYLSSAYADPVQLINPCTNALGNQFQTQQARTTVQQQFADAWKPVPSMTVRFPASDFYVYRYNSTLAPLITALLNSFDTRNRIIEVDNQPAPNTTEIVNATQRVDDATVAIRASINNLANELVRGTGMFNQASFETASGLVWTTTPAT	0
MSGFTLVTLRWYYGGVLDLSSGQVVYSGGQVTEFLDVDVDRLSYFELRGYIKELGYTTTCTFSIKPPNSGILEDIHNDMDILDLSCSLEDRDIVEVYVKHLIDDAVVDPTLILLENVPHGYMEESGSTFNKVNEQSGVGEDPFTTFDTRSASTPTPSTTTSSPRSPFTTTTHSTTTAAPKSPSTKTPPTTTAAPRSPSTTTPVTAANPSIEDADDLVSGPVESDFLEKEGSDYSTEDSVESECGLVGDDDEDYGSDVHEEVRELRAEKRSFQRRKRKERVPVDTEEVPVGEAGADLGFDETQTGKISVEGRLGGDEPYFASSDDGSFEIDGDEFSDECVESERVHLPRTVKRRRRPSNQKIIHDPTAKKVVGQLGMVFADVNEFRRAVSKYAVQKRVQI…	MKIAPVAINHSPLSREVPSHAAPTQAKQTNLQSEAGDLDARKSSASSPETRALLATKTVLGRHKIEVPAFGGWFKKKSSKHETGGSSANADSSSVASDSTEKPLFRLTHVPYVSQGNERMGCWYACARMVGHSVEAGPRLGLPELYEGREGPAGLQDFSDVERFIHNEGLTRVDLPDNERFTHEELGALLYKHGPIIFGWKTPNDSWHMSVLTGVDKETSSITFHDPRQGPDLAMPLDYFNQRLAWQVPHAMLYR	0
MASSSSSSRNWSYHVFPSFSGEDVRNTFLSHFLKELDRKLIISFKDNEIERSQSLDPELKHGIRNSRIAVVVFSKTYASSSWCLNELLEIVKCKKEFGQLVIPIFYNLDPSHVRKQTGDFGKIFEKTCRCKTVDEKIRWKEALTDVANILGYHIVTWDNEASMIEEIANDILGKMNISPSNDFEDLVGIEDHITKMSSLLHLESEEVRMVGIWGPSGIGKTTIARALFSRLSCQFQSSVFIDKVFISKSMEVYSGANLVDYNMKLHLQRAFLAEIFDKKDIKIHVGAMEKMVKHRKALIVIDDLDDQDVLDALAGQTQWFGSGSRIIVVTENKHFLRANRIDHIYKVCLPSNALALEMFCRSAFKKNSPPDDFLELSSEVALRAGNLPLGLNVLGSNLR…	MDPIRSRTPSPARELLPGPQPDGVQPTADRGVSPPAGGPLDGLPARRTMSRTRLPSPPAPSPAFSAGSFSDLLRQFDPSLFNTSLFDSLPPFGAHHTEAATGEWDEVQSGLRAADAPPPTMRVAVTAARPPRAKPAPRRRAAQPSDASPAAQVDLRTLGYSQQQQEKIKPKVRSTVAQHHEALVGHGFTHAHIVALSQHPAALGTVAVKYQDMIAALPEATHEAIVGVGKQWSGARALEALLTVAGELRGPPLQLDTGQLLKIAKRGGVTAVEAVHAWRNALTGAPLNLTPEQVVAIASNIGGKQALETVQALLPVLCQAHGLTPDQVVAIASNGGGKQALETVQRLLPVLCQAHGLTPEQVVAIASNIGGKQALETVQRLLPVLCQAHGLTPEQVVAI…	0
MNFNNELSDLKNRFLFRTLRAQKCSDVARDRIDFFIWELKFLNCFLHLQSFAFASECGMLDISQKMIEICKRFNTPPPHNSFAYWKEVICKRLCAISIQPDASSDDGFACWKKVIWKTKQEFRAKYSFPKTLLADNKVYDDDDTNPKFVMEFIDAVVGNLNVLVKINDPSSLLFVPGPKEQIEQVLKELKLLRFFVCFVSNKCIEPQYQHTTFYTHALIEASHIAMVVWLNLPIYGNRNQDLASSEVSCLLSDFMEMKIKSIQPDISRNNIYIDVLRALKSTIPQAQDKHAAESGIVETPTHNLMVGLSDQMANLQEMLCLLRDNLIHLPILDLEFHLQDMDSVIVDAGLLIYSLYDIKGQKEDTTLEDINQALGFDLPRNIEPIKAMINLVMQKAFQC…	MGLMHRLLLLATLALLCTLAKAAGFDHAKVPRTVERGGGARQLRTATMSDDEARGWKLRSFFESYLKDRKIKNWIKGKVTDDFVLSELKLVRLPGKNLADDPNFKLFQKFKIDGWLEEKATTTKAWENLGLNLLPIDRVSKTDMFKTYTQHVMMGTKKPSELDIDQWEGLLSGGSPQKLKAKAMILRNLGRNVLERRVMLGAHVVVPF	1
MDIGLAVGGAFLSSVLQVLFDRLAPQGELLKMFRRNKHDLRILKKLRMTLLSLQAVLSDAENKQASNPYVSQWLNELQHAVDSAENLIEEVNYEVLRLKVEGDQCQNLGETRHPQASRLSLSLSDDFFLNIKAKLEDNIETLEELQKQIGFLDLKSCLDSGKQETRRPSTSLVDESDIFGRQNEVEELIGRLLSGDANGKKLTVIPIVGMGGVGRTTLAKAVYNDEKVKDHFDLKAWICVSEPYDAVRITKELLQEIRSFDCMINNTLNQLQIELKESLKGKKFLIVLDDVWNDNYDEWDDLRSTFVQGDIGSKIIVTTRKESVALMMGCGEMNVGTLSSEVSWALFKRHSLENREPEEHTKLEEIGKQIAHKCKGLPLALKAIAGILRSKSEVDEWKD…	MRIGPSQLSVPLAATLATPTHAIPSAPANVPHQPGGNQPPGARPRRRAATLPPLMPLPDSAMTGMQALVALDGEFSEQRLVEVQSRQVTVQAAQSTLSKYLAQAGTARKTDSIAERFAAGTLQPVYLDSAAFTAMARGLSGRARAAAGPVLVDAKHGRIIFDLKRAFAAGDNFSDPARSALSRALDLPALGLATPEWLQPASSAQPRRKLQQAARYHGHEIPARDGGAAFFKANDHHLVAGKQALLRKHRKELIHENYFQAPSTRALGKDVMVHRGLFDNHAGIPENSLAAIDRAYEQGYRNLELDVEVSADGVPVLMHDFSIGRMTDDPQNRLVSQVPFAQLREMPLVIRNPVDGNFIKTDQTIAAVEQALEHALHKPEAMSVALDCKEDTAEAVAMV…	0
MAESFLFNIIERVLAKVSSIAVYEISLAWNVKTELRKLQSTLSTIKAVLLDANEQKAKNHEVRDWLEKLRDVVYDVDDLMDDLSTQLLLQMHFQKSFRKKVRRFFSSSNPIIYRFKIGRKVKEIRELLNEIADDRRNFHFTEHTYVIPAENTSREQTHSFVRASDIIGRDDDQENIVKQLIDSHDEENISVIPIVGLGGLGKTTLVKLVYNNNRVVQNFDLRMWVSISEDFSLSKVIEKILRSATGESFDHLDMDQLQCCLGEVLQQKRYLLVLDDVWNEDQHKWTDLRELLMNCSRGSKIVVTTRSKMVALITGTVPPYYLGGLANDDCLSLFLKCAFGGQDNLFPNLVEIGKEIVKKCGGVPLAVKTLGRLLYMKTDENEWLQIRDNEIWEIEQNKS…	KAMDASKGKILLNIEGTSSFGTYESDSITESEGYDLSARMIVDTNHHISNWKNDLFVGNGKQNANKVIKICPTWDSRKQYMMISRIVIWVCPTIPNPTGKLVVALIDPNMPSGKQVILKGQGTITDPICFVFYLNWSIPKMNNTPENCCQLHLMCSQEYKKGVSFGSVMYSWTKEFGDSPRADKDKSCMVIPLNRAIRARSQAFIEACKLIIPKGNSEKQIKKQLKELSSNLERSVEEEEEGISDSVAQLSFDEI	0
MEIGLAVGGAFLSSALNVLFDRLAPHGDLLMFQKNKNDVRLLKKLKMTLVGLQVVLSDAENKQASNQHVSQWLNELRGAVDGAENLMEQVNYEALRLKVEGRHQNLAETNNQQVSDLKLNLSDDYFLDIKEKLEETIETLEDLQKQIGDLGLQKHLDLGKKLETRTPSTSLVDESKILGRMIEKERLIDRLLSSDSNGENLTVVPIVGMGGVGKTTLAKIVYNDKKVKDHFGLKAWFCVSEAYDAFRITKGLLQEIGSFDLKDDNNLNQLQVKLKESLKGKRFLVVLDDLWNDDCDEWDDLKNLFVQGAMGSKILVTTRKEDVALMMGNGAINVKTLSDEVSWDLFKQHSLKNRDPEEHPELEEVGKQIADKCKGLPLALKALAGILCRKSEVYEWKNV…	MSYSITSPSQFVFLSSVWADPIELLNVCTNSLGSQFQTQQARTTVQQQFSEVWKPFPQSTVRFPGDVYKVYRYNAVLDPLITALLGTFDTRNRIIEVKNQQSPTTAETLDATRRVDDATVAIRSAINNLVNELVRGTGLYNQNTFESMSGLVWTSAPAS	1
MAESFLFNIIERVLAKVSSIAVYEISLAWNVKTDLRKLQSTLSTIKAVLLDANEKQAKNHEVRDWLEKLRDVVYDVDDLMDDLSTQLLLQMHFQKSFGKKVRRFFSSSNPIIYRFKIGRRVKEIRELLNEIADDRKSFHFTEHNYLIPAENTSREQTHSFVRASDIIGRDADQENIVKQLIDSRNEENISVIPIVGLGGLGKTTLVKLVYNDNRVVQNFDLRMWVSISEDFSLRKIIEKILRSATGESFDHLDMDQLQGCLGNVLQLKRYLLVLDDVWNEDQHKWTDLRELLMNCARGSKIVVTTRSKMAALITGTVPPYYLEGLASDDCLSLFLKCAFGGQDNMFPNLVEIGKEIVKKCGGVPLAVKTLGRLLYTKTDENEWLQIRDNEIWEIEQKES…	MLLAAAIVFLHIPALTMPAAEARQTAANIMHPVLDGEQNVLGKRSLRTDHMRVSNVEDREGDEERIFRRFTDWIKYLFNKMNPKQLHTYLGLDGLGETAYKHKNYPIYRMMSKKWRDKL	0
MQVVTGAMGTLLPKLANLLTEEYKLHKNLRGEVLFLKAELESMEAALLKISEAPIDQPPDPQVKLWARDVRDLSYDIEDSVDKFMVRVDTDVREKSRSCFRGFIDRGVRLLTRAKVRHNIGTDIKEIKSQIKEVSERRDRYKVDSVATKPIGPTIDRFRLSAMYKKVTELVAIDETSDELVKRIMGEDDESKQKLKIVSIVGVGGLGKTTLANVVYERIITMFDCSAFVSISLNPDMERIFKNMLYQLDMGKYFDIHQKTWDEAQLINELREFLRNKRYFIVVDDIWDKSTWKMIKCSLPENEHGSGIITTTRILDVGKQVGGVYQLKPLSMLDSVKLFYLRIFGYEDKCPTELAQLSENILKKCGGLPLAIITIASMLACKIGKENLHKYWSKVYQSL…	MRVLCLALMATATVLVQSPASGLTTTVADTAQTATSILTPVLAGEPNKHVATRSLRTHPIDDSDDGEERLLNGMTDFFKYHAGKMSPEQLYKYLNLKGLGQEAYKHKNYASYIKKSKKWWKNQ	0
MAELTAGAVSSLLGLIRNAELMMSGRAKEDMQFIKDEMDSINGTLMYLTENKASHDDQVRAWMKQVRDIAYVADDCIMLYRRDLTPPEPGFWPWLRHVPTWLSTVPTRHRLAKKIHELKDRVREVGERRQRYGVVGEIPTKNAASSSGHGSQTAPSSDAAAATAAADARADEEDDDQNHAATATVVDGRPDRRRALEPRTLEDYCCENLHKWLKEFNTKRGSMVPFIAVEAPRPEDAAAVSSIVSYVAAEAAGFNPAVWVNLPLLHAEFDLPLEPWEILCYILGELKPRSQPVQAQGSRDQRKQKQEEGAKDDKAMGSDDDDDNLQSQASDEKWQVFDEMWEEIEKRNFDDRIEQLKTKIDSIKDKKTTNEIEKTVRSQEKVNLNALVYNKPLGILFLA…	MRVTTFNTFLLTLGTVAVVNAETGNKYIEKRAIDLSRERDPNFFDHPGIPVPECFWFMFKNNVRQDAGTCYSSWKMDMKVGPNWVHIKSDDNCNLSGDFPPGWIVLGKKRPGF	1
MADQTLGAVGSLLGELGKAIKEETALLSGVEGDIQFIKDEMDSMNGFLVHVTKTTNHDDQLRAWMKQVRDITYVADDCIKLYMRDVVPEEKAGLRGCLLRRVPTVCKPYCPCLHRNLTTRDQLARRIHELKDRVREIGERRQRYDVKLPEGGDAAVQSSSPSVSQQDSKMKEKRDEFVCALEDGQPPFRDAVRRLSRDGALIRHRAAPALVHGIIKMLDDGAHAQIIKMLLRSLYAHPYGTKELEKLSSNLREGADVAKKVMLFCYSKLSVHYKSCLQYLTTFEDEESVSRTCLVRRWLAEGLVSKDQHHGLDEDDTSMEEAGERCFDELLFRGFLSPAPGHHFPRSGGLKLKCCILDASVKKFINDMARSENFVADVPTHLRHQLDIRRWARRPELPQ…	MMMISTKSKLRNIFLLLAIANVNFCVKGHPMNSAKLAEEVKDGVNQPEFDRGFLRPFGAKMKFLKPDQVQKLSTDDLITYMAEKDKNVRDLAIKLRDAKQDSTKNGTPEIKQKYDKAYEKTKAAAEKLVSEESLTRDALLELTEEQYVEKAALFDKDVYRNNLQRQTYERLLRSETDVSYREVARTFIAREGEPALNAKIERLALTLENNADTRSKLDYLAIAADFLKNQANLHADDPELNLYKAETKAREIKANRAMKEALEGADKLFERNKILKSPDMRYKSAGFQAFIDKMMAWLSKIMTTKSYIKSLAKP	0
MAENEIEEMLEHLRRIKSGGDLDWLDILRIEELEMVLRVFRTFTKYNDVLLPDSLVELTKRAKLIGEILHRLFGRIPHKCKTNLNLERLESHLLEFFQGNTASLSHNYELNNFDLSKYMDCLENFLNDVLMMFLQKDRFFHSREQLAKHRSIKELKIVQKKIRFLKYIYAPEINGYVDYEKQECLENRIQFMTNTVGQYCLAVLDYVTEGKLNEENDNFSKPPYLLSLIVLVELEMKKIFHGEVKASKFTQSKTFKDKKLPKGFSHHLHNLLMYLRNKKLENFPNNIAAQNIDVAIEFLLVFLDADVSNHVINGNWLKEVLLKVGAIAGDILYVIQKLLPRSINKDETSNISLCSIQILEKTKDLKAQVETYYKSLKFTPSQFPTFGGLSFLNSLLRKL…	MRIALLQPAATPTTALATPAHTSAITPMEVPQPPGGNPPLRARPRRQAAVLPPLVPLDDSAMTGKQALVALDGEFSEQRLAEVQAHQITLQAAQSALAKQLPQATPAPRPDSIAARFAAGTLQPVYLDTAAFDEMTASLPEHSRAAAGPVLVDAQQGRIVFDLGHAFAPGDTFSDAARTALRKALDLRAHGLETPGWLKPAAPTPAQPRRKLQQAARYHGHEVPARDGGAAFFKPNDHHLVAGKDALLRKHRKELVHDAYFQAPSTRALGKDVMVHRGLFDNHAGIPENSLAAIDRAYEHGYRNLELDVEVSADGVPVLMHDFSIGRMTDDPQNRLVSQVPFAQLREMPLVIRNPVDGNFIKTDQSIAAVEQALEHALQKPEAMSVALDCKEDTGEAVA…	0
MAESFLFNIIERVLAKVSSIAVYEISLAWNVKTDLRKLQSTLSTIKAVLLDANEKQAKNHEVRDWLEKLRDVVYDVDDLMDDLSTQLLLQMHFQKSFGKKVRRFFSSSNPIIYRFKIGRRVKEIRELLNEIADDRRSFHFTEHNYLIPAENTSREQTHSSVRASDIIGRDADQENIVKQLIDSHNEENISVIPIVGLGGLGKTTLVKLVYNDNRVVQNFDLRMWVSISEDFSLRKIIEKILRSATGESFDHLDMDQLQGCLGNVLQLKRYLLVLDDVWNEDQHKWTDLRELLMNCASGSKIVVTTRSKMAALITGTVPLYYLEGLASDDCLSLFLKCAFGGQDNMFPNLVEIGKEIVKKCGGVPLAVKTLGRLLYTKTDENEWLQIRDNEIWEIEQKES…	MKINLSWKTYAVLSIVSLGGIHAMEHVPAELTGVSEGYTRFYRSSTASVVLSGLVKVKWDNEQMTMPLFKWIGGEQAEELHFCVHIAHSSGPKLNRARTLGTVNSNMDQHWAQAYSHSGATRRTIQDCHLFENDIPNFPDYIKIKLVPKT	0
MAETVLSMARSLVGSAISKAASAAADETSLLLGVEKDIWYIKDELKTMQAFLRAAELMKKKDELLKVWAEQIRDLSYDIEDSLDEFKVHIESQTLFRQLVKLRERHRIAIRIHNLKSRVEEVSSRNTRYSLVKPISSGTEIDMDSYAEDIRNQSARNVDEAELVGFSDSKKRLLEMIDTNANDGPAKVICVVGMGGLGKTALSRKIFESEEDIRKNFPCNAWITVSQSFHRIELLKDMIRQLLGPSSLDQLLQELQGKVVVQVHHLSEYLIEELKEKRYFVVLDDLWILHDWNWINEIAFPKNNKKGSRIVITTRNVDLAEKCATASLVYHLDFLQMNDAITLLLRKTNKNHEDMESNKNMQKMVERIVNKCGRLPLAILTIGAVLATKQVSEWEKFYE…	MMMISTKSKLRNIFLLLAIANVNFCVKGHPMNSAKLAEEVKDGVNQPEFDRGFLRPFGAKMKFLKPDQVQKLSTDDLITYMAEKDKNVRDLAIKLRDAKQDSTKNGTPEIKQKYDKAYEKTKAAAEKLVSEESLTRDALLELTEEQYVEKAALFDKDVYRNNLQRQTYERLLRSETDVSYREVARTFIAREGEPALNAKIERLALTLENNADTRSKLDYLAIAADFLKNQANLHADDPELNLYKAETKAREIKANRAMKEALEGADKLFERNKILKSPDMRYKSAGFQAFIDKMMAWLSKIMTTKSYIKSLAKP	0
MASATVDFGIGRILSVLENETLLLSGVHGEIDKMKKELLIMKSFLEDTHKHGGNGSTTTTTQLFQTFVANTRDLAYQIEDILDEFGYHIHGYRSCAKIWRAFHFPRYMWARHSIAQKLGMVNVMIQSISDSMKRYYHSENYQAALLPPGDAKWVNNISESSLFFSENSLVGIDAPKGKLIGRLLSPEPQRIVVAVVGMGGSGKTTLSANIFKSQSVRRHFESYAWVTISKSYVIEDVFRTMIKEFYKEADTQIPAELYSLGYRELVEKLVEYLQSKRYIVVLDDVWTTGLWREISIALPDGIYGSRVMMTTRDMNVASFPYGIGSTKHEIELLKEDEAWVLFSNKAFPASLEQCRTQNLEPIARKLVERCQGLPLAIASLGSMMSTKKFESEWKKVYST…	MRIGPLQPSIAHTAAPALPTHTSAISPTQVPHMPGNTPPLRERPRRRAGNMPPLVPLNDSAMTGKPALVALDSEFSEQRLAEVQARQITVQTLQGKLATHLAQAGTALKPDSIAARFAAGTLEPVYLDTAAFNAMSRGLPARARAAAGPVLIDAQQGRIIFNLQRAFAPGDTFSDAALAALGKQLNLSGHGLATPNWLQPAAGTPGRRKLQQAARYHGHEVPARDGGAGFFKANDHRLLEGKQVLLRNHQKSLVHNHYFEAPSTRAFGKDVMVHRGLFDNHAGIPENSLASIDHAYEQGYRNLELDVEVSSDGVPVLMHDFSIGRMAGDPQNRLVSQVPFAELREMPLVIRNPSDGNYVKTDQTIAGVEQMLEHVLKKPEPMSVALDCKENTGEAVAML…	0
MSYLREVATAVALLLPFILLNKFWRPNSKDSIVNDDDDSTSEVDAIPDSTNPSGSFPSVEYEVFLSFRGPDTREQFTDFLYHFLCRYKIHTFRDDDELRKGEEIGPNLLRAIDQSKIYVPIISSGYADSKWCLMELAEIVRRQEEDPRRIILPIFYMVDPSDVRHQTGCYKKAFRKHANKFDGQTIQNWKDALKKVGDLKGWHIGKNDKQGAIADEVLADIWSHISKENLILETDELVGIDDHITAVLEKLSLDSENVTMVGLYGMGGIGKTTTAKAVYNKISSCFDRCCFIDNIRETQDQKDGVVVLQKKLVYEILRIDSGSVGFNNDSGGRKMIKERVSRFKILVVLDDVDEKFKFEDMLGSPKDFISQSRFIITSRSMRVLGTLNENQCKLYEVGS…	MGCVSSKSTTVLSPQTSFNEASRTSFRALPGPSQRQLEVYDQCLIGAARWPDDSSKSNTPENRAYCQSMYNSIRSAGDEISRGGITSFEELWGRATEWRLSKLQRGEPLYSAFASERTSDTDAVTPLVKPYKSVLARVVDHEDAHDEIMQDNLFGDLNVKVYRQTAYLHGNVIPLNTFRVATDTEYLRDRVAHLRTELGAKALKQHLQRYNPDRIDHTNASYLPIIKDHLNDLYRQAISSDLSQAELISLIARTHWWAASAMPDQRGSAAKAEFAARAIASAHGIELPPFRNGNVSDIEAMLSGEEEFVEKYRSLLDSDCF	0
MNIVTGAMGSLIPKLGELLMEEYKLHKRIKKDVEFLRKELESMHAALIKVGEVPRDQLDRQVKLWADEVRELSYNMEDVVDKFLVRVDVDGIQQPHDNSGRFKELKNKMIGLFKKGKNHHRIADAVKEIKEQLQEVAARRDRNKVVVPNPTEPITIDPCLRALYAEATELVGIYGKRDEELMRLLSMEGDDASNKRLKKVSIVGFGGLGKTTLARAVYEKIKVDFDCRAFVPVGQNPDMKKVLRDILIDLGNSHSDLAILDANQLTRKIHEFLENKRYLVIIDDIWDEKLWEGINFAFSTRNNLGSRLITTTRNFDVSKSCCLSADDSIYKMKPLSTDDSRRLFHKRIFPDASGCPSEFQQVSEDILKKCGGVPLAIITIASALASGQQMKPKHEWDIL…	MKLLISIFIGFLAISTSQQEDVSTPAPNFPDFCSNPNLNKNAKVKACCDAVTKAANAGSYSGADGPVPDECTLKSCGRVCNRFFHKKGENRVTEMPESKTTESESSEECECGDSGDETTTGAQPTPRNVYPSGPEPSTSGGQVASHKPPAAPSTPHPGCHQPPAAPTTKPPRNPYPSGPEPTPKQPGYPQGRASTPKQPGYPQGPASPTPRNVYPSGPEPSTPGGKVASHKPPAAPSTPQPGYPQPPAAPTTKPPRNPYPSGPEPTPKQPAPSSPTPPSSAPSVPAPPSGQYPPGSNVTSNSLTVPPLYTTKETCLPLTPDMPGVVDQWLNKPKTGRFVWHALTNAHSYGGECGLGIQYPYHACVGRDLWSPVKKWVRSCLTDIPNHYIRNDQVCVNKC…	0
MEIGLAVGGAFLSSALNVLFDRLAPHGDLLNMFQKNKNDVRLLKKLKMTLVGLQVVLSDAENKQASNQHVSQWFNELRGAVDGAENLMELVNYEALRLKVEGRHQNLAETSNQQVSDLKLNLSDDYFLDIKEKLEETIETLEDLQKQIGDLGLQKHLDLGKKLETRTPSTSLVDESKILGRMIEKERLIDRLLSSDSNGENLTVVPIVGMGGVGKTTLAKIVYNDKKVKDHFDLKAWFCVSEAYDSFRITKGLLQEIGSFDLKDDNNLNQLQVKLKESLKGKRFLVVLDDLWNDDSDEWDDLKNLFVQGAMGSKILVTTRKEDVALMMGNGAINVETLSDEVSWDLFKQHSLKNRDPEEHPELEEVGKQIADKCKGLPLALKALAGILCRKSEVYEWKN…	MKVSSANAGVPASSADNTSARPSQTNADTTPLGRRRRAPDDAPGSPPARRQRQDSPEDSAQTMFRRAGMTSLPPSPATSEHVPLLDNRPTLERMGVDHPLPGRTWYETGHTTASLADRTSTASAAQVASSSRSAGPATAARPQPTRTSAGQQATVGRLRTQVTGFLSGALGKLQALSAQNMDPELAQFRVLDVDRAIMPLLIVAENARNPGLNLVPLHMDMAEDEEVRTQPPMAGSRHIAEFVASARPGRYRAVIDDGSHTRAADIRKDASGTSVIVVDPLRKEKDESAYVDYADNVNMEFGEHAKCAFIPVDIQKSFFDCRILSLSLALKMHDKDDAFAAFHETLRNGGDPSHHVSRAQQTEELGATLVLDGAPLVDARMMKHGQAASSVSRYLGNHP…	0
MAENEIEEMLEHLRRIKSGGDLDWFDIFGIEELETVLRVFRTFTKYHDVLLPDSLVELTKRAKLIGEILHRVLGRIPHKCKTNLNLERLESHLMEFFRGNTASLSHNYELNDFDLSKYMDCLEIFLNDVLMMFLQKGRSCHSKRKLAIHRSIKELKIVQKKMRFLKYIYATEINGYVDYEKQECLETRIQFMTNTVGQYCLAVLDYVAEGELNEENDNFSKPPYLLSLIVFVELEMKKIFHGEVKASKFTQSKTFKDKKLPKGFSHHLHNLLMYLRNKKLENFPNNIAAQNIDVAIEFLLVFLDADVSNHVINGNWLKEVLLKVGAIAGDILYVIQKLLPRSINKLDETSDISLCSIQILEKTKDLKAQVETYYKSLKFTPSQFPTFGGLSFLDSLLRK…	MRVLYITLISTTAALLYSHAFALTTKANADTTQTTTDISSALLAGVQDKDLAMRALRTGRSSGGNVEHKDHDEERWLSRVTNWIKYKRGKMNPKQLHTYLGLDGLGQSARDSSNFQKYLKKSAEWRNKH	0
MAERVVTMAIGPLVSMLKDKASSYLLDQYKVMEGMEEQHKILKRKLPAILDVITDVEEQAMAQREGAKAWLQELRTVAYVANEVFDEFKYEALRREAKKNGHYIKLGFDVIKLFPTHNRVAFRYKMGRKLCLILQAVEVLIAEMQVFGFKYQPQPPVSKEWRHTDYVSIDPQEIASRSRHEDKKNIIGILVDEASNADLTVVPVVAMGGLGKTTLAQLIYNDPEIQKHFQLLLWVCVSDTFDVNSLAKSIVEASPNKNVDTDKPPLDRLQKLVSGQRYLLVLDDVWDNKELRKWERLKVCLQHGGMGSAVLTTTRDKRVSEIMGADRAAYNLNALEDHFIKEIIEARAFSSKKEKPIELVEVVDEIVKRCCGSPLAATALGSVLCTKTSVKEWKAVSSG…	MRTFSLVSLAAILNYLTLPSAVGSGPVANASSYKCHDRVIGPVTLNDQIEKAYREALEAGTSPNGLRKGQKFGSRYFNVILKRGEENIKVDFFVGINYLKEIIYLQAYVQSVLLDCYPTTERPQLNIILH	0
MEIVTAILSPVAEHLMILPVARQIGYLFYYRRNIRSLENENKKLEGIRSGVQHRKDAEWRNLQVMPPHVENWLKDVNETTAEVAVLLRRRAEVERGCFYGWCPNLKSRHSLSRKAKKIEQAMIGLQDEGTRYAPSSCPAPLAVTVIHSDEFDSRKQKEEEVMTALKDEGITIVGICGMGGVGKTTLAEKVRARAKQERLFDYVVVLTISQQQPDIKKIQREIAEGVGLSLEGDDLLERGDRLRSRLMQKDSRVLVILDDVWKKVDLKRVGIPSGSDRNYWCKVILTTRLRDVCDDMEAKKKVHVEILCENEAWLLFRQKAGNSADDLSLPDIAEAVAKECKGLPLAIVTVAGALKGKTKRSWEDALLELKKAAPRNIRGVLADVYQPLKISYNHLGSDE…	GEEKWLYAQLYGNLKAVGKSESQLETKHVGKGQCPLFQLYLSTHKEAKEYFKPLMGAYAKSRLNRIAYAKDILSMQRKLKWAKLDVACLELAVEDVICDLHAVNFTTCEYITDEEQIFQSLNMKSAVGAMYRGKKRDYFETYTTEDKERILYESCLRLYTGKLGIWNGSIKAELRPMEKVQANKTRTFTAAPIDTLLAGKVCVDDFNNQFYSKHTIAPWSVGISKFSGGWDKLLRKLPDGWIYCSADGSRFDSSLTPYLINAVAQIRLAFMEKWDIGEQMIKNLYAEIIYTPILTADGTIVKKFKGNNSGQPSTVVDNTLMVLIAMRYSLRRLGMNYKDQIKRCVFFANGDDLIVAVRHEDEWVLDSLQAPFQELGLSYNFDDRTTNRSELWFMSHQGK…	1
MEHEQLLKYFDYYLTTISTKLAAGQLTDDRERHCFAFMEMELAAIVRSLRTPPTPSHGVDGHDRQTWLQELRRLASEIEHLMANHGEADHHPPTRFVLLRRATRCFRVRRRMGMDLYSQFQEEAHQLHLAAEDPCMCKHLRSHPPPPEGVAGGDHLVGIKGPAKKLLRWLMNAETSLQFMAIVGPIGVGKTALAMEVHSRVRCQPKYFEFCAIANLSRRREPVRTRLFLRSILSQITDLEESSSSHNSESETNEELAAHIWKHLQYKRYFILIDDISKDSDWGIINDAFPTNHCGSRILLTTRNELIANFCNSNYDGEVHTMKPLSDSNSDRLLRTKAFGSMDYCPPDNLKLLCEEISKICGGIPLYVTSMAEWLKQHQPQHESSAVPAEEQARLLLKR…	MKVSSANAGVPANSADNTSARPSQTNADTTPLGRRRRAPDDAPGSPPARRQRQDSPEDSAQTMFRRAGMTSLPPSPATSEHVPLLDNRPTLERMGVDHPLPGRTWYETGHTTASPADRTSTASAAQVASSSRSAGPATAARPQPTHTSAGQQATVDRLRTQVTGFLSGALGKLQALSAQNMDPELAQFRVLDVDRAIMPLLIVAENARNPGLNLVPLHMDMAEDEEVRTQPPMAGSRHIAEFVASARPGRYRAVIDDGSHTRAADIRKDASGTSVIVVDPLRKEKDENAYVDYADNVNMEFGEHAKCAFIPVDIQKSFFDCRILSLSLALKMHDKDDAFAAFHETLRNGGDPSHHVSRAQQTEELGATLVLDGAPLVDARMMKHGQAASSVSRYLENHP…	0
MELVVGASEATMRSLLGKLGNLLAQEYALISGVRGDIQYINDELASMQAFLRDLSVLPEGHYHDNRSKDWMKQIRDIAYDVEDCIDDFAHRLPQDSISDAKCSFLVTKMYELLTWWPRRDIASRIAELKVRAQQIADRRNRYGVNNPELHCDSSNRPRARSAAQDIAEYQVTKLQIIGIKEPVAMKTVMEDLEKWLTEPRPDNGRAVLSIVGFGGVGKTTIAMALYRKVSGKFGCRASVAVSQNYDQDAVLRSILNQVSNQEEAGSSTESSRDTTASREENTAEPGTKSTFIKLKKAPSLSLLGRNDDKTPVRQQETMDYVQLRQELKRRLGEKRYILLIDDIWSANTWLDVVIPFLPDEANNNSRIIVTTRFHAVGSTCSRGHKNVEATSSPRPGNNR…	MQFSQILTVLFLGVSVSALPAGGLPGSPGSAVQRCHCPPRGSHAHGSLAAREEAPEAEGDAKISARYTCPNCHKTGKGCDDGWCQVEKTHW	0
MEIGLAVGCAFLSSALNVLFDRLAPNGDLLKMFKRDKCDVRLLKKLKMTLRSLQIVLSDAENKQASNPSVRDWLNELRDAVDTAENLIEEVNYEVLRLKVEGQHQNLGETSNQKVCDCNLCLSDDFFLNIKEKLEDTIETLEELEKQIGRLDLTKYLDSGKQETRESSTSVVDESDILGRQKEIEGLIDRLLSEDGKNLTVVPVVGMGGVGKTTLAKAVYNDEKVKNHFGFKAWICVSEPYDILRITKELLQEFGLMVDNNLNQLQVKLKEGLKGKKFLIVLDDVWNENYKEWDDLRNLFVQGDVGSKIIVTTRKKSVALMMGCGAINVGTLSSEVSWDLFKRHSFENRDPEEYSEFQEVGKQIANKCKGLPLALKTLAGILRSKFEVNEWRDILRSEI…	MPYTINSPSQFVYLSSAYADPVQLINPCTNALGNQFQTQQARTTVQQQFADAWKPVPSMTVRFPASDFYVYRYNSTLAPLITALLNSFDTRNRIIEVDNQPAPNTTEIVNATQRVDDATVAIRASINNLANELVRGTGMFNQASFETASGLVWTTTPAT	0
MRDITISISREENFVFLPRGTDYEAVQGNTRHIAFQGSKYCSKISFNWSIIRSLTMFAERPVELEHSVCSSQLRMLRVLDLRDAQFTITQNDVNNIVLLCHLKYLRIARYNNASYIYSLPKSIGRLDGRQTLDLDSTNISTLPTQITKLRSLRSLRCMKQYDFSSFTTCLTDTLCLPMIFTPSVSTSDRAEKIANLHLATKSFRSKSNGVKVPKGICRLRDLQILGVVDIRRTSSRVIKELGQLSKLRKLYVVTKGSTKLKCEILYTAIQKLYSLQSLHMDAVGCTGIGTLECLDSVSSPPPLLRTLRLNGSLEELPNWIERLTHLRKFYLLRTKLKEGKTMLILGALPNLMLLHFCHNAYLGEKLVFKTGAFPNLRTLVTFNLDQQRDIRFEDGSSPQ…	MKINLSWKTYAVLSIVSLGGIHAMEHVPAELTRVSEGYTRFYRSPTASVILSGLVKVKWDNEQMTMPLFKWIGGEQAEELHFDVHIAHSSGPKLNRARTLGTVNSNMDQHWAQAHRNSGASRRTIQDCHLFENDIPNFPDYIKIKLVPKT	0
MAASAALVFAGKSVATSAISFLVNKAFSYIDEYCKSENMDELKNRLLRAMPHIQAVFDVVNPELVREQSSGLDAWLWQLRDAVEAAEDAIDELEYYELEEKAKDQKVSEWGSPLGKMKHKFVRSFGPAINKTIKKISHRDTLKRLMKSVDDLDKAAVGVSDFLKLTDHLSGGSSTSSQQLMHNDRQTSSTSSATNFVGREKEKEQIIGWLANTSDELGETMVIKTNSIPIISVIGHGGMGKTALAQSICGQDEVVKHFKVIWTTISTSFDATSVTSKILEDATRVKPSSDHLEPLQRDLKEKLASINFLLVLDDVWEDKKRDEWEKLFAPLKELNTTGSKILLTTRMQSVADMAAKVMGVERDKFLTLQGLEDDKNLELFGHHAFSGLNPRDDAYLMLI…	MLFYSLLFFFHTVAISAFTNIGTFSHPVYDYNPIPNHIHGDLKRRAYIERYSQCSDSQASEIRAALKSCAELASWGYHAVKNDNRLFRLIFKTDSTDIQNWVQKNFNEIYKECNRDADEISLTCHDKNVYTCVREGVHNLAYALINEKEIVICPPFFNNPVNSREITAGNQDTVILHEMVHIILKEWKDYGCEWHGIHKLDSTESIKNPDSYAIFAQCARYKYC	0
MAAYSAVISLIQTLIDQQNISELFHDHTVQTLDSLHATAEYFQHVLENITRFDTEKIKSLEEKIRVVVSYAEDVVEMKISQIFNGSSWTFEILQHHDLLPLVEKMDTIKKQVMDIVSHDADDQVLELSAGDSLIGASSISYSMLEDDIVQGIDDDLEIIINRLTGRPRDLDVVTITGMGGIGKTTLARKAYHHLTIRYHFDILAWITISQEFRCRNVLLEALHCISRKTDIVNANNYDKMDDNELADLVQKKLKGRRYLVVVDDIWSTDVWDSISGIFPNYNNGSRILLTTRENEVAMYANTCTPHQMSLLSLENGWRLLCDKVFGPKHDHPPELEEIGKEIVEKCQGLPLTISVIAGHVSKMPRTLECWKDVARTLSEIIASHPDKCLGVLGLSYHHL…	MSYSITSPSQFVFLSSVWADPIELLNVCTNSLGSQFQTQQARTTVQQQFSEVWKPFPQSTVRFPGDVYKVYRYNAVLDPLITALLGTFDTRNRIIEVKNQQSPTTAETLDATRRVDDATVAIRSAINNLVNELVRGTGLYNQNTFESMSGLVWTSAPAS	0
MADAFLSFAVQKLGDFLIQQVSLRKNLRKEIEWLRNELLFIQSFLRDAELKQYGDQRVQQWVFEINSIANDVVAILETYTFEAGKGASRLKACACIYTKEKKFYNVAEEIQSLKQRIMDISRKRETYGITNINNNSGEGPSNQVRTLRRTTSYVDDQDYIFVGLQDVVQKLLAQLLKAEPRRTVLSIHGMGGLGKTTLARKLYNSSAILNSFPTRAWICVSQEYNTMDLLRNIIKSVQGRTKETLDLLERMTEGDLEIYLRDLLKERKYLVMVDDVWQKEAWDSLKRAFPDSKNGSRVIITTRKQDVAERADDIGFVHKLRFLSQEESWDLFRKKLLDVRSMVPEMENLAKDMVEKCRGLPLAIVVLSGLLSHKKGLNQWQKVKDHLWKNIKEDKSIEI…	MGNVCVGGSRMSHQVYSPDRADTPPRSERNTPDRRQRAAGDAERTQSMRLQQKINDLKPYVRHARGPIKAYGQAALDRASGKKTSVSFAQLDATHLDAMVDVENKRNPGLNLRHFRDHNELIQAIQSCGPNSFRAIFPQTCPETRQTLKHHVMADVRLHQGGAPTIIITEPAVIVGARYQQLQRHNLTLEDLSESGVPLSQVAIIETQAQKTSDDCVMYSLNYAIKAHKKAAQFDDIHHGLQHGTLSTESESRARTTLGALEANSSYSVMHEGAHAAFGADVLPVDFYKHGASLTQAKQLMKRPDGRMAGRVNSEGHSEAENLVQRNQAFRVKRRELLDDETPSNTQFSASIDGFRLQEIKRVLAEEQR	0
MAESFLFNIIERVLAKVSSIAVYEITLAWNVKIELRKLQSTLSTIKAVLLDANEQQAKNHEVRDWLEKLRDVVYDVDDLMDDLSTQLLLQMHFQKSFRKKVRKFFSSSNPIIYRFKIGRKVKEIRELLNEIADDRRNFHFTEHTYVIPAENTSREQTHSFVRASDIIGRDDDQENIVKQLIDSHDEENISVIPIVGLGGLGKTTLVKLVYNNNRVVQNFDLRMWVSISEDFNLSKVIEKILRSATGESFDHLDMDQLQGCLGEVLQQKRYLLVLDDVWNEDQHKWMDLRELLMNCSRGSKIVVTTRSKMVALITGTVPPYYLGGLADDDCLSLFLKCAFGGQDNLFPNLVEIGKEIVKKCGGVPLAVKTLGRLLYMKTDENEWLQIRDNEIWEIEQNKS…	MVKCTPLLALTVIVSAGSDALSDPTVKRLAKLATINQAPATQSNSDSKRVLRASDVPDEVAAGESRSPKSLWPWEVEDKLAPLKEKLISTSADDLEAGGSANKNALPMIWRWLWQNQIETKKTPIDEISKEVQTAMDLISSQATHEELNKAGVSVSDYVKALRFTLSDIDVVNRGMEYNIHLGNK	0
MECKEEENGQTVIPIFYNVDPSHVRYQTESFGAAFAKHESKYKDDVEGMQKVQRWRTALTAAANLKGYDIRNGIESENIQQIVDCISSKFYHGDQMEYLAGDICWFGNGSRVIVTTRNKHLIEKDDAIYEVSTLPDHEAMQLFNMHAFKKEVPNEDFKELALEIVNHAKGLPLALKVWGCLLHKKNLSLWKITVEQIKKDSNSEIVEQLKISYDGLESEEQEIFLDIACFFRGEKRKEVMQILKSCDFGAEYGLDVLINKSLVFISENDRIEMHDLIRDMGRYVVKMQKLQKKRSRIWDVEDFKEVMIDYTGTMTVEAIWFSCFEEVRFNKEAMKKMKRLRILHIFDGFVKFFSSPPSSNSNDSEEEDDSYDLVVDHHDDSIEYLSNNLRWLVWNHYSW…	MHYITPIILMSIGQFLGILLGAGGLVGAMTPHHQSNCNSPSLTFPRFIGKCDSCQLHTKATNLVSCTSCRKSSLVYEECSTKGCPANWHKSTCQEPKFNRGILSCYCENCQQHTKEKQTISCKNCKNSATTFSHCSSPECHSRW	0
MDFISSLIVGCAQVLCESMNMAERRGHKTDLRQAITDLETAIGDLKAIRDDLTLRIQQDGLEGRSCSNRAREWLSAVQVTETKTALLLVRFRRREQRTRMRRRYLSCFGCADYKLCKKVSAILKSIGELRERSEAIKTDGGSIQVTCREIPIKSVVGNTTMMEQVLEFLSEEEERGIIGVYGPGGVGKTTLMQSINNELITKGHQYDVLIWVQMSREFGECTIQQAVGARLGLSWDEKETGENRALKIYRALRQKRFLLLLDDVWEEIDLEKTGVPRPDRENKCKVMFTTRSIALCNNMGAEYKLRVEFLEKKHAWELFCSKVWRKDLLESSSIRRLAEIIVSKCGGLPLALITLGGAMAHRETEEEWIHASEVLTRFPAEMKGMNYVFALLKFSYDNL…	MKVSSANAGVPASSADNTSARPSQTNANTTPLGRRRRAPDDAPGSPPARRQRQDSPEDSAQTMFRRAGMTSLPPSPATSEHVPLLDNRPTLERMGVDHPLPGRTWYETGHTTASLADRTSTASAAQVASSSRSAGPATAARPQPTRTSAGQQATVGRLRTQVTGFLSGALGKLQALSAQNMDPELAQFRVLDVDRAIMPLLIVAENARNPGLNLVPLHMDMAEDEEVRTQPPMAGSRHIAEFVASARPGRYRAVIDDGSHTRAADIRKDASGTSVIVVDPLRKEKDESAYVDYADNVNMEFGEHAKCAFIPVDIQKSFFDCRILSLSLALKMHDKDDAFAAFHETLRNGGDPSHHVSRAQQTEELGATLVLDGAPLVDARMMKHGQAASSVSRYLGNHP…	0
MEAAAMAVTAATGALAPVLVKLAALLDDGECNLLEGSRSDAEFIRSELEAVHSLLTPNILGRMGDDDAACKDGLIAEVRELSYDLDDAVDDFLELNFEQRRSASPFGELKARVEERVSNRFSDWKLPAASLPPSSVHRRAGLPPPDAGLVGMHKRKEELIELLEQGSSDASRWRKRKPHVPLRIMGGEMQKIVFKIPMVDDKSRTKAMSLVASTVGVHSVAIAGDLRDQVVVVGDGIDSINLVSALRKKVGPAMFLEVSQVKEDVKEITAMLAPVKSICEFHEVKTICILGLPGGGKTTIARVLYHALGTQFQCRVFASISPSSSPSPNLTETLADIFAQAQLGVTDTLSTPYGGSGTGRALQQHLIDNISAFLLNKKYLIVIDDIWHWEEWEVIRKSI…	MRIGPLQPSIAHTAAPALPTHTSAISPTQVPHMPGNTPPLRERPRRRAGNMPPLVPLNDSAMTGKPALVALDSEFSEQRLAEVQARQITVQTLQGKLATHLAQAGTALKPDSIAARFAAGTLEPVYLDTAAFNAMSRGLPARARAAAGPVLIDAQQGRIIFNLQRAFAPGDTFSDAALAALGKQLNLSGHGLATPNWLQPAAGTPGRRKLQQAARYHGHEVPARDGGAGFFKANDHRLLEGKQVLLRNHQKSLVHNHYFEAPSTRAFGKDVMVHRGLFDNHAGIPENSLASIDHAYEQGYRNLELDVEVSSDGVPVLMHDFSIGRMAGDPQNRLVSQVPFAELREMPLVIRNPSDGNYVKTDQTIAGVEQMLEHVLKKPEPMSVALDCKENTGEAVAML…	0
MQAAASLSTGLLDAVLRKLGEMLADEYELQTGAKDGIRYIREELESMQTALERVSRVPPDQLDEEVKRWARKMREMSYNIEDTIDSFMLHVGDSDADDESGICACVRTISMLPWRYKSQRDIAAEINRIKEEVDEVSKRRERYKVDSIFVAPASYDPRLLALYEDKEKLVGIDHSTDEIIKLLSMEGEGASEQKLKLVSIVGPGGMGKTTLANAVYKKLEEQFDCTAFVSVSLQPDVKNILSGLLRQVTASKVKDDLEKDEDEDKDKDKGYVSVRLLPK	MRVTTFNTFLLTLGTVAVVNAETGNKYIEKRAIDLSRERDPNFFDHPGIPVPECFWFMFKNNVRQDAGTCYSSWKMDMKVGPNWVHIKSDDNCNLSGDFPPGWIVLGKKRPGF	1
MTNCEKDEEFVCISCVEEVRYSFVSHLSEALRRKGINNVVVDVDIDDLLFKESQAKIEKAGVSVMVLPGNCDPSEVWLDKFAKVLECQRNNKDQAVVSVLYGDSLLRDQWLSELDFRGLSRIHQSRKECSDSILVEEIVRDVYETHFYVGRIGIYSKLLEIENMVNKQPIGIRCVGIWGMPGIGKTTLAKAVFDQMSSAFDASCFIEDYDKSIHEKGLYCLLEEQLLPGNDATIMKLSSLRDRLNSKRVLVVLDDVRNALVGESFLEGFDWLGPGSLIIITSRDKQVFCLCGINQIYEVQGLNEKEARQLFLLSASIKEDMGEQNLQELSVRVINYANGNPLAISVYGRELKGKKKLSEMETAFLKLKRRPPFKIVDAFKSTYDTLSDNEKNIFLDIAC…	MRLAIMLSATAVAINFATSSAIDQTKVLVYGTPAHYIHDSAGRRLLRKNEENEETSEERAPNFNLANLNEEMFNVAALTERADAKKLAKQLMGNDKLADAAYMWWQHNRVTLDQIDTFLKLASRKTQGAKYNQIYNSYMMHLGLTGY	0
MEKRKDNEEANNSLESFSALRKDAANVLDFLERLKNEEDQKAVDVDLIESLKLKLTFICTYVQLSYSDLEKFEDIMTRKRQEVENLLQPILDDDGKDVGCKYVLTSLAGNMDDCISLYHRSKSDATMMDEQLGFLLLNLSHLSKHRAEKMFPGVTQYEVLQNVCGNIRDFHGLIVNCCIKHEMVENVLSLFQLMAERVGRFLWEDQADEDSQLSELDEDDQNDKDPQLFKLAHLLLKIVPTELEVMHICYKTLKASTSTEIGRFIKKLLETSPDILREYLIHLQEHMITVITPNTSGARNIHVMMEFLLIILSDMPPKDFIHHDKLFDLLARVVALTREVSTLVRDLEEKLRIKESTDETNCATLKFLENIELLKEDLKHVYLKVPDSSQYCFPMSDGP…	MAYTVSSANQLVYLGSVWADPLELQNLCTSALGNQFQTQQARTTVQQQFSDVWKTIPTATVRFPATGFKVFRYNAVLDSLVSALLGAFDTRNRIIEVENPQNPTTAETLDATRRVDDATVAIRASISNLMNELVRGTGMYNQALFESASGLTWATTP	0
MAERVVTMAIGPLVSMLKDKASSYLLDQYKVMEGMEEQHKILKRKLPAILDVITDVEEQAMAQREGAKAWLQELRTVAYVANEVFDEFKYEALRREAKKNGHYIKLGFDVIKLFPTHNRVAFRYKMGRKLCLILQAVEVLIAEMQVFGFKYQPQPPVSKEWRHTDYVSIDPQEIASRSRHEDKKNIIGILVDEASNADLTVVPVVAMGGLGKTTLAQLIYNDPEIQKHFQLLLWVCVSDTFDVNSLAKSIVEASPNKNVDTDKPPLDRLQKLVSGQRYLLVLDDVWDNKELRKWERLKVCLQHGGMGSAVLTTTRDKRVSEIMGADRAAYNLNALEDHFIKEIIEARAFSSKKEKPIELVEVVDEIVKRCCGSPLAATALGSVLCTKTSVKEWKAVSSG…	MLLAAAIVFLHIPALTMPAAEARQTAANIMHPVLDGEQNVLGKRSLRTDHMRVSNVEDREGDEERIFRRFTDWIKYLFNKMNPKQLHTYLGLDGLGETAYKHKNYPIYRMMSKKWRDKL	0
MEIGLAVGGAFLSSALNVLFDRLAPHGDLLNMFQKNKNDVRLLKKLKMTLVGLQVVLSDAENKQASNQHVSQWFNELRGAVDGAENLMELVNYEALRLKVEGRHQNLAETSNQQVSDLKLNLSDDYFLDIKEKLEETIETLEDLQKQIGDLGLQKHLDLGKKLETRTPSTSLVDESKILGRMIEKERLIDRLLSSDSNGENLTVVPIVGMGGVGKTTLAKIVYNDKKVKDHFDLKAWFCVSEAYDSFRITKGLLQEIGSFDLKDDNNLNQLQVKLKESLKGKRFLVVLDDLWNDDSDEWDDLKNLFVQGAMGSKILVTTRKEDVALMMGNGAINVETLSDEVSWDLFKQHSLKNRDPEEHPELEEVGKQIADKCKGLPLALKALAGILCRKSEVYEWKN…	MRIALLQPAATPTTALATPAHTSAITPMEVPQPPGGNPPLRARPRRQAAVLPPLVPLDDSAMTGKQALVALDGEFSEQRLAEVQAHQITLQAAQSALAKQLPQATPAPRPDSIAARFAAGTLQPVYLDTAAFDEMTASLPEHSRAAAGPVLVDAQQGRIVFDLGHAFAPGDTFSDAARTALRKALDLRAHGLETPGWLKPAAPTPAQPRRKLQQAARYHGHEVPARDGGAAFFKPNDHHLVAGKDALLRKHRKELVHDAYFQAPSTRALGKDVMVHRGLFDNHAGIPENSLAAIDRAYEHGYRNLELDVEVSADGVPVLMHDFSIGRMTDDPQNRLVSQVPFAQLREMPLVIRNPVDGNFIKTDQSIAAVEQALEHALQKPEAMSVALDCKEDTGEAVA…	0
MAVYSVATGALAPVLSKLSALLGDEHLDLAERTRSDAMFIRSQLEAVHSLLLPRISWGMTGEEVDALCKDELMAEVRELSYDMDDAIDEFFLEEPMAGGDGGPFDELKTRVEDVSKRFSDSRRWRPPVEQHQPSLTAATVDCPPPHARFVHNMMDVSELVEMDKQHEKELIKLLEQGADTSIYASRWRIATPWHDKEQSTVVKVPEREWGFPDNRNSPFIWASDSFERLRSGSLCGDTLRLDGEGANIRKLLSTLRNKVGRAQLVQVEDKRKRVEEATKPCEFHEVKTICILGLPGAGKTTLAKLLYSHHSTTEQQFQHRAFVSLSPGANLTDTLTDILLQVGAYNDDATPYCGTGTPHQQYLIDNISAYLIGKKYLIIIDDVWHWEEWEVIRKSIPKN…	MLFKQCTALKFLIFILGFSIIAAQYVVDPGFGEIECMCGQIARLTQRPFDVECEATPSCSCDYRGDCPGPAAEYVYRCPTCGPRSHVGCFGVHQGTCEEVHPGIARVQYQNSDSESE	0
MAADISSSAPRTSPYTGEWEYDVFLCFRGDTRHGFTSHLLSALSDKQIRTFIDHKLAKTESIDELISILQRCALSVVVFSEKFADSVWCLEEVVTIAERMKKVGHRVLPVFYKVDPFDVTDESRSYMATIDREYKARSSFLEDKKRWMDAVNAVANCAGHTSQAIKIESELIKAVVETVQKQLIDMSPSINRNNLVAMSSRIFEIERLLAMDKLDDTFIIGLWGMGGVGKTTLAEACYERVTSSNKGIKHLFVRNVNEICEKHHGVEKIVHKLYSKLLDENNIDREDLNIAYRRQRLSHLRVFVVLDNVETLEQLEQLALGYVFNLSKVFAAGSRIIITTRNKKVLQNAMAKIYNVECLNDKESIRLFSLHAFKQDRPQDNWTDKSHLATSYCKGNPLA…	MKINLSWKTYAVLSIVSLGGIHAMEDVPAELTGVSEGYTRFYRSSTASVILSGLVNVKWDNEQMTMPLFKWIGGEQAEELHFCVHIAHSSGRRLNSARTLGTVNSNMDQHWVEAYRSSGVTRCTIQDCHLFANDIPNFPDYIKIKLVPKT	0
MELVVGASEATMKSLLGKLGNLLAQEYALISGVRGDIQYINDELASMQAFLRDLSTVPEGHSHGHRMKDWMKQIRDIAYDVEDCIDDFAHRLPQDSISAAKCSFLLTKIYELWTWWPRRDIASNIAELKVRAQQIADRRNRYGVNNPEHGDSSNSTRTHVAAYDIAEYQVTSPQIIGTKEPVGMTDVMDQLEGWLTSPQAEKGRAVLSIVGFGGVGKTTIATALYSKVSGKFQCRASVSVSQNYDQDTVLRSILNQVSNQEQGSSITFSDKKTPTPGTKSTLKTALSLLGRYCTCQPGNNGSPDKTQMTPETMDYQLLLQELKKRLNEKSYILLIDDIWSAKTWESIIAFLPENNKASKIIVTSRFQAVGSTCSASGTDRLHTVGYLTDNESKKLFKTS…	MRLVHAVLLPGIIVFVSNGNLLHAHALHEDETGVTAGRQLRAAASEVFGLSRASFGLGKAQDPLDKFFSKIIFSGKPIETSYSAKGIHEKIIEAHDLHVSKSKNAPIQYASVMEYLKKTYPGPDIERIVSTLERHDEVGAKDLGAKLRDALDRQ	0
MAESFLFNIIERVLAKVSSIAVYEISLAWNVKTDLRKLQSTLSTIKAVLLDANEKQAKNHEVRDWLEKLRDVVYDVDDLMDDLSTQLLLQMHFQKSFGKKVRRFFSSSNPIIYRFKIGRRVKEIRELLNEIADDRKSFHFTEHNYLIPAENTSREQTHSSVRASDIIGRDADQENIVKQLIDSHNEENISVIPIVGLGGLGKTTLVKLVYNDNRVVQNFDLRMWVSISEDFSLRKIIEKILRSATGESFDHLDMDQLQGCLGNVLRLKRYLLVLDDVWNEDQHKWTDLRELLMNCASGSKIVVTTRSKMAALITGTVPPYYLEGLASDDCLSLFLKCAFGGQDNMFPNLVEIGKEIVKKCGGVPLAVKTLGRLLYTKTDENEWLQIRDNEIWEIEQKES…	MNPIHARFSSVEALRHSNVDIQAIKSEGQLEVNGKRYEIRAAADGSIAVLRPDQQSKADKFFKGAAHLIGGQSQRAQIAQVLNEKAAAVPRLDRMLGRRFDLEKGGSSAVGAAIKAADSRLTSKQTFASFQQWAEKAEALGRDTEIGIYMIYKRDTPDTTPMNAAEQEHYLETLQALDNKKNLIIRPQIHDDREEEELDLGRYIAEDRNARTGFFRMVPKDQRAPETNSGRLTIGVEPKYGAQLALAMATLMDKHKSVTQGKVVGPAKYGQQTDSAILYINGDLAKAVKLGEKLKKLSGIPPEGFVEHTPLSMQSTGLGLSYAESVEGQPSSHGQARTHVIMDALKGQGPMENRLKMALAERGYDPENPALRARN	0
MEATALSVGKSVLNGALGYAKSAFAEEVALQLGIQKDHTFVADELEMMRSFMMEAHEEQDNSKVVKTWVKQVRDTAYDVEDSLQDFAVHLKRPSWWRFPRTLLERHRVAKQMKELRNKVEDVSQRNVRYHLIKGSAKATINSTEQSSVIATAIFGIDDARRAAKQDNQRVDLVQLINSEDQDLKVIAVWGTSGDMGQTTIIRMAYENPDVQIRFPCRAWVRVMHPFSPRDFVQSLVNQLHATQGVEALLEKEKTEQDLAKKFNGCVNDRKCLIVLNDLSTIEEWDQIKKCFQKCRKGSRIIVSSTQVEVASLCAGQESQASELKQLSADQTLYAFYDKGSQIIEDSVKPVSISDVAITSTNNHTVAHGEIIDDQSMDADEKKVARKSLTRIRTSVGASE…	MKIAPVAINHSPLSREVPSHAAPTQAKQTNLQSEAGDLDARKSSASSPETRALLATKTVLGRHKIEVPAFGGWFKKKSSKHETGGSSANADSSSVASDSTEKPLFRLTHVPYVSQGNERMGCWYACARMVGHSVEAGPRLGLPELYEGREGPAGLQDFSDVERFIHNEGLTRVDLPDNERFTHEELGALLYKHGPIIFGWKTPNDSWHMSVLTGVDKETSSITFHDPRQGPDLAMPLDYFNQRLAWQVPHAMLYR	0
MEKRKDNEEANNSLVLFSALSKDIADVLVFLENEENQKALDKDQVEKLKLKMAFIYTYVQLSYSDFEQFEDIMTRKRQEVENLLQPLLDDDVLTSLTSNMDDCISLYKSDAIMMDEQLDFLLLNLYHLSKHRAKKMFPRLTQYEVLQNVCGNIRDFHGLIVNGCIKHEMVENVLPLFQLMAERVGHFLWEDQTDEDSDEDHQNDRDSRLFQLTHLLLKIVPTELEVMHICYTNLKASTSAEVGRFIKKLLETSPDILREYIIQLQGHMITVIHPSTSGARNIHVMMEFLLLILSDMPKDFIHHDKLFDLLAHVGVLTREVSTLVRDLEEKLRNKEGNNQTNCATLDLLENIELLKKDLKHVYLKAPDSSQCCFPMSDGPLFMHLLHMHLNDLLDSNAYS…	MKLLISIFIGFLAISTSQQEDVSTPAPNFPDFCSNPNLNKNAKVKACCDAVTKAANAGSYSGADGPVPDECTLKSCGRVCNRFFHKKGENRVTEMPESKTTESESSEECECGDSGDETTTGAQPTPRNVYPSGPEPSTPGGKVASHKPPAAPSTPQPGYPQPPAAPTTKPPRNPYPSGPEPTPKQPAPSSPTPPSSAPSVPAPPSGQYPPGSNVTSNSLTVPPLYTTKETCLPLTPDMPGVVDQWLNKPKTGRFVWHALTNAHSYGGECGLGIQYPYHACVGRDLWSPVKKWVRSCLTDIPNHYIRNDQVCVNKCVKIEYKNKTLIMPIMDETDYLKPYELDISEPAFKYLEMNPNAGWCTATVTYIRCEKLGN	1
MNFNNELSDLKNRFLIRMVRGQRYSDVLRHRIDFFLWELKVLNCFLHLQSFTFASECGMLDNSQKMLEICKRINTPPPHNAFAYWKELICKTLCAISIQPYDGFAYWKKVIWKTKQEFRAKYSFPKTLLADNKVDDDDTNPEFVMEFINAVVGNLNVLVKINDPSSLLFVPGPKEQIEQVLKELKLLRFFVCFVSNKCIEPQYQHTTFYTHALIEASHIAMVVWLNLPMYGNRNQDLASSEVSCLLSDFMEMKIKSIQPGISRNNIYIDVLQALKSTMPQAQKKHAAESGIVEIPTHSLMVGLSDQMADLQEMLCLLKDDLIHLPILDLEFQPQDMDSVIIDAGLLIYSFYDMKGEEEDTTLEDINREFGFDLSINIEPIKVMIYLVMQKAFQCNLPRI…	MQPTAIRSTVGLPGADMTADLRDPAPVAVPAHSAADAAAPPPGALQTIVGRPPRPDGPRHRRAQSLPARLTPAQRGMLAELGVADTSVLTPTETAVLRELRLHRPPLPLDTLLFTDPNKDPDDVVTYTIAKQLQAEGFLRLTDVVVTLGDADMRSQRAQLAKGVFDRLALPEVRVARGQDYPMTSTQAREHSKFLAEGAALRAAPDAVHTDGVRAMRERLATSPHKLGMVVIAGMTDASALLAEAGDLVREKLASITIMGGIDPARDADGLVQPDTRAYNNATDIHAARALYRRAQQLGIPLRILSKEAAYRAAVPPAFYEGIARNGHPVGEYLRDVQKNALKGLWEGIQANLIPGLDTAWFFRTFVAAQPQDPAAADQQGAMSFDAIWPQVTKLNLYD…	0
MADIAFGAVNLVLGLIQDEARLLGRVREDLQFIMQEMESMNNVLRHIVANKGSTTAGDYQLRPWMKQVMELAFDSRNCVELYTQSGSARCGWLPWEMVARHRVVTRIRELKIRAREISERQARYGIAVSHHQLPVEVTTTMEPRDASVRPRNQRRTNAGSWNNPSRRAILEDGWYGDYGSVDEALSRLKPFTEYLYVEVKPPEELNSDDKQQPQPLLDGGNKHDDKEQPPPPVQPGGCVKLQPPLQSDGSDKQDDKDQPLPLPLPLQSDGGNKEQPPPLQSEGGNKEQPPPLQSEGGDKEQPPPLQSEGGDKEQPPPLQSEGGDKEQPPPLQSEGGGKEQPPPPQSGGGIKQQQQLPQSDGDDQQPLLPQSDGGDKQQHIRVVIISVQDGMDEAAVGET…	MHINRTGSSQPSIELERFYSASQSLASSSVRELSPAEHANLQAITDYLKDHVFAAHKLPLSESAVDQDAVHAHNEQLDNIIDARARRLLDEGETPATIADTFAKAEKFDRMATTASTALRATPFAAASVLQYMQPAINKGDWLPTPLKPLTPFVSGALSGIMDQVGTTVMNRATGNLHYLSTPPEKLHDAMAASVKRHSPGVMRQAVDLGIAVQTYSARNAVRTVLAPALASRPAVQGAVDISVSAAGGLAANAGFGNRMHSVQARDHLRGGAFVLGIKDQEPKADLSEETDWLVAYNAIKSASYSGAALNAGKRVAGLPLDVATDGLKAVRSLVSATGLAQNGLALAGGFAGVGKLQEMATKNITDPATKAAVSQLTNMAASAGVFAAWTTAAVATDP…	0
MELVVGASEATMKSLLGKLGNLLAQEYALISGVRGDIQYINDELASMQAFLRDLSTVPEGHSHGHRMKDWMKQIRDIAYDVEDCIDDFAHRLPQDSISAAKCSFLLTKIYELWTWWPRRDIASNIAELKVRAQQIADRRNRYGVNNPEHGDSSNSTRTHVAAYDIAEYQVTSPQIIGTKEPVGMTDVMDQLEGWLTSPQAEKGRAVLSIVGFGGVGKTTIATALYSKVSGKFQCRASVSVSQNYDQDTVLRSILNQVSNQEQGSSITFSDKKTPTPGTKSTLKTALSLLGRYCTCQPGNNGSPDKTQMTPETMDYQLLLQELKKRLNEKSYILLIDDIWSAKTWESIIAFLPENNKASKIIVTSRFQAVGSTCSASGTDRLHTVGYLTDNESKKLFKTS…	MQFSTIITVCLFTGLASANFVQCNHHLLYNGRHWGTIRKNAGWAVRFYEEKPNQPKRLVAICKNASPVHCNYLKCTNLAPGFSAGTSTDVLSSGTVGSIGNDPQAQRQ	0
MASSSSSSASNSKYYPRWKYVVFLSFRGEDTRKTFTGHLYEGLRNRGINTFQDDKRLEHGDSIPKELLRAIEDSQVALIIFSKNYATSRWCLNELVKIMECKEEENGQTVIPIFYNVDPSHVRYQTESFGAAFAKHESKYKDDVEGMQKVQRWRTALTAAANLKGYDIRNGIESENIQQIVDCISSKFCTNAYSLSFLQDIVGINAHLEKLKSKLQIEINDVRILGIWGIGGVGKTRIAKAIFDTLSYQFEASCFLADVKEFAKKNKLHSLQNILLSELLRKKNDYVYNKYDGKCMIPNRLCSLKVLIVLDDIDHGDQMEYLAGDICWFGNGSRVIVTTRNKHLIEKDDAIYEVSTLPDHEAMQLFNMHAFKKEVPNEDFKELALEIVNHAKGLPLALK…	MKNKTDIAGIAGLSTSHVSFDDAESKSVLDGSTQSTPEYKFQTPLDQLPARPAGPKSSNTTDAYIHESLPHSVPIAGASTSAVTHQQATQRKGTDEIYGLGSLPSAGPGRWEYLANPGNWHPERRKLHEKLLDQARSSALTLAESLESDGCQPTLFALRGNTATGKTRIATKKIPVLAAALKKTAGKGCVNPDVFKSSLAKSETGAKIFSSAQVHSESSFLADRFEGGLRSQKTGSGAIASIVVDKRLSREYEIDSYIQLAKETGRKVELCDIDAPLENSLVGVLQRKPEGEDPRPPYPVVSSGFVAVRSNRMYVIDRFIADPSLGNYRLFGTAEDGEKVMVASVIGGEFSVENAELYEKITSPQLSVTGDLADKVIDKELIDRLENNIADPERAAKTR…	0
MSIHSLYGWFLFSFFSFSLGRPRKLSAGVQCLISTYCVCLTHTLQCLQELTIAAKSTEDKMELVVGASEATMRSLLGKLGNLLAQEYALISGVRGDIQYINDELASMQAFLRDLSVLPEGHYHDNRSKDWMKQIRDIAYDVEDCIDDFAHRLPQDSISDAKCSFLVTKMYELLTWWPRRDIASRIAELKVRAQQIADRRNRYGVNNPELHCDSSNRPRARSAAQDIAEYQVTKLQIIGIKEPVAMKTVMEDLEKWLTEPRPDNGRAVLSIVGFGGVGKTTIAMALYRKVSGKFGCRASVAVSQNYDQDAVLRSILNQVSNQEEAGSSTESSRDTTASREENTAEPGTKSTFIKLKKAPSLSLLGRNDDKTPVRQQETMDYVQLRQELKRRLGEKRYILL…	MLFKQCTALKFLIFILGFSIIAAQYVVDPGFGEIECMCGQIARLTQRPFDVECEATPSCSCDYRGDCPGPAAEYVYRCPTCGPRSHVGCFGVHQGTCEEVHPGIARVQYQNSDSESE	0
MAEGFVSFGLQKLWDLLSRESERLQGIDEQLDGLKRQLRSLQSLLKDADAKKHGSDRVRNFLEDVKDLVFDAEDIIESYVLNKLRGEGKGVKKHVRRLARFLTDRHKVASDIEGITKRISEVIGEMQSFGIQQIIDGGRSLSLQERQREIRQTYPDSSESDLVGVEQSVKELVGHLVENDVHQVVSIAGMGGIGKTTLARQVFHHDLVRRHFDGFAWVCVSQQFTQKHVWQRILQELQPHDGDILQMDEYALQRKLFQLLEAGRYLVVLDDVWKKEDWDRIKAVFPRKRGWKMLLTSRNEGVGIHADPTCLTFRASILNPEESWKLCERIVFPRRDETEVRLDEEMEAMGKEMVTHCGGLPLAVKALGGLLANKHTVPEWKRVFDNIGSQIVGGSGLDD…	MRLSTIILAVSAVTLVAGVNALCEAANVDQAMVMPLTYANSVSEDLNNADGKRYLRSSENEERLGGANMFNIKKLEDALNDTTYAKTLFRRWKRSGVNEDTITTKFKNLQISLDENALELIQSYRIWLNAHATKTNPKLFDRAKIKKALEDGTYANVLYGRWKRYGFESDDVFKRFQRMGVNKDDNLYQVYKNYVTWLNVHHPLKKSTLTTPEAFLFYPSRIQRAKSDPAFAETLFAKWKSSGLDEGPVYKKLWDMGLKKDNAIYKLYTDYVLWLDKHFPLPAKATN	0
MTNCEKDEEFVCISCVEEVRYSFVSHLSEALRRKGINNVVVGVDSDDLLFKESQAKIEKAGVSVMVLPGNCDPSDVWLDKFAKVLECQRNNKDQAVVPVLYGDSLLRDQWLSELDFKGLSRIHQSRKECSDSILVEEIVRDVYETHFYVGRIGIYSKLLEIENMVNKQPIGIRCVGIWGMPGIGKTTLAKAVFDQMSSAFDASCFIEDYDKSIHEKGLYCLLEEQLLPGNDATIMKLSSLRDRLNSKRVLVVLDDVRNALVGESFLEGFDWLGPGSLIIITSRDKQVFCLCGINQIYEVQGLNEKEARQLFLLSASIKEDMGEQNLQELSVRVINYANGNPLAINVYGRELKGKKKLSEMETAFLKLKRRPPFKIVDAFKSTYDTLSDNEKNIFLDIAC…	MQLSKITFAIALYAIGIAALPTPASLNGNTEVATISDVKLEARSDTTYHKCSKCGYGSDDSDAYFNHKCN	0
MAEAIVSVTVQKLGQLLLEEPLFLFGIGDQVKQLQDELKRLNCFLKDADEKQHESERVRNWVAGIREASYDAEDILEAFFLKAESRKQKGMKRVLRRLACILNEAVSLHSVGSEIREITSRLSKIAASMLDFGIKESMGREGLSLSDSLREQRQSFPYVVEHNLVGLEQSLEKLVNDLVSGGEKLRVTSICGMGGLGKTTLAKQIFHHHKVRRHFDRFAWVYVSQDCRRRHVWQDIFLNLSYKDENQRILSLRDEQLGEELHRFLKRNKCLIVLDDIWGKDAWDCLKHVFPHETGSEIILTTRNKEVALYADPRGVLHEPQLLTCEESWELLEKISLSGRENIEPMLVKKMEEIGKQIVVRCGGLPLAITVLGGLLATKSTWNEWQRVCENIKSYVSNG…	MQSPSIHRNTGSIIQPTVTPDARAATDLQERAEQPRQRSSHSLSSVGKRALKSVGKLFQKSKAPQQKAATPPTAKNVKTPPPASNVATPRNKARESGFSNSSPQNTHRAPKWILRNHPNQASSSGAQTHEIHPEAAPRKNLRVRFDLPQDRLERSPSYLDSDNPMTDEEAVANATRQFRSPDSHLQGSDGTRISMLATDPDQPSSSGSKIGDSDGPIPPREPMLWRSNGGRFELKDEKLVRNSEPQGSIQLDAKGKPDFSTFNTPGLAPLLDSILATPKQTYLAHQSKDGVHGHQLLQANGHFLHLAQDDSSLAVIRSSNEALLIEGKKPPAVKMEREDGNIHIDTASGRKTQELPGKAHIAHITNVLLSHDGERMRVHEDRLYQFDPISTRWKIPEGL…	1
MAMSVLGSAVGKAASAAADEATLLLGVQKEIWYIKDELKTIQAFLRAAEVTKKKDDLLKVWAEQVRDLSYNIEDCLDEFKVHVESQSLAKQLMKLGERHRIAVQILNLKSRIEEVSNRNTRYSLIKLISSITTEDERDSYLEDARNRSGSNTDESELVGFAKTKDELLKLIDVNTNDGPAKVICVVGMGGLGKTTLARKAYENKEHMKNFSCCAWITVSQSFDRKEILKQMIRQLLGADSLDKLLKEFSEKLLVQVQHLADHLVEGLKEKRYFVVLDDLWTIDAWNWIHDTAFPKINNRGSRIIITTRDAGLAGRCTSESLIYHLEPLHIDDAIHLLLAKTNIRLEDMENDEDLGSIVTKLVKRCGYLPLAILTIGGILATKKIMEWGKFYRELPSELE…	MSYSITTPSQFVYLSSAWADPIELINLCTNALGNQFQTQQARTVVQRQFSEVWKPSPQVTVRFPDSDFKVYRYNAVLDPLVTALLGAFDTRNRIIEVENQANPTTAETLDATRRVDDATVAIRSAINNLVVELIRGTGSYNRSSFESSSGLVWTSGPAT	0
MVDAITEFVVGKIGNYLIEEASMLIGVKDDLEELKTELRCIHGYLKDVEAREREDEASKEWSKLVLDFAYDVEDVLDTYHLKLEERSQRRGLRRLTNKIGRKMDAYNIVDDIKILKRRILDITRKRETYGIGGLKEPQGGGNTSSLRVRQLRRARSVDQEEVVVGLEDDAKILLEKLLYYEDKNRFIISIFGMGGLGKTALARKLYNSGDVKERFKYRAWTYVSQEYKTGDILMRIIRSLRMTFGEESEKIRKFAEEELEVYLHGLLEGKKYLVVVDDIWEREAWESLKRALPCNHEGSRVIITTRIKAVAEGVDGRFYAHKLRFLTFEESWELFEQRAFRNIQRKDEDLLKTGKEMVQKCRGLPLCIVVLAGLLSRKTPSEWNDVCNSLWRHLKDDSI…	MRIALLQPAATPTTALATPAHTSAITPMEVPQPPGGNPPLRARPRRQAAVLPPLVPLDDSAMTGKQALVALDGEFSEQRLAEVQAHQITLQAAQSALAKQLPQATPAPRPDSIAARFAAGTLQPVYLDTAAFDEMTASLPEHSRAAAGPVLVDAQQGRIVFDLGHAFAPGDTFSDAARTALRKALDLRAHGLETPGWLKPAAPTPAQPRRKLQQAARYHGHEVPARDGGAAFFKPNDHHLVAGKDALLRKHRKELVHDAYFQAPSTRALGKDVMVHRGLFDNHAGIPENSLAAIDRAYEHGYRNLELDVEVSADGVPVLMHDFSIGRMTDDPQNRLVSQVPFAQLREMPLVIRNPVDGNFIKTDQSIAAVEQALEHALQKPEAMSVALDCKEDTGEAVA…	0
MAAYSAVISLIQTLIDQQNISELFHDHTVQTLDSLHATAEYFQHVLENITRFDTEKIKSLEEKIRVVVSYAEDVVEMKISQIFNGSSWTFEILQHHDLLPLVEKMDTIKKQVMDIVSHDADDQVLELSAGDSLIGASSISYSMLEDDIVQGIDDDLEIIINRLTGRPRDLDVVTITGMGGIGKTTLARKAYHHLTIRYHFDILAWITISQEFRCRNVLLEALHCISRKTDIVNANNYDKMDDNELADLVQKKLKGRRYLVVVDDIWSTDVWDSISGIFPNYNNGSRILLTTRENEVAMYANTCTPHQMSLLSLENGWRLLCDKVFGPKHDHPPELEEIGKEIVEKCQGLPLTISVIAGHVSKMPRTLECWKDVARTLSEIIASHPDKCLGVLGLSYHHL…	MCIRQVLILFALLASCTISIDAEQRVLVSEQRTVDRARSLRAAESTNNEERIMTEIIKRLRTATWIETGRTDDYVKTTLRLDNLSGAALKSAPNYMYYEHFLNALEGRILEVWLSKGVPTKNVWATYKLDDIPTAQLNDNDGFKTYLRYAIMEDNKIFKLKSNDQPVAIDYSGTPAELKAKVDMWVSLKRPNYYVSRMLDLDRRSINTFRRSPKFQLYEMFQMKTWAAKGYPTNYFWKDHRLHEVPQQQLQNNGLYKKFVRYAMMVDDESFKNGKTVKITADESKAEISTKVTIWASKDRPFEYVKKVLGLRGAADTTNANYKYFEDFLLQTNRPKKSK	1
MAASAALVFAGKSVATSAISFLVNKAFSYIDEYCKSENMDELKNRLLRAMPHIQAVFDVVNPELVREQSSGLDAWLWQLRDAVEAAEDAIDELEYYELEEKAKDQKVSEWGSPLGKMKHKFVRSFGPAINKTIKKISHRDTLKRLMKSVDDLDKAAVGVSDFLKLTDHLSGGSSTSSQQLMDNDRQTSSTSSATNFVGREKEKEQIIGWLANTSDELGETMVIKTNSIPIISVIGHGGMGKTALAQSICGQDEVVKHFKVIWTTISTSFDATSVTSKILEDATRVKPSSDHLEPLQRDLKEKLASINFLLVLDDVWEDKKRDEWEKLFAPLKELNTTGSKILLTTRMQSVADMAAKVMGVERDKFLTLQGLEDDKNLKLFGHHAFSGLNPRDDAYLMLI…	MLLAAAIVFLHIPALTMPAAEARQTAANIMHPVLDGEQNVLGKRSLRTDHMRVSNVEDREGDEERIFRRFTDWIKYLFNKMNPKQLHTYLGLDGLGETAYKHKNYPIYRMMSKKWRDKL	0
MEAAAMAVTAATGALAPVLVKLAALLDDGECNLLEGSRSDAEFIRSELEAVHSLLTPNILGRMGDDDAACKDGLIAEVRELSYDLDDAVDDFLELNFEQRRSASPFGELKARVEERVSNRFSDWKLPAASLPPSSVHRRAGLPPPDAGLVGMHKRKEELIELLEQGSSDASRWRKRKPHVPLRIMGGEMQKIVFKIPMVDDKSRTKAMSLVASTVGVHSVAIAGDLRDEVVVVGDGIDSINLVSALRKKVGPAMFLEVSQAKEDVKEITAMLAPVKSICEFHEVKTICILGLPGGGKTTIARVLYHALGTQFQCRVFASISPSSSPSPNLTETLADIFAQAQLGVTDTLSTPYGGSGTGRALQQHLIDNISAFLLNKKYLIVIDDIWHWEEWEVIRKSI…	MHINRTGSSQPSIELERFYSASQSLASSSVRELSPAEHANLQAITDYLKDHVFAAHKLPLSESAVDQDAVHAHNEQLDNIIDARARRLLDEGETPATIADTFAKAEKFDRMATTASTALRATPFAAASVLQYMQPAINKGDWLPTPLKPLTPFVSGALSGIMDQVGTTVMNRATGNLHYLSTPPEKLHDAMAASVKRHSPGVMRQAVDLGIAVQTYSARNAVRTVLAPALASRPAVQGAVDISVSAAGGLAANAGFGNRMHSVQARDHLRGGAFVLGIKDQEPKADLSEETDWLVAYNAIKSASYSGAALNAGKRVAGLPLDVATDGLKAVRSLVSATGLAQNGLALAGGFAGVGKLQEMATKNITDPATKAAVSQLTNMAASAGVFAAWTTAAVATDP…	0
MSIHSLYGWFLFSFFSFSLGRPRKLSAGVQCLISTYCVCLTHTLQCLQELTIAAKSTEDKMELVVGASEATMRSLLGKLGNLLAQEYALISGVRGDIQYINDELASMQAFLRDLSVLPEGHYHDNRSKDWMKQIRDIAYDVEDCIDDFAHRLPQDSISDAKCSFLVTKMYELLTWWPRRDIASRIAELKVRAQQIADRRNRYGVNNPELHCDSSNRPRARSAAQDIAEYQVTKLQIIGIKEPVAMKTVMEDLEKWLTEPRPDNGRAVLSIVGFGGVGKTTIAMALYRKVSGKFGCRASVAVSQNYDQDAVLRSILNQVSNQEEAGSSTESSRDTTASREENTAEPGTKSTFIKLKKAPSLSLLGRNDDKTPVRQQETMDYVQLRQELKRRLGEKRYILL…	MPYTINSPSQFVYLSSAYADPVQLINPCTNALGNQFQTQQARTTVQQQFADAWKPVPSMTVRFPASDFYVYRYNSTLAPLITALLNSFDTRNRIIEVDNQPAPNTTEIVNATQRVDDATVAIRASINNLANELVRGTGMFNQASFETASGLVWTTTPAT	0
MGTVLDALAWKFLEKLGQLIEDEVIMTLSVKRGIESLKKNLEFFNAVHEDAEALAMEDPGIDSWWKNMRDVMFDVDDIVDLFMVHSQKLLLPPRPVCCNQPLFSSFAKFSFDHMIAKRIDNINEKFEEIKMNKEMFGLERTNGQQIQITIVDRSQTSPVDELEVVGEDIRRAIDDIVKMIVSSNYNESRSTVFGIQGMGGIGKTTLAQKIYNEQRIREKFQVHIWLCISQNYTETSLLKQAIRMAGGICDQLETKTELLPLLVDTIRGKSVFLVLDDVWKSDVWIDLLRLPFLRGLNSHILVTSRNLDVLVEMHATYTHKVNKMNDCDGLELLMKMSLGPYEQSREFSGVGYQIVKKCDGLPLAIKVVAGVLSTKRTRAEWESIRDSKWSIHGLPRELG…	MKVSSANAGVPANSADNTSARPSQTNADTTPLGRRRRAPDDAPGSPPARRQRQDSPEDSAQTMFRRAGMTSLPPSPATSEHVPLLDNRPTLERMGVDHPLPGRTWYETGHTTASPADRTSTASAAQVASSSRSAGPATAARPQPTHTSAGQQATVDRLRTQVTGFLSGALGKLQALSARNMDPELAQFRVLDVDRAIMPLLIVAENARNPGLNLVPLHMDMAEDEEVRTQPPMAGSRHIAEFVASARPGRYRAVIDDGSHTRAADIRKDASGTSVIVVDPLRKEKDESAYVDYADNVNMEFGEHAKCAFIPVDIQKSFFDCRILSLSLALKMHDKDDAFAAFHETLRNGGDPSHHVSRAQQTEELGATLVLDGAPLVDARMMKHGQAASSVSRYLGNHP…	0
MELAVGASEATMRSLLGKLGNLLAQEYSLVSGVRGDIQYINDELASMQAFLRDLSVVTEGHNHDNRRKDWMKQIRDVAYDVEDCIDDFAHRLPQDSISDAKCSFILTKMYELLTWWPRRDIASRIAELKVRAQQIADRRNRYGVNNPEHCDSSNSPRPRAHAAAQDIAEYQDTKPQIVSIKEPVGMKTVMENLEKWLTEPQPDKGRAVLSIVGFGGVGKTTIAMALYRKVSGKFDCQASVAVSQNYDEDEVLRSILNQVSKQEEAGGSTESSSRDENTREPQGSSSTSSREENTAESGTKRMLNKLKKALPLSLLGGNDDKTSVRQQETMGSLQLREELKRRLAEKRYILLIDDIWSAKTWNSIIIPFLPSENDKDSRIIVTTRFHAVGSTCSPRHKND…	MHYITPIILMSIGQFLGILLGAGGLVGAMTPHHQSNCNSPSLTFPRFIGKCDSCQLHTKATNLVSCTSCRKSSLVYEECSTKGCPANWHKSTCQEPKFNRGILSCYCENCQQHTKEKQTISCKNCKNSATTFSHCSSPECHSRW	0
MAELTAGAVSSLLGLIRNAELMMSGRAKEDMQFIKDEMDSINGTLMYLTENKASHDDQVRAWMKQVRDIAYVADDCIMLYRRDLTPPEPGFWPWLRHVPTWLSTVPTRHRLAKKIHELKDRVREVGERRQRYGVVGEIPTKNAASSSGHGSQTAPSSDAAAATAAADARADEEDDDQNHAATATVVDGRPDRRRALEPRTLEDYCCENLHKWLKEFNTKRGSMVPFIAVEAPRPEDAAAVSSIVSYVAAEAAGFNPAVWVNLPLLHAEFDLPLEPWEILCYILGELKPRSQPVQAQGSRDQRKQKQEEGAKDDKAMGSDDDDDNLQSQASDEKWQVFDEMWEEIEKRNFDDRIEQLKTKIDSIKDKKTTNEIEKTVRSQEKVNLNALVYNKPLGILFLA…	SDGWTCAGSDFDGDQVRGQARHWVGQQKTKFSEFHTHNDVPLCYFELGEGNQLTQSYTGFRAYCDEPGDVYNLRYLDVSSRTWVLCTHYDNDFESDYR	0
MAENEIEEMLEHLRRIKSGGDLDWLDILRIEELEMVLRVFRTFTKYNDVLLPDSLVELTKRAKLIGEILHRLFGRIPHKCKTNLNLERLESHLLEFFQGNTASLSHNYELNNFDLSKYMDCLENFLNDVLMMFLQKDRFFHSREQLAKHRSIKELKIVQKKIRFLKYIYAPEINGYVDYEKQECLENRIQFMTNTVGQYCLAVLDYVTEGKLNEENDNFSKPPYLLSLIVLVELEMKKIFHGEVKASKFTQSKTFKDKKLPKGFSHHLHNLLMYLRNKKLENFPNNIAAQNIDVAIEFLLVFLDADVSNHVINGNWLKEVLLKVGAIAGDILYVIQKLLPRSINKDETSNISLCSIQILEKTKDLKAQVETYYKSLKFTPSQFPTFGGLSFLNSLLRKL…	MVKCTPLLALTVIVSAGSDALSDPTVKRLAKLATINQAPATQSNSDSKRVLRASDVPDEVAAGESRSPKSLWPWEVEDKLAPLKEKLISTSADDLEAGGSANKNALPMIWRWLWQNQIETKKTPIDEISKEVQTAMDLISSQATHEELNKAGVSVSDYVKALRFTLSDIDVVNRGMEYNIHLGNK	0
MAELMATMVVGPLLSMVKDKASSYLLEQYKVMEGMEEQHEILKRKLPAILDVIADAEEQAAKHREGAKAWLEELRKVAYQANDVFDEFKYEALRRKAKAKGHYKKLGSIVVIKLIPTHNRILFRYRMGNKLRMILNAIEVLIAEMNAFRLKFRPEPPMSSIKWRKTDSKISNLSMDIANKSRKKDKEEIVNRLLAQASNGDLTVIPIVGMGGMGKTTLAQLVYNDPEIQKHFQLLLWLCVSDNFDVDSLAKRIVEAAPKEMNKKNDNGGAKKLPQDELKEVVSGQRYLLILDDVWNRDASKWEALKYNLKHGGSGSSVLTTTRDQAVAQLMAPAQEVYDLKNLNESFIEEIIKRSAFNSEQERPPPELLEMVGDIAKKCSGSPLAATALGSTLHTKTTK…	MKINLSWKTYAVLSIVSLGGIHAMEHVPAELTRVSEGYTRFYRSPTASVILSGLVKVKWDNEQMTMPLFKWIGGEQAEELHFCVHIAHSSGPKLNRARSLGTVNSNMDQHWAQAQRNSGATRRTIEGFHLFENDIPNFPDYIKIKLVPKT	0
MAGIATSAIGTVLPKLAEVLKEEYQLQKTVKGEIMFLSAELERMQAALQEVSDSEAAAIIDGDAQSKLVKLWARDVRELSYDIEDTIDRFMVRVDKPRSFRGFIDRSLNLLTNFKIRHKIGGKIRDIKAHLKEVSERRDRYNLDVARVAKPVGQTVDSLRLQSALYGNVSDLVGTEKKTEDLIMMMNADEGSKQNLKVVSIFGFGGLGKTTLANLVYQNLKENFTYWAFVSVSLNPNLVGIFKNMLRQLDGEKYKNINGETWEEVELIEELRKFLQDKSYFIVIDDIWKGSVWQTIQKALIDNQCGSRIITTTRVRDVAKQIGGAYQLEPLSLDDSRKLFNQIIFHSKDKCPPYHLSEVSQKILKKCGGIPLAIITIASVLASKKGNEYVHWNRVYHSM…	MQFSQILTVLFLGVSVSALPAGGLPGSPGSAVQRCHCPPRGSHAHGSLAAREEAPEAEGDAKISARYTCPNCHKTGKGCDDGWCQVEKTHW	0
MVGAEMLVAAAVSQVARKINGIVGVAQGEVKLCCNFSDDLEGIKDTLVYLETLLKNAENNSFGSDRANLRHWLGQIKSLAYDIEDIVDGYYSSKEQFDGGSYAQKGSLFCSLSNPMLLKGSMVYKMKSKREMLQQRQQLPNQYHFLSHINSAVNFEEKQTTSYRNTDIAIVGRDADLDNLMDILMENSAEELSIISIVGPVGFGKTSLAQFVFNNTGTEVFSFRIWVHVSMGNINLEKIGRDIVSQTTEKIEGNMQLQSIKNAVQRVLNKYSCLIILDSLWGKDEEVNELKQMLLTGRHTESKIIVTTHSNKVAKLISTVPLYKLAALSEDDCLKIFSQRAMTGPGDPLFREYGEEIVRRCEGTPLVANFLGSVVNAQRQRREIWQAAKDEEMWKIEED…	MYHSKVGLLAVALVMQAILLCGCDASAMRYASGFQNNERQSSEQESYSRSAQSSEKSSSGYQMGEMASAGVGMSSGYGGSGYSSGGGYQQGVGYSGCDSDYSSGGIGGIVNTATGLASSVTGMAGGLGGGGGLADVGGVVNTVSGLADVGGLTNTVSGLADVGGVTNTVGGLVNGIAGGGAGGGLLGGVLGGGDGGCGGNCGGNCGGNCGGRGGGGGGLLGGILGGGSGGGRGARVSARVC	0
MAENEIEEMLEHLRRIKSGGDLDWFDILRIEELEMVLRVFRTFTKYHDVLLPDSLVKLTKMAKLTGEILHRVLGRIPHKCKTNLNLERLESHLLEFFQGNTASLSRNYELNDFDLSKYMDCLEKFLNDVLMMFLQKGRSCHSKRKLAIHRSIKELKIVQKKMRFLKYIYATEINGYVDYEKQECLEIRIQFMTNTVGQYCVAVLDYVAEGELNDENDNFSKPPYLLSLIVFVELEMKKLFHGEVKASKFTRSKTFKDKKLPKGFSHHLHNLLMYLRNKKLENFPNNIAAQNIDVAIEFLLVFLDADVSNHVINGNWLKEVLLKVGAIAGDILYVIQKLLPRSINKDETSNISLCSIQILEKTKDLKAQVETYYKSLKFTPSQFPTFGGLSFLDSLLRKL…	MKLLGAASTGAITSFLLLVPAALGTQVYTCYRSQPLSKALIDDLARYATADQVYENDPGYGDRQVHKTHRFSKNKDATGSVDYLIQIVGPQNTIMVFEYSSHRWLECPLSEGMPRFNR	0
MAASAALVFAGKSVATSAISFLVNKAFSYIDEYCKSENMDELKNRLLRAMPHIQAVFDVVNPELVREQSSGLDAWLWQLRDAVEAAEDAIDELEYYELEEKAKDQKVSEWGSPLGKMKHKFVRSFGPAINKTIKKISHRDTLKRLMKSVDDLDKAAVGVSDFLKLTDHLSGGSSTSSQQLMHNDRQTSSTSSATNFVGREKEKEQIIGWLANTSDELGETMVIKTNSIPIISVIGHGGMGKTALAQSICGQDEVVKHFKVIWTTISTSFDATSVTSKILEDATRVKPSSDHLEPLQRDLKEKLASINFLLVLDDVWEDKKRDEWEKLFAPLKELNTTGSKILLTTRMQSVADMAAKVMGVERDKFLTLQGLEDDKNLELFGHHAFSGLNPRDDAYLMLI…	MKVSHLTSPAPVVIEHQPRQSEKVSRDGDVIKPWSQLPAAAPSFGGCFGKSKKSRGYDSGSSSGSRSNAGFRLNHVPYVSQQNERMGCWYACTRMLGHSISSGPRLGLPELYDSSGPQGLQQREDVLRLMRNENLAEVSLPESRQFSANELGNLLCRHGPIMFGWQTPAGSWHMSVLTGIDKPNDAIIFHDPQRGPDLTMPLDSFNQRLAWRVPHAMLYSEN	0
MEIGLAVGGAFLSSALNVLFDRLAPHGDLLNMFQKNKNDVRLLKKLKMTLVGLQVVLSDAENKQASNQHVSQWFNELRGAVDGAENLMELVNYEALRRKVEGRHQNLAETSNQQVSDRKLNLSDDYFLDIKEKLEETIETLEDLQKQIGDLGLQKHLDLGKKLETRTPSTSLVDESKILGRMIEKERLIDRLLSSDSNGENLTVVPIVGMGGVGKTTLAKIVYNDKKVKDHFDLKAWFCVSEAYDAFRITKGLLQEIGSFDLKDDNNLNQLQVKLKESLKGKRFLVVLDDLWNDDCDEWDDLKNLFVQGAMGSKILVTTRKEDVALMMGNGAINVETLSDEVSWDLFKQHSLKNRDPEEHPELEEVGKRIADKCKGLPLALKALAGILCRKSEVYEWKN…	KAMDASKGKILLNIEGTSSFGTYESDSITESEGYDLSARMIVDTNHHISNWKNDLFVGNGKQNANKVIKICPTWDSRKQYMMISRIVIWVCPTIPNPTGKLVVALIDPNMPSGKQVILKGQGTITDPICFVFYLNWSIPKMNNTPENCCQLHLMCSQEYKKGVSFGSVMYSWTKEFGDSPRADKDKSCMVIPLNRAIRARSQAFIEACKLIIPKGNSEKQIKKQLKELSSNLERSVEEEEEGISDSVAQLSFDEI	0
MAMSVLGSAVGKAASAAADEATLLLGVQKEIWYIKDELKTIQAFLRAAEVTKKKDDLLKVWAEQVRDLSYNIEDCLDEFKVHVESQSLAKQLMKLGERHRIAVQILNLKSRIEEVSNRNTRYSLIKLISSITTEDERDSYLEDARNRSGSNTDESELVGFAKTKDELLKLIDVNTNDGPAKVICVVGMGGLGKTTLARKAYENKEHMKNFSCCAWITVSQSFDRKEILKQMIRQLLGADSLDKLLKEFSEKLLVQVQHLADHLVEGLKEKRYFVVLDDLWTIDAWNWIHDTAFPKINNRGSRIIITTRDAGLAGRCTSESLIYHLEPLHIDDAIHLLLAKTNIRLEDMENDEDLGSIVTKLVKRCGYLPLAILTIGGILATKKIMEWGKFYRELPSELE…	MKLLGAASTGAITSFLLLVPAALGTQVYTCYRSQPLSKALIDDLARYATADQVYENDPGYGDRQVHKTHRFSKNKDATGSVDYLIQIVGPQNTIMVFEYSSHRWLECPLSEGMPRFNR	0
MSYLREVATAVALLLPFILLNKFWRPNSKDSIVNDDDDSTSEVDAIPDSTNPSGSFPSVEYEVFLSFRGPDTREQFTDFLYHFLCRYKIHTFRDDDELRKGEEIGPNLLRAIDQSKIYVPIISSGYADSKWCLMELAEIVRRQEEDPRRIILPIFYMVDPSDVRHQTGCYKKAFRKHANKFDGQTIQNWKDALKKVGDLKGWHIGKNDKQGAIADEVLADIWSHISKENLILETDELVGIDDHITAVLEKLSLDSENVTMVGLYGMGGIGKTTTAKAVYNKISSCFDRCCFIDNIRETQDQKDGVVVLQKKLVYEILRIDSGSVGFNNDSGGRKMIKERVSRFKILVVLDDVDEKFKFEDMLGSPKDFISQSRFIITSRSMRVLGTLNENQCKLYEVGS…	MSHHFGLRKIKLLILLFLQVHGSQCAMRNFAADRVHGVESVISGSKSSSNPMALSKSMDKPDTSDLVDSNVQAKNDGSRYEEDFTAKYSEQVDHVSKILKEIEEQEPGTIIIDHKAFPIQDKSPKQVVNFPFPKKMITESNSKDIREYLASTFPFEQQSTILDSVKSIAKVQIDDRKAFDLQLKFRQENLAELKDQIILSLGANNGNQNWQKLLDYTNKLDELSNTKISPEEFIEEIQKVLYKVKLESTSTSKLYSQFNLSIQDFALQIIHSKYKSNQISQNDLLKLITEDEMLKILAKTKVLTYKMKYFDSASKMGINKYISTEMMDLDWQFSHYKTFNDALKKNKASDSSYLGWLTHGYSIKYGLSPNNERSMFFQDGRKYAELYAFSKSPHRKIIP…	0
METSSISTVEDKPPQHQVFINFRGADLRRRFVSHLVTALKLNNINVFIDDYEDRGQPLDVLLKRIEESKIVLAIFSGNYTESVWCVRELEKIKDCTDEGTLVAIPIFYKLEPSTVRDLKGKFGDRFRSMAKGDERKKKWKEAFNLIPNIMGIIIDKKSVESEKVNEIVKAVKTALTGIPPEGSHNAVVGALGNSNAGTSSGDKKHETFGNEQRLKDLEEKLDRDKYKGTRIIGVVGMPGIGKTTLLKELYKTWQGKFSRHALIDQIRVKSKHLELDRLPQMLLGELSKLNHPHVDNLKDPYSQLHERKVLVVLDDVSKREQIDALREILDWIKEGKEGSRVVIATSDMSLTNGLVDDTYMVQNLNHRDSLQLFHYHAFIDDQANPQKKDFMKLSEGFVH…	MHYITPIILMSIGQFLDILLGAGGLVGAMTPHHQINCNSPYLTFPRLTAKCDSCQLHTKVTNLVSCTSCRKSSLVYEECSTKGCPANWHKSTCQEHKFKRGILHSRCENCQQHKKETQTISCKNCKNSASTFPYCSSPECHSRW	0
MAHASVASLMRTIESLLTFNSPMQSLSCDHREELCALREKVSSLEVFVKNFEKNNVFGEMTDFEVEVREVASAAEYTIQLRLTGTVLGENKSQKKKARRRFRQSLQQVAEDMDHIWKESTKIQDKGKQVSKESLVHDFSSSTNDILKVKNNMVGRDDQRKQLLEDLTRSYSGEPKVIPIVGMGGIGKTTLAKEVYNDESILCRFDVHAWATISQQHNKKEILLGLLHSTIKMDDRVKMIGEAELADMLQKSLKRKRYLIVLDDIWSCEVWDGVRRCFPTEDNAGSRILLTTRNDEVACYAGVENFSLRMSFMDQDESWSLFKSAAFSSEALPYEFETVGKQIADECHGLPLTIVVVAGLLKSKRTIEDWKTVAKDVKSFVTNDPDERCSRVLGLSYDHL…	MSHHFGLRKIKLLILLFLQVHGSQCAMRNFAADRVHGVESVISGSKSSSNPMALSKSMDKPDTSDLVDSNVQAKNDGSRYEEDFTAKYSEQVDHVSKILKEIEEQEPGTIIIDHKAFPIQDKSPKQVVNFPFPKKMITESNSKDIREYLASTFPFEQQSTILDSVKSIAKVQIDDRKAFDLQLKFRQENLAELKDQIILSLGANNGNQNWQKLLDYTNKLDELSNTKISPEEFIEEIQKVLYKVKLESTSTSKLYSQFNLSIQDFALQIIHSKYKSNQISQNDLLKLITEDEMLKILAKTKVLTYKMKYFDSASKMGINKYISTEMMDLDWQFSHYKTFNDALKKNKASDSSYLGWLTHGYSIKYGLSPNNERSMFFQDGRKYAELYAFSKSPHRKIIP…	0
MAFSSASSSSSPQSSLYTGEWEYDVFLCFRGDDTRDGFTSHLLSALSDKKIRAFIDEKLEKTESIDELISILQRCPLSVVVFSERFADSIWCLEEVVTIAERMEKVGHRVLPVFYKVDPSDVKDKSHRTGPKRWMDALKAVAKCAGHTSQAIKIESELIKAVVETVQKQLIDMSPSINRNNLVAMGSRIFEVERLLAMDKLDDTCIIGLWEMGGVGKTTLAEACYDRVTSSNKGIKHLFVRNVNEICEKHHGVEKIVHKLYSKLLDENNIDREDLNIGYRRERLSRSRVFVVLDNVETLEQLALGYVFNLSKVFAAGSRIIITTRNKKVLQNAMAKIYNVECLNDEESTRLFSLHAFKQDRPQDNWMGKSRLATSYCKGNPLALKILGGALYGEDIHYW…	MNPIHARFSSVEALRHSNVDIQAIKSEGQLEVNGKRYEIRAAADGSIAVLRPDQQSKADKFFKGAAHLIGGQSQRAQIAQVLNEKAAAVPRLDRMLGRRFDLEKGGSSAVGAAIKAADSRLTSKQTFASFQQWAEKAEALGRDTEIGIYMIYKRDTPDTTPMNAAEQEHYLETLQALDNKKNLIIRPQIHDDREEEELDLGRYIAEDRNARTGFFRMVPKDQRAPETNSGRLTIGVEPKYGAQLALAMATLMDKHKSVTQGKVVGPAKYGQQTDSAILYINGDLAKAVKLGEKLKKLSGIPPEGFVEHTPLSMQSTGLGLSYAESVEGQPSSHGQARTHVIMDALKGQGPMENRLKMALAERGYDPENPALRARN	0
MEHEQLLKYFDYYLTTISTKLAAGQLTDDRERHCFAFMEMELAAIVRSLRTPPTPSHGVDGHDRQTWLQELRRLASEIEHLMANHGEADHHPPTRFVLLRRATRCFRVRRRMGMDLYSQFQEEAHQLHLAAEDPCMCKHLRSHPPPPEGVAGGDHLVGIKGPAKKLLRWLMNAETSLQFMAIVGPIGVGKTALAMEVHSRVRCQPKYFEFCAIANLSRRREPVRTRLFLRSILSQITDLEESSSSHNSESETNEELAAHIWKHLQYKRYFILIDDISKDSDWGIINDAFPTNHCGSRILLTTRNELIANFCNSNYDGEVHTMKPLSDSNSDRLLRTKAFGSMDYCPPDNLKLLCEEISKICGGIPLYVTSMAEWLKQHQPQHESSAVPAEEQARLLLKR…	MLLAAAIVFLHIPALTMPAAEARQTAANIMHPVLDGEQNVLGKRSLRTDHMRVSNVEDREGDEERIFRRFTDWIKYLFNKMNPKQLHTYLGLDGLGETAYKHKNYPIYRMMSKKWRDKL	0
MRIYRCFIVIDDMWDKKSWGLIRCALQDSNHRSRVVVTTRVFEVATYVGDVYKTQPLSRNDSEKLLYTRIVQGEGKCLDSSLVEVCDKFLKKCGGVPLAIITIASLLANKPQEDWSEVYSTIVLGHGGNDDVENTRRILSLSYYDLPLHLKPCLLYLSIFPEDYYIEKNLLIWKWIAEGFVHEKQAPGVGLFELGEGYFNELINRSMIQPVEAEDKGYVDGCRVHDMVLDMICLLSFEENFVTVLDGSEKQESPRIKTRRLALQHRNFEENRHQLGNVGVDQLRSFVVSECDGITVESPSFHVLRVLALENHFSRNYYCKHILQHLGNLHHLRYLGLQNVRTSELPDEVGDLKFLQVLDLSGTGIQELPESVGLLTKLLSLRANEGTRVSAGSIVKLTS…	MRVTTFNTFLLTLGTVAVVNAETGNKYIEKRAIDLSRERDPNFFDNADIPVPECFWFMFKNNVRQDAGTCYSSWKMDMKVGPNWVHIKSDDNCNLSGDFPPGWIVLGKKRPGF	1
MASATVDFGIGRILSVLENETLLLSGVHGEIDKMKKELLIMKSFLEDTHKHGGNGSTTTTTQLFQTFVANTRDLAYQIEDILDEFGYHIHGYRSCAKIWRAFHFPRYMWARHSIAQKLGMVNVMIQSISDSMKRYYHSENYQAALLPPGDAKWVNNISESSLFFSENSLVGIDAPKGKLIGRLLSPEPQRIVVAVVGMGGSGKTTLSANIFQSQSVRRHFESYAWVTISKSYVIEDVFRTMIKEFYKEADTQIPAELYSLGYRELVEKLVEYLQSKRYIVVLDDVWTTGLWREISIALPDGIYGSRVMMTTRDMNVASFPYGIGSTKHEIELLKEDEAWVLFSNKAFPASLEQCRTQNLEPIARKLVERCQGLPLAIASLGSMMSTKKFESEWKKVYST…	MRIGPLQPSIAHTAAPALPTHTSAISPTQVPHMPGNTPPLRERPRRRAGNMPPLVPLNDSAMTGKPALVALDSEFSEQRLAEVQARQITVQTLQGKLATHLAQAGTALKPDSIAARFAAGTLEPVYLDTAAFNAMSRGLPARARAAAGPVLIDAQQGRIIFNLQRAFAPGDTFSDAALAALGKQLNLSGHGLATPNWLQPAAGTPGRRKLQQAARYHGHEVPARDGGAGFFKANDHRLLEGKQVLLRNHQKSLVHNHYFEAPSTRAFGKDVMVHRGLFDNHAGIPENSLASIDHAYEQGYRNLELDVEVSSDGVPVLMHDFSIGRMAGDPQNRLVSQVPFAELREMPLVIRNPSDGNYVKTDQTIAGVEQMLEHVLKKPEPMSVALDCKENTGEAVAML…	0
MELVTGVMGSLLPKLGELLKDEYDLQRGLREKIKSLSRELESVHAVLRKVGAVPLDQLDELVKLWARDVRELSYDMEDIVDMFLVRFNDNHESDDPWVLRRLRKKMSKLFKKAKDRREIAGAIQSINEKLQEVSTRRARYRVDSFVTKPAGPVSIDPRLQALYKRSTELTGVDGPMDRIINMLSPRDDIHLSDKKKIISIVGFGGLGKTTLAKVVYDKLKPDFDCGAFVPVGQNPDMKKVLRDILIDLDKQKYKHSIIMKLNERQLIDEIKDLVEKKRCIVIIDDIWDKKSWELIRCALQDSNYGSRVVVTTRISEVATHVGCYVYKMEPLSHDDSEKLLYATIANAEGKCLARPSAVACEKILNKCDGVPLSIITIARLLANKPEEDWSEVYNSIGFG…	MPRALLAARSALEVVMRIAPLQPAATPTTALATPTQTSPTTPMEVPHVPGGNPPLGPRPRRQASMQPPLVPLNDSAMTGKQALVALDSEFSEQRLAEVQARQITVQALQSKLATHLAQAGIAPEKDSIAAKLAAGALQPVYLDRAAFKAMAKALPDCASAAAGPVLVDAQQGRIIFDLQRAFAPGDTFSDAAHTALRNALDLPGQGVENPDWLAAASQSHPARRKMQQTLKYHGHQIPAQHGGAGFYKPDDHRLLEGKATQLHEHLKQVVHENYLQAESTKSLGKDVMVHRGLYDFRNGIPENSLAAVDHAYAQGYRTVELDVQVSADGVPMMLHDFTVGRVLDDPDNPLVANTPFSQLHDQPLVIRNPVDGNFVQTTQRLSSIEEMLKHVVHTKPGMS…	0
MSIHSLYGWFLFSFFSFSLGRPRKLSAGVQCLISTYCVCLTHTLQCLQELTIAAKSTEDKMELVVGASEATMRSLLGKLGNLLAQEYALISGVRGDIQYINDELASMQAFLRDLSVLPEGHYHDNRSKDWMKQIRDIAYDVEDCIDDFAHRLPQDSISDAKCSFLVTKMYELLTWWPRRDIASRIAELKVRAQQIADRRNRYGVNNPELHCDSSNRPRARSAAQDIAEYQVTKLQIIGIKEPVAMKTVMEDLEKWLTEPRPDNGRAVLSIVGFGGVGKTTIAMALYRKVSGKFGCRASVAVSQNYDQDAVLRSILNQVSNQEEAGSSTESSRDTTASREENTAEPGTKSTFIKLKKAPSLSLLGRNDDKTPVRQQETMDYVQLRQELKRRLGEKRYILL…	MRFLFLLVAVALASAEAAESAAMIHEEAGVSSFKTLTGVNQIQRSLRVLLGADEERGVGGVSLKNILAPFKQTFQHPIAITAAALRELNDFKSLVNTVMKHYPKGLSEKAVQELRTAEEKRLTDYVFLGASDKNKLLREMDGVDEAKIASNLKSLTGRENQVLGEAGGRSVVCNVVMRPEAEGGGILLISSSKLDKLDFILPKGGLEKGEIAYKAAKREVLEEGGVR	0
MAHASVASLMRTIESLLTFNSPMQSLSCDHREELCALREKVSSLEVFVKNFEKNNVFGEMTDFEVEVREVASAAEYTIQLRLTGTVLGENKSQKKKARRRFRQSLQQVAEDMDHIWKESTKIQDKGKQVSKESLVHDFSSSTNDILKVKNNMVGRDDQRKQLLEDLTRSYSGEPKVIPIVGMGGIGKTTLAKEVYNDESILCRFDVHAWATISQQHNKKEILLGLLHSTIKMDDRVKMIGEAELADMLQKSLKRKRYLIVLDDIWSCEVWDGVRRCFPTEDNAGSRILLTTRNDEVACYAGVENFSLRMSFMDQDESWSLFKSAAFSSEALPYEFETVGKQIADECHGLPLTIVVVAGLLKSKRTIEDWKTVAKDVKSFVTNDPDERCSRVLGLSYDHL…	MDPIRSRTPSPARELLPGPQPDGVQPTADRGVSPPAGGPLDGLPARRTMSRTRLPSPPAPSPAFSAGSFSDLLRQFDPSLFNTSLFDSLPPFGAHHTEAATGEWDEVQSGLRAADAPPPTMRVAVTAARPPRAKPAPRRRAAQPSDASPAAQVDLRTLGYSQQQQEKIKPKVRSTVAQHHEALVGHGFTHAHIVALSQHPAALGTVAVKYQDMIAALPEATHEAIVGVGKQWSGARALEALLTVAGELRGPPLQLDTGQLLKIAKRGGVTAVEAVHAWRNALTGAPLNLTPEQVVAIASNIGGKQALETVQALLPVLCQAHGLTPDQVVAIASNGGGKQALETVQRLLPVLCQAHGLTPEQVVAIASNIGGKQALETVQRLLPVLCQAHGLTPEQVVAI…	0
MAYAALSSLIYTLQLLLKPNQSLVFRSSTQQHIQSLYQNLSAMQLFLDDTTTKDIQTLKVIEKRIRDVVYKAEDKVDSSLRNIILADCTENREGACKFFEEELLKVEEDVDSLRKEVMQIEHGSRSAELATTDPSSPEKSRIVGMEDEYNTILDRLTSQTDELTVIPIFGMGGIGKTTLARKAYDDSYIHSRFDKHAWVTISEEYNERQMLLEFVSSITTESNHEMSDDQLMEFVYRGLKGWRFLIVIDDIWNTEAWDQMQRIFPNDNKKSRILLTTRLKYVADYVCSPDFPSHCKSFLSLDDSWNLFTEKLFKKDPCPPLLVEIGKHIVQQCQGLPLSVVVVAGLVGKMDPTHDNWKKVEENLNSFFGTVSERCQSILSLSYSYLPQYLKACFLYVGG…	MKVSSANAGVPANSADNTSARPSQTNADTTPLGRRRRAPDDAPGSPPARRQRQDSPEDSAQTMFRRAGMTSLPPSPATSEHVPLLDNRPTLERMGVDHPLPGRTWYETGHTTASPADRTSTASAAQVASSSRSAGPATAARPQPTHTSAGQQATVDRLRTQVTGFLSGALGKLQALSAQNMDPELAQFRVLDVDRAIMPLLIVAENARNPGLNLVPLHMDMAEDEEVRTQPPMAGSRHIAEFVASARPGRYRAVIDDGSHTRAADIRKDASGTSVIVVDPLRKEKDENAYVDYADNVNMEFGEHAKCAFIPVDIQKSFFDCRILSLSLALKMHDKDDAFAAFHETLRNGGDPSHHVSRAQQTEELGATLVLDGAPLVDARMMKHGQAASSVSRYLENHP…	0
MAFSSASSSSSPQSSLYTGEWEYDVFLCFRGDDTRDGFTSHLLSALSDKKIRAFIDEKLEKTESIDELISILQRCPLSVVVFSERFADSIWCLEEVVTIAERMEKVGHRVLPVFYKVDPSDVKDKSHRTGPKRWMDALKAVAKCAGHTSQAIKIESELIKAVVETVQKQLIDMSPSINRNNLVAMGSRIFEVERLLAMDKLDDTCIIGLWGMGGVGKTTLAEACYDRVTSSNKGIKHLFIRNVNEMCEKHHGVDKIVHKLYSKLLDENNIDREDLNIAYRRERLSRLRVFVVLDNVETLEQLEKLALGYVFNLSKVFAAGSRIIITTRNKKVLQNAMAKIYNVECLNDKESIRLFSLHAFKQDRPQDNWMGKSRLATSYCKGNPLALKILGGALFDEDV…	MKIGTQATSLAVLHNQESHAPQAETAVRPEPAQAVPEIPSDLAIRPRARGIHPFLAMTLGDKGCASSSGVSLEEDSHTQASLSDFSVASRDVNHNNICAGLSTEWLVMSSDGDAESRMDHLDHNGEGQSSGTQRHQVYNDALAAALSNDDEAPFFTASTAVIEDAGFSLRREPKTVRTSGGSAQLGQTVADDVAQSGRKHLLSLRFANVQGHAIACSCEGSRFKLFDPNLGEFQSSRSAAPQLLKSLIDHYNSLNYDVACVNEFRVS	0
MDAPASFSLGAMGPLLRKLDSLLVAPEIRLPKPLKEGIELLKEDLEEIGVSLVEHSVVDSPTHKARFWMDEVRDLSYHIEDCIDTMFSMRSGGDDGKPRSERRHKVGRAKIDGFSKKPKPCTRMARIAELRALVREASERLERYQLGDVCGSSSPVVFTADGRARPLHHGVSANLVGVDEFKTKLNRWLSDEEGPHLKVAAIVGPAGIGKTALATELYRDHRWQFECRAFVRASRKPDMQRLLGGILSQVQRRQRSSDAYADSTVQSLIDNLREHLQDRRYLIIIDGLWETAVWNIANSAFPDVNSFSRILITADIEQVALECCGYKYDYIMRMEPLGSLDSKKVFFNKVFGSEDQCPPELKEVSNTILEKCGGLPLAIISIAGLLGSQPENPVLWDYV…	MHTSTFLAALLAAASAVEAAQGSFRVPDIITPDWILHQARNNSLFTRWRPRSHFLAPAGWMNDPSGAFYDPATDLYHLQYQWHPNHANWGNVSWGHAVSKDLFHWKDIRDWRDDSSASLPSGRFENGPLSFFSGSSYPVNLNGKQDGTLLTFVTRLSDLPTSWLKPYKKNMEVQSMFRSKDAGQTWQELGPIIESPPKGWNVTGFRDPYVFPNPALDAIRGVGPHYYITLGSGIKGPNVPATFHGAARPGFLGPRMPLYAAPASDLRKWTFLGSLWESKPNASLGNPDITGAYGYNFETSGVFSLPIDKNAGNSLRNTAWFALMGTEGGNTTLHPHEHWAVWSRGHMAPTRGGGVKMTPTSSGAADWGITYAHTSFEDARRGNGNRRVMWGWANEDVNE…	0
MAPAVIASQGVIMRSLTSKLDSLLLQPPEPPPPAQPSSLRKGERKKILLLRGDLRHLLDDYYLLVEPPSDTAPPPDSTAACWAKEVRELSYDVDDFLDELTTQLLHHRGGGDGSSTAGAKKMISSMIARLRGELNRRRWIADEVTLFRARVKEAIRRHESYHLGRRTSSSRPREEDDDDDREDSAGNERRRFLSLTFGMDDAAVHGQLVGRDISMQKLVRWLADGEPKLKVASIVGSGGVGKTTLATEFYRLHGRRLDAPFDCRAFVRTPRKPDMTKILTDMLSQLRPQHQHQSSDVWEVDRLLETIRTHLQDKRYFIIIEDLWASSMWDIVSRGLPDNNSCSRILITTEIEPVALACCGYNSEHIIKIDPLGDDVSSQLFFSGVVGQGNEFPGHLTEV…	MKINLSWKTYAVLSIVSLGGIHAMEHVPAELTGVSEGYTRFYRSSTASVILSGLVKVKWDNEQMTMPLFKWIGGEQAEELHFDVHIAHSSGRRLDRARTLGAVNSNMDQHWVEAYRSSGVTRCTIQDCHLFENDIPNFPDYIKIKLVPKT	0
MELVVGASEATMKSLLGKLGNLLAQEYALISGIRGDIQYINDELASMQAFLRDLSNVPEGHSHGHRMKDWMKQIRDIAYDVEDCIDDFAHRLPQDSISDAKWSFLLTKIYELWTWWPRRVIASNIAQLKVRAQQIADRRSRYGVNNPEHLDSSSSARTRAVNYEIAEYQVTSPQIIGIKEPVGMKTVMEELEVWLTNPQAENGQAVLSIVGFGGVGKTTIATALYRKVSEKFQCRASVAVSQNYDQGKVLNSILSQVSNQEQGSSTTISEKKNLTSGAKSMLKTALSLLRGNCICQPENDGNPDNTPIRLQETTDDDQNPRKLEQLLAEKSYILLIDDIWSAETWESIRSILPKNNKGGRIIVTTRFQAVGSTCSPLETDRLHTVDFLTDDESQNLFNT…	MRIGPSQLSVPLAATLATPTHAIPSAPANVPHQPGGNQPPGARPRRRAATLPPLMPLPDSAMTGMQALVALDGEFSEQRLVEVQSRQVTVQAAQSTLSKYLAQAGTARKTDSIAERFAAGTLQPVYLDSAAFTAMARGLSGRARAAAGPVLVDAKHGRIIFDLKRAFAAGDNFSDPARSALSRALDLPALGLATPEWLQPASSAQPRRKLQQAARYHGHEIPARDGGAAFFKANDHHLVAGKQALLRKHRKELIHENYFQAPSTRALGKDVMVHRGLFDNHAGIPENSLAAIDRAYEQGYRNLELDVEVSADGVPVLMHDFSIGRMTDDPQNRLVSQVPFAQLREMPLVIRNPVDGNFIKTDQTIAAVEQALEHALHKPEAMSVALDCKEDTAEAVAMV…	0
MAGIATSAIGTVLPKLAEVLKEEYQLQKTVKGEIMFLSAELERMQAALQEVSDSEAAAIIDGDAQSKLVKLWARDVRELSYDIEDTIDRFMVRVDKPRSFRGFIDRSLNLLTNFKIRHKIGGKIRDIKAHLKEVSERRDRYNLDVARVAKPVGQTVDSLRLQSALYGNVSDLVGTEKKTEDLIMMMNADEGSKQNLKVVSIFGFGGLGKTTLANLVYQNLKENFTYWAFVSVSLNPNLVGIFKNMLRQLDGEKYKNINGETWEEVELIEELRKFLQDKSYFIVIDDIWKGSVWQTIQKALIDNQCGSRIITTTRVRDVAKQIGGAYQLEPLSLDDSRKLFNQIIFHSKDKCPPYHLSEVSQKILKKCGGIPLAIITIASVLASKKGNEYVHWNRVYHSM…	MPYTVTSPSQLVYFGSVWADPITFIDLCTVALGNQFQTQNARTTVQQQFSDLFKTVPTRTNRFNDGENGFRVFRYNSTLDPLISALMNSFDTRNRIIEVDNPANPNTSEVASATQRVDDATVNIRACINNLMNELVRGTGMMNTASFETVSNLTWTTTTTT	0
MAENEIEEMLEHLRRIKSGGDLDWLDILRIEELEMVLRVFRTFTKYNDVLLPDSLVELTKRAKLIGEILHRLFGRIPHKCKTNLNLERLESHLLEFFQGNTASLSHNYELNNFDLSKYMDCLENFLNDVLMMFLQKDRFFHSREQLAKHRSIKELKIVQKKIRFLKYIYAPEINGYVDYEKQECLENRIQFMTNTVGQYCLAVLDYVTEGKLNEENDNFSKPPYLLSLIVLVELEMKKIFHGEVKASKFTQSKTFKDKKLPKGFSHHLHNLLMYLRNKKLENFPNNIAAQNIDVAIEFLLVFLDADVSNHVINGNWLKEVLLKVGAIAGDILYVIQKLLPRSINKDETSNISLCSIQILEKTKDLKAQVETYYKSLKFTPSQFPTFGGLSFLNSLLRKL…	MSHHFGLRKIKLLILLFLQVHGSQCAMRNFAADRVHGVESVISGSKSSSNPMALSKSMDKPDTSDLVDSNVQAKNDGSRYEEDFTAKYSEQVDHVSKILKEIEEQEPGTIIIDHKAFPIQDKSPKQVVNFPFPKKMITESNSKDIREYLASTFPFEQQSTILDSVKSIAKVQIDDRKAFDLQLKFRQENLAELKDQIILSLGANNGNQNWQKLLDYTNKLDELSNTKISPEEFIEEIQKVLYKVKLESTSTSKLYSQFNLSIQDFALQIIHSKYKSNQISQNDLLKLITEDEMLKILAKTKVLTYKMKYFDSASKMGINKYISTEMMDLDWQFSHYKTFNDALKKNKASDSSYLGWLTHGYSIKYGLSPNNERSMFFQDGRKYAELYAFSKSPHRKIIP…	0
MASATVDFGIGRILSVLENETLLLSGVHGEIDKMKKELLIMKSFLEDTHKHGGNGSTTTTTQLFQTFVANTRDLAYQIEDILDEFGYHIHGYRSCAKIWRAFHFPRYMWARHSIAQKLGMVNVMIQSISDSMKRYYHSENYQAALLPPIDDGDAKWVNNISESSLFFSENSLVGIDAPKGKLIGRLLSPEPQRIVVAVVGMGGSGKTTLSANIFKSQSVRRHFESYAWVTISKSYVIEDVFRTMIKEFYKEADTQIPAELYSLGYRELVEKLVEYLQSKRYIVVLDDVWTTGLWREISIALPDGIYGSRVMMTTRDMNVASFPYGIGSTKHEIELLKEDEAWVLFSNKAFPASLEQCRTQNLEPIARKLVERCQGLPLAIASLGSMMSTKKFESEWKKV…	MKISALFSVAALLSQSMTVLGYLFYRCGNDHITERALINQISMEHKKLTGQGSSADSFPGGRATAEVTFWEPSISNPGTYLDIKVKFDIYRQMLSFEVSSSGKRIPCEGDYGVEIPEEDLEVSDEPYYAN	0
MELVVGASEATMKSLLGKLGNLLAQEYALISGIRGDIQYINDELASMQAFLRDLSNVPEGHSHGHRMKDWMKQIRDIAYDVEDCIDDFAHRLPQDSISDAKWSFLLTKIYELWTWWPRRVIASNIAQLKVRAQQIADRRSRYGVNNPEHLDSSSSARTRAVNYEIAEYQVTSPQIIGIKEPVGMKTVMEELEVWLTNPQAENGQAVLSIVGFGGVGKTTIATALYRKVSEKFQCRASVAVSQNYDQGKVLNSILSQVSNQEQGSSTTISEKKNLTSGAKSMLKTALSLLRGNCICQPENDGNPDNTPIRLQETTDDDQNPRKLEQLLAEKSYILLIDDIWSAETWESIRSILPKNNKGGRIIVTTRFQAVGSTCSPLETDRLHTVDFLTDDESQNLFNT…	MRLVHAVLLPGIIVFVSNGNLLHAHALHEDETGVTAGRQLRAAASEVFGLSRASFGLGKAQDPLDKFFSKIIFSGKPIETSYSAKGIHEKIIEAHDLHVSKSKNAPIQYASVMEYLKKTYPGPDIERIVSTLERHDEVGAKDLGAKLRDALDRQ	0
MEIGLAVGCAFLSSALNVLFDRLAPNGDLLKMFKRDKCDVRLLKKLKMTLRSLQIVLSDAENKQASNPSVRDWLNELRDAVESAENLIEEVNYEVLRLKVEGQHQNLGETSNQKVSDCNMCLSDDFFLNIKEKLEDTIETLEELEKQIGRLDLTKYLDSGKQETRESSTSVVDESDILGRQKEIEGLIDRLLSEDGKNLTVVPVVGMGGVGKTTLAKAVYNDEKVKNHFGFKAWICVSEPYDILRITKELLQEFGLMVDNNLNQLQVKLKEGLKGKKFLIVLDDVWNENYKEWDDLRNLFVQGDVGSKIIVTTRKESVALMMGCGAINVGTLSSEVSWALFKRHSFENRDPEEYSEFQEVGKQIANKCKGLPLALKTLAGILRSKFEVNEWRDILRSEI…	MPKRNYDTAFSTPMSNVRRRLTFDTPLSLPATAGSVPASAKRRRWTNRPMWRKPRYYRLYRSPDVPRGCEGPCKVQSFEAKHDISHVGKVICVTDVTRGMGITHRVGKRFCVKSIWVTGKIWMDENIKTKNHTNTVMFKLVRDRRPFGTPQDFGQVFNMYDNEPSTATVKNDLRDRYQVVRKFQATVTGGQYASKEQATVSKFYRVNNYVVYNHQEAAKYENHTENALLLYMACTHASNPVYATLKIRIYFYDSISN	0
MAPAVSASQGVIMRSLTSKLDSLLLQPPEPPPPAQPSSLRKGERKKILLLRGDLRHLLDDYYLLVEPPSDTAPPPDSTAACWAKEVRELSYDVDDFLDELTTQLLHHRGGGDGSSTAGAKKMISSMIARLRGELNRRRWIADEVTLFRARVKEAIRRHESYHLGRRTSSSRPREEDDDDDREDSAGNERRRFLSLTFGMDDAAVHGQLVGRDISMQKLVRWLADGEPKLKVASIVGSGGVGKTTLATEFYRLHGRRLDAPFDCRAFVRTPRKPDMTKILTDMLSQLRPQHQHQSSDVWEVDRLLETIRTHLQDKRYFIIIEDLWASSMWDIVSRGLPDNNSCSRILITTEIEPVALACCGYNSEHIIKIDPLGDDVSSQLFFSGVVGQGNEFPGHLTEV…	MQPTAIRSTVGLPGADMTADLRDPAPVAVPAHSAADAAAPPPGALQTIVGRPPRPDGPRHRRAQSLPARLTPAQRGMLAELGVADTSVLTPTETAVLRELRLHRPPLPLDTLLFTDPNKDPDDVVTYTIAKQLQAEGFLRLTDVVVTLGDADMRSQRAQLAKGVFDRLALPEVRVARGQDYPMTSTQAREHSKFLAEGAALRAAPDAVHTDGVRAMRERLATSPHKLGMVVIAGMTDASALLAEAGDLVREKLASITIMGGIDPARDADGLVQPDTRAYNNATDIHAARALYRRAQQLGIPLRILSKEAAYRAAVPPAFYEGIARNGHPVGEYLRDVQKNALKGLWEGIQANLIPGLDTAWFFRTFVAAQPQDPAAADQQGAMSFDAIWPQVTKLNLYD…	0
MSYLREVATAVALLLPFILLNKFWRPNSKDSIVNDDDDSTSEVDAIPDSTNPSGSFPSVEYDVFLSFRGPDTRKQFTDFLYHFLCYYKIHTFRDDDELRKGKEIGPNLLRAIDQSKIYVPIISSGYADSKWCLMELAEIVRRQEENPRRIILPIFYMVDPSDVRHQTGCYKKAFQKHANKFNGETIQNWKDALKKVGDLKGWHIGKDDTQGAIADEVSADIWSHISKENLILETDELVGIDDHITAVLEKLSLDSENVTMVGLYGMGGIGKTTTAKAVYNKISSCFDRCCFIDNIRETQDQKDGVVVLQKKLVSEILRIDSGSVGFNNDSGGRKTIKERVSRFKILVVLDDVDEKFKFEDMLGSPKDFISQSRFIITSRSMRVLGTLNENQCKLYEVGS…	MPYTVTSPSQLVYFGSVWADPITFIDLCTVALGNQFQTQNARTTVQQQFSDLFKTVPTRTNRFNDGENGFRVFRYNSTLDPLISALMNSFDTRNRIIEVDNPANPNTSEVASATQRVDDATVNIRACINNLMNELVRGTGMMNTASFETVSNLTWTTTTTT	0
MEKRKDNEEANNSLESFSALRKDAANVLDFLERLKNEEDQKAVDVDLIESLKLKLTFICTYVQLSYSDLEKFEDIMTRKRQEVENLLQPILDDDGKDVGCKYVLTSLAGNMDDCISLYHRSKSDATMMDEQLGFLLLNLSHLSKHRAEKMFPGVTQYEVLQNVCGNIRDFHGLIVNCCIKHEMVENVLSLFQLMAERVGRFLWEDQADEDSQLSELDEDDQNDKDPQLFKLAHLLLKIVPTELEVMHICYKTLKASTSTEIGRFIKKLLETSPDILREYLIHLQEHMITVITPNTSGARNIHVMMEFLLIILSDMPPKDFIHHDKLFDLLARVVALTREVSTLVRDLEEKLRIKESTDETNCATLKFLENIELLKEDLKHVYLKVPDSSQYCFPMSDGP…	MKLLGAASTGAITSFLLLVPAALGTQVYTCYRSQPLSKALIDDLARYATADQVYENDPGYGDRQVHKTHRFSKNKDATGSVDYLIQIVGPQNTIMVFEYSSHRWLECPLSEGMPRFNR	0
MEIGLAVGCAFLSSALNVLFDRLAPNGDLLKMFKRDKCDVRLLKKLKMTLRSLQIVLSDAENKQASNPSVRDWLNELRDAVESAENLIEEVNYEVLRLKVEGQHQNLGETSNQKVSDCNMCLSDDFFLNIKEKLEDTIETLEELEKQIGRLDLTKYLDSGKQETRESSTSVVDESDILGRQKEIEGLIDRLLSEDGKNLTVVPVVGMGGVGKTTLAKAVYNDEKVKNHFGFKAWICVSEPYDILRITKELLQEFGLMVDNNLNQLQVKLKEGLKGKKFLIVLDDVWNENYKEWDDLRNLFVQGDVGSKIIVTTRKESVALMMGCGAINVGTLSSEVSWALFKRHSFENRDPEEYSEFQEVGKQIANKCKGLPLALKTLAGILRSKFEVNEWRDILRSEI…	MPYTVTSPSQLVYFGSVWADPITFIDLCTVALGNQFQTQNARTTVQQQFSDLFKTVPTRTNRFNDGENGFRVFRYNSTLDPLISALMNSFDTRNRIIEVDNPANPNTSEVASATQRVDDATVNIRACINNLMNELVRGTGMMNTASFETVSNLTWTTTTTT	0
MSYLREVATAVALLLPFILLNKFWRPNSKDSIVNDDDDSTSEVDAIPDSTNPSGSFPSVEYEVFLSFRGPDTREQFTDFLYHFLCRYKIHTFRDDDELRKGEEIGPNLLRAIDQSKIYVPIISSGYADSKWCLMELAEIVRRQEEDPRRIILPIFYMVDPSDVRHQTGCYKKAFRKHANKFDGQTIQNWKDALKKVGDLKGWHIGKNDKQGAIADEVLADIWSHISKENLILETDELVGIDDHITAVLEKLSLDSENVTMVGLYGMGGIGKTTTAKAVYNKISSCFDRCCFIDNIRETQDQKDGVVVLQKKLVYEILRIDSGSVGFNNDSGGRKMIKERVSRFKILVVLDDVDEKFKFEDMLGSPKDFISQSRFIITSRSMRVLGTLNENQCKLYEVGS…	MASPAPAFSLANLLNGTYGVDTPEEVERVRSEQREEAAAACRNYKPLPAVDVSESVTEDAHSLRIPDGAPSEEVSVEFVTYGAEDYLEKSDDELLVAFETMVKPMRIGQLWCPAFNKCSFISSIAMARALLLAPSTSNRTMKCFEDLVAAIYTKSDFYYDDECEADDVQINISSRDVPGYSFEPWSRTSGFEPPPICEACDMIMYQCPCFDFNALKKSCAERTFADDYVIEGLDGVVDNATLLSNLGPFLVPVKCQYEKCPTPTVAIPPSLNRATDRVDINLVQSICDSTLPTHSNYDDSFHQVFGESADYSIDLDHVRLRQSDLIAKIPDSGHMIPVLNTGSGHKRVGTTKEVLTAIKKRNADVPELGDSVNLSRLSKAVAERFFISYINGNSLATSN…	0
METSSISTVEDKPPQHQVFINFRGADLRRRFVSHLVTALKLNNINVFIDDYEDRGQPLDVLLKRIEESKIVLAIFSGNYTESVWCVRELEKIKDCTDEGTLVAIPIFYKLEPSTVRDLKGKFGDRFRSMAKGDERKKKWKEAFNLIPNIMGIIIDKKSVESEKVNEIVKAVKTALTGIPPEGSHNAVVGALGNSNAGTSSGDKKHETFGNEQRLKDLEEKLDRDKYKGTRIIGVVGMPGIGKTTLLKELYKTWQGKFSRHALIDQIRVKSKHLELDRLPQMLLGELSKLNNPHVDNLKDPYSQLHERKVLVVLDDVSKREQIDALREILDWIKEGKEGSRVVIATSDMSLTNGLVDDTYMVQNLNHRDSLQLFHYHAFIDDQANPQKKDFMKLSEGFVH…	MRFLFLLVAVALASAEAAESAAMIHEEAGVSSFNTLTGGNQIQRSLRVYLGANEERGVGGVKLENILTIFVQRAKAKLPQGFTAAALGNWKGFSRRVDTVMEHYPKGLSEKAIKELRTAETKRFTDYAMLGPSDKYNLLRPMQGVDEAMIAPNLVSLTGRKNQVLGDAGGRSVVCNVVMRSEAEGGGILLISSSKLDKQDFILPKGGLEKGEIAYGAAKREVLEEGGVRYRSDIFIFYRWSVLTLVMALQVKVKKLKELGVTLVGDKTYESFLMRSKKVYEQWSESRRLRVWVRECQSIEIPGETQLTVRLLFN	0
MEIGLAVGGAFLSSALNVLFDRLAPNSDLLKMFKRDKRDVRLLKKLRMTLLGLQAVLSDAENKQASNPYVSQWLNELQDAVDGAENLIEEVNYEVLRLKVEGQCQNLGETSNQQVSDCNLCLSDDFFLNIKEKLEETIETLEELEKQIGRLDLTKYLDSGKQETRESSTSVVDESDILGRQNEIEGLIDRLLSEDGKNLTVVPVVGMGGVGKTTLAKAVYNDEKVKNHFGFKAWICVSEPYDILRITKELLQEFGLMVDNNLNQLQVKLKESLKGKKFLIVLDDVWNENYKEWDDLRNLFVQGDVGSKIIVTTRKESVALMMGCGAINVGTLSSEVSWDLFKRHSFENRDPKEHPELEEIGIQIAYKCKGLPLALKALAGILRSKSEVDEWRHILRSEI…	MLFYSLLFFFHTVAISAFTNIGTFSHPVYDYNPIPNHIHGDLKRRAYIERYSQCSDSQASEIRAALKSCAELASWGYHAVKNDNRLFRLIFKTDSTDIQNWVQKNFNEIYKECNRDADEISLTCHDKNVYTCVREGVHNLAYALINEKEIVICPPFFNNPVNSREITAGNQDTVILHEMVHIILKEWKDYGCEWHGIHKLDSTESIKNPDSYAIFAQCARYKYC	0
MVDAVVTVFLEKTLNILEEKGRTVSDYRKQLEDLQSKLKYMQSFLKDAERQKRTNETLRTLVADLRELVYEAEDILVDCQLADGDDGNEQRSSNAWLSRLHPARVPLQYKKSKRLQEINERITKIKSQPYFKFRTPSNVGRDNGTDRWSSPVYDHTQVVGLEGDKRKIKEWLFRSNDSQLLIMAFVGMGGLGKTTIAQEVFNDKEIEHRFERRIWVSVSQTFTEEQIMRSILRNLGDASVGDDIGTLLRKIQQYLLGKRYLIVMDDVWDKNLSWWDKIYQGLPRGQGGSVIVTTRSESVAKRVQARDDKTHRPELLSPDNSWLLFCNVAFAANDGTCERPELEDVGKEIVTKCKGLPLTIKAVGGLLLCKDHVYHEWRRIAEHFQDELRGNTSETDNVM…	MRLAYIFAVMAGALPYCNALHAAPGAKALNKIKTFPDFAAPSRMDGNRLLRRVDNEESETEEERGFNLKDTLKKLNPIKAAGKAKDKAKETEKITDADWKKLVEHLKIKGNKRS	0
MECKEEENGQTVIPIFYNVDPSHVRYQTESFGAAFAKHESKYKDDVEGMQKVQRWRTALTAAANLKGYDIRNGIESENIQQIVDCISSKFYHGDQMEYLAGDICWFGNGSRVIVTTRNKHLIEKDDAIYEVSTLPDHEAMQLFNMHAFKKEVPNEDFKELALEIVNHAKGLPLALKVWGCLLHKKNLSLWKITVEQIKKDSNSEIVEQLKISYDGLESEEQEIFLDIACFFRGEKRKEVMQILKSCDFGAEYGLDVLINKSLVFISENDRIEMHDLIRDMGRYVVKMQKLQKKRSRIWDVEDFKEVMIDYTGTMTVEAIWFSCFEEVRFNKEAMKKMKRLRILHIFDGFVKFFSSPPSSNSNDSEEEDDSYDLVVDHHDDSIEYLSNNLRWLVWNHYSW…	MRIALLQPAATPTTALATPAHTSAITPMEVPQPPGGNPPLRARPRRQAAVLPPLVPLDDSAMTGKQALVALDGEFSEQRLAEVQAHQITLQAAQSALAKQLPQATPAPRPDSIAARFAAGTLQPVYLDTAAFDEMTASLPEHSRAAAGPVLVDAQQGRIVFDLGHAFAPGDTFSDAARTALRKALDLRAHGLETPGWLKPAAPTPAQPRRKLQQAARYHGHEVPARDGGAAFFKPNDHHLVAGKDALLRKHRKELVHDAYFQAPSTRALGKDVMVHRGLFDNHAGIPENSLAAIDRAYEHGYRNLELDVEVSADGVPVLMHDFSIGRMTDDPQNRLVSQVPFAQLREMPLVIRNPVDGNFIKTDQSIAAVEQALEHALQKPEAMSVALDCKEDTGEAVA…	0
MAESFLFNIIERVLAKVSSIAVYEITLAWNVKIELRKLQSTLSTIKAVLLDANEQQAKNHEVRDWLEKLRDVVYDVDDLMDDLSTQLLLQMHFQKSFRKKVRKFFSSSNPIIYRFKIGRKVKEIRELLNEIADDRRNFHFTEHTYVIPAENTSREQTHSFVRASDIIGRDDDQENIVKQLIDSHDEENISVIPIVGLGGLGKTTLVKLVYNNNRVVQNFDLRMWVSISEDFNLSKVIEKILRSATGESFDHLDMDQLQGCLGEVLQQKRYLLVLDDVWNEDQHKWMDLRELLMNCSRGSKIVVTTRSKMVALITGTVPPYYLGGLADDDCLSLFLKCAFGGQDNLFPNLVEIGKEIVKKCGGVPLAVKTLGRLLYMKTDENEWLQIRDNEIWEIEQNKS…	MHTSTFLAALLAAASAVEAAQGSFRVPDIITPDWILHQARNNSLFTRWRPRSHFLAPAGWMNDPSGAFYDPATDLYHLQYQWHPNHANWGNVSWGHAVSKDLFHWKDIRDWRDDSSASLPSGRFENGPLSFFSGSSYPVNLNGKQDGTLLTFVTRLSDLPTSWLKPYKKNMEVQSMFRSKDAGQTWQELGPIIESPPKGWNVTGFRDPYVFPNPALDAIRGVGPHYYITLGSGIKGPNVPATFHGAARPGFLGPRMPLYAAPASDLRKWTFLGSLWESKPNASLGNPDITGAYGYNFETSGVFSLPIDKNAGNSLRNTAWFALMGTEGGNTTLHPHEHWAVWSRGHMAPTRGGGVKMTPTSSGAADWGITYAHTSFEDARRGNGNRRVMWGWANEDVNE…	0
MQVVTGAMGTLLPKLANLLTEEYKLHKNLRGEVLFLKAELESMEAALLKISEAPIDQPPDPQVKLWARDVRDLSYDIEDSVDKFMVRVDTDVREKSRSCFRGFIDRGVRLLTRAKVRHNIGTDIKEIKSQIKEVSERRDRYKVDSVATKPIGPTIDRFRLSAMYKKVTELVAIDETSDELVKRIMGEDDESKQKLKIVSIVGVGGLGKTTLANVVYERIITMFDCSAFVSISLNPDMERIFKNMLYQLDMGKYFDIHQKTWDEAQLINELREFLRNKRYFIVVDDIWDKSTWKMIKCSLPENEHGSGIITTTRILDVGKQVGGVYQLKPLSMLDSVKLFYLRIFGYEDKCPTELAQLSENILKKCGGLPLAIITIASMLACKIGKENLHKYWSKVYQSL…	MKISALFSVAALLSQSMTVLGYLFYRCGNDHITERALINQISMEHKKLTGQGSSADSFPGGRATAEVTFWEPSISNPGTYLDIKVKFDIYRQMLSFEVSSSGKRIPCEGDYGVEIPEEDLEVSDEPYYAN	0
MAASAALVFAGKSVATSAISFLVNKAFSYIDEYCKSENMDELKNRLLRAMPHIQAVFDVVNPELVREQSSGLDAWLWQLRDAVEAAEDAIDELEYYELEEKAKDQKVSEWGSPLGKMKHKFVRSFGPAINKTIKKISHRDTLKRLMKSVDDLDKAAVGVSDFLKLTDHLNGGSSTSSQQLMDNDRQTSSTSSATNFVGREKEKEQIIGWLANTSDELGETMVIKTNSIPIISVIGHGGMGKTALAQSICGQDEVVKHFKVIWTTISTSFDATSVTSKILEDATRVKPSSDHLEPLQRDLKEKLASINFLLVLDDVWEDKKRDEWEKLFAPLKELNTTGSKILLTTRMQSVADMAAKVMGVERDKFLTLQGLEDDKNLKLFGHHAFSGLNPRDDAYLMVI…	MPRALLAARSALEVVMRIAPLQPAATPTTALATPTQTSPTTPMEVPHVPGGNPPLGPRPRRQASMQPPLVPLNDSAMTGKQALVALDSEFSEQRLAEVQARQITVQALQSKLATHLAQAGIAPEKDSIAAKLAAGALQPVYLDRAAFKAMAKALPDCASAAAGPVLVDAQQGRIIFDLQRAFAPGDTFSDAAHTALRNALDLPGQGVENPDWLAAASQSHPARRKMQQTLKYHGHQIPAQHGGAGFYKPDDHRLLEGKATQLHEHLKQVVHENYLQAESTKSLGKDVMVHRGLYDFRNGIPENSLAAVDHAYAQGYRTVELDVQVSADGVPMMLHDFTVGRVLDDPDNPLVANTPFSQLHDQPLVIRNPVDGNFVQTTQRLSSIEEMLKHVVHTKPGMS…	0
MAASAALVFAGKSVATSAISFLVNKAFSYIDEYCKSENMDELKNRLLRAMPHIQAVFDVVNPELVREQSSGLDAWLWQLRDAVEAAEDAIDELEYYELEEKAKDQKVSEWGSPLGKMKHKFVRSFGPAINKTIKKISHRDTLKRLMKSVDDLDKAAVGVSDFLKLTDHLNGGSSTSSQQLMDNDRQTSSTSSATNFVGREKEKEQIIGWLANTSDELGETMVIKTNSIPIISVIGHGGMGKTALAQSICGQDEVVKHFKVIWTTISTSFDATSVTSKILEDATRVKPSSDHLEPLQRDLKEKLASINFLLVLDDVWEDKKRDEWEKLFAPLKELNTTGSKILLTTRMQSVADMAAKVMGVERDKFLTLQGLEDDKNLKLFGHHAFSGLNPRDDAYLMVI…	MQPTAIRSTVGLPGADMTADLRDPAPVAVPAHSAADAAAPPPGALQTIVGRPPRPDGPRHRRAQSLPARLTPAQRGMLAELGVADTSVLTPTETAVLRELRLHRPPLPLDTLLFTDPNKDPDDVVTYTIAKQLQAEGFLRLTDVVVTLGDADMRSQRAQLAKGVFDRLALPEVRVARGQDYPMTSTQAREHSKFLAEGAALRAAPDAVHTDGVRAMRERLATSPHKLGMVVIAGMTDASALLAEAGDLVREKLASITIMGGIDPARDADGLVQPDTRAYNNATDIHAARALYRRAQQLGIPLRILSKEAAYRAAVPPAFYEGIARNGHPVGEYLRDVQKNALKGLWEGIQANLIPGLDTAWFFRTFVAAQPQDPAAADQQGAMSFDAIWPQVTKLNLYD…	0
MGNFVCIEISGDQMLDRIIRCLCGKGYIRTLEKNLRALQREMEDLRATQHEVQNKVAREESRHQQRLEAVQVWLDRVNSIDIECKDLLSVSPVELQKLCLCGLCSKYVCSSYKYGKKVFLLLEEVKKLKSEGNFDEVSQPPPRSEVEERPTQPTIGQEEMLEKAWNRLMEDGVGIMGLHGMGGVGKTTLFKKIHNKFAEIGGTFDIVIWIVVSQSAKLSKLQEDIAEKLHLCDDLWKNKNESDKATDIHRVLKGKRFVLMLDDMWEKVDLEAIGIPYPSEVNKCKVAFTTRDQKVCGQMGDHKPMQVKCLKPEDAWELFKNKVGDNTLRSDPVIVELAREVAQKCRGLPLALNVIGETMASKTMVQEWEHAIDVLTRSAAEFSDMENNILPILKYSYDS…	MMHSIIFQTLLIITIVFSQVWGARSLVKIDWSGSEYTILGANHYEEPNTGAAAQFPGTMTVDDGRSPYIVRKLRNSSGKRFYVFTGHPQQPIVWNPHEEIEIQFNRKFLIAILTEFEADSQVFNHFARRQHR	0
MEIGLAVGGAFISSALNVLFDRLALHGDLFNMFQKHKHHVRLLKKLRMTLLGLQAVVSDAQNKQASNPYVSQWLNEIQDAVDGAENLIEEVNFEALRLKVEGQHQNFANTISNQQVSDLNRCLSDDFFPNIKEKLEDTIETLEELEKQIGRLGLREYLDSGKQDNRRPSTSLVDESDILGRQNEIEELIDRLLSDDANGKNLSVVPVVGMGGVGKTTLAKAVYNDEKVKDHFGLKAWICVSEPYDAVRITKELLQEISSSDCTGNSNLNQLQIKLKESLKGKKFLIVLDDVWNENYDEWDDLRNIFVQGDIGSKIIVTTRKESVALMMGCGAVNLGTLSSEVSWALFKRHSLENRGPEEHPELEEVGKQIAHKCKGLPLALKALAGILRSKSDLNEWRD…	MVKCTPLLALTVIVSAGSDALSDPTVKRLAKLATINQAPATQSNSDSKRVLRASDVPDEVAAGESRSPKSLWPWEVEDKLAPLKEKLISTSADDLEAGGSANKNALPMIWRWLWQNQIETKKTPIDEISKEVQTAMDLISSQATHEELNKAGVSVSDYVKALRFTLSDIDVVNRGMEYNIHLGNK	0
MPTNSENKAEPQVHYSEYEHEHPHKLCSSALLSRQTDLIKMAEVLASGATGLITSLLGKLASLLGDEYTLLREVRGDVEFLQAELSGMDDLLVRLVEMEKNGHGTKKWRVKLRELAYEVEDGIDSFTHRLGSARDRAGFVRGFMKQLNLMVRHQVARQIQELRDQIEVECARQMRYTQLGGGGSSSIDAAVADQIDCRVKALYVDPDHQLVGMDGPVASIVELLTMEEDESSARQLRIVSIFGPGGLGKTTLANQVHRKIKGQFDYAALVSVSQRPIRDILTKIAPSVIPTDSSSSLDTCQLIEIVKDFLQDKRYLIVFDDIWSTKMWENLMSVLPRNNKKSRVITTTRMSNVASSRSPRSNGHIYGMESLNDADSKELFSKIIFDHKGKCPKALDEIA…	MRVTTFNTFLLTLGTVAVVNAETGNKYIEKRAIDLSRERDPNFFDHPGIPVPECFWFMFKNNVRQDAGTCYSSWKMDMKVGPNWVHIKSDDNCNLSGDFPPGWIVLGKKRPGF	1
MDAPASFSLGAMGPLLRKLDSLLVAPEIRLPKPLKEGIELLKEDLEEIGVSLVEHSVVDSPTHKARFWMDEVRDLSYHIEDCIDTMFSMRSGGDDGKPRSERRHKVGRAKIDGFSKKPKPCTRMARIAELRALVREASERLERYQLGDVCGSSSPVVFTADGRARPLHHGVSANLVGVDEFKTKLNRWLSDEEGPHLKVAAIVGPAGIGKTALATELYRDHRWQFECRAFVRASRKPDMQRLLGGILSQVQRRQRSSDAYADSTVQSLIDNLREHLQDRRYLIIIDGLWETAVWNIANSAFPDVNSFSRILITADIEQVALECCGYKYDYIMRMEPLGSLDSKKVFFNKVFGSEDQCPPELKEVSNTILEKCGGLPLAIISIAGLLGSQPENPVLWDYV…	MRIALLQPAATPTTALATPAHTSAITPMEVPQPPGGNPPLRARPRRQAAVLPPLVPLDDSAMTGKQALVALDGEFSEQRLAEVQAHQITLQAAQSALAKQLPQATPAPRPDSIAARFAAGTLQPVYLDTAAFDEMTASLPEHSRAAAGPVLVDAQQGRIVFDLGHAFAPGDTFSDAARTALRKALDLRAHGLETPGWLKPAAPTPAQPRRKLQQAARYHGHEVPARDGGAAFFKPNDHHLVAGKDALLRKHRKELVHDAYFQAPSTRALGKDVMVHRGLFDNHAGIPENSLAAIDRAYEHGYRNLELDVEVSADGVPVLMHDFSIGRMTDDPQNRLVSQVPFAQLREMPLVIRNPVDGNFIKTDQSIAAVEQALEHALQKPEAMSVALDCKEDTGEAVA…	0
MNFNNELSDLKNRFLIRMVRGQRYSDVLRHRIDFFLWELKVLNCFLHLQSFTFASECGMLDNSQKMLEICKRINTPPPHNAFAYWKELICKTLCAISIQPYDGFAYWKKVIWKTKQEFRAKYSFPKTLLADNKVDDDDTNPEFVMEFINAVVGNLNVLVKINDPSSLLFVPGPKEQIEQVLKELKLLRFFVCFVSNKCIEPQYQHTTFYTHALIEASHIAMVVWLNLPMYGNRNQDLASSEVSCLLSDFMEMKIKSIQPGISRNNIYIDVLQALKSTMPQAQKKHAAESGIVEIPTHSLMVGLSDQMADLQEMLCLLKDDLIHLPILDLEFQPQDMDSVIIDAGLLIYSFYDMKGEEEDTTLEDINREFGFDLSINIEPIKVMIYLVMQKAFQCNLPRI…	MHRPITAGHTTSRLILDQSKQISRTPSESSAQSALSQQASMSSPVLERSKSAPTLLTAAQRTMLAQVGACNAHLTSDENMAINELRLHKPRLPKDTWFFTDPNKDPDDVVTYTLGKQLQAEGFVHITDVVATLGDAEVRSQRAEMAKGVFNKLELHDVHVSRGRDYAMNSLQSKEHAKFLLEGHALRAGPGEIHRDSLQDMSRRLARAPHGVGIVVIAGMSDINALITTCPDMVRERVDDITIMGGVEPLKDADGFVQPDARAYNNATDMDAARSLYRKAQELGIPLRIVTKEAAYKTAVSPSFYEGIAGSGHPVGHYLRDVQKSALKGLWEGIQAGLLPGLDDSWFFRTFMPNAQIEVAQLDKNKESSFEDIWPKVTKLNLYDPLTLLASVPGAAKLL…	0
MAYAALSSLIYTLQQLFKPNQSFVCQSCCTQQHVQSLCQNLSALQLFLDDTTTKDIETLKVCNYLISYSSYIYSIIINLSSFNFKVIEKRIRDVVYKAEDKVDSSLRSIILADCTENKEGACKFFEEELLKVEKDVDSLSKEVMQINVNKHGSRSAELTTIPPSPEKSTNEEHTIVGMEDEYNTILDRLTAQTDELTVIPIFGMGGIGKTTLARKVYDDSSIRSRFDRHVWVTTSEEFNERRMLLEVVSSITTGSNQEKSDDQLMEIVYRGLKGRRFLIVIDDIWSTEAWDQMQRIFPNDDNKSRILLTTRLKYVADYVSSPDFPPHSKSFLSLDDSWNLFTEKVFNKDTCPPHLEETGKHIVQQCRGLPLSVVVVAGLVGKMDPTHDNWENVEENLNS…	MQPTAIRSTVGLPGADMTADLRDPAPVAVPAHSAADAAAPPPGALQTIVGRPPRPDGPRHRRAQSLPARLTPAQRGMLAELGVADTSVLTPTETAVLRELRLHRPPLPLDTLLFTDPNKDPDDVVTYTIAKQLQAEGFLRLTDVVVTLGDADMRSQRAQLAKGVFDRLALPEVRVARGQDYPMTSTQAREHSKFLAEGAALRAAPDAVHTDGVRAMRERLATSPHKLGMVVIAGMTDASALLAEAGDLVREKLASITIMGGIDPARDADGLVQPDTRAYNNATDIHAARALYRRAQQLGIPLRILSKEAAYRAAVPPAFYEGIARNGHPVGEYLRDVQKNALKGLWEGIQANLIPGLDTAWFFRTFVAAQPQDPAAADQQGAMSFDAIWPQVTKLNLYD…	0
MEHEQLLKYFDYYLTTISTKLAAGQLTDDRERHCFAFMEMELAAIVRSLRTPPTPSHGVDGHDRQTWLQELRRLASEIEHLMANHGEADHHPPTRFVLLRRATRCFRVRRRMGMDLYSQFQEEAHQLHLAAEDPCMCKHLRSHPPPPEGVAGGDHLVGIKGPAKKLLRWLMNAETSLQFMAIVGPIGVGKTALAMEVHSRVRCQPKYFEFCAIANLSRRREPVRTRLFLRSILSQITDLEESSSSHNSESETNEELAAHIWKHLQYKRYFILIDDISKDSDWGIINDAFPTNHCGSRILLTTRNELIANFCNSNYDGEVHTMKPLSDSNSDRLLRTKAFGSMDYCPPDNLKLLCEEISKICGGIPLYVTSMAEWLKQHQPQHESSAVPAEEQARLLLKR…	MKLLISIFIGFLAISTSQQEDVSTPAPNFPDFCSNPNLNKNAKVKACCDAVTKAANAGSYSGADGPVPDECTLKSCGRVCNRFFHKKGENRVTEMPESKTTESESSEECECGDSGDETTTGAQPTPRNVYPSGPEPSTSGGQVASHKPPAAPSTPHPGCHQPPAAPTTKPPRNPYPSGPEPTPKQPGYPQGRASTPKQPGYPQGPASPTPRNVYPSGPEPSTPGGKVASHKPPAAPSTPQPGYPQPPAAPTTKPPRNPYPSGPEPTPKQPAPSSPTPPSSAPSVPAPPSGQYPPGSNVTSNSLTVPPLYTTKETCLPLTPDMPGVVDQWLNKPKTGRFVWHALTNAHSYGGECGLGIQYPYHACVGRDLWSPVKKWVRSCLTDIPNHYIRNDQVCVNKC…	0
MAELMATMVVGPLLSMVKDKASSYLLEQYKVMEGMEEQHEILKRKLPAILDVIADAEEQAAKHREGAKAWLEELRKVAYQANDVFDEFKYEALRRKAKAKGHYKKLGSIVVIKLIPTHNRILFRYRMGNKLRMILNAIEVLIAEMNAFRLKFRPEPPMSSIKWRKTDSKISNLSMDIANKSRKKDKEEIVNRLLAQASNGDLTVIPIVGMGGMGKTTLAQLVYNDPEIQKHFQLLLWLCVSDNFDVDSLAKRIVEAAPKEMNKKNDNGGAKKLPQDELKEVVSGQRYLLILDDVWNRDASKWEALKYNLKHGGSGSSVLTTTRDQAVAQLMAPAQEVYDLKNLNESFIEEIIKRSAFNSEQERPPPELLEMVGDIAKKCSGSPLAATALGSTLHTKTTK…	MRFLFLLVAVALASAEAAESAAMIHEEAGVSSFNTLTGGNQIQRSLRVYLGANEERGVGGVKLENILTIFVQRAKAKLPQGFTAAALGNWKGFSRRVDTVMEHYPKGLSEKAIKELRTAETKRFTDYAMLGPSDKYNLLRPMQGVDEAMIAPNLVSLTGRKNQVLGDAGGRSVVCNVVMRSEAEGGGILLISSSKLDKQDFILPKGGLEKGEIAYGAAKREVLEEGGVRYRSDIFIFYRWSVLTLVMALQVKVKKLKELGVTLVGDKTYESFLMRSKKVYEQWSESRRLRVWVRECQSIEIPGETQLTVRLLFN	0
METSSISTVEDKPPQHQVFINFRGADLRRRFVSHLVTALKLNNINVFIDDYEDRGQPLDVLLKRIEESKIVLAIFSGNYTESVWCVRELEKIKDCTDEGTLVAIPIFYKLEPSTVRDLKGKFGDRFRSMAKGDERKKKWKEAFNLIPNIMGITIDKKSVESEKVNEIVKAVKTALTGIPPEGSHNAVVGALGNSNAGTSSGDKKHETFGNEQRLKDLEEKLDRDKYKGTRIIGVVGMPGIGKTTLLKELYKTWQGKFSRHALIDQIRVKSKHLELDRLPQMLLGELSKLNNPHVDNLKDPYSQLHERKVLVVLDDVSKREQIDALREILDWIKEGKEGSRVVIATSDMSLTNGLVDDTYMVQNLNHRDSLQLFHYHAFIDDQANPQKKDFMKLSEGFVH…	MSSSVYESIIQTRASVWGSTASGKAVVDSYWIHELGTGSQLVQTQLYSDSRSKSSFGYTAKVGDLPCEEEEILSQHVHIPIFDDIDFSINIDDSVLALSVCSNTVNANGVKHQGHLKVLSPAQLHSIGSTMNRSDITDRFQLQEKDIIPNDRYIEAANKGSLSCVKEHTYKIEMCYNQALGKVNVLSPNRNVHEWLYSFKPNFNQVESNNRTVNSLAVKSLLMSAENNIMPNSQAFVKASTDSHFKLSLWLRVPKVLKQISIQKLFKVAGDETNKTFYLSIACIPNHNSVETALNITVICKHQLPIRKCKAPFELSMMFSDLKEPYNIVHDPSYPQRIVHALLETHTSFAQVLCNNLQEDVIIYTLNNHELTPGKLDLGERTLNYSEDAYKRKYFLSKT…	0
MAFSSASSSSSPQSSLYTGEWEYDVFLCFRGDDTRDGFTSHLLSALSDKKIRAFIDEKLEKTESIDELISILQRCPLSVVVFSERFADSIWCLEEVVTIAERMEKVGHRVLPVFYKVDPSDVKDKSHRTGPKRWMDALKAVAKCAGHTSQAIKIESELIKAVVETVQKQLIDMSPSINRNNLVAMGSRIFEVERLLAMDKLDDTCIIGLWGMGGVGKTTLAEACYDRVTSSNKGIKHLFIRNVNEMCEKHHGVDKIVHKLYSKLLDENNIDREDLNIAYRRERLSRLRVFVVLDNVETLEQLEKLALGYVFNLSKVFAAGSRIIITTRNKKVLQNAMAKIYNVECLNDKESIRLFSLHAFKQDRPQDNWMGKSRLATSYCKGNPLALKILGGALFDEDV…	MHFSTIFIPFALAALKVSAAPARFCVYYDGHLPATRVLLMYVRIGTTATITARGHEFEVEAKDQNCKVILTNGKQAPDWLAAEPY	0
MAEAFVSFGLEKLWDLLSRESERLQGIDEQLDGLKRQLRSLQSLLKDADAKKHGSDRVRNFLEDVKDLVFDAEDIIESYVLNKLRGEEKGIKKHVRRLACFLTDRHKVASDIEGITKRISEVIGEMQSLGIQQQIIDGGRSLSLQERQRVQREIRQTYPDSSESDLVGVEQSVTELVCHLVENDVHQVVSIAGMGGIGKTTLARQVFHHDLVRRHFDGFAWVCVSQQFTQKHVWQRILQELQPHDGDILQMDESALQPKLFQLLETGRYLLVLDDVWKKEDWDRIKAVFPRKRGWKMLLTSRNEGVGIHADPTCLTFRASILNPEESWKLCERIVFPRRDETEVRLDEEMEAMGKEMVTHCGGLPLAVKVLGGLLANKHTVPEWKRVSDNIGSQIVGGS…	MKLLISIFIGFLAISTSQQEDVSTPAPNFPDFCSNPNLNKNAKVKACCDAVTKAANAGSYSGADGPVPDECTLKSCGRVCNRFFHKKGENRVTEMPESKTTESESSEECECGDSGDETTTGAQPTPRNVYPSGPEPSTPGGKVASHKPPAAPSTPQPGYPQPPAAPTTKPPRNPYPSGPEPTPKQPAPSSPTPPSSAPSVPAPPSGQYPPGSNVTSNSLTVPPLYTTKETCLPLTPDMPGVVDQWLNKPKTGRFVWHALTNAHSYGGECGLGIQYPYHACVGRDLWSPVKKWVRSCLTDIPNHYIRNDQVCVNKCVKIEYKNKTLIMPIMDETDYLKPYELDISEPAFKYLEMNPNAGWCTATVTYIRCEKLGN	0
MAPAVIASQGVIMRSLTSKLDSLLLQPPEPPPPAQPSSLRKGERKKILLLRGDLRHLLDDYYLLVEPPSDTAPPPDSTAACWAKEVRELSYDVDDFLDELTTQLLHHRGGGDGSSTAGAKKMISSMIARLRGELNRRRWIADEVTLFRARVKEAIRRHESYHLGRRTSSSRPREEDDDDDREDSAGNERRRFLSLTFGMDDAAVHGQLVGRDISMQKLVRWLADGEPKLKVASIVGSGGVGKTTLATEFYRLHGRRLDAPFDCRAFVRTPRKPDMTKILTDMLSQLRPQHQHQSSDVWEVDRLLETIRTHLQDKRYFIIIEDLWASSMWDIVSRGLPDNNSCSRILITTEIEPVALACCGYNSEHIIKIDPLGDDVSSQLFFSGVVGQGNEFPGHLTEV…	MLFYSLLFFFHTVAISAFTNIGTFSHPVYDYNPIPNHIHGDLKRRAYIERYSQCSDSQASEIRAALKSCAELASWGYHAVKNDNRLFRLIFKTDSTDIQNWVQKNFNEIYKECNRDADEISLTCHDKNVYTCVREGVHNLAYALINEKEIVICPPFFNNPVNSREITAGNQDTVILHEMVHIILKEWKDYGCEWHGIHKLDSTESIKNPDSYAIFAQCARYKYC	1
MTNCEKDEEFVCISCVEEVRYSFVSHLSEALRRKGINNVVVDVDIDDLLFKESQAKIEKAGVSVMVLPGNCDPSEVWLDKFAKVLECQRNNKDQAVVSVLYGDSLLRDQWLSELDFRGLSRIHQSRKECSDSILVEEIVRDVYETHFYVGRIGIYSKLLEIENMVNKQPIGIRCVGIWGMPGIGKTTLAKAVFDQMSSAFDASCFIEDYDKSIHEKGLYCLLEEQLLPGNDATIMKLSSLRDRLNSKRVLVVLDDVCNALVAESFLEGFDWLGPGSLIIITSRDKQVFRLCGINQIYEVQGLNEKEARQLFLLSASIMEDMGEQNLHELSVRVISYANGNPLAISVYGRELKGKKKLSEMETAFLKLKRRPPFKIVDAFKSSYDTLSDNEKNIFLDIAC…	MWRLFLALIAATAILVHSPASALTTSTTGMTQTTPSLSVPVYVGKPSKDFSTRHLRIRHMKDDKVGDSEKNEERLIKTFESWVRYKLLQLHPKFRQVKLHPGRVFTLLGLDGLHEMAIYHPGWKRYVDYSQKWRSNNRLKRF	0
MECKEEENGQTVIPIFYNVDPSHVRYQTESFGAAFAKHESKYKDDVEGMQKVQRWRTALTAAANLKGYDIRNGIESENIQQIVDCISSKFCTNAYSLSFLQDIVGINAHLEKLKSKLQIEINDVRILGIWGIGGVGKTRIAKAIFDTLSYQFEASCFLADVKEFAKKNKLHSLQNILLSELLRKKNDYVYNKYDGKCMIPNRLCSLKVLIVLDDIDHGDQMEYLAGDICWFGNGSRVIVTTRNKHLIEKDDAIYEVSTLPDHEAMQLFNMHAFKKEVPNEDFKELALEIVNHAKGLPLALKVWGCLLHKKNLSLWKITVEQIKKDSNSEIVEQLKISYDGLESEEQEIFLDIACFFRGEKRKEVMQILKSCDFGAEYGLDVLINKSLVFISENDRIEMH…	MLFYSLLFFFHTVAISAFTNIGTFSHPVYDYNPIPNHIHGDLKRRAYIERYSQCSDSQASEIRAALKSCAELASWGYHAVKNDNRLFRLIFKTDSTDIQNWVQKNFNEIYKECNRDADEISLTCHDKNVYTCVREGVHNLAYALINEKEIVICPPFFNNPVNSREITAGNQDTVILHEMVHIILKEWKDYGCEWHGIHKLDSTESIKNPDSYAIFAQCARYKYC	0
MEIGLAVGSAVGGAFLNVLFDRLARRVELLKMFHDDGLLEKLENILLGLQIVLSDAENKQASDQLVRQWLNKLQSAVDSAENLMEQVNYEALKLKVEGQHQNLAETCNQQVFRFFSECCGRRLSDDFFLNIKEKLENTIKSLEELEKQIGRLGLQRYFDSGKKLETRTPSTSVVESDVFGRKNEIEKLIDHLMSKEASEKNMTVVPIVGMGGMGKTTLAKAAYNAEKVKNHFNLKAWFCVSEPYDAFRITKGLLQDMGSFDLNDDNNLNRLQVKLKEKLNGKRFLIVLDDVWNDNYNEWDDLRNIFVHGDIGSKIIVTTRKESVALMMSSGAINVGTLSDEASWALFKRHSLENKDPMEHPELEEVGKKIAAKCKGLPLALKTLAGLLRSESEVEGWRR…	MKINLSWKTYAVLSIVSLGGIHAMEDVPAELTGVSEGYTRFYRSPTASVTLSGLVNVKWDNEQMTMPLFKWIGGEQAEELHFCVHIAHSIGPKLNLARTLGTVNSNMDQHWAQAHRHSGATRRTIQDFHLFANDIPNFPDYIKIKLVPKT	0
MEIVTAILSPVAEHLMILPVARQIGYLFYYRRNIRSLENENKKLEGIRSGVQHRKDAEWRNLQVMPPHVENWLKDVNETTAEVAVLLRRRAEVERGCFYGWCPNLKSRHSLSRKAKKIEQAMIGLQDEGTRYAPSSCPAPLAVTVIHSDEFDSRKQKEEEVMTALKDEGITIVGICGMGGVGKTTLAEKVRARAKQERLFDYVVVLTISQQQPDIKKIQREIAEGVGLSLEGDDLLERGDRLRSRLMQKDSRVLVILDDVWKKVDLKRVGIPSGSDRNYWCKVILTTRLRDVCDDMEAKKKVHVEILCENEAWLLFRQKAGNSADDLSLPDIAEAVAKECKGLPLAIVTVAGALKGKTKRSWEDALLELKKAAPRNIRGVLADVYQPLKISYNHLGSDE…	MKINLSWKTYAVLSIVSLGGIHAMEDVPAELTGVSEGYTRFYRSSTASVILSGLVNVKWDNEQMTMPLFKWIGGEQAEELHFCVHIAHSSGRRLNSARTLGTVNSNMDQHWVEAYRSSGVTRCTIQDCHLFANDIPNFPDYIKIKLVPKT	0
MVGAEMLVAAAVSQVARKINDIVGVAQGEVKLCCNFSDDLEGIKDTLVYLETLLKNAENNSFGSDRANLRHWLGQIKSLAYDIEDIVDGYYSSKEQFDGGSYAQKGSLFCSLSNPMLLKGSMVYKMKSKREMLQQSQQLPNQYHFLSYINSAVHYFEEKQTTSYRNTDIAIVGRDADLDHLMDLLMQNSAEELCIIPIVGPVGFGKTSLAQLVFNDTRTEVFSFRIWVHVSMGNINLEKIGRDIVSQTTEKIEGNMQLQSIKNAVQRVLNKYSCLIIIDSLWGKDEEVNELKQMLLTGRHTESKIIVTTHSNKVAKLISTVPLYKLAALSEDDCLKIFSQRAMTGPGDPLFREYGEEIVRRCEGTPLVANFLGSVVNAQRQRREIWQAAKDKEMWKIEE…	MGNVCVGGSRMSHQVYSPDRADTPPRSERNTPDRRQRAAGDAERTQSMRLQQKINDLKPYVRHARGPIKAYGQAALDRASGKKTSVSFAELDATHLDAMVDIENQRNPGLNLRHFRDHKELIQAFQSGGPNSFRAIFPQTSPLTGQTVKHHVMADVRLHQGGAPTIIITEPAVIVGDRYQQLQRHNLTLEDLSESGVPLSQVAIIETQAQKTNDDCVMYSLNYAIKAHKNAAQFDDIHHGLQHGTLSTESESRAQTTLGALEANLTYSVMHAHAAFGADVLPVDFYKHGASLTQAKQLMKRPDGRMAGRVNSEGHSEAENLVQRNQAFRVKRRELLDDEAPSNTQFSASIDGFRLQEIKRVLAEEQR	0
MEKRKDNEEANNSLVLFSALSKDIADVLVFLENEENQKALDKDQVEKLKLKMAFIYTYVQLSYSDFEQFEDIMTRKRQEVENLLQPLLDDDVLTSLTSNMDDCISLYKSDAIMMDEQLDFLLLNLYHLSKHRAKKMFPRLTQYEVLQNVCGNIRDFHGLIVNGCIKHEMVENVLPLFQLMAERVGHFLWEDQTDEDSDEDHQNDRDSRLFQLTHLLLKIVPTELEVMHICYTNLKASTSAEVGRFIKKLLETSPDILREYIIQLQGHMITVIHPSTSGARNIHVMMEFLLLILSDMPKDFIHHDKLFDLLAHVGVLTREVSTLVRDLEEKLRNKEGNNQTNCATLDLLENIELLKKDLKHVYLKAPDSSQCCFPMSDGPLFMHLLHMHLNDLLDSNAYS…	MGNVCVGGSRMSHQVYSPDRADTPPRSERNTPDRRQRAAGDAERTQSMRLQQKINDLKPYVRHARGPIKAYGQAALDRASGKKTSVSFAELDATHLDAMVDIENQRNPGLNLRHFRDHKELIQAFQSGGPNSFRAIFPQTSPLTGQTVKHHVMADVRLHQGGAPTIIITEPAVIVGDRYQQLQRHNLTLEDLSESGVPLSQVAIIETQAQKTNDDCVMYSLNYAIKAHKNAAQFDDIHHGLQHGTLSTESESRAQTTLGALEANLTYSVMHAHAAFGADVLPVDFYKHGASLTQAKQLMKRPDGRMAGRVNSEGHSEAENLVQRNQAFRVKRRELLDDEAPSNTQFSASIDGFRLQEIKRVLAEEQR	0
MADAFLSFAVQKLGDFLIQKVSLRKSLRDEIRWLINELLFIRSFLRDAEQKQCGDQRVQQWVFEINSIANDAVAILETYSFEAGKGASRLKACTCICRKEKKFYNVAEEIQSLKQRIMDISRKRETYGITNINNNAGEGPSNQVTKLRRTTSYVDEQDYIFVGFQDVVQTFLAQLLKAEPRRSVLSIYGMGGLGKTTLARKLYTSPDILNSFRTRAWICVSQEYNTMDLLRNIIKSIQGRTKETLDLLERMTEGDLEIYLRDLLKERKYLVVVDDVWQREAWESLKRSFPDGKNGSRVIITTRKEDVAERADDRGFVHKLRFLSQEESWDLFRRKLLDVRAMVPEMESLAKDMVEKCRGLPLAIVVLSGLLSHKKGLNQWQKVKDHLWKNIKEDKSIEI…	MKIAPVAINHSPLSREVPSHAATTQAKQTNLQSEAGDLDARKSSASSPETRALLATKTVLGRHKIEVPAFGGWFKKKSSKHETGGSSANADSSSVASDSTEKPLFRLTHVPYVSQGNERMGCWYACARMVGHSVEAGPRLGLPELYEGREGPAGLQDFSDVERFIHNEGLTRVDLPDNERFTHEELGALLYKHGPIIFGWKTPNDSWHMSVLTGVDKETSSITFHDPRQGPDLAMPLDYFNQRLAWQVPHAMLYR	0
MVDAVVTVFLERLLNTLVEEGRVVNEFRDQFEKLQDELQLMQCFLKDADKQKRKNQTLHGIMAKLRELIYESEDILADCQLQSREDNLFSNGCLARIYPPNLHFQNQTGKRLRKIHEKITDIKQSIISYLGPSITNDMGRIDACNDQMPRWSSPVYDHTQVVGLEDDTKKIKDWLYNADVGILKIGIVGMGGLGKTTIAQMVFNDREIEDRFERRMWISVSQSFDEEQIMRSMLRTLGDASVGDDRGELLRKINQYLLGKRYLIVMDDVWSLDGNWWSRISEGLPKGNGSSVIITTRLVGVLRKMEVSEARMHQPDILNGNNSWLLFRKIAFAASGGDCTKPELEKIGKEIVQKCNGLPLAIKAIGGMLLYKSHYHEWKRIADNFRDELGENDDTVMPS…	MKINLSWKTYAVLSIVSLGGIHAMEHVPAELTRVSEGYTRFYRSPTASVILSGLVKVKWDNEQMTMPLFKWIGGEQAEELHFDVHIAHSSGPKLNRARTLGTVNSNMDQHWAQAHRNSGASRRTIQDCHLFENDIPNFPDYIKIKLVPKT	0
METSSISTVEDKPPQHQVFINFRGADLRRRFVSHLVTALKLNNINVFIDDYEDRGQPLDVLLKRIEESKIVLAIFSGNYTESVWCVRELEKIKDCTDEGTLVAIPIFYKLEPSTVRDLKGKFGDRFRSMAKGDERKKKWKEAFNLIPNIMGITIDKKSVESEKVNEIVKAVKTALTGIPPEGSHNAVVGALGNSNAGTSSGDKKHETFGNEQRLKDLEEKLDRDKYKGTRIIGVVGMPGIGKTTLLKELYKTWQGKFSRHALIDQIRVKSKHLELDRLPQMLLGELSKLNNPHVDNLKDPYSQLHERKVLVVLDDVSKREQIDALREILDWIKEGKEGSRVVIATSDMSLTNGLVDDTYMVQNLNHRDSLQLFHYHAFIDDQANPQKKDFMKLSEGFVH…	MRTFSLVSLAAILNYLTLPSAVGSGPVANASSYKCHDRVIGPVTLNDQIEKAYREALEAGTSPNGLRKGQKFGSRYFNVILKRGEENIKVDFFVGINYLKEIIYLQAYVQSVLLDCYPTTERPQLNIILH	0
MAEAFVSFGLEKLWDLLSRESERLQGIDGQLDGLKRQLRSLQSLLKDADAKKHGSDRVRNFLEDVKDLVFDAEDIIESYVLNKLSGKGKGVKKHVRRLACFLTDRHKVASDIEGITKRISEVIGEMQSFGIQQIIDGGRSLSLQERQRVQREIRQTYPDSSESDLVGVEQSVKELVGHLVENDVHQVVSIAGMGGIGKTTLARQVFHHDLVRRHFDGFAWVCVSQQFTQKHVWQRILQELQPHDGDILQMDEYALQRKLFQLLEAGRYLVVLDDVWKKEDWDVIKAVFPRKRGWKMLLTSRNEGVGIHADPTCLTFRASILNPEESWKLCERIVFPRRDETEVRLDEEMEAMGKEMVTHCGGLPLAVKALGGLLANKHTVPEWKRVFDNIGSQIVGGSW…	MVKCTPLLALTVIVSAGSDALSDPTVKRLAKLATINQAPATQSNSDSKRVLRASDVPDEVAAGESRSPKSLWPWEVEDKLAPLKEKLISTSADDLEAGGSANKNALPMIWRWLWQNQIETKKTPIDEISKEVQTAMDLISSQATHEELNKAGVSVSDYVKALRFTLSDIDVVNRGMEYNIHLGNK	0
MADAFLSFAVQKLGDFLIQKVSLRKSLRDEIRWLINELLFIRSFLRDAEQKQCGDQRVQQWVFEINSIANDAVAILETYSFEAGKGASRLKACTCICRKEKKFYNVAEEIQSLKQRIMDISRKRETYGITNINNNAGEGPSNQVTKLRRTTSYVDEQDYIFVGFQDVVQTFLAQLLKAEPRRTVLSIYGMGGLGKTTLARKLYTSPDILNSFRTRAWICVSQEYNTMDLLRNIIKSIQGRTKETLDLLERMTEGDLEIYLRDLLKERKYLVVVDDVWQREAWESLKRSFPDGKNGSRVIITTRKEDVAERADDRGFVHKLRFLSQEESWDLFRRKLLDVRAMVPEMESLAKDMVEKCRGLPLAIVVLSGLLSHKKGLNQWQKVKDHLWKNIKEDKSIEI…	SDGWTCAGSDFDGDQVRGQARHWVGQQKTKFSEFHTHNDVPLCYFELGEGNQLTQSYTGFRAYCDEPGDVYNLRYLDVSSRTWVLCTHYDNDFESDYR	0
MAESFLFNIIERVLAKVSSIAVYEITLAWNVKIELRKLQSTLSTIKAVLLDANEQQAKNHEVRDWLEKLRDVVYDVDDLMDDLSTQLLLQMHFQKSFRKKVRKFFSSSNPIIYRFKIGRKVKEIRELLNEIADDRRNFHFTEHTYVIPAENTSREQTHSFVRASDIIGRDDDQENIVKQLIDSHDEENISVIPIVGLGGLGKTTLVKLVYNNNRVVQNFDLRMWVSISEDFNLSKVIEKILRSATGESFDHLDMDQLQGCLGEVLQQKRYLLVLDDVWNEDQHKWMDLRELLMNCSRGSKIVVTTRSKMVALITGTVPPYYLGGLADDDCLSLFLKCAFGGQDNLFPNLVEIGKEIVKKCGGVPLAVKTLGRLLYMKTDENEWLQIRDNEIWEIEQNKS…	MKIVLPHLAIALLSIVAPALAVIFDCSGVIINGDVVRRVQATGNRASISKSSFIHGDSTRTYEYFDIHPNGQYSRDYTGFACFSDTSLPKPDVREHREDAWWPCSSSVI	0
MAEAFIQVLLDNLTSFLKGELTLLFGFQDEFQRLSSMFSTIQAVLEDAQEKQLNNKPLENWLQKLNAATYEVDDILDEYKTKATRFSQSEYGRYHPKVIPFRHKVGKRMDQVMKKLKAIAEERKNFHLHEKIVERQAVRRETGSVLTEPQVYGRDKEKDEIVKILINNVSDAQHLSVLPILGMGGLGKTTLAQMVFNDQRVTEHFHSKIWICVSEDFDEKRLIKAIVESIEGRPLLGEMDLAPLQKKLQELLNGKRYLLVLDDVWNEDQQKWANLRAVLKVGASGASVLTTTRLEKVGSIMGTLQPYELSNLSQEDCWLLFMQRAFGHQEEINPNLVAIGKEIVKKSGGVPLAAKTLGGILCFKREERAWEHVRDSPIWNLPQDESSILPALRLSYHQL…	MHYITPIILMSIGKFLGMILGAGSLVGAMTPHHQSNCNSPCLVFVTFTKKCDSCQFNTKFTNLMSCTSCRKSSVVYEECSTKGCPANWHKSTCQEPKFERGVLHSLCANCQKHTKATPTISCKNCKNSASTYPYCSSPECHRRW	0
MAEAFIQVLLDNLTSFLKGELVLLFGFQDEFQRLSSMFSTIQAVLEDAQEKQLNNKPLENWLQKLNAATYEVDDILDEYKTKATRFSQSEYGRYHPKVIPFRHKVGKRMDQVMKKLKAIAEERKNFHLHEKIVERQAVRRETGSVLTEPQVYGRDKEKDEIVKILINNVSDAQHLSVLPILGMGGLGKTTLAQMVFNDQRVTEHFHSKIWICVSEDFDEKRLIKAIVESIEGRPLLGEMDLAPLQKKLQELLNGKRYLLVLDDVWNEDQQKWANLRAVLKVGASGASVLTTTRLEKVGSIMGTLQPYELSNLSQEDCWLLFMQRAFGHQEEINPNLVAIGKEIVKKSGGVPLAAKTLGGILCFKREERAWEHVRDSPIWNLPQDESSILPALRLSYHQL…	MKINLSWKTYAVLSIVSLGGIHAMEHVPAELTGVSEGYTRFYRSSTASVVLSGLVKVKWDNEQMTMPLFKWIGGEQAEELHFCVHIAHSSGPKLNRARTLGTVNSNMDQHWAQAYSHSGATRRTIQDCHLFENDIPNFPDYIKIKLVPKT	0
MAPAVIASQGVIMRSLTSKLDSLLLQPPEPPPPAQPSSLRKGERKKILLLRGDLRHLLDDYYLLVEPPSDTAPPPDSTAACWAKEVRELSYDVDDFLDELTTQLLHHRGGGDGSSTAGAKKMISSMIARLRGELNRRRWIADEVTLFRARVKEAIRRHESYHLGRRTSSSRPREEDDDDDREDSAGNERRRFLSLTFGMDDAAVHGQLVGRDISMQKLVRWLADGEPKLKVASIVGSGGVGKTTLATEFYRLHGRRLDAPFDCRAFVRTPRKPDMTKILTDMLSQLRPQHQHQSSDVWEVDRLLETIRTHLQDKRYFIIIEDLWASSMWDIVSRGLPDNNSCSRILITTEIEPVALACCGYNSEHIIKIDPLGDDVSSQLFFSGVVGQGNEFPGHLTEV…	MAWKDCIIQRYKDGDVNNIYTANRNEEITIEEYKVFVNEACHPYPVILPDRSVLSGDFTSAYADDDESCYRHHHHHH	0
MVDALVSVFVERLLKALVTQSRIVFELKDQFEKLKSELQLMQSFLMDADRLKRKHQTLRTIIGSLRELVYEAEDILADCESRSKDEEQFVGRCTMCFSPSFSELPFLYQTGKRLREINQKVTDIKGNISSYLGVSFFGQTSTIAEAQNNQISRWSSSLYQHTQVVGLEEHTQKIKEWIFAANHGLLAVGIVGMGGLGKTTTAQRVFNDREVEDHFEKRMWVSVSQTFTVEQIMRSLLKNLGDGSVTDDKDELLHKIHQYLQGKRYLIVMDDVWSKDYSWWHCVSEGLPRGNGSSVIITTRIEEVARKMGVTEERTHSPKLLSEDNSWLLFRKIAFADTAGECTHPELASVGKEIVQKCKGLPLAIKAVGGIMLCKSPYLSEWRRIADNFREELVENDDS…	MKINLSWKTYAVLSIVSLGGIHAMEDVPAELTGVSEGYTRFYRSSTASVILSGLVNVKWDNEQMTMPLFKWIGGEQAEELHFCVHIAHSSGRRLNSARTLGTVNSNMDQHWVEAYRSSGVTRCTIQDCHLFANDIPNFPDYIKIKLVPKT	0
MEKRKDNEEANNSLVLFSALSKDIADVLVFLENEENQKALDKDQVEKLKLKMAFIYTYVQLSYSDFEQFEDIMTRKRQEVENLLQPLLDDDVLTSLTSNMDDCISLYKSDAIMMDEQLDFLLLNLYHLSKHRAKKMFPRLTQYEVLQNVCGNIRDFHGLIVNGCIKHEMVENVLPLFQLMAERVGHFLWEDQTDEDSDEDHQNDRDSRLFQLTHLLLKIVPTELEVMHICYTNLKASTSAEVGRFIKKLLETSPDILREYIIQLQGHMITVIHPSTSGARNIHVMMEFLLLILSDMPKDFIHHDKLFDLLAHVGVLTREVSTLVRDLEEKLRNKEGNNQTNCATLDLLENIELLKKDLKHVYLKAPDSSQCCFPMSDGPLFMHLLHMHLNDLLDSNAYS…	MHINRTGSSQPSIELERFYSASQSLASSSVRELSPAEHANLQAITDYLKDHVFAAHKLPLSESAVDQDAVHAHNEQLDNIIDARARRLLDEGETPATIADTFAKAEKFDRMATTASTALRATPFAAASVLQYMQPAINKGDWLPTPLKPLTPFVSGALSGIMDQVGTTVMNRATGNLHYLSTPPEKLHDAMAASVKRHSPGVMRQAVDLGIAVQTYSARNAVRTVLAPALASRPAVQGAVDISVSAAGGLAANAGFGNRMHSVQARDHLRGGAFVLGIKDQEPKADLSEETDWLVAYNAIKSASYSGAALNAGKRVAGLPLDVATDGLKAVRSLVSATGLAQNGLALAGGFAGVGKLQEMATKNITDPATKAAVSQLTNMAASAGVFAAWTTAAVATDP…	0
MAETVLSMARSLVGSAISKATSAAAHEASLLLGVQKDIWYIKDELKTMQAFLRAAEVMKKKDELLKVWAEQIRDLSYDIEDCLDEFKVHIESQNLFYQMVKLRKRHLIATQIRNLKSRVEEVSSRNSRYNLVKPISSSNEDDMDCYAEDIRNQSTSNVDETELVGFSDSKIRLLELISANVNNGPTKVICVVGMGGLGKTALSRKIFESKEDIGKNFPCNAWITVSQSFNRIELLKDMIRQFLGSNSLDQVLQELQGKMVVQIPHLSDYLRKKLKEKRYFVVLDDLWSLDAWNWINDIAFPKNNNKGSRIVVTTRDVGLAEKCTTTSLVYHLEHLQMNDAITLLLRKTNRTHEDMGTNKNMQKIVEQIVNKCGRLPLAILTIGAVLATKQVLEWEKFYK…	MRLSTIILAVSAVTLVAGVNALCEAANVDQAMVMPLTYANSVSEDLNNADGKRYLRSSENEERLGGANMFNIKKLEDALNDTTYAKTLFRRWKRSGVNEDTITTKFKNLQISLDENALELIQSYRIWLNAHATKTNPKLFDRAKIKKALEDGTYANVLYGRWKRYGFESDDVFKRFQRMGVNKDDNLYQVYKNYVTWLNVHHPLKKSTLTTPEAFLFYPSRIQRAKSDPAFAETLFAKWKSSGLDEGPVYKKLWDMGLKKDNAIYKLYTDYVLWLDKHFPLPAKATN	0
MEIGLAVGCAFLSSALNVLFDRLAPNGDLLKMFKRDKCDVRLLKKLKMTLRSLQIVLSDAENKQASNPSVRDWLNELRDAVDTAENLIEEVNYEVLRLKVEGQHQNLGETSNQKVCDCNLCLSDDFFLNIKEKLEDTIETLEELEKQIGRLDLTKYLDSGKQETRESSTSVVDESDILGRQKEIEGLIDRLLSEDGKNLTVVPVVGMGGVGKTTLAKAVYNDEKVKNHFGFKAWICVSEPYDILRITKELLQEFGLMVDNNLNQLQVKLKEGLKGKKFLIVLDDVWNENYKEWDDLRNLFVQGDVGSKIIVTTRKKSVALMMGCGAINVGTLSSEVSWDLFKRHSFENRDPEEYSEFQEVGKQIANKCKGLPLALKTLAGILRSKFEVNEWRDILRSEI…	MNRISTSSVNSSFSYSAPAEEAQNRVSSAPTNSSPPGTTTAVAQASEGQKKPGAVLSMQAQRLRQLCESSSYQYRQNALLAKSFDAQRLDINTQAGPSNSPHLNALNKLQQRDFKPAAGGLEIPFTPKSLLGGGKRVYQIGSSSREVQVCPRGAGAALRQEIENKQLMVNNLTDELQDAIDEANPAEIANTSQQLRQARSDLAELQRRFAVLGNEDRRINQ	0
MAESFLFNIIERVLAKVSSIAVYEISLAWNVKTDLRKLQSTLSTIKAVLLDANEKQAKNHEVRDWLEKLRDVVYDVDDLMDDLSTQLLLQMHFQKSFGKKVRRFFSSSNPIIYRFKIGRRVKEIRELLNEIADDRRSFHFTEHNYLIPAENTSREQTHSSVRASDIIGRDADQENIVKQLIDSHNEENISVIPIVGLGGLGKTTLVKLVYNDNRVVQNFDLRMWVSISEDFSLRKIIEKILRSATGESFDHLDMDQLQGCLGNVLQLKRYLLVLDDVWNEDQHKWTDLRELLMNCASGSKIVVTTRSKMAALITGTVPLYYLEGLASDDCLSLFLKCAFGGQDNMFPNLVEIGKEIVKKCGGVPLAVKTLGRLLYTKTDENEWLQIRDNEIWEIEQKES…	MRFLFLLVAVALASAEAAESAAMIHEEAGVSSFKTLTGVNQIQRSLRVLLGADEERGVGGVSLKNILAPFKQTFQHPIAITAAALRELNDFKSLVNTVMKHYPKGLSEKAVQELRTAEEKRLTDYVFLGASDKNKLLREMDGVDEAKIASNLKSLTGRENQVLGEAGGRSVVCNVVMRPEAEGGGILLISSSKLDKLDFILPKGGLEKGEIAYKAAKREVLEEGGVR	0
MEIGLAVGGAFLSSALNVLFDRLAPHGDLLNMFQKNKNDVRLLKKLKMTLVGLQVVLSDAENKQASNQHVSQWFNELRGAVDGAENLMELVNYEALRLKVEGRHQNLAETSNQQVSDRKLNLSDDYFLDIKEKLEETIETLEDLQKQIGDLGLQKHLDLGKKLETRTPSTSLVDESKILGRMIEKERLIDRLLSSDSNGENLTVVPIVGMGGVGKTTLAKIVYNDKKVKDHFDLKAWFCVSEAYDAFRITKGLLQEIGSFDLKDDNNLNQLQVKLKESLKGKRFLVVLDDLWNDDCDEWDDLKNLFVQGAMGSKILVTTRKEDVALMMGNGAINVETLSDEVSWDLFKQHSLKNRDPEEHPELEEVGKRIADKCKGLPLALKALAGILCRKSEVYEWKN…	MSYTVNSPSQLVYLSSAWADPTDLLNLCTNSLGNQFQTQQARTTVQQQFSDVWKPTPQAGVRFPASGFKVYRYNAVLDPLITALLGTFDTRNRIIEVENQQNPTTAETLDATRRVDDATVAIRSAINNLANELVRGTGMYNQTSFESMAGLTWTTTPPSG	1
MVDAVVTVFLEKTLNILEEKGRTVSDYRKQLEDLQSKLKYMQSFLKDAERQKRTNETLRTLVADLRELVYEAEDILVDCQLADGDDGNEQRSSNAWLSRLHPARVPLQYKKSKRLQEINERITKIKSQPYFKFRTPSNVGRDNGTDRWSSPVYDHTQVVGLEGDKRKIKEWLFRSNDSQLLIMAFVGMGGLGKTTIAQEVFNDKEIEHRFERRIWVSVSQTFTEEQIMRSILRNLGDASVGDDIGTLLRKIQQYLLGKRYLIVMDDVWDKNLSWWDKIYQGLPRGQGGSVIVTTRSESVAKRVQARDDKTHRPELLSPDNSWLLFCNVAFAANDGTCERPELEDVGKEIVTKCKGLPLTIKAVGGLLLCKDHVYHEWRRIAEHFQDELRGNTSETDNVM…	MSRICGALFRGSLTADHPTHTPEDSPQTVPSPRSSSAHSPEIQELRSLQETRPARLGARSQSRSSKHGLQQCSSSPSDESFRLHAELAAWCERVETKPSLLAKLGCCAAPPVVGDHREQRREAMERIMRCLDAGQAGTQLTLRDLNLSQLPPGLHRLAHLRDLDVADNVNLTRLPEDLSLCKHLERINADGCSIAALPSKIGALKNLSEISLAFNELRTLPDSIGQCSSLTTIVVPGCKINKLPASLANLTQLKKLDVAANIELSELSPHMNLDDVAVHSTQTRLGLMHRIFKAPTFDPETRQRLSYQASALRDRWAALSHHLSPQARARVDQMREGASTTLSSQDHKASAAWKTATEKVSSWAEEGAPITLDRIFKLNQLLLPEGDDDNDPIGGQLRK…	1
MAESFLFNIIERVLAKVSSIAVYEISLAWNVKTDLRKLQSTLSTIKAVLLDANEKQAKNHEVRDWLEKLRDVVYDVDDLMDDLSTQLLLQMHFQKSFGKKVRRFFSSSNPIIYRFKIGRRVKEIRELLNEIADDRKSFHFTEHNYLIPAENTSREQTHSFVRASDIIGRDADQENIVKQLIDSRNEENISVIPIVGLGGLGKTTLVKLVYNDNRVVQNFDLRMWVSISEDFSLRKIIEKILRSATGESFDHLDMDQLQGCLGNVLQLKRYLLVLDDVWNEDQHKWTDLRELLMNCARGSKIVVTTRSKMAALITGTVPPYYLEGLASDDCLSLFLKCAFGGQDNMFPNLVEIGKEIVKKCGGVPLAVKTLGRLLYTKTDENEWLQIRDNEIWEIEQKES…	MAYTVSSANQLVYLGSVWADPLELQNLCTSALGNQFQTQQARTTVQQQFSDVWKTIPTATVRFPATGFKVFRYNAVLDSLVSALLGAFDTRNRIIEVENPQNPTTAETLDATRRVDDATVAIRASISNLMNELVRGTGMYNQALFESASGLTWATTP	0
MADAVVQIFLERLLITLTEQTGYVNEFRDQFERLQSELQFMQSFLADADRLKRKRNSQTLRTFMAELRELIYEAEDILADCHLQSRDEDQLSNVWLTFLYPPNISFRYQTGKRLREINDKITKIKHNIASFLNVPLFTRTDTMDARNDQMSRWSCPVYDHTLVVGLEGDTRKIKDWLFEAEEGILAIGVVGMGGLGKTTIAQKVFNDREIENWFERRMWVSVSQTFTEEQIMRSMLRNLGDASAGDDRGELLRKINQYLLGKRYLIVMDDVWGEDLAWWRRIYEGLPKGKGSSIIITTRNGKVSQKMGVKKARMHFPKFLSEDDSWLLFRKIAFAATEGECQHPSLEGVGKEIVEKCKGLPLAIKAVGGMMLYKPPTYNEWRRTADNFRDELAENDDSV…	MPRALLAARRIFEVIMRIGPLQPSVAHTAAPALPTHISTISPTQVPDMPGNTPPLRERPRRRAGNMPPLVPLNGSAMTGRPALVALDSEFSEQRLAEVQARQITVQTLQTKLATHLAQAGTAPKPDSIAARFAAGTLEPVYLDTAAFNAMSRGLPARARAAAGPVLIDAQQGRIIFNLQRAFAPGDTFSDAALAALGKQLNLSGHGLATPNWLQPAAGTPGRRKLQQAARYHGHEVPARDGGAGFFKANDHRLLEGKQALLRNHRKSLVHDHYFEAPSTRAFGKDVMVHRGLFDNHAGIPENSLASIDHAYEQGYRNLELDVEVSADGVPVLMHDFSIGRMAGDPQNRLVSQVPFAELREMPLVIRNPSDGNYVKTDQTIAGVEQMLEHVLKKPEPMSV…	0
MQVVTGAMGTLLPKLANLLTEEYKLHKNLRGEVLFLKAELESMEAALLKISEAPIDQPPDPQVKLWARDVRDLSYDIEDSVDKFMVRVDTDVREKSRSCFRGFIDRGVRLLTRAKVRHNIGTDIKEIKSQIKEVSERRDRYKVDSVATKPIGPTIDRFRLSAMYKKVTELVAIDETSDELVKRIMGEDDESKQKLKIVSIVGVGGLGKTTLANVVYERIITMFDCSAFVSISLNPDMERIFKNMLYQLDMGKYFDIHQKTWDEAQLINELREFLRNKRYFIVVDDIWDKSTWKMIKCSLPENEHGSGIITTTRILDVGKQVGGVYQLKPLSMLDSVKLFYLRIFGYEDKCPTELAQLSENILKKCGGLPLAIITIASMLACKIGKENLHKYWSKVYQSL…	MNRISTSSVNSSFSYSAPAEEAQNRVSSAPTNSSPPGTTTAVAQASEGQKKPGAVLSMQAQRLRQLCESSSYQYRQNALLAKSFDAQRLDINTQAGPSNSPHLNALNKLQQRDFKPAAGGLEIPFTPKSLLGGGKRVYQIGSSSREVQVCPRGAGAALRQEIENKQLMVNNLTDELQDAIDEANPAEIANTSQQLRQARSDLAELQRRFAVLGNEDRRINQ	0
MADAFLSFAVQKLGDFLIQQVSLRKNLRKEIEWLRNELLFIQSFLRDAELKQYGDQRVQQWVFEINSIANDVVAILETYTFEAGKGASRLKACACIYTKEKKFYNVAEEIQSLKQRIMDISRKRETYGITNINNNSGEGPSNQVRTLRRTTSYVDDQDYIFVGLQDVVQKLLAQLLKAEPRRTVLSIHGMGGLGKTTLARKLYNSSAILNSFPTRAWICVSQEYNTMDLLRNIIKSVQGRTKETLDLLERMTEGDLEIYLRDLLKERKYLVMVDDVWQKEAWDSLKRAFPDSKNGSRVIITTRKQDVAERADDIGFVHKLRFLSQEESWDLFRKKLLDVRSMVPEMENLAKDMVEKCRGLPLAIVVLSGLLSHKKGLNQWQKVKDHLWKNIKEDKSIEI…	MMHSIIFQTLLIITIVFSQVWGARSLVKIDWSGSEYTILGANHYEEPNTGAAAQFPGTMTVDDGRSPYIVRKLRNSSGKRFYVFTGHPQQPIVWNPHEEIEIQFNRKFLIAILTEFEADSQVFNHFARRQHR	0
MAASAALVFAGKSVATSAISFLVNKAFSYIDEYCKSENMDELKNRLLRAMPHIQAVFDVVNPELVREQSSGLDAWLWQLRDAVEAAEDAIDELEYYELEEKAKDQKVSEWGSPLGKMKHKFVRSFGPAINKTIKKISHRDTLKRLMKSVDDLDKAAVGVSDFLKLTDHLNGGSSTSSQQLMDNDRQTSSTSSATNFVGREKEKEQIIGWLANTSDELGETMVIKTNSIPIISVIGHGGMGKTALAQSICGQDEVVKHFKVIWTTISTSFDATSVTSKILEDATRVKPSSDHLEPLQRDLKEKLASINFLLVLDDVWEDKKRDEWEKLFAPLKELNTTGSKILLTTRMQSVADMAAKVMGVERDKFLTLQGLEDDKNLKLFGHHAFSGLNPRDDAYLMVI…	MHTSTFLAALLAAASAVEAAQGSFRVPDIITPDWILHQARNNSLFTRWRPRSHFLAPAGWMNDPSGAFYDPATDLYHLQYQWHPNHANWGNVSWGHAVSKDLFHWKDIRDWRDDSSASLPSGRFENGPLSFFSGSSYPVNLNGKQDGTLLTFVTRLSDLPTSWLKPYKKNMEVQSMFRSKDAGQTWQELGPIIESPPKGWNVTGFRDPYVFPNPALDAIRGVGPHYYITLGSGIKGPNVPATFHGAARPGFLGPRMPLYAAPASDLRKWTFLGSLWESKPNASLGNPDITGAYGYNFETSGVFSLPIDKNAGNSLRNTAWFALMGTEGGNTTLHPHEHWAVWSRGHMAPTRGGGVKMTPTSSGAADWGITYAHTSFEDARRGNGNRRVMWGWANEDVNE…	0
MAADISSSAPRTSPYTGEWEYDVFLCFRGDDTRDGFTSHLLSALSDKKIRAFIDEKLEKTESIDELISILQRCPLSVVVFSERFADSIWCLEEVVTIAERMEKVGHRVLPVFYKVDPSDVKDKSHRTGPKRWMDALKAVAKCAGHTSQAIKIESELIKAVVETVQKQLIDMSPSINRNNLVAMGSRIFEVERLLAMDKLDDTCIIGLWGMGGVGKTTLAEACYDRVTSSNKGIKHLFIRNVNEMCEKHHGVDKIVHKLYSKLLDENNIDREDLNIAYRRERLSRLRVFVVLDNVETLEQLEKLALGYVFNLSKVFAAGSRIIITTRNKKVLQNAMAKIYNVECLNDKESIRLFSLHAFKQDRPQDNWMGKSRLATSYCKGNPLALKILGGALFDEDVHY…	MSYSITTPSQFVYLSSAWADPIELINLCTNALGNQFQTQQARTVVQRQFSEVWKPSPQVTVRFPDSDFKVYRYNAVLDPLVTALLGAFDTRNRIIEVENQANPTTAETLDATRRVDDATVAIRSAINNLVVELIRGTGSYNRSSFESSSGLVWTSGPAT	0
MAESFLFNIIERVLAKVSSIAVYEISLAWNVKTDLRKLQSTLSTIKAVLLDANEKQAKNHEVRDWLEKLRDVVYDVDDLMDDLSTQLLLQMHFQKSFGKKVRRFFSSSNPIIYRFKIGRRVKEIRELLNEIADDRKSFHFTEHNYLIPAENTSREQTHSFVRASDIIGRDADQENIVKQLIDSRNEENISVIPIVGLGGLGKTTLVKLVYNDNRVVQNFDLRMWVSISEDFSLRKIIEKILRSATGESFDHLDMDQLQGCLGNVLQLKRYLLVLDDVWNEDQHKWTDLRELLMNCARGSKIVVTTRSKMAALITGTVPPYYLEGLASDDCLSLFLKCAFGGQDNMFPNLVEIGKEIVKKCGGVPLAVKTLGRLLYTKTDENEWLQIRDNEIWEIEQKES…	MGNVCVGGSRMSHQVYSPDRADTPPRSERNTPDRRQRAAGDAERTQSMRLQQKINDLKPYVRHARGPIKAYGQAALDRASGKKTSVSFAQLDATHLDAMVDVENKRNPGLNLRHFRDHNELIQAIQSCGPNSFRAIFPQTCPETRQTLKHHVMADVRLHQGGAPTIIITEPAVIVGARYQQLQRHNLTLEDLSESGVPLSQVAIIETQAQKTSDDCVMYSLNYAIKAHKKAAQFDDIHHGLQHGTLSTESESRARTTLGALEANSSYSVMHEGAHAAFGADVLPVDFYKHGASLTQAKQLMKRPDGRMAGRVNSEGHSEAENLVQRNQAFRVKRRELLDDETPSNTQFSASIDGFRLQEIKRVLAEEQR	0
MAEILLTSVINKSVEIAGNLLIQEGKRLYWLKEDIDWLQREMRHIRSYVDNAKAKEAGGDSRVKNLLKDIQELAGDVEDLLDDFLPKIQQSNKFNYCLKRSSFADEFAMEIEKIKRRVVDIDRIRKTYNIIDTDNNNDDCVLLDRRRLFLHADETEIIGLDDDFNMLQAKLLNQDLHYGVVSIVGMPGLGKTTLAKKLYRLIRDQFECSGLVYVSQQPRASEILLDIAKQIGLTEQKMKENLEDNLRSLLKIKRYVILLDDIWDVEIWDDLKLVLPECDSKVGSRMIITSRNSNVGRYIGGESSLHALQPLESEKSFELFTKKIFNFDDNNSWANASPDLVNIGRNIVGRCGGIPLAIVVTAGMLRARERTEHAWNRVLESMGHKVQDGCAKVLALSYN…	MRVLCLALMATATVLVQSPASGLTTTVADTAQTATSILTPVLAGEPNKHVATRSLRTHPIDDSDDGEERLLNGMTDFFKYHAGKMSPEQLYKYLNLKGLGQEAYKHKNYASYIKKSKKWWKNQ	0
MNIVTGAMGSLIPKLGELLMEEYKLHKRIKKDVEFLRKELESMHVALIKVGEVSQDQLDRQVKLWADEVRELSYNMEDVVDKFLVRIDCDGIHQPHDNSGRFKELKNKMIGLFKKGKNHHRIADAVKEIKEQLQEVAARRDRNKVVVPNPTEPIAIDPCLRALYAEATELVGIYGKRDQELMRLLSMEGDDASKKRLKKVSIVGFGGLGKTTLARAVYEKIKGDFDCRAFVPVGQNPDMKKVLRDILIDLGNPHSDLAMLDANQLIKKLHAFLENKRYLVIIDDIWDEKLWEGINFAFSNRNNLGSRLITTTRIASVSNSCCSSDHDSVYQMEPLSVDDSRRLFYKRIFPFESGCPNEFEQVSEDILKKCGGVPLAIITIASALAGGQKVKPKCEWDVL…	MQFSQILTVLFLGVSVSALPAGGLPGSPGSAVQRCHCPPRGSHAHGSLAAREEAPEAEGDAKISARYTCPNCHKTGKGCDDGWCQVEKTHW	0
MAPAVIASQGVIMRSLTSKLDSLLLQPPEPPPPAQPSSLRKGERKKILLLRGDLRHLLDDYYLLVEPPSDTAPPPDSTAACWAKEVRELSYDVDDFLDELTTQLLHHRGGGDGSSTAGAKKMISSMIARLRGELNRRRWIADEVTLFRARVKEAIRRHESYHLGRRTSSSRPREEDDDDDREDSAGNERRRFLSLTFGMDDAAVHGQLVGRDISMQKLVRWLADGEPKLKVASIVGSGGVGKTTLATEFYRLHGRRLDAPFDCRAFVRTPRKPDMTKILTDMLSQLRPQHQHQSSDVWEVDRLLETIRTHLQDKRYFIIIEDLWASSMWDIVSRGLPDNNSCSRILITTEIEPVALACCGYNSEHIIKIDPLGDDVSSQLFFSGVVGQGNEFPGHLTEV…	MMHSIIFQTLLIITIVFSKVWGARSLVKIDWSGSEYTILGANHYEEPNTGAAAQFPGTMTVDDGRSPYIVRKLRNSSGKRFYVFTGHPQQPIVWNPHEEIEIQFNRKFLIAVLTEFEADSQVFNHFARRQHR	0
MEIGLAVGGAFLSSALNVLFDRLAPNSDLLKMFKRDKRDVRLLKKLRMTLLGLQAVLSDAENKQASNPYVSQWLNELQDAVDGAENLIEEVNYEVLRLKVEGQCQNLGETSNQQVSDCNLCLSDDFFLNIKEKLEETIETLEELEKQIGRLDLTKYLDSGKQETRESSTSVVDESDILGRQNEIEGLIDRLLSEDGKNLTVVPVVGMGGVGKTTLAKAVYNDEKVKNHFGFKAWICVSEPYDILRITKELLQEFGLMVDNNLNQLQVKLKESLKGKKFLIVLDDVWNENYKEWDDLRNLFVQGDVGSKIIVTTRKESVALMMGCGAINVGTLSSEVSWDLFKRHSFENRDPEEHPELEEIGIQIAHKCKGLPLALKALAGILRSKSEVDEWRHILRSEI…	MTTPANTTQAVGSTTSTTTTTAGATPANSGLFTIPDGDFFSTAKAVVASNAVATNEDLAKIQEIWKDMKIPSDTMAQAAWDLVRHCADVGSSAQTEMIGTGPYSNGVSRARLAAAIKEVCTLRQFCKKYAPVVWNWMLTNNSPPANWQAQGFKPEHKFAAFDFFDGVTNPAAITPKEGLMRPPSEAEMNAAQTAAFVKITKARAQSNDFASLDAAVTRGRITGTTVAEAVVSLPPP	0
MDIVTGAIANLIPKLGELLTKEYKLHKDVEKDIKDLQKELQSMNAALIKIGEVPRDKLDRQDKLWAEEVRELSYIIEDVVDKFLVRVHGIQPHDNTNGFKGLMKKTSELLKKVKDKHGIAHAIKDIKKQLEEVAARRDRNKVVVPNPTEPITIDPCLRALYAEATELVGIYGKRDQELMRLLSMEGDDASNKRLKKVSIVGFGGLGKTTLARTVYDKIKCDFDCCAFVPVGQNPDMKKVLRDILIDLGNPHSDLAILDDKQLVKKLHDFLGNKRYLVIIDDIWDEKLWEGINFAFSKSNNLGSRLITTTRDFDVSKSCCSSDDDSTYKMEPLSIDDSRRLFHKRIFPDASRCPSEFQQVSEDILKKCGGVPLALITIASALASGQRVKPKHEWDIMLQS…	MQPTAIRSTVGLPGADMTADLRDPAPVAVPAHSAADAAAPPPGALQTIVGRPPRPDGPRHRRAQSLPARLTPAQRGMLAELGVADTSVLTPTETAVLRELRLHRPPLPLDTLLFTDPNKDPDDVVTYTIAKQLQAEGFLRLTDVVVTLGDADMRSQRAQLAKGVFDRLALPEVRVARGQDYPMTSTQAREHSKFLAEGAALRAAPDAVHTDGVRAMRERLATSPHKLGMVVIAGMTDASALLAEAGDLVREKLASITIMGGIDPARDADGLVQPDTRAYNNATDIHAARALYRRAQQLGIPLRILSKEAAYRAAVPPAFYEGIARNGHPVGEYLRDVQKNALKGLWEGIQANLIPGLDTAWFFRTFVAAQPQDPAAADQQGAMSFDAIWPQVTKLNLYD…	0
MASSSSSSSRNWSYHVFPSFSGEDVRNTFLSHFLKELDRKLIISFKDNEIERSQSLDPELKHGIRNSRIAVVVFSKTYASSSWCLNELLEIVKCKKEFGQLVIPIFYNLDPSHVRKQTGDFGKIFEKTCRNKTVDEKIRWKEALTDVANILGYHIVTWDNEASMIEEIANDILGKMNISPSNDFEDLVGIEDHITKMSSLLHLESEEVRMVGIWGPSGIGKTTIARALFSRLSCQFQSSVFIDKVFISKSMEVYSGANLVDYNMKLHLQRAFLAEIFDKKDIKIHVGAMEKMVKHRKALIVIDDLDDQDVLDALADQTQWFGSGSRIIVVTENKHFLRANRIDHIYKVCLPSNALALEMFCRSAFKKNSPPDDFLELSSEVALRAGNLPLGLNVLGSNL…	MALVVKGKVNINEFIDLSKMEKILPSMFTPVKSVMCSKVDKIMVHENESLSEVNLLKGVKLIDSGYVCLAGLVVTGEWNLPDNCRGGVSVCLVDKRMERADEATLGSYYTAAAKKRFQFKVVPNYAITTQDAMKNVWQVLVNIRNVKMSAGFCPLSLEFVSVCIVYRNNIKLGLREKITNVRDGGPMELTEEVVDEFMEDVPMSIRLAKFRSRTGKKSDVRKGKNSSSDRSVPNKNYRNVKDFGGMSFKKNNLIDDDSEATVAESDSF	0
MAETVLSMARSLVGSAISKATSAAAHEASLLLGVQKDIWYIKDELKTMQAFLRAAEVMKKKDELLKVWAEQIRDLSYDIEDCLDEFKVHIESQNLFYQMVKLRKRHLIATQIRNLKSRVEEVSSRNSRYNLVKPISSSNEDDMDCYAEDIRNQSTSNVDETELVGFSDSKIRLLELISANVNNGPTKVICVVGMGGLGKTALSRKIFESKEDIGKNFPCNAWITVSQSFNRIELLKDMIRQFLGSNSLDQVLQELQGKMVVQIPHLSDYLRKKLKEKRYFVVLDDLWSLDAWNWINDIAFPKNNNKGSRIVVTTRDVGLAEKCTTTSLVYHLEHLQMNDAITLLLRKTNRTHEDMGTNKNMQKIVEQIVNKCGRLPLAILTIGAVLATKQVLEWEKFYK…	MKINLSWKTYAVLSIVSLGGIHAMEDVPAELTGVSEGYTRFYRSSTASVILSGLVNVKWDNEQMTMPLFKWIGGEQAEELHFCVHIAHSSGRRLNSARTLGTVNSNMDQHWVEAYRSSGVTRCTIQDCHLFANDIPNFPDYIKIKLVPKT	0
MEIGLAVGGAFLSSALNVLFDRLAPNGDLLNMFRKHKDYVQLLKKLKMTLRGLQIVLSDAENKQASNPSVSDWLNELRDAVDSAENLIEEVNYEALRLKVEGQHQNLAETSNQQVSHLSLSLSDEFFLNIKDKLEGNIETLEELQKQIGCLDLKSCLDSGKQETRRPSTSVVDESDIFGRHSETEELVGRLLSVDANGRSLTVIPVVGMGGVGKTTLAKAVYNDEKVNDHFDLKAWFCVSEQYDAFRIAKGLLQEIGLQVNDNINQIQIKLKESLKGKKFLIVLDDVWNDNYNEWDDLRNLFVQGDLGSKIIVTTRKESVALMMGGGAMNVGILSNEVSWALFKRHSLENRDPEEHLELEEIGKKIAEKCKGLPLAIKTLAGMLRSKSAIEEWKRILRS…	MQFSQILTVLFLGVSVSALPAGGLPGSPGSAVQRCHCPPRGSHAHGSLAAREEAPEAEGDAKISARYTCPNCHKTGKGCDDGWCQVEKTHW	0
MVDAVLSVVLEKVFDFLAEEGRAFTEFGKQFQILKGNLLNIKEFINQVEKTKRNNNDLKETLNKLRDLIYESEDILDDCQSRNQTGKKNGASICFFLKDVQFKLPNSRRLKQINTEISNIQRNLEGFDRTLMRLNEQENNNTVSRWSSPLFIEDQIVGLDDDANKIIKWLQEWDRGYMIGIVGMGGLGKTTIAQIVYKRCEAMYEKRIWVSVSQDFKEKSIMRSILTSLGELSGEDDPSQLHIKIKQCLTGKNYLLVLDDVWKDGQWWENLQKGLPKENGSKIIITSRHEPTVKKMGVNESRIHKPKFLTKDESWSLLKKILTGEHLNPKLIDIGQEIAQRCAGLPLAIKAIGGIMQSRPSIDYWTQIAENFRQELESKDNPIDVSLQLSYNELPPYLK…	MQSPSIHRNTGSIIQPTVTPDARAATDLQERAEQPRQRSSHSLSSVGKRALKSVGKLFQKSKAPQQKAATPPTAKNVKTPPPASNVATPRNKARESGFSNSSPQNTHRAPKWILRNHPNQASSSGAQTHEIHPEAAPRKNLRVRFDLPQDRLERSPSYLDSDNPMTDEEAVANATRQFRSPDSHLQGSDGTRISMLATDPDQPSSSGSKIGDSDGPIPPREPMLWRSNGGRFELKDEKLVRNSEPQGSIQLDAKGKPDFSTFNTPGLAPLLDSILATPKQTYLAHQSKDGVHGHQLLQANGHFLHLAQDDSSLAVIRSSNEALLIEGKKPPAVKMEREDGNIHIDTASGRKTQELPGKAHIAHITNVLLSHDGERMRVHEDRLYQFDPISTRWKIPEGL…	0
MEIGLAVGGAFLSSALNVLFDRLAPHGDLLNMFQKNKNDVRLLKKLKMTLVGLQVVLSDAENKQASNQHVSQWFNELRGAVDGAENLMELVNYEALRLKVEGRHQNLAETSNQQVSDLKLNLSDDYFLDIKEKLEETIETLEDLQKQIGDLGLQKHLDLGKKLETRTPSTSLVDESKILGRMIEKERLIDRLLSSDSNGENLTVVPIVGMGGVGKTTLAKIVYNDKKVKDHFDLKAWFCVSEAYDSFRITKGLLQEIGSFDLKDDNNLNQLQVKLKESLKGKRFLVVLDDLWNDDSDEWDDLKNLFVQGAMGSKILVTTRKEDVALMMGNGAINVETLSDEVSWDLFKQHSLKNRDPEEHPELEEVGKQIADKCKGLPLALKALAGILCRKSEVYEWKN…	MSYSITTPSQFVYLSSAWADPIELINLCTNALGNQFQTQQARTVVQRQFSEVWKPSPQVTVRFPDSDFKVYRYNAVLDPLVTALLGAFDTRNRIIEVENQANPTTAETLDATRRVDDATVAIRSAINNLVVELIRGTGSYNRSSFESSSGLVWTSGPAT	1
MVDAITEFVVGKIGNYLIEEASMFMAVKEDLEELKTELTCIHGYLKDVEAREREDEVSKEWSKLVLDFAYDVEDVLDTYHLKLEERSQRRGLRRLTNKIGRKMDAYSVVDDIKILKRRILDITRKRETYGIGGLKEPQGGGNTSSLRVRQLRRARSVDQEEVVVGLADDAKILLEKLLDYDEKNRFIISIFGMGGLGKTALARKLYNSGDVKRRFEYRAWTYVSQEYKTGDILMRIIKSLGMTSGEELEKIRMFAEEELEVYLHGLLEGKKYLVVVDDIWEREAWESLKRALPCNHEGSRVIITTRIKAVAEGLDGRFYAHKLRFLTFEESWELFEQRAFRNIQRKDEDLLKTGKEMVQKCRGLPLCIVVLAGLLSRKTPSEWNDVCNSLWRRLKDDSI…	MSSSVYESIIQTRASVWGSTASGKAVVDSYWIHELGTGSQLVQTQLYSDSRSKSSFGYTAKVGDLPCEEEEILSQHVHIPIFDDIDFSINIDDSVLALSVCSNTVNANGVKHQGHLKVLSPAQLHSIGSTMNRSDITDRFQLQEKDIIPNDRYIEAANKGSLSCVKEHTYKIEMCYNQALGKVNVLSPNRNVHEWLYSFKPNFNQVESNNRTVNSLAVKSLLMSAENNIMPNSQAFVKASTDSHFKLSLWLRVPKVLKQISIQKLFKVAGDETNKTFYLSIACIPNHNSVETALNITVICKHQLPIRKCKAPFELSMMFSDLKEPYNIVHDPSYPQRIVHALLETHTSFAQVLCNNLQEDVIIYTLNNHELTPGKLDLGERTLNYSEDAYKRKYFLSKT…	0
MAASAALVFAGKSVATSAISFLVNKAFSYIDEYCKSENMDELKNRLLRAMPHIQAVFDVVNPELVREQSSGLDAWLWQLRDAVEAAEDAIDELEYYELEEKAKDQKVSEWGSPLGKMKHKFVRSFGPAINKTIKKISHRDTLKRLMKSVDDLDKAAVGVSDFLKLTDHLNGGSSTSSQQLMDNDRQTSSTSSATNFVGREKEKEQIIGWLANTSDELGETMVIKTNSIPIISVIGHGGMGKTALAQSICGQDEVVKHFKVIWTTISTSFDATSVTSKILEDATRVKPSSDHLEPLQRDLKEKLASINFLLVLDDVWEDKKRDEWEKLFAPLKELNTTGSKILLTTRMQSVADMAAKVMGVERDKFLTLQGLEDDKNLKLFGHHAFSGLNPRDDAYLMVI…	MGNVCVGGSRMSHQVYSPDRADTPPRSERNTPDRRQRAAGDAERTQSMRLQQKINDLKPYVRHARGPIKAYGQAALDRASGKKTSVSFAQLDATHLDAMVDVENKRNPGLNLRHFRDHNELIQAIQSCGPNSFRAIFPQTCPETRQTLKHHVMADVRLHQGGAPTIIITEPAVIVGARYQQLQRHNLTLEDLSESGVPLSQVAIIETQAQKTSDDCVMYSLNYAIKAHKKAAQFDDIHHGLQHGTLSTESESRARTTLGALEANSSYSVMHEGAHAAFGADVLPVDFYKHGASLTQAKQLMKRPDGRMAGRVNSEGHSEAENLVQRNQAFRVKRRELLDDETPSNTQFSASIDGFRLQEIKRVLAEEQR	0
MATAGAAVDRLLRRLASGAGHLELPSSIDEDMAHVKRTLARLQDVLLTVEGKYFKMGAEVQEWMRKIKQIAYGIQDLLDEFEDSSGTGSQRNGSRISEGTLSCSSAPFFCHLSRSQRIRVLKRKLDQSTKDTSVFSLLQHSLSNLDKSNEQEVLFHRTEIIGRDTDKENIKNLLLQNDVDKLPIIPIVGLAGLGKTAVAKLIFHEQGEGWNFDQRIWVHLDKKLDLNKIANSIISQVNQSVDTTKNQIQNNLQFKRNCLQEVLCDQSSLIVLDDLFSTEENQIAELKEMLRGTKKGTKIIVTTSSEISAELIHTVPPYKLGPLSEGDCSTIFCQRAFGDGHENSSLTEIAKQIVKRCEGIPAVAYSLGSLVRNKNKEAWLYARDKEIWELPTLFPNGFE…	MKINLSWKTYAVLSIVSLGGIHAMEHVPAELTGVSEGYTRFYRSSTASVILSGLVKVKWDNEQMTMPLFKWIGGEQAEELHFDVHIAHSSGRRLDRARTLGAVNSNMDQHWVEAYRSSGVTRCTIQDCHLFENDIPNFPDYIKIKLVPKT	0
MVDAVVSTVLERLLGLLGEGGRIVLEYQDQFELMQTQLRLIQGFLRDVDRRRRKVHTLRAITDELREVIYEAEDIMAACTNAGLQATTWAGSCLPPCASLAKFPSLFQTGRQLREINSKIRQITERLMPFSSQALALRNSRDEFTSDVGRWSSPVLDQTKIVGLEREVAKIKGWLFGANSGVTTIGIVGMGGLGKTTAAQKVFGDKEVEDHFQKILWVSVSQTFTEEEIMRSILKNLGDAGIGDDRSELLRKIHQYLQGKHYLIVFDDVWSVQSGWWERLSNGLPKENKSCIIITTRNEEVARRMGAVEGRIHRPSLLSMEDSWSLFCKAASGGADNISSDPRLREVGMEIVQKCGGLPLAIRAVGGMMFCLPSSVAEWRRIADNFRDELAQNDDLVMA…	MSRICGALFRGSLTADHPTHTPEDSPQTVPSPRSSSAHSPEIQELRSLQETRPARLGARSQSRSSKHGLQQCSSSPSDESFRLHAELAAWCERVETKPSLLAKLGCCAAPPVVGDHREQRREAMERIMRCLDAGQAGTQLTLRDLNLSQLPPGLHRLAHLRDLDVADNVNLTRLPEDLSLCKHLERINADGCSIAALPSKIGALKNLSEISLAFNELRTLPDSIGQCSSLTTIVVPGCKINKLPASLANLTQLKKLDVAANIELSELSPHMNLDDVAVHSTQTRLGLMHRIFKAPTFDPETRQRLSYQASALRDRWAALSHHLSPQARARVDQMREGASTTLSSQDHKASAAWKTATEKVSSWAEEGAPITLDRIFKLNQLLLPEGDDDNDPIGGQLRK…	1
MAVYSVATGALAPVLSKLSALLGDEHLDLAERTRSDAMFIRSQLEAVHSLLLPRISWGMTGEEVDALCKDELMAEVRELSYDMDDAIDEFFLEEPMAGGDGGPFDELKTRVEDVSKRFSDSRRWRPPVEQHQPSLTAATVDCPPPHARFVHNMMDVSELVEMDKQHEKELIKLLEQGADTSIYASRWRIATPWHDKEQSTVVKVPEREWGFPDNRNSPFIWASDSFERLRSGSLCGDTLRLDGEGANIRKLLSTLRNKVGRAQLVQVEDKRKRVEEATKPCEFHEVKTICILGLPGAGKTTLAKLLYSHHSTTEQQFQHRAFVSLSPGANLTDTLTDILLQVGAYNDDATPYCGTGTPHQQYLIDNISAYLIGKKYLIIIDDVWHWEEWEVIRKSIPKN…	MWSKSTIVTSAALLLFNQAALVAARNCRIWQDMGSVWQEVVVVTPPVTVDIITKRHGAFSLFVPVGCGIRDTGGALRATETDDPW	0
MGNFVCIEISGDQMLDRIIRCLCGKGYIRTLEKNLRALQREMEDLRATQHEVQNKVAREESRHQQRLEAVQVWLDRVNSIDIECKDLLSVSPVELQKLCLCGLCSKYVCSSYKYGKKVFLLLEEVKKLKSEGNFDEVSQPPPRSEVEERPTQPTIGQEEMLEKAWNRLMEDGVGIMGLHGMGGVGKTTLFKKIHNKFAEIGGTFDIVIWIVVSQSAKLSKLQEDIAEKLHLCDDLWKNKNESDKATDIHRVLKGKRFVLMLDDMWEKVDLEAIGIPYPSEVNKCKVAFTTRDQKVCGQMGDHKPMQVKCLKPEDAWELFKNKVGDNTLRSDPVIVELAREVAQKCRGLPLALNVIGETMASKTMVQEWEHAIDVLTRSAAEFSDMENNILPILKYSYDS…	MRTFSLVSLAAILNYLTLPSAVGSGPVANASSYKCHDRVIGPVTLNDQIEKAYREALEAGTSPNGLRKGQKFGSRYFNVILKRGEENIKVDFFVGINYLKEIIYLQAYVQSVLLDCYPTTERPQLNIILH	0
MTNCEKDEEFVCISCVEEVRYSFVSHLSEALRRKGINNVVVGVDSDDLLFKESQAKIEKAGVSVMVLPGNCDPSDVWLDKFAKVLECQRNNKDQAVVPVLYGDSLLRDQWLSELDFKGLSRIHQSRKECSDSILVEEIVRDVYETHFYVGRIGIYSKLLEIENMVNKQPIGIRCVGIWGMPGIGKTTLAKAVFDQMSSAFDASCFIEDYDKSIHEKGLYCLLEEQLLPGNDATIMKLSSLRDRLNSKRVLVVLDDVRNALVGESFLEGFDWLGPGSLIIITSRDKQVFCLCGINQIYEVQGLNEKEARQLFLLSASIKEDMGEQNLQELSVRVINYANGNPLAINVYGRELKGKKKLSEMETAFLKLKRRPPFKIVDAFKSTYDTLSDNEKNIFLDIAC…	MRIGPSQLSVPLAATLATPTHAIPSAPANVPHQPGGNQPPGARPRRRAATLPPLMPLPDSAMTGMQALVALDGEFSEQRLVEVQSRQVTVQAAQSTLSKYLAQAGTARKTDSIAERFAAGTLQPVYLDSAAFTAMARGLSGRARAAAGPVLVDAKHGRIIFDLKRAFAAGDNFSDPARSALSRALDLPALGLATPEWLQPASSAQPRRKLQQAARYHGHEIPARDGGAAFFKANDHHLVAGKQALLRKHRKELIHENYFQAPSTRALGKDVMVHRGLFDNHAGIPENSLAAIDRAYEQGYRNLELDVEVSADGVPVLMHDFSIGRMTDDPQNRLVSQVPFAQLREMPLVIRNPVDGNFIKTDQTIAAVEQALEHALHKPEAMSVALDCKEDTAEAVAMV…	0
MASATVDFGIGRILSVLENETLLLSGVHGEIDKMKKELLIMKSFLEDTHKHGGNGSTTTTTQLFQTFVANTRDLAYQIEDILDEFGYHIHGYRSCAKIWRAFHFPRYMWARHSIAQKLGMVNVMIQSISDSMKRYYHSENYQAALLPPIDDGDAKWVNNISESSLFFSENSLVGIDAPKGKLIGRLLSPEPQRIVVAVVGMGGSGKTTLSANIFKSQSVRRHFESYAWVTISKSYVIEDVFRTMIKEFYKEADTQIPAELYSLGYRELVEKLVEYLQSKRYIVVLDDVWTTGLWREISIALPDGIYGSRVMMTTRDMNVASFPYGIGSTKHEIELLKEDEAWVLFSNKAFPASLEQCRTQNLEPIARKLVERCQGLPLAIASLGSMMSTKKFESEWKKV…	MRVLYITLISTTAALLYSHAFALTTKANADTTQTTTDISSALLAGVQDKDLAMRALRTGRSSGGNVEHKDHDEERWLSRVTNWIKYKRGKMNPKQLHTYLGLDGLGQSARDSSNFQKYLKKSAEWRNKH	0
MNFNNELSDLKNRFLFRTLRAQKCSDVARDRIDFFIWELKFLNCFLHLQSFAFASECGMLDISQKMIEICKRFNTPPPHNSFAYWKEVICKRLCAISIQPDASSDDGFACWKKVIWKTKQEFRAKYSFPKTLLADNKVYDDDDTNPKFVMEFIDAVVGNLNVLVKINDPSSLLFVPGPKEQIEQVLKELKLLRFFVCFVSNKCIEPQYQHTTFYTHALIEASHIAMVVWLNLPIYGNRNQDLASSEVSCLLSDFMEMKIKSIQPDISRNNIYIDVLRALKSTIPQAQDKHAAESGIVETPTHNLMVGLSDQMANLQEMLCLLRDNLIHLPILDLEFHLQDMDSVIVDAGLLIYSLYDIKGQKEDTTLEDINQALGFDLPRNIEPIKAMINLVMQKAFQC…	MGLCASKPRTTSGYNTYASYNSGSSTPEPEETGSSRVTETHPEFRSIPDRAKDKAIALKEALSRQSGYITPRLEYYARTALAQAAQTGSTPEITDLDIENIGDLTDTYNQRLSNINLKHHTSPQDFFQEFMTSQEPCWRSVVRLSPNSRHHVAIDVRNQDDVRTMLIIESALAYGKSNNATGFLPGYLQMHNNVKNYAQDNGRMAVIQLGVQKSKYDCIIFSLNNALAAYQKDTIFDSLHDSLRENGSCFQPREHKSETVSGIEVIDGTKILPAVFFKHTHSRSTINDAIEEQPELADRNVSTNRESAHQTLSERVADFRVQRSERSYSMSIESSRLRKIRKAIES	0
MNFNNELSDLKNRFLFRTLRAQKCSDVARDRIDFFIWELKFLNCFLHLQSFAFASECGMLDISQKMIEICKRFNTPPPHNSFAYWKEVICKRLCAISIQPDASSDDGFACWKKVIWKTKQEFRAKYSFPKTLLADNKVYDDDDTNPKFVMEFIDAVVGNLNVLVKINDPSSLLFVPGPKEQIEQVLKELKLLRFFVCFVSNKCIEPQYQHTTFYTHALIEASHIAMVVWLNLPIYGNRNQDLASSEVSCLLSDFMEMKIKSIQPDISRNNIYIDVLRALKSTIPQAQDKHAAESGIVETPTHNLMVGLSDQMANLQEMLCLLRDNLIHLPILDLEFHLQDMDSVIVDAGLLIYSLYDIKGQKEDTTLEDINQALGFDLPRNIEPIKAMINLVMQKAFQC…	MKINLSWKTYAVLSIVSLGGIHAMEHVPAELTRVSEGYTRFYRSPTASVILSGLVKVKWDNEQMTMPLFKWIGGEQAEELHFCVHIAHSSGPKLNRARSLGTVNSNMDQHWAQAQRNSGATRRTIEGFHLFENDIPNFPDYIKIKLVPKT	0
MAASAALVFAGKSVATSAISFLVNKAFSYIDEYCKSENMDELKNRLLRAMPHIQAVFDVVNPELVREQSSGLDAWLWQLRDAVEAAEDAIDELEYYELEEKAKDQKVSEWGSPLGKMKHKFVRSFGPAINKTIKKISHRDTLKRLMKSVDDLDKAAVGVSDFLKLTDHLNGGSSTSSQQLMDNDRQTSSTSSATNFVGREKEKEQIIGWLANTSDELGETMVIKTNSIPIISVIGHGGMGKTALAQSICGQDEVVKHFKVIWTTISTSFDATSVTSKILEDATRVKPSSDHLEPLQRDLKEKLASINFLLVLDDVWEDKKRDEWEKLFAPLKELNTTGSKILLTTRMQSVADMAAKVMGVERDKFLTLQGLEDDKNLKLFGHHAFSGLNPRDDAYLMVI…	MPYTINSPSQFVYLSSAYADPVQLINPCTNALGNQFQTQQARTTVQQQFADAWKPVPSMTVRFPASDFYVYRYNSTLAPLITALLNSFDTRNRIIEVDNQPAPNTTEIVNATQRVDDATVAIRASINNLANELVRGTGMFNQASFETASGLVWTTTPAT	0
MNIVTGAMGSLIPKLGELLMEEYKLHKRIKKDVEFLRKELESMHVALIKVGEVSQDQLDRQVKLWADEVRELSYNMEDVVDKFLVRIDCDGIHQPHDNSGRFKELKNKMIGLFKKGKNHHRIADAVKEIKEQLQEVAARRDRNKVVVPNPTEPIAIDPCLRALYAEATELVGIYGKRDQELMRLLSMEGDDASKKRLKKVSIVGFGGLGKTTLARAVYEKIKGDFDCRAFVPVGQNPDMKKVLRDILIDLGNPHSDLAMLDANQLIKKLHAFLENKRYLVIIDDIWDEKLWEGINFAFSNRNNLGSRLITTTRIASVSNSCCSSDHDSVYQMEPLSVDDSRRLFYKRIFPFESGCPNEFEQVSEDILKKCGGVPLAIITIASALAGGQKVKPKCEWDVL…	MSYSITTPSQFVYLSSAWADPIELINLCTNALGNQFQTQQARTVVQRQFSEVWKPSPQVTVRFPDSDFKVYRYNAVLDPLVTALLGAFDTRNRIIEVENQANPTTAETLDATRRVDDATVAIRSAINNLVVELIRGTGSYNRSSFESSSGLVWTSGPAT	0
MRDITISISREENFVFLPRGTDYEAVQGNTRHIAFQGSKYCSKISFNWSIIRSLTMFAERPVELEHSVCSSQLRMLRVLDLRDAQFTITQNDVNNIVLLCHLKYLRIARYNNASYIYSLPKSIGRLDGRQTLDLDSTNISTLPTQITKLRSLRSLRCMKQYDFSSFTTCLTDTLCLPMIFTPSVSTSDRAEKIANLHLATKSFRSKSNGVKVPKGICRLRDLQILGVVDIRRTSSRVIKELGQLSKLRKLYVVTKGSTKLKCEILYTAIQKLYSLQSLHMDAVGCTGIGTLECLDSVSSPPPLLRTLRLNGSLEELPNWIERLTHLRKFYLLRTKLKEGKTMLILGALPNLMLLHFCHNAYLGEKLVFKTGAFPNLRTLVTFNLDQQRDIRFEDGSSPQ…	MTTPANTTQAVGSTTSTTTTTAGATPANSGLFTIPDGDFFSTAKAVVASNAVATNEDLAKIQEIWKDMKIPSDTMAQAAWDLVRHCADVGSSAQTEMIGTGPYSNGVSRARLAAAIKEVCTLRQFCKKYAPVVWNWMLTNNSPPANWQAQGFKPEHKFAAFDFFDGVTNPAAITPKEGLMRPPSEAEMNAAQTAAFVKITKARAQSNDFASLDAAVTRGRITGTTVAEAVVSLPPP	0
MEKRKDNEEANNSLVLFSALSKDIADVLVFLENEENQKALDKDQVEKIKLKMAFICTYVQLSCSDFEQFEDIMTRKRQEVENLLQPLLDDDVFTSLTSNMDDCISLYHRSYKSDAIMMDEQLDFLLLNLYHLSKHHAEKIFPGVTQYEVLQNICGNIRDFHGLIVNGCIKHEMVENVLPLFQLMADRVGHFLWDDQTDEDSRLSELDEDEQNDRDSRLFKLAHLLLKIVPVELEVIHICYTNLKASTSAEVGLFIKQLLETSPDILREYLIPLQEHMVTVITPSTSGARNIHVMMEFLLLILSDMPKDFIHHDKLFDLLDRVGVLTREVSTLVRDLEEEPRNKEGNNQTNCATLDLLENIELLKKDLKHVYLKALDSSQCCFPMSDGPLFMHLLHIHLN…	MHRPITAGHTTSRLILDQSKQISRTPSESSAQSALSQQASMSSPVLERSKSAPTLLTAAQRTMLAQVGACNAHLTSDENMAINELRLHKPRLPKDTWFFTDPNKDPDDVVTYTLGKQLQAEGFVHITDVVATLGDAEVRSQRAEMAKGVFNKLELHDVHVSRGRDYAMNSLQSKEHAKFLLEGHALRAGPGEIHRDSLQDMSRRLARAPHGVGIVVIAGMSDINALITTCPDMVRERVDDITIMGGVEPLKDADGFVQPDARAYNNATDMDAARSLYRKAQELGIPLRIVTKEAAYKTAVSPSFYEGIAGSGHPVGHYLRDVQKSALKGLWEGIQAGLLPGLDDSWFFRTFMPNAQIEVAQLDKNKESSFEDIWPKVTKLNLYDPLTLLASVPGAAKLL…	0
MEAAAMAVTAATGALAPVLVKLAALLDDGECNLLEGSRSDAEFIRSELEAVHSLLTPNILGRMGDDDAACKDGLIAEVRELSYDLDDAVDDFLELNFEQRRSASPFGELKARVEEHVSNRFSDWKLPAASLPPSSVHRRAGLPPPDAELVGMDKRMEELTKLLEQGSNDASRWRKRKPHFPLRKTGLKQKIVIKVAMEGNNCRSKAMALVASTGGVDSVALVGDLRDKIEVVGYGIDPIKLISALRKKVGDAELLQVSQANKDVKETTPMLAPVKSICEFHKVKTVCILGLPGGGKTTVARELYDALGTHFPCRVFVSVSPSSSPSPNLTKTLADIFAQAQLGVTDTLSTPYGGSGTGRALQQHLIDNISAFLLNKKYLIVIDDIWHWEEWEVIRKSIP…	MPYTVSSPNQLVYFGSVWADPIALIDLCTVSLGNQFQTQNARTTVQQQFSDLFKTVPTRTIRFSDGENGFRVFRYNSTLDPLITALLNSFDTRNRIIETENPANPNTAEIASATQRVDDATVSIRACINNLMNELARGTGMLNTVSFETISNLTWTTAATT	0
MAERVVTMAIGPLVSMLKDKASSYLLDQYKVMEGMEEQHKILKRKLPAILDVITDVEEQAMAQREGAKAWLQELRTVAYVANEVFDEFKYEALRREAKKNGHYIKLGFDVIKLFPTHNRVAFRYKMGRKLCLILQAVEVLIAEMQVFGFKYQPQPPVSKEWRHTDYVSIDPQEIASRSRHEDKKNIIGILVDEASNADLTVVPVVAMGGLGKTTLAQLIYNDPEIQKHFQLLLWVCVSDTFDVNSLAKSIVEASPNKNVDTDKPPLDRLQKLVSGQRYLLVLDDVWDNKELRKWERLKVCLQHGGMGSAVLTTTRDKRVSEIMGADRAAYNLNALEDHFIKEIIEARAFSSKKEKPIELVEVVDEIVKRCCGSPLAATALGSVLCTKTSVKEWKAVSSG…	MMMISTKSKLRNIFLLLAIANVNFCVKGHPMNSAKLAEEVKDGVNQPEFDRGFLRPFGAKMKFLKPDQVQKLSTDDLITYMAEKDKNVRDLAIKLRDAKQDSTKNGTPEIKQKYDKAYEKTKAAAEKLVSEESLTRDALLELTEEQYVEKAALFDKDVYRNNLQRQTYERLLRSETDVSYREVARTFIAREGEPALNAKIERLALTLENNADTRSKLDYLAIAADFLKNQANLHADDPELNLYKAETKAREIKANRAMKEALEGADKLFERNKILKSPDMRYKSAGFQAFIDKMMAWLSKIMTTKSYIKSLAKP	0
METSSISTVEDKPPQHQVFINFRGADLRRRFVSHLVTALKLNNINVFIDDYEDRGQPLDVLLKRIEESKIVLAIFSGNYTESVWCVRELEKIKDCTDEGTLVAIPIFYKLEPSTVRDLKGKFGDRFRSMAKGDERKKKWKEAFNLIPNIMGIIIDKKSVESEKVNEIVKAVKTALTGIPPEGSHNAVVGALGNSNAGTSSGDKKHETFGNEQRLKDLEEKLDRDKYKGTRIIGVVGMPGIGKTTLLKELYKTWQGKFSRHALIDQIRVKSKHLELDRLPQMLLGELSKLNHPHVDNLKDPYSQLHERKVLVVLDDVSKREQIDALREILDWIKEGKEGSRVVIATSDMSLTNGLVDDTYMVQNLNHRDSLQLFHYHAFIDDQANPQKKDFMKLSEGFVH…	MHFSTIFIPFALAALKVSAAPARFCVYYDGHLPATRVLLMYVRIGTTATITARGHEFEVEAKDQNCKVILTNGKQAPDWLAAEPY	0
MELVVGASEATMRSLLGKLGNLLAQEYALISGVRGDIQYINDELASMQAFLRDLSVLPEGHYHDNRSKDWMKQIRDIAYDVEDCIDDFAHRLPQDSISDAKCSFLVTKMYELLTWWPRRDIASRIAELKVRAQQIADRRNRYGVNNPELHCDSSNRPRARSAAQDIAEYQVTKLQIIGIKEPVAMKTVMEDLEKWLTEPRPDNGRAVLSIVGFGGVGKTTIAMALYRKVSGKFGCRASVAVSQNYDQDAVLRSILNQVSNQEEAGSSTESSRDTTASREENTAEPGTKSTFIKLKKAPSLSLLGRNDDKTPVRQQETMDYVQLRQELKRRLGEKRYILLIDDIWSANTWLDVVIPFLPDEANNNSRIIVTTRFHAVGSTCSRGHKNVEATSSPRPGNNR…	MLFYSLLFFFHTVAISAFTNIGTFSHPVYDYNPIPNHIHGDLKRRAYIERYSQCSDSQASEIRAALKSCAELASWGYHAVKNDNRLFRLIFKTDSTDIQNWVQKNFNEIYKECNRDADEISLTCHDKNVYTCVREGVHNLAYALINEKEIVICPPFFNNPVNSREITAGNQDTVILHEMVHIILKEWKDYGCEWHGIHKLDSTESIKNPDSYAIFAQCARYKYC	0
MAAYSAVISLIQTLIDQQNISELFHDHTVQTLDSLHATAEYFQHVLENITRFDTEKIKSLEEKIRVVVSYAEDVVEMKISQIFNGSSWTFEILQHHDLLPLVEKMDTIKKQVMDIVSHDADDQVLELSAGDSLIGASSISYSMLEDDIVQGIDDDLEIIINRLTGRPRDLDVVTITGMGGIGKTTLARKAYHHLTIRYHFDILAWITISQEFRCRNVLLEALHCISRKTDIVNANNYDKMDDNELADLVQKKLKGRRYLVVVDDIWSTDVWDSISGIFPNYNNGSRILLTTRENEVAMYANTCTPHQMSLLSLENGWRLLCDKVFGPKHDHPPELEEIGKEIVEKCQGLPLTISVIAGHVSKMPRTLECWKDVARTLSEIIASHPDKCLGVLGLSYHHL…	MKIVLPHLAIALLSIVAPALAVIFDCSGVIINGDVVRRVQATGNRASISKSSFIHGDSTRTYEYFDIHPNGQYSRDYTGFACFSDTSLPKPDVREHREDAWWPCSSSVI	0
MSIHSLYGWFLFSFFSFSLGRPRKLSAGVQCLISTYCVCLTHTLQCLQELTIAAKSTEDKMELVVGASEATMRSLLGKLGNLLAQEYALISGVRGDIQYINDELASMQAFLRDLSVLPEGHYHDNRSKDWMKQIRDIAYDVEDCIDDFAHRLPQDSISDAKCSFLVTKMYELLTWWPRRDIASRIAELKVRAQQIADRRNRYGVNNPELHCDSSNRPRARSAAQDIAEYQVTKLQIIGIKEPVAMKTVMEDLEKWLTEPRPDNGRAVLSIVGFGGVGKTTIAMALYRKVSGKFGCRASVAVSQNYDQDAVLRSILNQVSNQEEAGSSTESSRDTTASREENTAEPGTKSTFIKLKKAPSLSLLGRNDDKTPVRQQETMDYVQLRQELKRRLGEKRYILL…	MSYTVNSPSQLVYLSSAWADPTDLLNLCTNSLGNQFQTQQARTTVQQQFSDVWKPTPQAGVRFPASGFKVYRYNAVLDPLITALLGTFDTRNRIIEVENQQNPTTAETLDATRRVDDATVAIRSAINNLANELVRGTGMYNQTSFESMAGLTWTTTPPSG	0
MEGNGIMVSAATGAMNSLLAKLAALLEEDYQMHKGMKREIAFLKDELSSMNALLERLADTEAALDPQTKEWRSQVREMSYDIEDCIDEYTRQLRHGQPQRPGGNGIMGFFHGYVQKVKDLVGRHEIAEQIQELKARIVEAGHRRKRYKLDSAVNCKSNHVVPIDRRLPALFAELDALVGIDRPRDEIIKLLDDGEQRMKVVSIVGSGGLGKTTLANQVYQKIGEQFDCKAFVSLSQHPDMEMIFQTILYQVNDEVGRIRSGDKEQVISELRAFLKNKRRIFGSEDKCPHQLKDIAVEIVRKCGGLPLAIISMASLLTTKSYVRAEWFKVRDSIGSGIEKNSDVEEMNMILSLSYYDLPHHLRTCLLYLSMFPEDYVVNRDYLVRRWVAEGFIKANGGRT…	MHTSTFLAALLAAASAVEAAQGSFRVPDIITPDWILHQARNNSLFTRWRPRSHFLAPAGWMNDPSGAFYDPATDLYHLQYQWHPNHANWGNVSWGHAVSKDLFHWKDIRDWRDDSSASLPSGRFENGPLSFFSGSSYPVNLNGKQDGTLLTFVTRLSDLPTSWLKPYKKNMEVQSMFRSKDAGQTWQELGPIIESPPKGWNVTGFRDPYVFPNPALDAIRGVGPHYYITLGSGIKGPNVPATFHGAARPGFLGPRMPLYAAPASDLRKWTFLGSLWESKPNASLGNPDITGAYGYNFETSGVFSLPIDKNAGNSLRNTAWFALMGTEGGNTTLHPHEHWAVWSRGHMAPTRGGGVKMTPTSSGAADWGITYAHTSFEDARRGNGNRRVMWGWANEDVNE…	0
MASSSSSSSRNWSYHVFPSFSGEDVRNTFLSHFLKELDRKLIISFKDNEIERSQSLDPELKHGIRNSRIAVVVFSKTYASSSWCLNELLEIVKCKKEFGQLVIPIFYNLDPSHVRKQTGDFGKIFEKTCRNKTVDEKIRWKEALTDVANILGYHIVTWDNEASMIEEIANDILGKMNISPSNDFEDLVGIEDHITKMSSLLHLESEEVRMVGIWGPSGIGKTTISRALFSRLSCQFQSSVFIDKVFISKSMEVYSGANLVDYNMKLHLQRAFLAEIFDKKDIKIHVGAMEKMVKHRKALIVIDDLDDQDVLDALAGQTQWFGSGSRIIVVTENKHFLRANRIDHIYKVCLPSNALALEMFCRSAFKKNSPPDDFLELSSEVALRAGNLPLGLNVLGSNL…	MNPIHARFSSVEALRHSNVDIQAIKSEGQLEVNGKRYEIRAAADGSIAVLRPDQQSKADKFFKGAAHLIGGQSQRAQIAQVLNEKAAAVPRLDRMLGRRFDLEKGGSSAVGAAIKAADSRLTSKQTFASFQQWAEKAEALGRDTEIGIYMIYKRDTPDTTPMNAAEQEHYLETLQALDNKKNLIIRPQIHDDREEEELDLGRYIAEDRNARTGFFRMVPKDQRAPETNSGRLTIGVEPKYGAQLALAMATLMDKHKSVTQGKVVGPAKYGQQTDSAILYINGDLAKAVKLGEKLKKLSGIPPEGFVEHTPLSMQSTGLGLSYAESVEGQPSSHGQARTHVIMDALKGQGPMENRLKMALAERGYDPENPALRARN	1
MAASAALVFAGKSVATSAISFLVNKAFSYIDEYCKSENMDELKNRLLRAMPHIQAVFDVVNPELVREQSSGLDAWLWQLRDAVEAAEDAIDELEYYELEEKAKDQKVSEWGSPLGKMKHKFVRSFGPAINKTIKKISHRDTLKRLMKSVDDLDKAAVGVSDFLKLTDHLSGGSSTSSQQLMDNDRQTSSTSSATNFVGREKEKEQIIGWLANTSDELGETMVIKTNSIPIISVIGHGGMGKTALAQSICGQDEVVKHFKVIWTTISTSFDATSVTSKILEDATRVKPSSDHLEPLQRDLKEKLASINFLLVLDDVWEDKKRDEWEKLFAPLKELNTTGSKILLTTRMQSVADMAAKVMGVERDKFLTLQGLEDDKNLELFGHHAFSGLNPRDDAYLMLI…	MKVSSANAGVPASSADNTSARPSQTNANTTPLGRRRRAPDDAPGSPPARRQRQDSPEDSAQTMFRRAGMTSLPPSPATSEHVPLLDNRPTLERMGVDHPLPGRTWYETGHTTASLADRTSTASAAQVASSSRSAGPATAARPQPTRTSAGQQATVGRLRTQVTGFLSGALGKLQALSAQNMDPELAQFRVLDVDRAIMPLLIVAENARNPGLNLVPLHMDMAEDEEVRTQPPMAGSRHIAEFVASARPGRYRAVIDDGSHTRAADIRKDASGTSVIVVDPLRKEKDESAYVDYADNVNMEFGEHAKCAFIPVDIQKSFFDCRILSLSLALKMHDKDDAFAAFHETLRNGGDPSHHVSRAQQTEELGATLVLDGAPLVDARMMKHGQAASSVSRYLGNHP…	0
MEAAAMAVTAATGALAPVLVKLAALLDDGECNLLEGSRSDAEFIRSELEAVHSLLTPNILGRMGDDDAACKDGLIAEVRELSYDLDDAVDDFLELNFEQRRSASPFGELKARVEERVSNRFSDWKLPAASLPPSSVHRRAGLPPPDAGLVGMHKRKEELIELLEQGSSDASRWRKRKPHVPLRIMGGEMQKIVFKIPMVDDKSRTKAMSLVASTVGVHSVAIAGDLRDEVVVVGDGIDSINLVSALRKKVGPAMFLEVSQAKEDVKEITAMLAPVKSICEFHEVKTICILGLPGGGKTTIARVLYHALGTQFQCRVFASISPSSSPSPNLTETLADIFAQAQLGVTDTLSTPYGGSGTGRALQQHLIDNISAFLLNKKYLIVIDDIWHWEEWEVIRKSI…	MQFSTIITVCLFTGLASANFVQCNHHLLYNGRHWGTIRKNAGWAVRFYEEKPNQPKRLVAICKNASPVHCNYLKCTNLAPGFSAGTSTDVLSSGTVGSIGNDPQAQRQ	0
MEIGLAVGGAFLSSASNVLFDRLAPNGDLLKMFKRDKRDVRLLKKLKMTLLGLQAVLSDAENKQASNPYVSQWLNELQDAVDGAKNLIEEVNYEVLRLKVEGQHQNLGETSNQQVSDCNLCLSDDFFLNIKEKLEDTIETLEELEKQIGRLDLTKYLDSGKQETRESSTSVVDESDILGRQNEIEGLIDRLLSEDGKKLTVVPIVGMAGIGKTTLARAVYNDEKVKNHFGLKAWICVSEPYDILRITKELLQEFDLKVDNNLNKRQVKLKESLKGKKFLIVLDDVWNENYKEWDDLRNIFVQGDVGSKIIVTTRKESVASMMGCGAIKVGTLSSEVSWDLFKRHSFENRDPEEHPELEEIGIQIAHKCKGLPLALKTLAGILRSKFEVNEWRDILRSEI…	MSYSITSPSQFVFLSSVWADPIELLNVCTNSLGSQFQTQQARTTVQQQFSEVWKPFPQSTVRFPGDVYKVYRYNAVLDPLITALLGTFDTRNRIIEVKNQQSPTTAETLDATRRVDDATVAIRSAINNLVNELVRGTGLYNQNTFESMSGLVWTSAPAS	0
MADAVVQIFLERLLITLTEQTGYVNEFRDQFERLQSELQFMQSFLADADRLKRKRNSQTLRTFMAELRELIYEAEDILADCHLQSRDEDQLSNVWLTFLYPPNISFRYQTGKRLREINDKITKIKHNIASFLNVPLFTRTDTMDARNDQMSRWSCPVYDHTLVVGLEGDTRKIKDWLFEAEEGILAIGVVGMGGLGKTTIAQKVFNDREIENWFERRMWVSVSQTFTEEQIMRSMLRNLGDASAGDDRGELLRKINQYLLGKRYLIVMDDVWGEDLAWWRRIYEGLPKGKGSSIIITTRNGKVSQKMGVKKARMHFPKFLSEDDSWLLFRKIAFAATEGECQHPSLEGVGKEIVEKCKGLPLAIKAVGGMMLYKPPTYNEWRRTADNFRDELAENDDSV…	MKVSHLTSPAPVVIEHQPRQSEKVSRDGDVIKPWSQLPAAAPSFGGCFGKSKKSRGYDSGSSSGSRSNAGFRLNHVPYVSQQNERMGCWYACTRMLGHSISSGPRLGLPELYDSSGPQGLQQREDVLRLMRNENLAEVSLPESRQFSANELGNLLCRHGPIMFGWQTPAGSWHMSVLTGIDKPNDAIIFHDPQRGPDLTMPLDSFNQRLAWRVPHAMLYSEN	0
MAEAFIQVLLDNLTSFLKGELTLLFGFQDEFQRLSSMFSTIQAVLEDAQEKQLNNKPLENWLQKLNAATYEVDDILDEYKTKATRFSQSEYGRYHPKVIPFRHKVGKRMDQVMKKLKAIAEERKNFHLHEKIVERQAVRRETGSVLTEPQVYGRDKEKDEIVKILINNVSDAQHLSVLPILGMGGLGKTTLAQMVFNDQRVTEHFHSKIWICVSEDFDEKRLIKAIVESIEGRPLLGEMDLAPLQKKLQELLNGKRYLLVLDDVWNEDQQKWANLRAVLKVGASGASVLTTTRLEKVGSIMGTLQPYELSNLSQEDCWLLFMQRAFGHQEEINPNLVAIGKEIVKKSGGVPLAAKTLGGILCFKREERAWEHVRDSPIWNLPQDESSILPALRLSYHQL…	MRVTTFNTFLLTLGTVAVVNAETGNKYIEKRAIDLSRERDPNFFDNADIPVPECFWFMFKNNVRQDAGTCYSSWKMDMKVGPNWVHIKSDDNCNLSGDFPPGWIVLGKKRPGF	0
MAMSVLGSAVGKAASAAADEATLLLGVQKEIWYIKDELKTIQAFLRAAEVTKKKDDLLKVWAEQVRDLSYNIEDCLDEFKVHVESQSLAKQLMKLGERHRIAVQILNLKSRIEEVSNRNTRYSLIKLISSITTEDERDSYLEDARNRSGSNTDESELVGFAKTKDELLKLIDVNTNDGPAKVICVVGMGGLGKTTLARKAYENKEHMKNFSCCAWITVSQSFDRKEILKQMIRQLLGADSLDKLLKEFSEKLLVQVQHLADHLVEGLKEKRYFVVLDDLWTIDAWNWIHDTAFPKINNRGSRIIITTRDAGLAGRCTSESLIYHLEPLHIDDAIHLLLAKTNIRLEDMENDEDLGSIVTKLVKRCGYLPLAILTIGGILATKKIMEWGKFYRELPSELE…	MKISALFSVAALLSQSMTVLGYLFYRCGNDYITERALINOINMEHKKLTGQGSSADSFPGGRATAEVTFWEPSISNPGTYLDIKVKFDIYRQMLSFEVSSSGKRIPCEGDYGVEIPEEDLEVSDEPYYAN	0
MVDAITEFVVGKIGNYLIEEASMFMAVKEDLEELKTELTCIHGYLKDVEAREREDEVSKEWSKLVLDFAYDVEDVLDTYHLKLEERSQRRGLRRLTNKIGRKMDAYSIVDDIRILKRRILDITRKRETYGIGGLKEPQGGGNTSSLRVRQLRRARSVDQEEVVVGLEDDAKILLEKLLDYEEKNRFIISIFGMGGLGKTALARKLYNSRDVKERFEYRAWTYVSQEYKTGDILMRIIRSLGMTSGEELEKIRKFAEEELEVYLYGLLEGKKYLVVVDDIWEREAWDSLKRALPCNHEGSRVIITTRIKAVAEGVDGRFYAHKLRFLTFEESWELFEQRAFRNIQRKDEDLLKTGKEMVQKCRGLPLCIVVLAGLLSRKTPSEWNDVCNSLWRRLKDDSI…	MNPIHARFSSVEALRHSNVDIQAIKSEGQLEVNGKRYEIRAAADGSIAVLRPDQQSKADKFFKGAAHLIGGQSQRAQIAQVLNEKAAAVPRLDRMLGRRFDLEKGGSSAVGAAIKAADSRLTSKQTFASFQQWAEKAEALGRDTEIGIYMIYKRDTPDTTPMNAAEQEHYLETLQALDNKKNLIIRPQIHDDREEEELDLGRYIAEDRNARTGFFRMVPKDQRAPETNSGRLTIGVEPKYGAQLALAMATLMDKHKSVTQGKVVGPAKYGQQTDSAILYINGDLAKAVKLGEKLKKLSGIPPEGFVEHTPLSMQSTGLGLSYAESVEGQPSSHGQARTHVIMDALKGQGPMENRLKMALAERGYDPENPALRARN	0
MASATVDFGIGRILSVLENETLLLSGVHGEIDKMKKELLIMKSFLEDTHKHGGNGSTTTTTQLFQTFVANTRDLAYQIEDILDEFGYHIHGYRSCAKIWRAFHFPRYMWARHSIAQKLGMVNVMIQSISDSMKRYYHSENYQAALLPPIDDGDAKWVNNISESSLFFSENSLVGIDAPKGKLIGRLLSPEPQRIVVAVVGMGGSGKTTLSANIFKSQSVRRHFESYAWVTISKSYVIEDVFRTMIKEFYKEADTQIPAELYSLGYRELVEKLVEYLQSKRYIVVLDDVWTTGLWREISIALPDGIYGSRVMMTTRDMNVASFPYGIGSTKHEIELLKEDEAWVLFSNKAFPASLEQCRTQNLEPIARKLVERCQGLPLAIASLGSMMSTKKFESEWKKV…	MRVTTFNTFLLTLGTVAVVNAETGNKYIEKRAIDLSRERDPNFFDHPGIPVPECFWFMFKNNVRQDAGTCYSSWKMDMKVGPNWVHIKSDDNCNLSGDFPPGWIVLGKKRPGF	0
MAASAALVFAGKSVATSAISFLVNKAFSYIDEYCKSENMDELKNRLLRAMPHIQAVFDVVNPELVREQSSGLDAWLWQLRDAVEAAEDAIDELEYYELEEKAKDQKVSEWGSPLGKMKHKFVRSFGPAINKTIKKISHRDTLKRLMKSVDDLDKAAVGVSDFLKLTDHLSGGSSTSSQQLMDNDRQTSSTSSATNFVGREKEKEQIIGWLANTSDELGETMVIKTNSIPIISVIGHGGMGKTALAQSICGQDEVVKHFKVIWTTISTSFDATSVTSKILEDATRVKPSSDHLEPLQRDLKEKLASINFLLVLDDVWEDKKRDEWEKLFAPLKELNTTGSKILLTTRMQSVADMAAKVMGVERDKFLTLQGLEDDKNLELFGHHAFSGLNPRDDAYLMLI…	MLIMMGIPLRKIVLLSLIFGISIIPMMCEFLEDARDIQGFSRKSGSKLEEESDSSRDRQEKQAEAQKCTDISCNSNAQCSGQKCGDCLLEGNCSG	0
MEIGLAVGGAFISSALNVLFDRLALHGDLFNMFQKHKHHVRLLKKLRMTLLGLQAVVSDAQNKQASNPYVSQWLNEIQDAVDGAENLIEEVNFEALRLKVEGQHQNFANTISNQQVSDLNRCLSDDFFPNIKEKLEDTIETLEELEKQIGRLGLREYLDSGKQDNRRPSTSLVDESDILGRQNEIEELIDRLLSDDANGKNLSVVPVVGMGGVGKTTLAKAVYNDEKVKDHFGLKAWICVSEPYDAVRITKELLQEISSSDCTGNSNLNQLQIKLKESLKGKKFLIVLDDVWNENYDEWDDLRNIFVQGDIGSKIIVTTRKESVALMMGCGAVNLGTLSSEVSWALFKRHSLENRGPEEHPELEEVGKQIAHKCKGLPLALKALAGILRSKSDLNEWRD…	MRLAIMLSATAVAINFATSSAIDQTKVLVYGTPAHYIHDSAGRRLLRKNEENEETSEERAPNFNLANLNEEMFNVAALTERADAKKLAKQLMGNDKLADAAYMWWQHNRVTLDQIDTFLKLASRKTQGAKYNQIYNSYMMHLGLTGY	1
MECKEEENGQTVIPIFYNVDPSHVRYQTESFGAAFAKHESKYKDDVEGMQKVQRWRTALTAAANLKGYDIRNGIESENIQQIVDCISSKFCTNAYSLSFLQDIVGINAHLEKLKSKLQIEINDVRILGIWGIGGVGKTRIAKAIFDTLSYQFEASCFLADVKEFAKKNKLHSLQNILLSELLRKKNDYVYNKYDGKCMIPNRLCSLKVLIVLDDIDHGDQMEYLAGDICWFGNGSRVIVTTRNKHLIEKDDAIYEVSTLPDHEAMQLFNMHAFKKEVPNEDFKELALEIVNHAKGLPLALKVWGCLLHKKNLSLWKITVEQIKKDSNSEIVEQLKISYDGLESEEQEIFLDIACFFRGEKRKEVMQILKSCDFGAEYGLDVLINKSLVFISENDRIEMH…	MRVTTFNTFLLTLGTVAVVNAETGNKYIEKRAIDLSRERDPNFFDNADIPVPECFWFMFKNNVRQDAGTCYSSWKMDMKVGPNWVHIKSDDNCNLSGDFPPGWIVLGKKRPGF	0
MELVVGASEATMRSLLGKLGNLLAQEYALISGVRGDIQYINDELASMQAFLRDLSVLPEGHYHDNRSKDWMKQIRDIAYDVEDCIDDFAHRLPQDSISDAKCSFLVTKMYELLTWWPRRDIASRIAELKVRAQQIADRRNRYGVNNPELHCDSSNRPRARSAAQDIAEYQVTKLQIIGIKEPVAMKTVMEDLEKWLTEPRPDNGRAVLSIVGFGGVGKTTIAMALYRKVSGKFGCRASVAVSQNYDQDAVLRSILNQVSNQEEAGSSTESSRDTTASREENTAEPGTKSTFIKLKKAPSLSLLGRNDDKTPVRQQETMDYVQLRQELKRRLGEKRYILLIDDIWSANTWLDVVIPFLPDEANNNSRIIVTTRFHAVGSTCSRGHKNVEATSSPRPGNNR…	MQSPSIHRNTGSIIQPTVTPDARAATDLQERAEQPRQRSSHSLSSVGKRALKSVGKLFQKSKAPQQKAATPPTAKNVKTPPPASNVATPRNKARESGFSNSSPQNTHRAPKWILRNHPNQASSSGAQTHEIHPEAAPRKNLRVRFDLPQDRLERSPSYLDSDNPMTDEEAVANATRQFRSPDSHLQGSDGTRISMLATDPDQPSSSGSKIGDSDGPIPPREPMLWRSNGGRFELKDEKLVRNSEPQGSIQLDAKGKPDFSTFNTPGLAPLLDSILATPKQTYLAHQSKDGVHGHQLLQANGHFLHLAQDDSSLAVIRSSNEALLIEGKKPPAVKMEREDGNIHIDTASGRKTQELPGKAHIAHITNVLLSHDGERMRVHEDRLYQFDPISTRWKIPEGL…	0
MEKRKDNEEANNSLVLFSALSKDIADVLVFLENEENQKALDKDQVEKIKLKMAFICTYVQLSCSDFEQFEDIMTRKRQEVENLLQPLLDDDVFTSLTSNMDDCISLYHRSYKSDAIMMDEQLDFLLLNLYHLSKHHAEKIFPGVTQYEVLQNICGNIRDFHGLIVNGCIKHEMVENVLPLFQLMADRVGHFLWDDQTDEDSRLSELDEDEQNDRDSRLFKLAHLLLKIVPVELEVIHICYTNLKASTSAEVGLFIKQLLETSPDILREYLIPLQEHMVTVITPSTSGARNIHVMMEFLLLILSDMPKDFIHHDKLFDLLDRVGVLTREVSTLVRDLEEEPRNKEGNNQTNCATLDLLENIELLKKDLKHVYLKALDSSQCCFPMSDGPLFMHLLHIHLN…	MRIGPLQPSIAHTAAPALPTHTSAISPTQVPHMPGNTPPLRERPRRRAGNMPPLVPLNDSAMTGKPALVALDSEFSEQRLAEVQARQITVQTLQGKLATHLAQAGTALKPDSIAARFAAGTLEPVYLDTAAFNAMSRGLPARARAAAGPVLIDAQQGRIIFNLQRAFAPGDTFSDAALAALGKQLNLSGHGLATPNWLQPAAGTPGRRKLQQAARYHGHEVPARDGGAGFFKANDHRLLEGKQVLLRNHQKSLVHNHYFEAPSTRAFGKDVMVHRGLFDNHAGIPENSLASIDHAYEQGYRNLELDVEVSSDGVPVLMHDFSIGRMAGDPQNRLVSQVPFAELREMPLVIRNPSDGNYVKTDQTIAGVEQMLEHVLKKPEPMSVALDCKENTGEAVAML…	0
MAELTAGAVSSLLGLIRNAELMMSGRAKEDMQFIKDEMDSINGTLMYLTENKASHDDQVRAWMKQVRDIAYVADDCIMLYRRDLTPPEPGFWPWLRHVPTWLSTVPTRHRLAKKIHELKDRVREVGERRQRYGVVGEIPTKNAASSSGHGSQTAPSSDAAAATAAADARADEEDDDQNHAATATVVDGRPDRRRALEPRTLEDYCCENLHKWLKEFNTKRGSMVPFIAVEAPRPEDAAAVSSIVSYVAAEAAGFNPAVWVNLPLLHAEFDLPLEPWEILCYILGELKPRSQPVQAQGSRDQRKQKQEEGAKDDKAMGSDDDDDNLQSQASDEKWQVFDEMWEEIEKRNFDDRIEQLKTKIDSIKDKKTTNEIEKTVRSQEKVNLNALVYNKPLGILFLA…	MMMISTKSKLRNIFLLLAIANVNFCVKGHPMNSAKLAEEVKDGVNQPEFDRGFLRPFGAKMKFLKPDQVQKLSTDDLITYMAEKDKNVRDLAIKLRDAKQDSTKNGTPEIKQKYDKAYEKTKAAAEKLVSEESLTRDALLELTEEQYVEKAALFDKDVYRNNLQRQTYERLLRSETDVSYREVARTFIAREGEPALNAKIERLALTLENNADTRSKLDYLAIAADFLKNQANLHADDPELNLYKAETKAREIKANRAMKEALEGADKLFERNKILKSPDMRYKSAGFQAFIDKMMAWLSKIMTTKSYIKSLAKP	0
MEKRKDNEEANNSLVLFSALSKDIADVLVFLENEENQKSLDKDEVENLKLKMAFICTYVQLSYSDFEQFEDIMTRKRQQVENLLQSLLDDDVLTSLTSNMDDCISLYHRSYKSDAIMMDEQLDFLLLNLYHLSKHHAEKIFPGVTQYEVLQNVCGNLRDFHGLIVNGCIKHEMVENVLPLFQLMAERVGHFLWEDKTDEDSDEDDQNDRDSRLFQLTHLLLKIVPTELEVMHICYTNLKASTSAEVGRFIKKLLETSPDILREYIIQLQEHMITVIRPSTSGARNIHVMMEFLLLILSDMPKDFIHHDKLFDLLAHVGVLTREVSTLVRDLEEKLRNKEGNNQTNCATLDLLENIELLKKDLKHVYLKAPDSSQCCFPMSDGPLFMHLLHMHLNDLLDS…	MPYTVTSPSQLVYFGSVWADPITFIDLCTVALGNQFQTQNARTTVQQQFSDLFKTVPTRTNRFNDGENGFRVFRYNSTLDPLISALMNSFDTRNRIIEVDNPANPNTSEVASATQRVDDATVNIRACINNLMNELVRGTGMMNTASFETVSNLTWTTTTTT	0
MDIGLAVGGAFLSSVLQVLFDRLAPQGELLKMFRRNKHDLRILKKLRMTLLSLQAVLSDAENKQASNPYVSQWLNELQHAVDSAENLIEEVNYEVLRLKVEGDQCQNLGETRHPQASRLSLSLSDDFFLNIKAKLEDNIETLEELQKQIGFLDLKSCLDSGKQETRRPSTSLVDESDIFGRQNEVEELIGRLLSGDANGKKLTVIPIVGMGGVGRTTLAKAVYNDEKVKDHFDLKAWICVSEPYDAVRITKELLQEIRSFDCMINNTLNQLQIELKESLKGKKFLIVLDDVWNDNYDEWDDLRSTFVQGDIGSKIIVTTRKESVALMMGCGEMNVGTLSSEVSWALFKRHSLENREPEEHTKLEEIGKQIAHKCKGLPLALKAIAGILRSKSEVDEWKD…	MRFLFLLVAVALASAEAAESAAMIHEEAGVSSFNTLTGGNQIQRSLRVYLGANEERGVGGVKLENILTIFVQRAKAKLPQGFTAAALGNWKGFSRRVDTVMEHYPKGLSEKAIKELRTAETKRFTDYAMLGPSDKYNLLRPMQGVDEAMIAPNLVSLTGRKNQVLGDAGGRSVVCNVVMRSEAEGGGILLISSSKLDKQDFILPKGGLEKGEIAYGAAKREVLEEGGVRYRSDIFIFYRWSVLTLVMALQVKVKKLKELGVTLVGDKTYESFLMRSKKVYEQWSESRRLRVWVRECQSIEIPGETQLTVRLLFN	0
MVDAITEFVVGKIGNYLIEEASMFMAVKEDLEELKTELTCIHGYLKDVEAREREDEVSKEWSKLVLDFAYDVEDVLDTYHLKLEERSQRRGLRRLTNKIGRKMDAYSIVDDIRILKRRILDITRKRETYGIGGLKEPQGGGNTSSLRVRQLRRARSVDQEEVVVGLEDDAKILLEKLLDYEEKNRFIISIFGMGGLGKTALARKLYNSRDVKERFEYRAWTYVSQEYKTGDILMRIIRSLGMTSGEELEKIRKFADEELEVYLHGLLEGKKYLVVVDDIWEREAWESLKRALPCNHEGSRVIITTRIKAVAEGVDGRFYAHKLRFLTFEESWELFEQRAFRNIQRNDEDLLKTGKEMVQKCRGLPLCIVVLAGLLSRKTPSEWNDVCNSLWRRLKDDSI…	MYHSKVGLLAVALVMQAILLCGCDASAMRYASGFQNNERQSSEQESYSRSAQSSEKSSSGYQMGEMASAGVGMSSGYGGSGYSSGGGYQQGVGYSGCDSDYSSGGIGGIVNTATGLASSVTGMAGGLGGGGGLADVGGVVNTVSGLADVGGLTNTVSGLADVGGVTNTVGGLVNGIAGGGAGGGLLGGVLGGGDGGCGGNCGGNCGGNCGGRGGGGGGLLGGILGGGSGGGRGARVSARVC	0
MGELQVSSAHSAVDSLLGRLIRILEDEARLLGGVRGDVQFIKDEMESINGFLLHVLHLDRPDHQLQGWTRQVKDLARDCDNCVDVYMQRLAGSGSGGRARRLLRLLLTLPARRRIATRIRELKSRACDVGERRRRYGVVVPRTRNNAAAAAAARRGGQRGLAKRQLSEAGGGDHHADASSAGNTTKQDHRRRALLEEETPANLFAGETDTLAGWLLAAADEHRRPKVISIIRPDDEELVAAAIDPVKRALDDPRILELFQIRQWHSGQSHPGWVYQDMMTQILPMIQHMHRALGGMVSDYDKRNKRRYTRLKKKKKRIVVSNFSRKNLGSKGNKFPVGTTFDEVKEFIGGTASDKEEEEEEEEEGFLQAAAMEVHEGFAMDVAKIISETMASEMGFHQG…	MSSSVYESIIQTRASVWGSTASGKAVVDSYWIHELGTGSQLVQTQLYSDSRSKSSFGYTAKVGDLPCEEEEILSQHVHIPIFDDIDFSINIDDSVLALSVCSNTVNANGVKHQGHLKVLSPAQLHSIGSTMNRSDITDRFQLQEKDIIPNDRYIEAANKGSLSCVKEHTYKIEMCYNQALGKVNVLSPNRNVHEWLYSFKPNFNQVESNNRTVNSLAVKSLLMSAENNIMPNSQAFVKASTDSHFKLSLWLRVPKVLKQISIQKLFKVAGDETNKTFYLSIACIPNHNSVETALNITVICKHQLPIRKCKAPFELSMMFSDLKEPYNIVHDPSYPQRIVHALLETHTSFAQVLCNNLQEDVIIYTLNNHELTPGKLDLGERTLNYSEDAYKRKYFLSKT…	0
MAETVLSMARSLVGSAISKAASAAADETSLLLGVEKDIWYIKDELKTMQAFLRAAELMKKKDELLKVWAEQIRDLSYDIEDSLDEFKVHIESQTLFRQLVKLRERHRIAIRIHNLKSRVEEVSSRNTRYSLVKPISSGTEIDMDSYAEDIRNQSARNVDEAELVGFSDSKKRLLEMIDTNANDGPAKVICVVGMGGLGKTALSRKIFESEEDIRKNFPCNAWITVSQSFHRIELLKDMIRQLLGPNSLKQLLQELQGKVVVQVHHLSEYLIEELKEKRYFVILDDLWILHDWNWINEIAFPKNNKKGSRIVITTRNVDLAEKCATASLVYHLDFLQMNDAITLLLRKTNKNHEDMESNKNMQKMVERIVNKCGRLPLAILTIGAVLATKHVSEWEKFYE…	MRIGPSQLSVPLAATLATPTHAIPSAPANVPHQPGGNQPPGARPRRRAATLPPLMPLPDSAMTGMQALVALDGEFSEQRLVEVQSRQVTVQAAQSTLSKYLAQAGTARKTDSIAERFAAGTLQPVYLDSAAFTAMARGLSGRARAAAGPVLVDAKHGRIIFDLKRAFAAGDNFSDPARSALSRALDLPALGLATPEWLQPASSAQPRRKLQQAARYHGHEIPARDGGAAFFKANDHHLVAGKQALLRKHRKELIHENYFQAPSTRALGKDVMVHRGLFDNHAGIPENSLAAIDRAYEQGYRNLELDVEVSADGVPVLMHDFSIGRMTDDPQNRLVSQVPFAQLREMPLVIRNPVDGNFIKTDQTIAAVEQALEHALHKPEAMSVALDCKEDTAEAVAMV…	0
MECKEEENGQTVIPIFYNVDPSHVRYQTESFGAAFAKHESKYKDDVEGMQKVQRWRTALTAAANLKGYDIRNGIESENIQQIVDCISSKFYHGDQMEYLAGDICWFGNGSRVIVTTRNKHLIEKDDAIYEVSTLPDHEAMQLFNMHAFKKEVPNEDFKELALEIVNHAKGLPLALKVWGCLLHKKNLSLWKITVEQIKKDSNSEIVEQLKISYDGLESEEQEIFLDIACFFRGEKRKEVMQILKSCDFGAEYGLDVLINKSLVFISENDRIEMHDLIRDMGRYVVKMQKLQKKRSRIWDVEDFKEVMIDYTGTMTVEAIWFSCFEEVRFNKEAMKKMKRLRILHIFDGFVKFFSSPPSSNSNDSEEEDDSYDLVVDHHDDSIEYLSNNLRWLVWNHYSW…	MLLAAAIVFLHIPALTMPAAEARQTAANIMHPVLDGEQNVLGKRSLRTDHMRVSNVEDREGDEERIFRRFTDWIKYLFNKMNPKQLHTYLGLDGLGETAYKHKNYPIYRMMSKKWRDKL	0
MDIGLAVGGAFLSSVLQVLFDRLAPQGELLKMFRRNKHDLRILKKLRMTLLSLQAVLSDAENKQASNPYVSQWLNELQHAVDSAENLIEEVNYEVLRLKVEGDQCQNLGETRHPQASRLSLSLSDDFFLNIKAKLEDNIETLEELQKQIGFLDLKSCLDSGKQETRRPSTSLVDESDIFGRQNEVEELIGRLLSGDANGKKLTVIPIVGMGGVGRTTLAKAVYNDEKVKDHFDLKAWICVSEPYDAVRITKELLQEIRSFDCMINNTLNQLQIELKESLKGKKFLIVLDDVWNDNYDEWDDLRSTFVQGDIGSKIIVTTRKESVALMMGCGEMNVGTLSSEVSWALFKRHSLENREPEEHTKLEEIGKQIAHKCKGLPLALKAIAGILRSKSEVDEWKD…	MKLLISIFIGFLAISTSQQEDVSTPAPNFPDFCSNPNLNKNAKVKACCDAVTKAANAGSYSGADGPVPDECTLKSCGRVCNRFFHKKGENRVTEMPESKTTESESSEECECGDSGDETTTGAQPTPRNVYPSGPEPSTSGGQVASHKPPAAPSTPHPGCHQPPAAPTTKPPRNPYPSGPEPTPKQPGYPQGRASTPKQPGYPQGPASPTPRNVYPSGPEPSTPGGKVASHKPPAAPSTPQPGYPQPPAAPTTKPPRNPYPSGPEPTPKQPAPSSPTPPSSAPSVPAPPSGQYPPGSNVTSNSLTVPPLYTTKETCLPLTPDMPGVVDQWLNKPKTGRFVWHALTNAHSYGGECGLGIQYPYHACVGRDLWSPVKKWVRSCLTDIPNHYIRNDQVCVNKC…	0
MAPAVSASQGVIMRSLTSKLDSLLLQPPEPPPPAQPSSLRKGERKKILLLRGDLRHLLDDYYLLVEPPSDTAPPPDSTAACWAKEVRELSYDVDDFLDELTTQLLHHRGGGDGSSTAGAKKMISSMIARLRGELNRRRWIADEVTLFRARVKEAIRRHESYHLGRRTSSSRPREEDDDDDREDSAGNERRRFLSLTFGMDDAAVHGQLVGRDISMQKLVRWLADGEPKLKVASIVGSGGVGKTTLATEFYRLHGRRLDAPFDCRAFVRTPRKPDMTKILTDMLSQLRPQHQHQSSDVWEVDRLLETIRTHLQDKRYFIIIEDLWASSMWDIVSRGLPDNNSCSRILITTEIEPVALACCGYNSEHIIKIDPLGDDVSSQLFFSGVVGQGNEFPGHLTEV…	MPKRNYDTAFSTPMSNVRRRLTFDTPLSLPATAGSVPASAKRRRWTNRPMWRKPRYYRLYRSPDVPRGCEGPCKVQSFEAKHDISHVGKVICVTDVTRGMGITHRVGKRFCVKSIWVTGKIWMDENIKTKNHTNTVMFKLVRDRRPFGTPQDFGQVFNMYDNEPSTATVKNDLRDRYQVVRKFQATVTGGQYASKEQATVSKFYRVNNYVVYNHQEAAKYENHTENALLLYMACTHASNPVYATLKIRIYFYDSISN	0
MQAAASLSTGLLDAVLRKLGEMLADEYELQTGAKDGIRYIREELESMQTALERVSRVPPDQLDEEVKRWARKMREMSYNIEDTIDSFMLHVGDSDADDESGICACVRTISMLPWRYKSQRDIAAEINRIKEEVDEVSKRRERYKVDSIFVAPASYDPRLLALYEDKEKLVGIDHSTDEIIKLLSMEGEGASEQKLKLVSIVGPGGMGKTTLANAVYKKLEEQFDCTAFVSVSLQPDVKNILSGLLRQVTASKVKDDLEKDEDEDKDKDKGYVSVRLLPK	MTTPANTTQAVGSTTSTTTTTAGATPANSGLFTIPDGDFFSTAKAVVASNAVATNEDLAKIQEIWKDMKIPSDTMAQAAWDLVRHCADVGSSAQTEMIGTGPYSNGVSRARLAAAIKEVCTLRQFCKKYAPVVWNWMLTNNSPPANWQAQGFKPEHKFAAFDFFDGVTNPAAITPKEGLMRPPSEAEMNAAQTAAFVKITKARAQSNDFASLDAAVTRGRITGTTVAEAVVSLPPP	0
MAASAALVFAGKSVATSAISFLVNKAFSYIDEYCKSENMDELKNRLLRAMPHIQAVFDVVNPELVREQSSGLDAWLWQLRDAVEAAEDAIDELEYYELEEKAKDQKVSEWGSPLGKMKHKFVRSFGPAINKTIKKISHRDTLKRLMKSVDDLDKAAVGVSDFLKLTDHLNGGSSTSSQQLMDNDRQTSSTSSATNFVGREKEKEQIIGWLANTSDELGETMVIKTNSIPIISVIGHGGMGKTALAQSICGQDEVVKHFKVIWTTISTSFDATSVTSKILEDATRVKPSSDHLEPLQRDLKEKLASINFLLVLDDVWEDKKRDEWEKLFAPLKELNTTGSKILLTTRMQSVADMAAKVMGVERDKFLTLQGLEDDKNLKLFGHHAFSGLNPRDDAYLMVI…	MDMTKTVEEKKTNGTDSVKGVFENSTIPKVPTGQEMGGNDSSTSKLKETLKVADQTPLSVDNGAKSKLDSSDRQVPGPKLATTVEKKPELKPNVKKSKKKRIQKPAQLSRPNDLKSGTKGSSQVGENVSENYTGISKEAAKQKQKTPKSVKMQSNLADKFKANDTRRSELINKFQQFVHETCLKSDFEYTGRQYFRARSNFFEMIKLASLYDKHLKECMARACTLERERLKRKLLLVRALKPAVDFLTGIISGVPGSGKSTIVRTLLKGEFPAVCALANPALMNDYSGIEGVYGLDDLLLSAVPITSDLLIIDEYTLAESAEILLLQRRLRASMVLLVGDVAQGKATTASSIEYLTLPVIYRSETTYRLGQETASLCSKQGNRMISKGGKDTVIITDYD…	0
MAESFLFNIIERVLAKVSSVAVTEISLAWNVKTELRKLQSTLSTIKAVLLDANEQQAKNHEVRDWLEKLRDVVYDVDDVLDDLSTQLLLQIHFQKSLKKKVRKFFSSSNPIIYRFKIGRKVKEIRELLNEIADDRKSFHFTEHTCLNPVENICREQTHSFVRASDIIGRETDQENIVKQLIDARDEENISVIPIVGLGGLGKTTLVKLVYNYNTVVQNFDLRMWVSISEDFSLSKVIEKILRSATGESFGHLDMDQLQGHLSEVLRSKRYLLVLDDVWNEDQNKWTDLRELLMNCSKGSKIVVTTRSKMVALITGTVAPYYLGGLTDDACLLLFLKCAFVGEDKLLPNLVEIGKEIVKKCGGVPLAVKTLGRLLYMKTDENEWLRIRDNEIWEIEQKQS…	MQPTAIRSTVGLPGADMTADLRDPAPVAVPAHSAADAAAPPPGALQTIVGRPPRPDGPRHRRAQSLPARLTPAQRGMLAELGVADTSVLTPTETAVLRELRLHRPPLPLDTLLFTDPNKDPDDVVTYTIAKQLQAEGFLRLTDVVVTLGDADMRSQRAQLAKGVFDRLALPEVRVARGQDYPMTSTQAREHSKFLAEGAALRAAPDAVHTDGVRAMRERLATSPHKLGMVVIAGMTDASALLAEAGDLVREKLASITIMGGIDPARDADGLVQPDTRAYNNATDIHAARALYRRAQQLGIPLRILSKEAAYRAAVPPAFYEGIARNGHPVGEYLRDVQKNALKGLWEGIQANLIPGLDTAWFFRTFVAAQPQDPAAADQQGAMSFDAIWPQVTKLNLYD…	0
MVDAITEFVVGKIGNYLIEEASMFMAVKEDLEELKTELTCIHGYLKDVEAREREDEVSKEWSKLVLDFAYDVEDVLDTYHLKLEERSQRRGLRRLTNKIGRKMDAYSVVDDIKILKRRILDITRKRETYGIGGLKEPQGGGNTSSLRVRQLRRARSVDQEEVVVGLADDAKILLEKLLDYDEKNRFIISIFGMGGLGKTALARKLYNSGDVKRRFEYRAWTYVSQEYKTGDILMRIIKSLGMTSGEELEKIRMFAEEELEVYLHGLLEGKKYLVVVDDIWEREAWESLKRALPCNHEGSRVIITTRIKAVAEGLDGRFYAHKLRFLTFEESWELFEQRAFRNIQRKDEDLLKTGKEMVQKCRGLPLCIVVLAGLLSRKTPSEWNDVCNSLWRRLKDDSI…	MKIGTQATSLAVLHNQESHAPQAPIAVRPEPAHAIPEIPLDLAIRPRTRGIHPFLAMTLGDKGCASSSGVSLEDDSHTQVSLSDFSVASRDVNHNNICAGLSTEWLVMSSDGDAESRMDHLDYNGEGQSRGSERHQVYNDALRAALSNDDEAPFFTASTAVIEDAGFSLRREPKTVHASGGSAQLGQTVAHDVAQSGRKHLLSLRFANVQGHAIACSCEGSQFKLFDPNLGEFQSSRSAAPQLIKGLIDHYNSLNYDVACVNEFRVS	0
MEAAAMAVTAATGALAPVLVKLAALLDDGECNLLEGSRSDAEFIRSELEAVHSLLTPNILGRMGDDDAACKDGLIAEVRELSYDLDDAVDDFLELNFEQRRSASPFGELKARVEERVSNRFSDWKLPAASLPPSSVHRRAGLPPPDAGLVGMHKRKEELIELLEQGSSDASRWRKRKPHVPLRIMGGEMQKIVFKIPMVDDKSRTKAMSLVASTVGVHSVAIAGDLRDEVVVVGDGIDSINLVSALRKKVGPAMFLEVSQAKEDVKEITAMLAPVKSICEFHEVKTICILGLPGGGKTTIARVLYHALGTQFQCRVFASISPSSSPSPNLTETLADIFAQAQLGVTDTLSTPYGGSGTGRALQQHLIDNISAFLLNKKYLIVIDDIWHWEEWEVIRKSI…	MKINLSWKTYAVLSIVSLGGIHAMEHVPAELTRVSEGYTRFYRSPTASVILSGLVKVKWDNEQMTMPLFKWIGGEQAEELHFCVHIAHSSGPKLNRARSLGTVNSNMDQHWAQAQRNSGATRRTIEGFHLFENDIPNFPDYIKIKLVPKT	0
MEGNGIMVSAATGAMNSLLAKLAALLEEDYQMHKGMKREIAFLKDELSSMNALLERLADTEAALDPQTKEWRSQVREMSYDIEDCIDEYTRQLRHGQPQRPGGNGIMGFFHGYVQKVKDLVGRHEIAEQIQELKARIVEAGHRRKRYKLDSAVNCKSNHVVPIDRRLPALFAELDALVGIDRPRDEIIKLLDDGEQRMKVVSIVGSGGLGKTTLANQVYQKIGEQFDCKAFVSLSQHPDMEMIFQTILYQVNDEVGRIRSGDKEQVISELRAFLKNKRRIFGSEDKCPHQLKDIAVEIVRKCGGLPLAIISMASLLTTKSYVRAEWFKVRDSIGSGIEKNSDVEEMNMILSLSYYDLPHHLRTCLLYLSMFPEDYVVNRDYLVRRWVAEGFIKANGGRT…	MRSSTTFITIAFIAMQALGIAATQVTILKKGERITWVEVPKGESRVFNIRGKSVTVSVSDDGTPSISGSKYTVE	0
MVDAVVTVFLEKLLGALSEESRVFSEFRDKFETLQFELQLMRSFLKDAERLKRKNETFRCVMANLRELIYEAEDILADCQLQSRDDGLFSSGWFMCTNPFKLSFQYQTGKSLGEINRKIASIKQNIPSYLGVPLLNQLEPINAQNDQMPRRSSPVYDHTQVVGLEGDASKLKEWLFEADKGILAIGVVGMGGLGKTTIAQKVFNDRKIEERFDRRIWVSVSQNFSEEQIMRSMLRNLGDVSVGDDKGELLKKINEYLLGKRFLIVMDDVWGSDFTWWHTIYEALPKGNGSSIIITTRIEKVAQKMGVKKARSHWPKCLSKDDSWLLFQKIAFAADGGECKHPDLENVGKEIVEKCKGLPLAIKAVGGIMLCKPSHYHEWRRIADHFHDELAEDDNSVIA…	MKINLSWKTYAVLSIVSLGGIHAMEHVPAELTRVSEGYTRFYRSPTASVILSGLVKVKWDNEQMTMPLFKWIGGEQAEELHFDVHIAHSSGPKLNRARTLGTVNSNMDQHWAQAHRNSGASRRTIQDCHLFENDIPNFPDYIKIKLVPKT	0
MEIGLAVGGAFISSALNVLFDRLALHGDLFNMFQKHKHHVRLLKKLRMTLLGLQAVVSDAQNKQASNPYVSQWLNEIQDAVDGAENLIEEVNFEALRLKVEGQHQNFANTISNQQVSDLNRCLSDDFFPNIKEKLEDTIETLEELEKQIGRLGLREYLDSGKQDNRRPSTSLVDESDILGRQNEIEELIDRLLSDDANGKNLSVVPVVGMGGVGKTTLAKAVYNDEKVKDHFGLKAWICVSEPYDAVRITKELLQEISSSDCTGNSNLNQLQIKLKESLKGKKFLIVLDDVWNENYDEWDDLRNIFVQGDIGSKIIVTTRKESVALMMGCGAVNLGTLSSEVSWALFKRHSLENRGPEEHPELEEVGKQIAHKCKGLPLALKALAGILRSKSDLNEWRD…	MSYSITSPSQFVFLSSVWADPIELLNVCTNSLGSQFQTQQARTTVQQQFSEVWKPFPQSTVRFPGDVYKVYRYNAVLDPLITALLGTFDTRNRIIEVKNQQSPTTAETLDATRRVDDATVAIRSAINNLVNELVRGTGLYNQNTFESMSGLVWTSAPAS	0
MEIVTAILSPVAEHLMILPVARQIGYLFYYRRNIRSLENENKKLEGIRSGVQHRKDAEWRNLQVMPPHVENWLKDVNETTAEVAVLLRRRAEVERGCFYGWCPNLKSRHSLSRKAKKIEQAMIGLQDEGTRYAPSSCPAPLAVTVIHSDEFDSRKQKEEEVMTALKDEGITIVGICGMGGVGKTTLAEKVRARAKQERLFDYVVVLTISQQQPDIKKIQREIAEGVGLSLEGDDLLERGDRLRSRLMQKDSRVLVILDDVWKKVDLKRVGIPSGSDRNYWCKVILTTRLRDVCDDMEAKKKVHVEILCENEAWLLFRQKAGNSADDLSLPDIAEAVAKECKGLPLAIVTVAGALKGKTKRSWEDALLELKKAAPRNIRGVLADVYQPLKISYNHLGSDE…	MKNKTDIAGIAGLSTSHVSFDDAESKSVLDGSTQSTPEYKFQTPLDQLPARPAGPKSSNTTDAYIHESLPHSVPIAGASTSAVTHQQATQRKGTDEIYGLGSLPSAGPGRWEYLANPGNWHPERRKLHEKLLDQARSSALTLAESLESDGCQPTLFALRGNTATGKTRIATKKIPVLAAALKKTAGKGCVNPDVFKSSLAKSETGAKIFSSAQVHSESSFLADRFEGGLRSQKTGSGAIASIVVDKRLSREYEIDSYIQLAKETGRKVELCDIDAPLENSLVGVLQRKPEGEDPRPPYPVVSSGFVAVRSNRMYVIDRFIADPSLGNYRLFGTAEDGEKVMVASVIGGEFSVENAELYEKITSPQLSVTGDLADKVIDKELIDRLENNIADPERAAKTR…	0
MAENEIEEMLEHLRRIKSGGDLDWFDILRIEELEMVLRVFRTFTKYHDVLLPDSLVKLTKMAKLTGEILHRVLGRIPHKCKTNLNLERLESHLLEFFQGNTASLSRNYELNDFDLSKYMDCLEKFLNDVLMMFLQKGRSCHSKRKLAIHRSIKELKIVQKKMRFLKYIYATEINGYVDYEKQECLEIRIQFMTNTVGQYCVAVLDYVAEGELNDENDNFSKPPYLLSLIVFVELEMKKLFHGEVKASKFTRSKTFKDKKLPKGFSHHLHNLLMYLRNKKLENFPNNIAAQNIDVAIEFLLVFLDADVSNHVINGNWLKEVLLKVGAIAGDILYVIQKLLPRSINKDETSNISLCSIQILEKTKDLKAQVETYYKSLKFTPSQFPTFGGLSFLDSLLRKL…	MLLAAAIVFLHIPALTMPAAEARQTAANIMHPVLDGEQNVLGKRSLRTDHMRVSNVEDREGDEERIFRRFTDWIKYLFNKMNPKQLHTYLGLDGLGETAYKHKNYPIYRMMSKKWRDKL	0
MAGIATSAIGTVLPKLAEVLKEEYQLQKTVKGEIMFLSAELERMQAALQEVSDSEAAAIIDGDAQSKLVKLWARDVRELSYDIEDTIDRFMVRVDKPRSFRGFIDRSLNLLTNFKIRHKIGGKIRDIKAHLKEVSERRDRYNLDVARVAKPVGQTVDSLRLQSALYGNVSDLVGTEKKTEDLIMMMNADEGSKQNLKVVSIFGFGGLGKTTLANLVYQNLKENFTYWAFVSVSLNPNLVGIFKNMLRQLDGEKYKNINGETWEEVELIEELRKFLQDKSYFIVIDDIWKGSVWQTIQKALIDNQCGSRIITTTRVRDVAKQIGGAYQLEPLSLDDSRKLFNQIIFHSKDKCPPYHLSEVSQKILKKCGGIPLAIITIASVLASKKGNEYVHWNRVYHSM…	MALVVKGKVNINEFIDLSKMEKILPSMFTPVKSVMCSKVDKIMVHENESLSEVNLLKGVKLIDSGYVCLAGLVVTGEWNLPDNCRGGVSVCLVDKRMERADEATLGSYYTAAAKKRFQFKVVPNYAITTQDAMKNVWQVLVNIRNVKMSAGFCPLSLEFVSVCIVYRNNIKLGLREKITNVRDGGPMELTEEVVDEFMEDVPMSIRLAKFRSRTGKKSDVRKGKNSSSDRSVPNKNYRNVKDFGGMSFKKNNLIDDDSEATVAESDSF	0
MDIVTGAIANLIPKLGELLVEEYKLHKDVKKDVEDLRKELQSMNAALIKIGEVPRDKLDRQDKLWAEEVRELSYIIEDVVDKFLVRVHGIQPHNNTNGFKGLMKKTSELLKKVKDKHGIAHAIKDIKKQLEEVAARRDRNKVVVPNPTEPITIDPCLRALYAEATELVGIYGKRDEELMRLLSMSGDDASTKKLKKVSIVGFGGLGKTTLARAVYEKIKGDFNCRAFVPAGQNPDMKKVLRDILIDLGNPHSDLAMLDANQLIKKLHAFLENKRYLVIIDDIWDEKLWEGINFAFSNRNNLGSRLITTTRIASVSNSCCSSDDDSVYQMEPLSNDDSRKLFYKRIFPFESGCPNEFEQVSEDILKKCGGVPLAIITIASALAGGQKVKPKCEWDVLLQS…	MKIVLPHLAIALLSIVAPALAVIFDCSGVIINGDVVRRVQATGNRASISKSSFIHGDSTRTYEYFDIHPNGQYSRDYTGFACFSDTSLPKPDVREHREDAWWPCSSSVI	0
METSSISTVEDKPPQHQVFINFRGADLRRRFVSHLVTALKLNNINVFIDDYEDRGQPLDVLLKRIEESKIVLAIFSGNYTESVWCVRELEKIKDCTDEGTLVAIPIFYKLEPSTVRDLKGKFGDRFRSMAKGDERKKKWKEAFNLIPNIMGIIIDKKSVESEKVNEIVKAVKTALTGIPPEGSHNAVVGALGNSDAGTSSGDKKHETFGNEQRLKDLEEKLDRDKYKGTRIIGVVGMPGIGKTTLLKELYKTWQGKFSRHALIDQIRVKSKHLELDRLPQMLLGELSKLNNPHVDNLKDPYSQLHERKVLVVLDDVSKREQIDALREILDWIKEGKEGSRVVIATSDMSLTNGLVDDTYMVQNLNHRDSLQLFHYHAFIDDQANPQKKDFMKLSEGFVH…	MNRISTSSVNSSFSYSAPAEEAQNRVSSAPTNSSPPGTTTAVAQASEGQKKPGAVLSMQAQRLRQLCESSSYQYRQNALLAKSFDAQRLDINTQAGPSNSPHLNALNKLQQRDFKPAAGGLEIPFTPKSLLGGGKRVYQIGSSSREVQVCPRGAGAALRQEIENKQLMVNNLTDELQDAIDEANPAEIANTSQQLRQARSDLAELQRRFAVLGNEDRRINQ	1
MAFSSASSSSSPQSSLYTGEWEYDVFLCFRGDDTRDGFTSHLLSALSDKKIRAFIDEKLEKTESIDELISILQRCPLSVVVFSERFADSIWCLEEVVTIAERMEKVGHRVLPVFYKVDPSDVKDKSHRTGPKRWMDALKAVAKCAGHTSQAIKIESELIKAVVETVQKQLIDMSPSINRNNLVAMGSRIFEVERLLAMDKLDDTCIIGLWGMGGVGKTTLAEACYDRVTSSNKGIKHLFIRNVNEMCEKHHGVDKIVHKLYSKLLDENNIDREDLNIAYRRERLSRLRVFVVLDNVETLEQLEKLALGYVFNLSKVFAAGSRIIITTRNKKVLQNAMAKIYNVECLNDKESIRLFSLHAFKQDRPQDNWMGKSRLATSYCKGNPLALKILGGALFDEDV…	MRLSTIILAVSAVTLVAGVNALCEAANVDQAMVMPLTYANSVSEDLNNADGKRYLRSSENEERLGGANMFNIKKLEDALNDTTYAKTLFRRWKRSGVNEDTITTKFKNLQISLDENALELIQSYRIWLNAHATKTNPKLFDRAKIKKALEDGTYANVLYGRWKRYGFESDDVFKRFQRMGVNKDDNLYQVYKNYVTWLNVHHPLKKSTLTTPEAFLFYPSRIQRAKSDPAFAETLFAKWKSSGLDEGPVYKKLWDMGLKKDNAIYKLYTDYVLWLDKHFPLPAKATN	0
MEAALVTVATGVLKPVLGKLATLLGDEYKRFKGVRKEIRSLTHELAAMEAFLLKMSEEEEDPDVQDKVWMNEVRELSYDMEDAIDDFMQSIGDKDEKPDGFTEKIKATLGKLGNMKARHRIGKEIHDLKKQIIEVGDRNARYKGREIFSKAVNATVDPRALAIFEHASKLVGIDEPKAELIKLLTDEDGVASTQEQVKMVCIVGSGGMGKTTLANQVYQEMKEEFKFKAFISVSRNPDMMNILRTLLSEIGCQDYAHTEAGSIQQLISKITDYLAEKRYFIVIDDIWDVKTWDVIKCAFPMTRCGGVIITTTRLSDVACSCHSSIGGHIYNIRPLNMEHSRQLFYRRLFSSEEDCPSSLVKVSYQILEKCDGLPLAIIAIAGLLANTGRSEHQWNQVKD…	MGLCASKPRTTSGYNTYASYNSGSSTPEPEETGSSRVTETHPEFRSIPDRAKDKAIALKEALSRQSGYITPRLEYYARTALAQAAQTGSTPEITDLDIENIGDLTDTYNQRLSNINLKHHTSPQDFFQEFMTSQEPCWRSVVRLSPNSRHHVAIDVRNQDDVRTMLIIESALAYGKSNNATGFLPGYLQMHNNVKNYAQDNGRMAVIQLGVQKSKYDCIIFSLNNALAAYQKDTIFDSLHDSLRENGSCFQPREHKSETVSGIEVIDGTKILPAVFFKHTHSRSTINDAIEEQPELADRNVSTNRESAHQTLSERVADFRVQRSERSYSMSIESSRLRKIRKAIES	0
MSIHSLYGWFLFSFFSFSLGRPRKLSAGVQCLISTYCVCLTHTLQCLQELTIAAKSTEDKMELVVGASEATMRSLLGKLGNLLAQEYALISGVRGDIQYINDELASMQAFLRDLSVLPEGHYHDNRSKDWMKQIRDIAYDVEDCIDDFAHRLPQDSISDAKCSFLVTKMYELLTWWPRRDIASRIAELKVRAQQIADRRNRYGVNNPELHCDSSNRPRARSAAQDIAEYQVTKLQIIGIKEPVAMKTVMEDLEKWLTEPRPDNGRAVLSIVGFGGVGKTTIAMALYRKVSGKFGCRASVAVSQNYDQDAVLRSILNQVSNQEEAGSSTESSRDTTASREENTAEPGTKSTFIKLKKAPSLSLLGRNDDKTPVRQQETMDYVQLRQELKRRLGEKRYILL…	MPKRNYDTAFSTPMSNVRRRLTFDTPLSLPATAGSVPASAKRRRWTNRPMWRKPRYYRLYRSPDVPRGCEGPCKVQSFEAKHDISHVGKVICVTDVTRGMGITHRVGKRFCVKSIWVTGKIWMDENIKTKNHTNTVMFKLVRDRRPFGTPQDFGQVFNMYDNEPSTATVKNDLRDRYQVVRKFQATVTGGQYASKEQATVSKFYRVNNYVVYNHQEAAKYENHTENALLLYMACTHASNPVYATLKIRIYFYDSISN	0
MEIAMGAIGSLLPKLGELLIGEITLEKKVRKGIESLITELKLMQAVLSKVSKVPADQLDEGVKIWAGNVKELSYQMEDIVDAFMVRVGDGGESTNPKNRVKKILKKVKKLFKNGKDLHRISAALEEVVLQAKQLAELRQRYEQEMRDTSANTSVDPRMMALYTDVTELVGIEETRDKLINMLTEGDDWSKHPLKTISIVGFGGLGKTTLAKAAYDKIKVQFDCGAFVSVSRNPEMKKVLKDILYGLDKVKYENIHNAARDEKYLIDDIIEFLNDKRYLIVIDDIWNEKAWELIKCAFSKKSPGSRLITTTRNVSVSEACCSSEDDIYRMEPLSNDVSRTLFCKRIFSQEEGCPQELLKVSEEILKKCGGVPLAIITIASLLANKGHIKAKDEWYALLSS…	MKLLGAASTGAITSFLLLVPAALGTQVYTCYRSQPLSKALIDDLARYATADQVYENDPGYGDRQVHKTHRFSKNKDATGSVDYLIQIVGPQNTIMVFEYSSHRWLECPLSEGMPRFNR	0
MEIGLAVGGAFLSSASNVLFDRLAPNGDLLKMFKRDKRDVRLLKKLKMTLLGLQAVLSDAENKQASNPYVSQWLNELQDAVDGAKNLIEEVNYEVLRLKVEGQHQNLGETSNQQVSDCNLCLSDDFFLNIKEKLEDTIETLEELEKQIGRLDLTKYLDSGKQETRESSTSVVDESDILGRQNEIEGLIDRLLSEDGKKLTVVPIVGMAGIGKTTLARAVYNDEKVKNHFGLKAWICVSEPYDILRITKELLQEFDLKVDNNLNKRQVKLKESLKGKKFLIVLDDVWNENYKEWDDLRNIFVQGDVGSKIIVTTRKESVASMMGCGAIKVGTLSSEVSWDLFKRHSFENRDPEEHPELEEIGIQIAHKCKGLPLALKTLAGILRSKFEVNEWRDILRSEI…	MDMTKTVEEKKTNGTDSVKGVFENSTIPKVPTGQEMGGNDSSTSKLKETLKVADQTPLSVDNGAKSKLDSSDRQVPGPKLATTVEKKPELKPNVKKSKKKRIQKPAQLSRPNDLKSGTKGSSQVGENVSENYTGISKEAAKQKQKTPKSVKMQSNLADKFKANDTRRSELINKFQQFVHETCLKSDFEYTGRQYFRARSNFFEMIKLASLYDKHLKECMARACTLERERLKRKLLLVRALKPAVDFLTGIISGVPGSGKSTIVRTLLKGEFPAVCALANPALMNDYSGIEGVYGLDDLLLSAVPITSDLLIIDEYTLAESAEILLLQRRLRASMVLLVGDVAQGKATTASSIEYLTLPVIYRSETTYRLGQETASLCSKQGNRMISKGGKDTVIITDYD…	0
MVGAEMLVAAAVSQVARKINGIVGVAQGEVKLCCNFSDDLEGIKDTLVYLETLLKNAENNSFGSDRANLRHWLGQIKSLAYDIEDIVDGYYSSKEQFDGGSYAQKGSLFCSLSNPMLLKGSMVYKMKSKREMLQQRQQLPNQYHFLSHINSAVNFEEKQTTSYRNTDIAIVGRDADLDNLMDILMENSAEELSIISIVGPVGFGKTSLAQFVFNNTGTEVFSFRIWVHVSMGNINLEKIGRDIVSQTTEKIEGNMQLQSIKNAVQRVLNKYSCLIILDSLWGKDEEVNELKQMLLTGRHTESKIIVTTHSNKVAKLISTVPLYKLAALSEDDCLKIFSQRAMTGPGDPLFREYGEEIVRRCEGTPLVANFLGSVVNAQRQRREIWQAAKDEEMWKIEED…	MPYTVTSPSQLVYFGSVWADPITFIDLCTVALGNQFQTQNARTTVQQQFSDLFKTVPTRTNRFNDGENGFRVFRYNSTLDPLISALMNSFDTRNRIIEVDNPANPNTSEVASATQRVDDATVNIRACINNLMNELVRGTGMMNTASFETVSNLTWTTTTTT	0
MAYAALSSLMYTLQQLLKPNQSFVCRYSTQQLVQSLYQNLTALQLFLDHTTTKDIETLKVIEKRIRDVVYKAEDKVDSSLRNIILADCTENREGACKFFEEELLKVEKDVDSLSKEVMQIEFNKHGCRSAELATTDPSSSGKSTIEEHTIVGMEDEYNTILDRLTAQTDELTVIPIFGMGGIGKTTLARKVYDDSSIRSRFDRHAWVTTSEEFNERRMLLEVVSSITTGSNQGKSDDQLMEIVYRSLKGRRFLIVIDDIWSTQAWDQMQRIFPNDDSKSRILLTTRLKYVADYVSSPDFPPHSKSFLSLDDSWNLFTEKVFNEDTCPPHLEETGKHIVQQCQGLPLSVVVVAGLVGKMDPTHDNWENVEENLNSFFGTVSERCHSILSLSYNYLPQYLR…	MLFKQCTALKFLIFILGFSIIAAQYVVDPGFGEIECMCGQIARLTQRPFDVECEATPSCSCDYRGDCPGPAAEYVYRCPTCGPRSHVGCFGVHQGTCEEVHPGIARVQYQNSDSESE	0
MSYLREVATAVALLLPFILLNKFWRPNSKDSIVNDDDDSTSEVDAIPDSTNPSGSFPSVEYDVFLSFRGPDTRKQFTDFLYHFLCYYKIHTFRDDDELRKGKEIGPNLLRAIDQSKIYVPIISSGYADSKWCLMELAEIVRRQEENPRRIILPIFYMVDPSDVRHQTGCYKKAFQKHANKFNGETIQNWKDALKKVGDLKGWHIGKDDTQGAIADEVSADIWSHISKENLILETDELVGIDDHITAVLEKLSLDSENVTMVGLYGMGGIGKTTTAKAVYNKISSCFDRCCFIDNIRETQDQKDGVVVLQKKLVSEILRIDSGSVGFNNDSGGRKTIKERVSRFKILVVLDDVDEKFKFEDMLGSPKDFISQSRFIITSRSMRVLGTLNENQCKLYEVGS…	MHYITPIILMSIGQFLGILLGAGGLVGAMTPHHQSNCNSPSLTFPRFIGKCDSCQLHTKATNLVSCTSCRKSSLVYEECSTKGCPANWHKSTCQEPKFNRGILSCYCENCQQHTKEKQTISCKNCKNSATTFSHCSSPECHSRW	0
MAASAALVFAGKSVATSAISFLVNKAFSYIDEYCKSENMDELKNRLLRAMPHIQAVFDVVNPELVREQSSGLDAWLWQLRDAVEAAEDAIDELEYYELEEKAKDQKVSEWGSPLGKMKHKFVRSFGPAINKTIKKISHRDTLKRLMKSVDDLDKAAVGVSDFLKLTDHLNGGSSTSSQQLMDNDRQTSSTSSATNFVGREKEKEQIIGWLANTSDELGETMVIKTNSIPIISVIGHGGMGKTALAQSICGQDEVVKHFKVIWTTISTSFDATSVTSKILEDATRVKPSSDHLEPLQRDLKEKLASINFLLVLDDVWEDKKRDEWEKLFAPLKELNTTGSKILLTTRMQSVADMAAKVMGVERDKFLTLQGLEDDKNLKLFGHHAFSGLNPRDDAYLMVI…	MPRALLAARSALEVVMRIAPLQPAATPTTALATPTQTSPTTPMEVPHVPGGNPPLGPRPRRQASMQPPLVPLNDSAMTGKQALVALDSEFSEQRLAEVQARQITVQALQSKLATHLAQAGIAPEKDSIAAKLAAGALQPVYLDRAAFKAMAKALPDCASAAAGPVLVDAQQGRIIFDLQRAFAPGDTFSDAAHTALRNALDLPGQGVENPDWLAAASQSHPARRKMQQTLKYHGHQIPAQHGGAGFYKPDDHRLLEGKATQLHEHLKQVVHENYLQAESTKSLGKDVMVHRGLYDFRNGIPENSLAAVDHAYAQGYRTVELDVQVSADGVPMMLHDFTVGRVLDDPDNPLVANTPFSQLHDQPLVIRNPVDGNFVQTTQRLSSIEEMLKHVVHTKPGMS…	0
MAPAVSASQGVIMRSLTSKLDSLLLQPPEPPPPAQPSSLRKGERKKILLLRGDLRHLLDDHYLLVEPPSDTAPPPDSTVACWAKEVRELSYDVDDFLDELTTQLLHHRGGGDGSSTAGAKKMISSMIARLRGELNRRRWIADEVTLFRARVKEAIRRHESYDLGRRTSSSRPREEDDDDDREDSAGNERRRFLSLTFGMDDAAVHGQLVGRDISMQKLVRWLADGEPKLKVASVVGSGGVGKTTLATEFYRLHGRRLDAPFDCRAFVRTPRKPDMTKILTDMLSQLRPQHQHQSSDVWEVDRLLETIRTHLQDKKYFIIIEDLWASSMWDIVSRGLPDNNSCSRILITTEIEPVALACCGYNSEHIIKIDPLGDDVSSQLFFSGVVGQGNEFPGYLTEV…	MRTFSLVSLAAILNYLTLPSAVGSGPVANASSYKCHDRVIGPVTLNDQIEKAYREALEAGTSPNGLRKGQKFGSRYFNVILKRGEENIKVDFFVGINYLKEIIYLQAYVQSVLLDCYPTTERPQLNIILH	0
MAPAVSASQGVIMRSLTSKLDSLLLQPPEPPPPAQPSSLRKGERKKILLLRGDLRHLLDDYYLLVEPPSDTAPPPDSTAACWAKEVRELSYDVDDFLDELTTQLLHHRGGGDGSSTAGAKKMISSMIARLRGELNRRRWIADEVTLFSARVKEAIRRQESYHLGRRTSSSRPREEVDDDDREDSAGNERRRFLSLTFGMDDAAVHGQLVGRDISMQKLVRWLADGEPKLKVASIVGSGGVGKTTLATEFYRLHGRRLDAPFDCRAFVRTPRKPDMTKILTDMLSQLRPQHQHQSSDVWEVDRLLETIRTHLQDKRYFIIIEDLWASSMWDIVSRGLPDNNSCSRILITTEIEPVALACCGYNSEHIIKIDPLGDDVSSQLFFSGVVGQGNEFPGHLTEV…	MDPIRSRTPSPARELLPGPQPDGVQPTADRGVSPPAGGPLDGLPARRTMSRTRLPSPPAPSPAFSAGSFSDLLRQFDPSLFNTSLFDSLPPFGAHHTEAATGEWDEVQSGLRAADAPPPTMRVAVTAARPPRAKPAPRRRAAQPSDASPAAQVDLRTLGYSQQQQEKIKPKVRSTVAQHHEALVGHGFTHAHIVALSQHPAALGTVAVKYQDMIAALPEATHEAIVGVGKQWSGARALEALLTVAGELRGPPLQLDTGQLLKIAKRGGVTAVEAVHAWRNALTGAPLNLTPEQVVAIASNIGGKQALETVQALLPVLCQAHGLTPDQVVAIASNGGGKQALETVQRLLPVLCQAHGLTPEQVVAIASNIGGKQALETVQRLLPVLCQAHGLTPEQVVAI…	0
MAESFLFNIIERVLAKVSSIAVYEITLAWNVKIELRKLQSTLSTIKAVLLDANEQQAKNHEVRDWLEKLRDVVYDVDDLMDDLSTQLLLQMHFQKSFRKKVRKFFSSSNPIIYRFKIGRKVKEIRELLNEIADDRRNFHFTEHTYVIPAENTSREQTHSFVRASDIIGRDDDQENIVKQLIDSHDEENISVIPIVGLGGLGKTTLVKLVYNNNRVVQNFDLRMWVSISEDFNLSKVIEKILRSATGESFDHLDMDQLQGCLGEVLQQKRYLLVLDDVWNEDQHKWMDLRELLMNCSRGSKIVVTTRSKMVALITGTVPPYYLGGLADDDCLSLFLKCAFGGQDNLFPNLVEIGKEIVKKCGGVPLAVKTLGRLLYMKTDENEWLQIRDNEIWEIEQNKS…	MPKRNYDTAFSTPMSNVRRRLTFDTPLSLPATAGSVPASAKRRRWTNRPMWRKPRYYRLYRSPDVPRGCEGPCKVQSFEAKHDISHVGKVICVTDVTRGMGITHRVGKRFCVKSIWVTGKIWMDENIKTKNHTNTVMFKLVRDRRPFGTPQDFGQVFNMYDNEPSTATVKNDLRDRYQVVRKFQATVTGGQYASKEQATVSKFYRVNNYVVYNHQEAAKYENHTENALLLYMACTHASNPVYATLKIRIYFYDSISN	0
MEHEQLLKYFDYYLTTISTKLAAGQLTDDRERHCFAFMEMELAAIVRSLRTPPTPSHGVDGHDRQTWLQELRRLASEIEHLMANHGEADHHPPTRFVLLRRATRCFRVRRRMGMDLYSQFQEEAHQLHLAAEDPCMCKHLRSHPPPPEGVAGGDHLVGIKGPAKKLLRWLMNAETSLQFMAIVGPIGVGKTALAMEVHSRVRCQPKYFEFCAIANLSRRREPVRTRLFLRSILSQITDLEESSSSHNSESETNEELAAHIWKHLQYKRYFILIDDISKDSDWGIINDAFPTNHCGSRILLTTRNELIANFCNSNYDGEVHTMKPLSDSNSDRLLRTKAFGSMDYCPPDNLKLLCEEISKICGGIPLYVTSMAEWLKQHQPQHESSAVPAEEQARLLLKR…	MRTFSLVSLAAILNYLTLPSAVGSGPVANASSYKCHDRVIGPVTLNDQIEKAYREALEAGTSPNGLRKGQKFGSRYFNVILKRGEENIKVDFFVGINYLKEIIYLQAYVQSVLLDCYPTTERPQLNIILH	0
MEIGLAVGSAVGGAFLNVLFDRLARRVELLKMFHDDGLLEKLENILLGLQIVLSDAENKQASDQLVRQWLNKLQSAVDSAENLMEQVNYEALKLKVEGQHQNLAETCNQQVFRFFSECCGRRLSDDFFLNIKEKLENTIKSLEELEKQIGRLGLQRYFDSGKKLETRTPSTSVVESDVFGRKNEIEKLIDHLMSKEASEKNMTVVPIVGMGGMGKTTLAKAAYNAEKVKNHFNLKAWFCVSEPYDAFRITKGLLQDMGSFDLNDDNNLNRLQVKLKEKLNGKRFLIVLDDVWNDNYNEWDDLRNIFVHGDIGSKIIVTTRKESVALMMSSGAINVGTLSDEASWALFKRHSLENKDPMEHPELEEVGKKIAAKCKGLPLALKTLAGLLRSESEVEGWRR…	MPYTINSPSQFVYLSSAYADPVQLINPCTNALGNQFQTQQARTTVQQQFADAWKPVPSMTVRFPASDFYVYRYNSTLAPLITALLNSFDTRNRIIEVDNQPAPNTTEIVNATQRVDDATVAIRASINNLANELVRGTGMFNQASFETASGLVWTTTPAT	1
MEIGLAVGCAFLSSALNVLFDRLAPNGDLLKMFKRDKCDVRLLKKLKMTLRSLQIVLSDAENKQASNPSVRDWLNELRDAVDTAENLIEEVNYEVLRLKVEGQHQNLGETSNQKVCDCNLCLSDDFFLNIKEKLEDTIETLEELEKQIGRLDLTKYLDSGKQETRESSTSVVDESDILGRQKEIEGLIDRLLSEDGKNLTVVPVVGMGGVGKTTLAKAVYNDEKVKNHFGFKAWICVSEPYDILRITKELLQEFGLMVDNNLNQLQVKLKEGLKGKKFLIVLDDVWNENYKEWDDLRNLFVQGDVGSKIIVTTRKKSVALMMGCGAINVGTLSSEVSWDLFKRHSFENRDPEEYSEFQEVGKQIANKCKGLPLALKTLAGILRSKFEVNEWRDILRSEI…	MRVTTFNTFLLTLGTVAVVNAETGNKYIEKRAIDLSRERDPNFFDHPGIPVPECFWFMFKNNVRQDAGTCYSSWKMDMKVGPNWVHIKSDDNCNLSGDFPPGWIVLGKKRPGF	0
MEIGLAVGCAFLSSALNVLFDRLAPNGDLLKMFKRDKCDVRLLKKLKMTLRSLQIVLSDAENKQASNPSVRDWLNELRDAVDTAENLIEEVNYEVLRLKVEGQHQNLGETSNQKVCDCNLCLSDDFFLNIKEKLEDTIETLEELEKQIGRLDLTKYLDSGKQETRESSTSVVDESDILGRQKEIEGLIDRLLSEDGKNLTVVPVVGMGGVGKTTLAKAVYNDEKVKNHFGFKAWICVSEPYDILRITKELLQEFGLMVDNNLNQLQVKLKEGLKGKKFLIVLDDVWNENYKEWDDLRNLFVQGDVGSKIIVTTRKKSVALMMGCGAINVGTLSSEVSWDLFKRHSFENRDPEEYSEFQEVGKQIANKCKGLPLALKTLAGILRSKFEVNEWRDILRSEI…	MKINLSWKTYAVLSIVSLGGIHAMEHVPAELTGVSEGYTRFYRSSTASVILSGLVKVKWDNEQMTMPLFKWIGGEQAEELHFDVHIAHSSGRRLDRARTLGAVNSNMDQHWVEAYRSSGVTRCTIQDCHLFENDIPNFPDYIKIKLVPKT	0
MQVVTGAMGTLLPKLANLLTEEYKLHKNLRGEVLFLKAELESMEAALLKISEAPIDQPPDPQVKLWARDVRDLSYDIEDSVDKFMVRVDTDVREKSRSCFRGFIDRGVRLLTRAKVRHNIGTDIKEIKSQIKEVSERRDRYKVDSVATKPIGPTIDRFRLSAMYKKVTELVAIDETSDELVKRIMGEDDESKQKLKIVSIVGVGGLGKTTLANVVYERIITMFDCSAFVSISLNPDMERIFKNMLYQLDMGKYFDIHQKTWDEAQLINELREFLRNKRYFIVVDDIWDKSTWKMIKCSLPENEHGSGIITTTRILDVGKQVGGVYQLKPLSMLDSVKLFYLRIFGYEDKCPTELAQLSENILKKCGGLPLAIITIASMLACKIGKENLHKYWSKVYQSL…	MCIRQVLILFALLASCTISIDAEQRVLVSEQRTVDRARSLRAAESTNNEERIMTEIIKRLRTATWIETGRTDDYVKTTLRLDNLSGAALKSAPNYMYYEHFLNALEGRILEVWLSKGVPTKNVWATYKLDDIPTAQLNDNDGFKTYLRYAIMEDNKIFKLKSNDQPVAIDYSGTPAELKAKVDMWVSLKRPNYYVSRMLDLDRRSINTFRRSPKFQLYEMFQMKTWAAKGYPTNYFWKDHRLHEVPQQQLQNNGLYKKFVRYAMMVDDESFKNGKTVKITADESKAEISTKVTIWASKDRPFEYVKKVLGLRGAADTTNANYKYFEDFLLQTNRPKKSK	0
MAESFLFNIIERVLAKVSSIAVYEISLAWNVKTELRKLQSTLSTIKAVLLDANEQKAKNHEVRDWLEKLRDVVYDVDDLMDDLSTQLLLQMHFQKSFRKKVRRFFSSSNPIIYRFKIGRKVKEIRELLNEIADDRRNFHFTEHTYVIPAENTSREQTHSFVRASDIIGRDDDQENIVKQLIDSHDEENISVIPIVGLGGLGKTTLVKLVYNNNRVVQNFDLRMWVSISEDFSLSKVIEKILRSATGESFDHLDMDQLQCCLGEVLQQKRYLLVLDDVWNEDQHKWTDLRELLMNCSRGSKIVVTTRSKMVALITGTVPPYYLGGLANDDCLSLFLKCAFGGQDNLFPNLVEIGKEIVKKCGGVPLAVKTLGRLLYMKTDENEWLQIRDNEIWEIEQNKS…	MHYITPIILMSIGQFLDILLGAGGLVGAMTPHHQINCNSPYLTFPRLTAKCDSCQLHTKVTNLVSCTSCRKSSLVYEECSTKGCPANWHKSTCQEHKFKRGILHSRCENCQQHKKETQTISCKNCKNSASTFPYCSSPECHSRW	0
MADAFLSFAVQKLGDFLIQKVSLRKSLRDEIRWLINELLFIRSFLRDAEQKQCGDQRVQQWVFEINSIANDAVAILETYSFEAGKGASRLKACACICRKEKKFYNVAEEIQSLKQRIMDISRKRETYGITNINYNSGERPSNQVTTLRRTTSYVDEQDYIFVGFQDVVQTLLAQLLKAEPRRSVLSIYGMGGLGKTTLARKLYTSPDILNSFPTRAWICVSQEYNTMDLLRTIIKSIQGCAKETLDLLEKMAEIDLENHLRDLLKECKYLVVVDDVWQREAWESLKRAFPDGKNGSRVIITTRKEDVAERVDNRGFVHKLRFLSQEESWDLFHRKLLDVRAMVPEMESLAKDMVEKCRGLPLAIVVLSGLLSHKKGLNQWQNVKDHLWKNIKEDKSIEI…	MPRALLAARRIFEVIMRIGPLQPSVAHTAAPALPTHISTISPTQVPDMPGNTPPLRERPRRRAGNMPPLVPLNGSAMTGRPALVALDSEFSEQRLAEVQARQITVQTLQTKLATHLAQAGTAPKPDSIAARFAAGTLEPVYLDTAAFNAMSRGLPARARAAAGPVLIDAQQGRIIFNLQRAFAPGDTFSDAALAALGKQLNLSGHGLATPNWLQPAAGTPGRRKLQQAARYHGHEVPARDGGAGFFKANDHRLLEGKQALLRNHRKSLVHDHYFEAPSTRAFGKDVMVHRGLFDNHAGIPENSLASIDHAYEQGYRNLELDVEVSADGVPVLMHDFSIGRMAGDPQNRLVSQVPFAELREMPLVIRNPSDGNYVKTDQTIAGVEQMLEHVLKKPEPMSV…	0
MNIVTGAMGSLIPKLGELLMDEYKLHKRIKKDVEFLKKELESMHAALIKVGEVPRDQLDRQVKLWADEVRELSYNMEDVVDKFLVRVDGDGIQQPHDNSGRFKELKNKMIGLFKKGRNHHRIADAIKEIKEQLQEVAARRDRNKVAVPNPMEPITIDPCLRALYAEATELVGIYGKRDEELMRLLSMEGDDASNKRLKKVSIVGFGGLGKTTLARAVYDKIKGDFDCRAFVPVGQNPDMKKVLRDILIDLGNPHSDLAILDDKQLVKKLHDFLENKRYLVIIDDIWDEMLWEGINFAFSNRNNLGSRLITTTRNFDVSKSCCLSADDSIYKMKPLSTDDSRRLFHKRIFPDAGGCPSEFQQVSEDILKKCGGVPLAIITIASALASGQHVKPKHEWDIL…	MKLLGAASTGAITSFLLLVPAALGTQVYTCYRSQPLSKALIDDLARYATADQVYENDPGYGDRQVHKTHRFSKNKDATGSVDYLIQIVGPQNTIMVFEYSSHRWLECPLSEGMPRFNR	0
MNIVTGAMGSLIPKLGELLMEEYKLHKRIKKDVEFLRKELESMHAALIKVGEVPRDQLDRQVKLWADEVRELSYNMEDVVDKFLVRVDVDGIQQPHDNSGRFKELKNKMIGLFKKGKNHHRIADAVKEIKEQLQEVAARRDRNKVVVPNPTEPITIDPCLRALYAEATELVGIYGKRDEELMRLLSMEGDDASNKRLKKVSIVGFGGLGKTTLARAVYEKIKVDFDCRAFVPVGQNPDMKKVLRDILIDLGNSHSDLAILDANQLTRKIHEFLENKRYLVIIDDIWDEKLWEGINFAFSTRNNLGSRLITTTRNFDVSKSCCLSADDSIYKMKPLSTDDSRRLFHKRIFPDASGCPSEFQQVSEDILKKCGGVPLAIITIASALASGQQMKPKHEWDIL…	MSYSITSPSQFVFLSSVWADPIELLNVCTNSLGSQFQTQQARTTVQQQFSEVWKPFPQSTVRFPGDVYKVYRYNAVLDPLITALLGTFDTRNRIIEVKNQQSPTTAETLDATRRVDDATVAIRSAINNLVNELVRGTGLYNQNTFESMSGLVWTSAPAS	0
MADAFLSFAVQKLGDFLIQKVSLRKSLRDEIRWLINELLFIRSFLRDAEQKQCGDQRVQQWVFEINSIANDAVAILETYSFEAGKGASRLKACTCICRKEKKFYNVAEEIQSLKQRIMDISRKRETYGITNINNNAGEGPSNQVTKLRRTTSYVDEQDYIFVGFQDVVQTFLAQLLKAEPRRSVLSIYGMGGLGKTTLARKLYTSPDILNSFRTRAWICVSQEYNTMDLLRNIIKSIQGRTKETLDLLERMTEGDLEIYLRDLLKERKYLVVVDDVWQREAWESLKRSFPDGKNGSRVIITTRKEDVAERADDRGFVHKLRFLSQEESWDLFRRKLLDVRAMVPEMESLAKDMVEKCRGLPLAIVVLSGLLSHKKGLNQWQKVKDHLWKNIKEDKSIEI…	MRSSTTFITIAFIAMQALGIAATQVTILKKGERITWVEVPKGESRVFNIRGKSVTVSVSDDGTPSISGSKYTVE	0
MAYAALSSLIYTLQQLFKPNQSFVCQSCCTQQHVQSLCQNLSALQLFLDDTTTKDIETLKVCNYLISYSSYIYSIIINLSSFNFKVIEKRIRDVVYKAEDKVDSSLRSIILADCTENKEGACKFFEEELLKVEKDVDSLSKEVMQINVNKHGSRSAELTTIPPSPEKSTNEEHTIVGMEDEYNTILDRLTAQTDELTVIPIFGMGGIGKTTLARKVYDDSSIRSRFDRHVWVTTSEEFNERRMLLEVVSSITTGSNQEKSDDQLMEIVYRGLKGRRFLIVIDDIWSTEAWDQMQRIFPNDDNKSRILLTTRLKYVADYVSSPDFPPHSKSFLSLDDSWNLFTEKVFNKDTCPPHLEETGKHIVQQCRGLPLSVVVVAGLVGKMDPTHDNWENVEENLNS…	MRSLLLTVLLNLVVLLATTGAVSSNLNTAVNYASTSKIRFLSTEYNADEKRSLRGDYNNEVTKEPNTSDEERAFSISKSAEYVKMVLYGFKLGFSPRTQSKTVLRYEDKLFTALYKSGETPRSLRTKHLDKASASVFFNRFKKWYDKNVGPS	0
MEIGLAVGCAFLSSALNVLFDRLAPNGDLLKMFKRDKCDVRLLKKLKMTLRSLQIVLSDAENKQASNPSVRDWLNELRDAVDTAENLIEEVNYEVLRLKVEGQHQNLGETSNQKVCDCNLCLSDDFFLNIKEKLEDTIETLEELEKQIGRLDLTKYLDSGKQETRESSTSVVDESDILGRQKEIEGLIDRLLSEDGKNLTVVPVVGMGGVGKTTLAKAVYNDEKVKNHFGFKAWICVSEPYDILRITKELLQEFGLMVDNNLNQLQVKLKEGLKGKKFLIVLDDVWNENYKEWDDLRNLFVQGDVGSKIIVTTRKKSVALMMGCGAINVGTLSSEVSWDLFKRHSFENRDPEEYSEFQEVGKQIANKCKGLPLALKTLAGILRSKFEVNEWRDILRSEI…	MRVLCLALMATATVLVQSPASGLTTTVADTAQTATSILTPVLAGEPNKHVATRSLRTHPIDDSDDGEERLLNGMTDFFKYHAGKMSPEQLYKYLNLKGLGQEAYKHKNYASYIKKSKKWWKNQ	0
MVDAVVSTVLERLLGLLGEGGRIVLEYQDQFELMQTQLRLIQGFLRDVDRRRRKVHTLRAITDELREVIYEAEDIMAACTNAGLQATTWAGSCLPPCASLAKFPSLFQTGRQLREINSKIRQITERLMPFSSQALALRNSRDEFTSDVGRWSSPVLDQTKIVGLEREVAKIKGWLFGANSGVTTIGIVGMGGLGKTTAAQKVFGDKEVEDHFQKILWVSVSQTFTEEEIMRSILKNLGDAGIGDDRSELLRKIHQYLQGKHYLIVFDDVWSVQSGWWERLSNGLPKENKSCIIITTRNEEVARRMGAVEGRIHRPSLLSMEDSWSLFCKAASGGADNISSDPRLREVGMEIVQKCGGLPLAIRAVGGMMFCLPSSVAEWRRIADNFRDELAQNDDLVMA…	MKLLISIFIGFLAISTSQQEDVSTPAPNFPDFCSNPNLNKNAKVKACCDAVTKAANAGSYSGADGPVPDECTLKSCGRVCNRFFHKKGENRVTEMPESKTTESESSEECECGDSGDETTTGAQPTPRNVYPSGPEPSTPGGKVASHKPPAAPSTPQPGYPQPPAAPTTKPPRNPYPSGPEPTPKQPAPSSPTPPSSAPSVPAPPSGQYPPGSNVTSNSLTVPPLYTTKETCLPLTPDMPGVVDQWLNKPKTGRFVWHALTNAHSYGGECGLGIQYPYHACVGRDLWSPVKKWVRSCLTDIPNHYIRNDQVCVNKCVKIEYKNKTLIMPIMDETDYLKPYELDISEPAFKYLEMNPNAGWCTATVTYIRCEKLGN	0
MASSSSSSRNWSYHVFPSFSGEDVRNTFLSHFLKELDRKLIISFKDNEIERSQSLDPELKHGIRNSRIAVVVFSKTYASSSWCLNELLEIVKCKKEFGQLVIPIFYNLDPSHVRKQTGDFGKIFEKTCRCKTVDEKIRWKEALTDVANILGYHIVTWDNEASMIEEIANDILGKMNISPSNDFEDLVGIEDHITKMSSLLHLESEEVRMVGIWGPSGIGKTTIARALFSRLSCQFQSSVFIDKVFISKSMEVYSGANLVDYNMKLHLQRAFLAEIFDKKDIKIHVGAMEKMVKHRKALIVIDDLDDQDVLDALAGQTQWFGSGSRIIVVTENKHFLRANRIDHIYKVCLPSNALALEMFCRSAFKKNSPPDDFLELSSEVALRAGNLPLGLNVLGSNLR…	MMMISTKSKLRNIFLLLAIANVNFCVKGHPMNSAKLAEEVKDGVNQPEFDRGFLRPFGAKMKFLKPDQVQKLSTDDLITYMAEKDKNVRDLAIKLRDAKQDSTKNGTPEIKQKYDKAYEKTKAAAEKLVSEESLTRDALLELTEEQYVEKAALFDKDVYRNNLQRQTYERLLRSETDVSYREVARTFIAREGEPALNAKIERLALTLENNADTRSKLDYLAIAADFLKNQANLHADDPELNLYKAETKAREIKANRAMKEALEGADKLFERNKILKSPDMRYKSAGFQAFIDKMMAWLSKIMTTKSYIKSLAKP	0
MRIYRCFIVIDDMWDKKSWGLIRCALQDSNHRSRVVVTTRVFEVATYVGDVYKTQPLSRNDSEKLLYTRIVQGEGKCLDSSLVEVCDKFLKKCGGVPLAIITIASLLANKPQEDWSEVYSTIVLGHGGNDDVENTRRILSLSYYDLPLHLKPCLLYLSIFPEDYYIEKNLLIWKWIAEGFVHEKQAPGVGLFELGEGYFNELINRSMIQPVEAEDKGYVDGCRVHDMVLDMICLLSFEENFVTVLDGSEKQESPRIKTRRLALQHRNFEENRHQLGNVGVDQLRSFVVSECDGITVESPSFHVLRVLALENHFSRNYYCKHILQHLGNLHHLRYLGLQNVRTSELPDEVGDLKFLQVLDLSGTGIQELPESVGLLTKLLSLRANEGTRVSAGSIVKLTS…	MGCVSSKSTTVLSPQTSFNEASRTSFRALPGPSQRQLEVYDQCLIGAARWPDDSSKSNTPENRAYCQSMYNSIRSAGDEISRGGITSFEELWGRATEWRLSKLQRGEPLYSAFASERTSDTDAVTPLVKPYKSVLARVVDHEDAHDEIMQDNLFGDLNVKVYRQTAYLHGNVIPLNTFRVATDTEYLRDRVAHLRTELGAKALKQHLQRYNPDRIDHTNASYLPIIKDHLNDLYRQAISSDLSQAELISLIARTHWWAASAMPDQRGSAAKAEFAARAIASAHGIELPPFRNGNVSDIEAMLSGEEEFVEKYRSLLDSDCF	0
MTNCEKDEEFVCISCVEEVRYSFVSHLSEALRRKGINNVVVDVDIDDLLFKESQAKIEKAGVSVMVLPGNCDPSEVWLDKFAKVLECQRNNKDQAVVSVLYGDSLLRDQWLSELDFRGLSRIHQSRKECSDSILVEEIVRDVYETHFYVGRIGIYSKLLEIENMVNKQPIGIRCVGIWGMPGIGKTTLAKAVFDQMSSAFDASCFIEDYDKSIHEKGLYCLLEEQLLPGNDATIMKLSSLRDRLNSKRVLVVLDDVRNALVGESFLEGFDWLGPGSLIIITSRDKQVFCLCGINQIYEVQGLNEKEARQLFLLSASIKEDMGEQNLQELSVRVINYANGNPLAISVYGRELKGKKKLSEMETAFLKLKRRPPFKIVDAFKSTYDTLSDNEKNIFLDIAC…	MKVSSANAGVPANSADNTSARPSQTNADTTPLGRRRRAPDDAPGSPPARRQRQDSPEDSAQTMFRRAGMTSLPPSPATSEHVPLLDNRPTLERMGVDHPLPGRTWYETGHTTASPADRTSTASAAQVASSSRSAGPATAARPQPTHTSAGQQATVDRLRTQVTGFLSGALGKLQALSARNMDPELAQFRVLDVDRAIMPLLIVAENARNPGLNLVPLHMDMAEDEEVRTQPPMAGSRHIAEFVASARPGRYRAVIDDGSHTRAADIRKDASGTSVIVVDPLRKEKDESAYVDYADNVNMEFGEHAKCAFIPVDIQKSFFDCRILSLSLALKMHDKDDAFAAFHETLRNGGDPSHHVSRAQQTEELGATLVLDGAPLVDARMMKHGQAASSVSRYLGNHP…	1
MNIVTGAMGSLIPKLGELLMDEYKLHKRIKKDVEFLKKELESMHAALIKVGEVPRDQLDRQVKLWADEVRELSYNMEDVVDKFLVRVDGDGIQQPHDNSGRFKELNNKMIGLFKKGKNHHHIADAIKEIKEQLQEVAARRDRNKVVVPNPTKPIAIDPCLRALYAEARELVGIYGKRDEELMRLLSMSGDDASNKRLKKVSIVGFGGLGKTTLARAVYDKIKCDFDCCAFVPVGQNPDMKKVLRDIVIDLSNPHSDLAILDDKQLVKKLHDFLENKRYLVIIDDIWDEKLWEGINFAFSKRNNLGSRLIITSRDFDVSKSCCSSDDDSTYKMEPLSTDDSRRLFHKRIFPDASGCPSEFQQVSEDILKKCGGVPLALITIASALASGQRVKPKHEWDIM…	MGLCASKPRTTSGYNTYASYNSGSSTPEPEETGSSRVTETHPEFRSIPDRAKDKAIALKEALSRQSGYITPRLEYYARTALAQAAQTGSTPEITDLDIENIGDLTDTYNQRLSNINLKHHTSPQDFFQEFMTSQEPCWRSVVRLSPNSRHHVAIDVRNQDDVRTMLIIESALAYGKSNNATGFLPGYLQMHNNVKNYAQDNGRMAVIQLGVQKSKYDCIIFSLNNALAAYQKDTIFDSLHDSLRENGSCFQPREHKSETVSGIEVIDGTKILPAVFFKHTHSRSTINDAIEEQPELADRNVSTNRESAHQTLSERVADFRVQRSERSYSMSIESSRLRKIRKAIES	0
MAYAALSSLIYTLEQLLKPNQSFVCRSSTQQNVESIHQNLCAMQLFLDDTTTKDIETLKVIEKRIRDVVYKAEDKVDSSLRNIILADCTENREGACKFFEEELLKVEKDVDSLRKEVMQIDFNKHGSRSGELARTGPSSQEKSTIEENTIVGMEDEYNTILDRLTAQTDELTVITIFGMGGIGKTTLARKVYDDSYIHSRFDKHAWITISEEYNQRQMLLQVVSSITTGSNGEMSDDQLMEIVYRGLKGRRFLIVIDDIWSTEAWDQMQRIFPNDNNKSRILLTTRLKYVADYVSCPDFPSHCKSFLSLDDSWNLFTEKVFKKDPCPPHLEETGKHIVQQCQGLPLSVVVVAGLVGKMDPTHDNWENVEENLNSFFGTVSERCQSILSLSYNYLPQYLR…	MPVVSKAQAREVYEHSVLFHGTTLRSRRSIQRNGFRLENKSAGSITAYAGIQSNFDAAVASSSHHYFAEKKEVAKRFARMVSRHCGDRPALVRTIGVMNHFAIEEDPDAGTSCLRTNEDIPSSHVLGSKGSPAEGNARIFKGEMEADGHSISLEEAGDLLRAVQSDSDSDG	0
MAPAVIASQGVIMRSLTSKLDSLLLQPPEPPPPAQPSSLRKGERKKILLLRGDLRHLLDDYYLLVEPPSDTAPPPDSTAACWAKEVRELSYDVDDFLDELTTQLLHHRGGGDGSSTAGAKKMISSMIARLRGELNRRRWIADEVTLFRARVKEAIRRHESYHLGRRTSSSRPREEDDDDDREDSAGNERRRFLSLTFGMDDAAVHGQLVGRDISMQKLVRWLADGEPKLKVASIVGSGGVGKTTLATEFYRLHGRRLDAPFDCRAFVRTPRKPDMTKILTDMLSQLRPQHQHQSSDVWEVDRLLETIRTHLQDKRYFIIIEDLWASSMWDIVSRGLPDNNSCSRILITTEIEPVALACCGYNSEHIIKIDPLGDDVSSQLFFSGVVGQGNEFPGHLTEV…	MNPIHARFSSVEALRHSNVDIQAIKSEGQLEVNGKRYEIRAAADGSIAVLRPDQQSKADKFFKGAAHLIGGQSQRAQIAQVLNEKAAAVPRLDRMLGRRFDLEKGGSSAVGAAIKAADSRLTSKQTFASFQQWAEKAEALGRDTEIGIYMIYKRDTPDTTPMNAAEQEHYLETLQALDNKKNLIIRPQIHDDREEEELDLGRYIAEDRNARTGFFRMVPKDQRAPETNSGRLTIGVEPKYGAQLALAMATLMDKHKSVTQGKVVGPAKYGQQTDSAILYINGDLAKAVKLGEKLKKLSGIPPEGFVEHTPLSMQSTGLGLSYAESVEGQPSSHGQARTHVIMDALKGQGPMENRLKMALAERGYDPENPALRARN	0
MASSSSSSSRNWSYHVFPSFSGEDVRNTFLSHFLKELDRKLIISFKDNEIERSQSLDPELKHGIRNSRIAVVVFSKTYASSSWCLNELLEIVKCKKEFGQLVIPIFYNLDPSHVRKQTGDFGKIFEKTCRNKTVDEKIRWKEALTDVANILGYHIVTWDNEASMIEEIANDILGKMNISPSNDFEDLVGIEDHITKMSSLLHLESEEVRMVGIWGPSGIGKTTISRALFSRLSCQFQSSVFIDKVFISKSMEVYSGANLVDYNMKLHLQRAFLAEIFDKKDIKIHVGAMEKMVKHRKALIVIDDLDDQDVLDALAGQTQWFGSGSRIIVVTENKHFLRANRIDHIYKVCLPSNALALEMFCRSAFKKNSPPDDFLELSSEVALRAGNLPLGLNVLGSNL…	MAWKDCIIQRYKDGDVNNIYTANRNEEITIEEYKVFVNEACHPYPVILPDRSVLSGDFTSAYADDDESCYRHHHHHH	0
MEKRKDNEEANNSLVLFSALNKDIADVLVFLENEENQKSLDKDEVENLKLKMAFICTYVQLSYSNFEQFEDIMTRKRQEVENLLQPLLDDDVLTSLTSNMDDCISLYHRSYKSDATMMDEQLDFLLLNLYHLSKHHAEKIFPEVTQYEVLQNVCGNIRDFHGLIVNGCIKHETVENVLPLFQLMAERVGHFLWEDQIDEDSDEDDQNDRDSRLFQLLLKIVPTEMEVMHICYTNLKASTSAEVGRFIKKLLETSPDILREYIIQLQEHMITVIHPSTSGARNIHVMMEFLLLILSDMPKDFIHHDKLFDLLAHVGVLTREVSTLVRDLEEKLRNKEGNNQTNCATLDLLENIELLKKDLKHVYLKAPDSSQCCFPMSDGPLFMHLLHMHLNDLLDSNAY…	MKVSSANAGVPANSADNTSARPSQTNADTTPLGRRRRAPDDAPGSPPARRQRQDSPEDSAQTMFRRAGMTSLPPSPATSEHVPLLDNRPTLERMGVDHPLPGRTWYETGHTTASPADRTSTASAAQVASSSRSAGPATAARPQPTHTSAGQQATVDRLRTQVTGFLSGALGKLQALSARNMDPELAQFRVLDVDRAIMPLLIVAENARNPGLNLVPLHMDMAEDEEVRTQPPMAGSRHIAEFVASARPGRYRAVIDDGSHTRAADIRKDASGTSVIVVDPLRKEKDESAYVDYADNVNMEFGEHAKCAFIPVDIQKSFFDCRILSLSLALKMHDKDDAFAAFHETLRNGGDPSHHVSRAQQTEELGATLVLDGAPLVDARMMKHGQAASSVSRYLGNHP…	0
MAERVVTMAIGPLVSMLKDKASSYLLDQYKVMEGMEEQHKILKRKLPAILDVITDVEEQAMAQREGAKAWLQELRTVAYVANEVFDEFKYEALRREAKKNGHYIKLGFDVIKLFPTHNRVAFRYKMGRKLCLILQAVEVLIAEMQVFGFKYQPQPPVSKEWRHTDYVSIDPQEIASRSRHEDKKNIIGILVDEASNADLTVVPVVAMGGLGKTTLAQLIYNDPEIQKHFQLLLWVCVSDTFDVNSLAKSIVEASPNKNVDTDKPPLARLQKLVSGQRYLLVLDDVWDNKELRKWERLKVCLQHGGMGSAVLTTTRDKRVAEIMGADRAAYNLNALEDHFIKEIIVDRAFSSENGKIPELLEMVGEIVKRCCGSPLAASALGSVLRTKTTVKEWNAIASR…	MGNVCVGGSRMSHQVYSPDRADTPPRSERNTPDRRQRAAGDAERTQSMRLQQKINDLKPYVRHARGPIKAYGQAALDRASGKKTSVSFAELDATHLDAMVDIENQRNPGLNLRHFRDHKELIQAFQSGGPNSFRAIFPQTSPLTGQTVKHHVMADVRLHQGGAPTIIITEPAVIVGDRYQQLQRHNLTLEDLSESGVPLSQVAIIETQAQKTNDDCVMYSLNYAIKAHKNAAQFDDIHHGLQHGTLSTESESRAQTTLGALEANLTYSVMHAHAAFGADVLPVDFYKHGASLTQAKQLMKRPDGRMAGRVNSEGHSEAENLVQRNQAFRVKRRELLDDEAPSNTQFSASIDGFRLQEIKRVLAEEQR	0
MADAVVQIFLERLLITLTEQTGYVNEFRDQFERLQSELQFMQSFLADADRLKRKRNSQTLRTFMAELRELIYEAEDILADCHLQSRDEDQLSNVWLTFLYPPNISFRYQTGKRLREINDKITKIKHNIASFLNVPLFTRTDTMDARNDQMSRWSCPVYDHTLVVGLEGDTRKIKDWLFEAEEGILAIGVVGMGGLGKTTIAQKVFNDREIENWFERRMWVSVSQTFTEEQIMRSMLRNLGDASAGDDRGELLRKINQYLLGKRYLIVMDDVWGEDLAWWRRIYEGLPKGKGSSIIITTRNGKVSQKMGVKKARMHFPKFLSEDDSWLLFRKIAFAATEGECQHPSLEGVGKEIVEKCKGLPLAIKAVGGMMLYKPPTYNEWRRTADNFRDELAENDDSV…	MGNVCVGGSRMSHQVYSPDRADTPPRSERNTPDRRQRAAGDAERTQSMRLQQKINDLKPYVRHARGPIKAYGQAALDRASGKKTSVSFAELDATHLDAMVDIENQRNPGLNLRHFRDHKELIQAFQSGGPNSFRAIFPQTSPLTGQTVKHHVMADVRLHQGGAPTIIITEPAVIVGDRYQQLQRHNLTLEDLSESGVPLSQVAIIETQAQKTNDDCVMYSLNYAIKAHKNAAQFDDIHHGLQHGTLSTESESRAQTTLGALEANLTYSVMHAHAAFGADVLPVDFYKHGASLTQAKQLMKRPDGRMAGRVNSEGHSEAENLVQRNQAFRVKRRELLDDEAPSNTQFSASIDGFRLQEIKRVLAEEQR	1
MGGCFSVSLPCDQVVSQFSQLLCVRGSYIHNLSKNLASLQKAMRMLKARQYDVIRRLETEEFTGRQQRLSQVQVWLTSVLIIQNQFNDLLRSNEVELQRLCLCGFCSKDLKLSYRYGKRVIMMLKEVESLSSQGFFDVVSEATPFADVDEIPFQPTIVGQEIMLEKAWNRLMEDGSGILGLYGMGGVGKTTLLTKINNKFSKIDDRFDVVIWVVVSRSSTVRKIQRDIAEKVGLGGMEWSEKNDNQIAVDIHNVLRRRKFVLLLDDIWEKVNLKAVGVPYPSKDNGCKVAFTTRSRDVCGRMGVDDPMEVSCLQPEESWDLFQMKVGKNTLGSHPDIPGLARKVARKCRGLPLALNVIGEAMACKRTVHEWCHAIDVLTSSAIDFSGMEDEILHVLKYS…	MRVLCLALMATATVLVQSPASGLTTTVADTAQTATSILTPVLAGEPNKHVATRSLRTHPIDDSDDGEERLLNGMTDFFKYHAGKMSPEQLYKYLNLKGLGQEAYKHKNYASYIKKSKKWWKNQ	0
MADAFLSFAVQKLGDFLIQQVSLRTNLRDEIEWLKNELLFIQSFLKDAELKQCVDHRVQQWVFEINSIANDAVAILETYSFEAGKAASHLKVCACICWKEKKFYNVAKEIQSLKQQIMDISRKRETYGITNINYNSGEGPSNQVTTLRRTTSYVDEQDYIFVGLQDVVQTLLAELLKAEPRRSVLSIYGMGGLGKTTLARNLYNSLKSFPTRTWICVSQEYNTMDLLRNIIKSIQGRTKETLDLLERMTEGDLEIYLRDLLKERKYLVVVDDVWQREAWESLKRAFPDGKNGSRVIITTRKEGVAERADDRGFVHKLRFLSQEESWDLFRRKLLDVRAMVPEMESLAKDMVEKCRGLPLAIVVLSGLLSHKKGLNQWQKVKDHLWKNIKEDKSIEISNI…	MRLAYIFAVMAGALPYCNALHAAPGAKALNKIKTFPDFAAPSRMDGNRLLRRVDNEESETEEERGFNLKDTLKKLNPIKAAGKAKDKAKETEKITDADWKKLVEHLKIKGNKRS	1
MECKEEENGQTVIPIFYNVDPSHVRYQTESFGAAFAKHESKYKDDVEGMQKVQRWRTALTAAANLKGYDIRNGIESENIQQIVDCISSKFYHGDQMEYLAGDICWFGNGSRVIVTTRNKHLIEKDDAIYEVSTLPDHEAMQLFNMHAFKKEVPNEDFKELALEIVNHAKGLPLALKVWGCLLHKKNLSLWKITVEQIKKDSNSEIVEQLKISYDGLESEEQEIFLDIACFFRGEKRKEVMQILKSCDFGAEYGLDVLINKSLVFISENDRIEMHDLIRDMGRYVVKMQKLQKKRSRIWDVEDFKEVMIDYTGTMTVEAIWFSCFEEVRFNKEAMKKMKRLRILHIFDGFVKFFSSPPSSNSNDSEEEDDSYDLVVDHHDDSIEYLSNNLRWLVWNHYSW…	MALVVKGKVNINEFIDLSKMEKILPSMFTPVKSVMCSKVDKIMVHENESLSEVNLLKGVKLIDSGYVCLAGLVVTGEWNLPDNCRGGVSVCLVDKRMERADEATLGSYYTAAAKKRFQFKVVPNYAITTQDAMKNVWQVLVNIRNVKMSAGFCPLSLEFVSVCIVYRNNIKLGLREKITNVRDGGPMELTEEVVDEFMEDVPMSIRLAKFRSRTGKKSDVRKGKNSSSDRSVPNKNYRNVKDFGGMSFKKNNLIDDDSEATVAESDSF	0
MEIGLAVGGAFLSSALNVLFDRLAPHGDLLNMFQKHKDHVKLLKKLEDILLGLQIVLSDAENKQASNRHVSQWFNKLQNAVDGAENLIEQVNYEALRLKVEGQHQNLAETSNQQVSDLNLCFSDDFFLNIKDKLEETIETLEVLEKQIGRLGLKEHFGSTKQETRTPSTSLVDDSDIFGRQNDIEDLIDRLLSEDASGKKRTVVPIVGMGGLGKTTLAKAVYNDERVQIHFGLKAWFCVSEAFDAFRITKGLLQEIGSFDLKADDNLNQLQVKLKERLKGKKFLIVLDDVWNDNYNKWDELRNVFVQGDIGSKIIVTTRKESVALMMGNEQISMDNLSTESSWSLFKTHAFENMGPMGHPELEEVGKQIAAKCKGLPLALKTLAGMLRSKSEVEEWKRI…	MGLCASKPRTTSGYNTYASYNSGSSTPEPEETGSSRVTETHPEFRSIPDRAKDKAIALKEALSRQSGYITPRLEYYARTALAQAAQTGSTPEITDLDIENIGDLTDTYNQRLSNINLKHHTSPQDFFQEFMTSQEPCWRSVVRLSPNSRHHVAIDVRNQDDVRTMLIIESALAYGKSNNATGFLPGYLQMHNNVKNYAQDNGRMAVIQLGVQKSKYDCIIFSLNNALAAYQKDTIFDSLHDSLRENGSCFQPREHKSETVSGIEVIDGTKILPAVFFKHTHSRSTINDAIEEQPELADRNVSTNRESAHQTLSERVADFRVQRSERSYSMSIESSRLRKIRKAIES	0
MADAIVSVFLEKLLNTLAEEGLYVTKFREQFEKLQTELQLMQCFLKDADRLKRKNDTINKVLAVLRELIYEAEDILADCQLQSRDDALFSNGCLTYISPPVLHFKHQNGKRINEIIGEITQIKQNIQSLLGGALLFQPNAINGKDQMTRWSSQVYDHTMVVGLEADTKKIKDWLFEAAREGKQEILAIGVVGMGGLGKTTIAQKVFNIEKEIDDHFDRRMWISVSQTFTEEQIMRSMLRNLGDASVGDDANELLKKINQYLLGKRYLIVMDDVWGEDVAWWGRISQGLPKGNGSCVIITTRNERVSRKMGVKETRIHRPKFLNKDYSWLLFQKIAFAASEGQCIYPDLEDVGKEIVDKCEGLPLAIKAVGGMMLCKASYYHEWRRIADHFRDELAENDD…	MPVVSKAQAREVYEHSVLFHGTTLRSRRSIQRNGFRLENKSAGSITAYAGIQSNFDAAVASSSHHYFAEKKEVAKRFARMVSRHCGDRPALVRTIGVMNHFAIEEDPDAGTSCLRTNEDIPSSHVLGSKGSPAEGNARIFKGEMEADGHSISLEEAGDLLRAVQSDSDSDG	0
MVDAITEFVVGKIGNYLIEEASMLIGVKDDLEELKTELRCIHGYLKDVEAREREDEASKEWSKLVLDFAYDVEDVLDTYHLKLEERSQRRGLRRLTNKIGRKMDAYNIVDDIKILKRRILDITRKRETYGIGGLKEPQGGGNTSSLRVRQLRRARSVDQEEVVVGLEDDAKILLEKLLYYEDKNRFIISIFGMGGLGKTALARKLYNSGDVKERFKYRAWTYVSQEYKTGDILMRIIRSLRMTFGEESEKIRKFAEEELEVYLHGLLEGKKYLVVVDDIWEREAWESLKRALPCNHEGSRVIITTRIKAVAEGVDGRFYAHKLRFLTFEESWELFEQRAFRNIQRKDEDLLKTGKEMVQKCRGLPLCIVVLAGLLSRKTPSEWNDVCNSLWRHLKDDSI…	MRSLLLTVLLNLVVLLATTGAVSSNLNTAVNYASTSKIRFLSTEYNADEKRSLRGDYNNEVTKEPNTSDEERAFSISKSAEYVKMVLYGFKLGFSPRTQSKTVLRYEDKLFTALYKSGETPRSLRTKHLDKASASVFFNRFKKWYDKNVGPS	0
MEGNGIMVSAATGAMNSLLAKLAALLEEDYQMHKGMKREIAFLKDELSSMNALLERLADTEAALDPQTKEWRSQVREMSYDIEDCIDEYTRQLRHGQPQRPGGNGIMGFFHGYVQKVKDLVGRHEIAEQIQELKARIVEAGHRRKRYKLDSAVNCKSNHVVPIDRRLPALFAELDALVGIDRPRDEIIKLLDDGEQRMKVVSIVGSGGLGKTTLANQVYQKIGEQFDCKAFVSLSQHPDMEMIFQTILYQVNDEVGRIRSGDKEQVISELRAFLKNKRRIFGSEDKCPHQLKDIAVEIVRKCGGLPLAIISMASLLTTKSYVRAEWFKVRDSIGSGIEKNSDVEEMNMILSLSYYDLPHHLRTCLLYLSMFPEDYVVNRDYLVRRWVAEGFIKANGGRT…	MSRICGALFRGSLTADHPTHTPEDSPQTVPSPRSSSAHSPEIQELRSLQETRPARLGARSQSRSSKHGLQQCSSSPSDESFRLHAELAAWCERVETKPSLLAKLGCCAAPPVVGDHREQRREAMERIMRCLDAGQAGTQLTLRDLNLSQLPPGLHRLAHLRDLDVADNVNLTRLPEDLSLCKHLERINADGCSIAALPSKIGALKNLSEISLAFNELRTLPDSIGQCSSLTTIVVPGCKINKLPASLANLTQLKKLDVAANIELSELSPHMNLDDVAVHSTQTRLGLMHRIFKAPTFDPETRQRLSYQASALRDRWAALSHHLSPQARARVDQMREGASTTLSSQDHKASAAWKTATEKVSSWAEEGAPITLDRIFKLNQLLLPEGDDDNDPIGGQLRK…	0
MAPAVSASQGVIMRSLTSKLDSLLLQPPEPPPPAQPSSLRKGERKKILLLRGDLRHLLDDYYLLVEPPSDTAPPPDSTAACWAKEVRELSYDVDDFLDELTTQLLHHRGGGDGSSTAGAKKMISSMIARLRGELNRRRWIADEVTLFSARVKEAIRRQESYHLGRRTSSSRPREEVDDDDREDSAGNERRRFLSLTFGMDDAAVHGQLVGRDISMQKLVRWLADGEPKLKVASIVGSGGVGKTTLATEFYRLHGRRLDAPFDCRAFVRTPRKPDMTKILTDMLSQLRPQHQHQSSDVWEVDRLLETIRTHLQDKRYFIIIEDLWASSMWDIVSRGLPDNNSCSRILITTEIEPVALACCGYNSEHIIKIDPLGDDVSSQLFFSGVVGQGNEFPGHLTEV…	MPKRNYDTAFSTPMSNVRRRLTFDTPLSLPATAGSVPASAKRRRWTNRPMWRKPRYYRLYRSPDVPRGCEGPCKVQSFEAKHDISHVGKVICVTDVTRGMGITHRVGKRFCVKSIWVTGKIWMDENIKTKNHTNTVMFKLVRDRRPFGTPQDFGQVFNMYDNEPSTATVKNDLRDRYQVVRKFQATVTGGQYASKEQATVSKFYRVNNYVVYNHQEAAKYENHTENALLLYMACTHASNPVYATLKIRIYFYDSISN	0
MSIHSLYGWFLFSFFSFSLGRPRKLSAGVQCLISTYCVCLTHTLQCLQELTIAAKSTEDKMELVVGASEATMRSLLGKLGNLLAQEYALISGVRGDIQYINDELASMQAFLRDLSVLPEGHYHDNRSKDWMKQIRDIAYDVEDCIDDFAHRLPQDSISDAKCSFLVTKMYELLTWWPRRDIASRIAELKVRAQQIADRRNRYGVNNPELHCDSSNRPRARSAAQDIAEYQVTKLQIIGIKEPVAMKTVMEDLEKWLTEPRPDNGRAVLSIVGFGGVGKTTIAMALYRKVSGKFGCRASVAVSQNYDQDAVLRSILNQVSNQEEAGSSTESSRDTTASREENTAEPGTKSTFIKLKKAPSLSLLGRNDDKTPVRQQETMDYVQLRQELKRRLGEKRYILL…	MRIGPLQPSIAHTAAPALPTHTSAISPTQVPHMPGNTPPLRERPRRRAGNMPPLVPLNDSAMTGKPALVALDSEFSEQRLAEVQARQITVQTLQGKLATHLAQAGTALKPDSIAARFAAGTLEPVYLDTAAFNAMSRGLPARARAAAGPVLIDAQQGRIIFNLQRAFAPGDTFSDAALAALGKQLNLSGHGLATPNWLQPAAGTPGRRKLQQAARYHGHEVPARDGGAGFFKANDHRLLEGKQVLLRNHQKSLVHNHYFEAPSTRAFGKDVMVHRGLFDNHAGIPENSLASIDHAYEQGYRNLELDVEVSSDGVPVLMHDFSIGRMAGDPQNRLVSQVPFAELREMPLVIRNPSDGNYVKTDQTIAGVEQMLEHVLKKPEPMSVALDCKENTGEAVAML…	0
MEKRKDNEETNNSLVLFSALSKDIADVLVYLENEENQKALDKDQVEKLKLKMAFICTYVQLSYSDFEQFEDIMTRKRQEVENLLQPLFDDDVLTSLTSNMDDCISLYHRSNKSDATMMDEQLDFLLLNLYHLSKHHAEKIFPGVTQYEFLQNVCGNIRDFHGLIVNGCIKHEMVENVLPLFQLMAERVGHFLWEDQTDEDSNGDDQNDRDARLFQLTHLLLKIVPTELEVMHICYTNLKASTSAEVGRFNKKLLETSPDILRESIIQLQEHMIAVIPPSTSGARNIHVMMEFLLLILSDMPKDFIHHDKLFDLLAHVGVLTREVSTLVRDLEEKLRNKEGNNQTNCATLDLLENIELLKKDLKHVYLKSPDSSRCCFPMSDGPLFMHLLHMHLNDLLDS…	MKVSSANAGVPASSADNTSARPSQTNANTTPLGRRRRAPDDAPGSPPARRQRQDSPEDSAQTMFRRAGMTSLPPSPATSEHVPLLDNRPTLERMGVDHPLPGRTWYETGHTTASLADRTSTASAAQVASSSRSAGPATAARPQPTRTSAGQQATVGRLRTQVTGFLSGALGKLQALSAQNMDPELAQFRVLDVDRAIMPLLIVAENARNPGLNLVPLHMDMAEDEEVRTQPPMAGSRHIAEFVASARPGRYRAVIDDGSHTRAADIRKDASGTSVIVVDPLRKEKDESAYVDYADNVNMEFGEHAKCAFIPVDIQKSFFDCRILSLSLALKMHDKDDAFAAFHETLRNGGDPSHHVSRAQQTEELGATLVLDGAPLVDARMMKHGQAASSVSRYLGNHP…	0
MASATVDFGIGRILSVLENETLLLSGVHGEIDKMKKELLIMKSFLEDTHKHGGNGSTTTTTQLFQTFVANTRDLAYQIEDILDEFGYHIHGYRSCAKIWRAFHFPRYMWARHSIAQKLGMVNVMIQSISDSMKRYYHSENYQAALLPPIDDGDAKWVNNISESSLFFSENSLVGIDAPKGKLIGRLLSPEPQRIVVAVVGMGGSGKTTLSANIFKSQSVRRHFESYAWVTISKSYVIEDVFRTMIKEFYKEADTQIPAELYSLGYRELVEKLVEYLQSKRYIVVLDDVWTTGLWREISIALPDGIYGSRVMMTTRDMNVASFPYGIGSTKHEIELLKEDEAWVLFSNKAFPASLEQCRTQNLEPIARKLVERCQGLPLAIASLGSMMSTKKFESEWKKV…	MKVSSANAGVPASSADNTSARPSQTNANTTPLGRRRRAPDDAPGSPPARRQRQDSPEDSAQTMFRRAGMTSLPPSPATSEHVPLLDNRPTLERMGVDHPLPGRTWYETGHTTASLADRTSTASAAQVASSSRSAGPATAARPQPTRTSAGQQATVGRLRTQVTGFLSGALGKLQALSAQNMDPELAQFRVLDVDRAIMPLLIVAENARNPGLNLVPLHMDMAEDEEVRTQPPMAGSRHIAEFVASARPGRYRAVIDDGSHTRAADIRKDASGTSVIVVDPLRKEKDESAYVDYADNVNMEFGEHAKCAFIPVDIQKSFFDCRILSLSLALKMHDKDDAFAAFHETLRNGGDPSHHVSRAQQTEELGATLVLDGAPLVDARMMKHGQAASSVSRYLGNHP…	0
MVDAVVTVFLEKLLGALSEESRVFSEFRDKFETLQFELQLMRSFLKDAERLKRKNETFRCVMANLRELIYEAEDILADCQLQSRDDGLFSSGWFMCTNPFKLSFQYQTGKSLGEINRKIASIKQNIPSYLGVPLLNQLEPINAQNDQMPRRSSPVYDHTQVVGLEGDASKLKEWLFEADKGILAIGVVGMGGLGKTTIAQKVFNDRKIEERFDRRIWVSVSQNFSEEQIMRSMLRNLGDVSVGDDKGELLKKINEYLLGKRFLIVMDDVWGSDFTWWHTIYEALPKGNGSSIIITTRIEKVAQKMGVKKARSHWPKCLSKDDSWLLFQKIAFAADGGECKHPDLENVGKEIVEKCKGLPLAIKAVGGIMLCKPSHYHEWRRIADHFHDELAEDDNSVIA…	MPYTVSSPNQLVYFGSVWADPIALIDLCTVSLGNQFQTQNARTTVQQQFSDLFKTVPTRTIRFSDGENGFRVFRYNSTLDPLITALLNSFDTRNRIIETENPANPNTAEIASATQRVDDATVSIRACINNLMNELARGTGMLNTVSFETISNLTWTTAATT	0
MVDAITEFVVGKIGNYLIEEASMLIGVKDDLEELKTELRCIHGYLKDVEAREREDEASKEWSKLVLDFAYDVEDVLDTYHLKLEERSQRRGLRRLTNKIGRKMDAYNIVDDIKILKRRILDITRKRETYGIGGLKEPQGGGNTSSLRVRQLRRARSVDQEEVVVGLEDDAKILLEKLLYYEDKNRFIISIFGMGGLGKTALARKLYNSGDVKERFKYRAWTYVSQEYKTGDILMRIIRSLRMTFGEESEKIRKFAEEELEVYLHGLLEGKKYLVVVDDIWEREAWESLKRALPCNHEGSRVIITTRIKAVAEGVDGRFYAHKLRFLTFEESWELFEQRAFRNIQRKDEDLLKTGKEMVQKCRGLPLCIVVLAGLLSRKTPSEWNDVCNSLWRHLKDDSI…	MVKCTPLLALTVIVSAGSDALSDPTVKRLAKLATINQAPATQSNSDSKRVLRASDVPDEVAAGESRSPKSLWPWEVEDKLAPLKEKLISTSADDLEAGGSANKNALPMIWRWLWQNQIETKKTPIDEISKEVQTAMDLISSQATHEELNKAGVSVSDYVKALRFTLSDIDVVNRGMEYNIHLGNK	0
MADAFLSFAVQKLGDFLIQKVSLRKSLRDEIRWLINELLFIRSFLRDAEQKQCGDQRVQQWVFEINSIANDAVAILETYSFEAGKGASRLKACTCICRKEKKFYNVAEEIQSLKQRIMDISRKRETYGITNINNNAGEGPSNQVTKLRRTTSYVDEQDYIFVGFQDVVQTFLAQLLKAEPRRSVLSIYGMGGLGKTTLARKLYTSPDILNSFRTRAWICVSQEYNTMDLLRNIIKSIQGRTKETLDLLERMTEGDLEIYLRDLLKERKYLVVVDDVWQREAWESLKRSFPDGKNGSRVIITTRKEDVAERADDRGFVHKLRFLSQEESWDLFRRKLLDVRAMVPEMESLAKDMVEKCRGLPLAIVVLSGLLSHKKGLNQWQKVKDHLWKNIKEDKSIEI…	MKINLSWKTYAVLSIVSLGGIHAMEDVPAELTGVSEGYTRFYRSPTASVTLSGLVNVKWDNEQMTMPLFKWIGGEQAEELHFCVHIAHSIGPKLNLARTLGTVNSNMDQHWAQAHRHSGATRRTIQDFHLFANDIPNFPDYIKIKLVPKT	0
MAAELVGGALLSAFLQVAFDRLSSPQFVDFFRGRKLDDKLLGNLNIMLHSINALAHDAEQKQFTDPHIKAWLFSVKEAVFDAEDLLGEIDYELTRSQVEAQSEPQTFTYKVSNFFNSTFNSFNKKIESEMRELLEKLEYLAKQKGALGLKEGTYSGDRSGSKVSQKLPSSSLVVQSVVFGRDVDKEMIFNWLSETDNHNHLSILSIVGMGGLGKTTLAQHVYNDPKMDDAKFDSKAWVCVSDHFNALTVAKTILEAITDEKDESGNLEMVHKKLKEKLKGKKFLLILDDIWNQRRDEWEAVQTPLSYAAPGSKILVTTRDEKVASNMQSKVHRLKQLREDECWKVFEKHASKDYNIELNDELKEIGSRIVDKCKGLPLALKTIGCLLRTKSSISDWKSV…	MPYTVTSPSQLVYFGSVWADPITFIDLCTVALGNQFQTQNARTTVQQQFSDLFKTVPTRTNRFNDGENGFRVFRYNSTLDPLISALMNSFDTRNRIIEVDNPANPNTSEVASATQRVDDATVNIRACINNLMNELVRGTGMMNTASFETVSNLTWTTTTTT	0
MATAGAAVDRLLRRLASGAGHLELPSSIDEDMAHVKRTLARLQDVLLTVEGKYFKMGAEVQEWMRKIKQIAYGIQDLLDEFEDSSGTGSQRNGSRISEGTLSCSSAPFFCHLSRSQRIRVLKRKLDQSTKDTSVFSLLQHSLSNLDKSNEQEVLFHRTEIIGRDTDKENIKNLLLQNDVDKLPIIPIVGLAGLGKTAVAKLIFHEQGEGWNFDQRIWVHLDKKLDLNKIANSIISQVNQSVDTTKNQIQNNLQFKRNCLQEVLCDQSSLIVLDDLFSTEENQIAELKEMLRGTKKGTKIIVTTSSEISAELIHTVPPYKLGPLSEGDCSTIFCQRAFGDGHENSSLTEIAKQIVKRCEGIPAVAYSLGSLVRNKNKEAWLYARDKEIWELPTLFPNGFE…	MRPFQLLSAIAVFNSLKIVAGESYWDCKGIPILFRTVHAAVELAFTSQPGSISGYPSICRTTPLRTGPDERRQFPLTDTGARWQGGGITYYVEATRDKRHCEVFGTAGGVYKCTLVLRD	0
MAVYSVATGALAPVLSKLSALLGDEHSERTRSDAMFIRCQLEAVHSLLLPRINLGMTGEDVDALCKDELMAAVRELSYDIDDAIDDFFLEGGDGSPFDDELKTRVDDVSKRFSDSRYWRPPVEQHQPSLTAATVDSPPPHARFVHNMMDVSELVEMEQHLKELIKLLEQGADTSTYASRWRTATPWHDKEQSIVVKVPEREWGGPNHPFRWARDSFERFRSGSLFGDTLQLDGEGANIRKLLSTLRNKAGHAQLVQVEDKGKKVEETTTMPCEFHEVKTVCILGLPGAGKTTLAKLLYSHHSTTEQQFQYRAFVSVSPGANLTETLTDIFLQVGADNDATPYCGTGTPHQQCLIDNISAYLIAKKYLIIIDDVWRWEEWEVIRKSIPKNDLGSRIIMTT…	MKSFTHILGAFLAMVALVTGAALPEESQLDTRTITESQALSIARRQGACISLDIVPRRVDRAHQTNFQWVIREEGRTDWNPNNHVHVLIDAQTTEFDHRLTVEITNRSQRFGNAVILSRYAGDTNTGPIQDQIRIPVGTAEGRTAAFVSRCIRLPSLQGTWWWQLEN	0
MAYAALSSLIYTLQLLLKPNQSLVFRSSTQQHIQSLYQNLSAMQLFLDDTTTKDIQTLKVIEKRIRDVVYKAEDKVDSSLRNIILADCTENREGACKFFEEELLKVEEDVDSLRKEVMQIEHGSRSAELATTDPSSPEKSRIVGMEDEYNTILDRLTSQTDELTVIPIFGMGGIGKTTLARKAYDDSYIHSRFDKHAWVTISEEYNERQMLLEFVSSITTESNHEMSDDQLMEFVYRGLKGWRFLIVIDDIWNTEAWDQMQRIFPNDNKKSRILLTTRLKYVADYVCSPDFPSHCKSFLSLDDSWNLFTEKLFKKDPCPPLLVEIGKHIVQQCQGLPLSVVVVAGLVGKMDPTHDNWKKVEENLNSFFGTVSERCQSILSLSYSYLPQYLKACFLYVGG…	MKVSSANAGVPANSADNTSARPSQTNADTTPLGRRRRAPDDAPGSPPARRQRQDSPEDSAQTMFRRAGMTSLPPSPATSEHVPLLDNRPTLERMGVDHPLPGRTWYETGHTTASPADRTSTASAAQVASSSRSAGPATAARPQPTHTSAGQQATVDRLRTQVTGFLSGALGKLQALSARNMDPELAQFRVLDVDRAIMPLLIVAENARNPGLNLVPLHMDMAEDEEVRTQPPMAGSRHIAEFVASARPGRYRAVIDDGSHTRAADIRKDASGTSVIVVDPLRKEKDESAYVDYADNVNMEFGEHAKCAFIPVDIQKSFFDCRILSLSLALKMHDKDDAFAAFHETLRNGGDPSHHVSRAQQTEELGATLVLDGAPLVDARMMKHGQAASSVSRYLGNHP…	0
MAPAVSASQGVIMRSLTSKLDSLLLQPPEPPPPAQPSSLRKGERKKILLLRGDLRHLLDDHYLLVEPPSDTAPPPDSTVACWAKEVRELSYDVDDFLDELTTQLLHHRGGGDGSSTAGAKKMISSMIARLRGELNRRRWIADEVTLFRARVKEAIRRHESYDLGRRTSSSRPREEDDDDDREDSAGNERRRFLSLTFGMDDAAVHGQLVGRDISMQKLVRWLADGEPKLKVASVVGSGGVGKTTLATEFYRLHGRRLDAPFDCRAFVRTPRKPDMTKILTDMLSQLRPQHQHQSSDVWEVDRLLETIRTHLQDKKYFIIIEDLWASSMWDIVSRGLPDNNSCSRILITTEIEPVALACCGYNSEHIIKIDPLGDDVSSQLFFSGVVGQGNEFPGYLTEV…	MALVVKGKVNINEFIDLSKMEKILPSMFTPVKSVMCSKVDKIMVHENESLSEVNLLKGVKLIDSGYVCLAGLVVTGEWNLPDNCRGGVSVCLVDKRMERADEATLGSYYTAAAKKRFQFKVVPNYAITTQDAMKNVWQVLVNIRNVKMSAGFCPLSLEFVSVCIVYRNNIKLGLREKITNVRDGGPMELTEEVVDEFMEDVPMSIRLAKFRSRTGKKSDVRKGKNSSSDRSVPNKNYRNVKDFGGMSFKKNNLIDDDSEATVAESDSF	0
MDIGLAVGGAFLSSVLQVLFDRLAPQGELLKMFRRNKHDLRILKKLRMTLLSLQAVLSDAENKQASNPYVSQWLNELQHAVDSAENLIEEVNYEVLRLKVEGDQCQNLGETRHPQASRLSLSLSDDFFLNIKAKLEDNIETLEELQKQIGFLDLKSCLDSGKQETRRPSTSLVDESDIFGRQNEVEELIGRLLSGDANGKKLTVIPIVGMGGVGRTTLAKAVYNDEKVKDHFDLKAWICVSEPYDAVRITKELLQEIRSFDCMINNTLNQLQIELKESLKGKKFLIVLDDVWNDNYDEWDDLRSTFVQGDIGSKIIVTTRKESVALMMGCGEMNVGTLSSEVSWALFKRHSLENREPEEHTKLEEIGKQIAHKCKGLPLALKAIAGILRSKSEVDEWKD…	MGCVSSTSRSTGYYSGYESHEEPRAASRTANSNERGYETDSEPSRDNLLPNAKRVYSESVLWHGTSMQSKIDLRSKGFDADRKKGGATEGGNANMFMNLSSEAQAESRQNHYVSSSRKEAKDFAMFADMSNPGLVRTIGLRSNFNLISDPRTGGTALMTDQSIHRKFVLGSKSSAPGENAKVFRDEMHAAGYDVSTKQAGKLLREVQSDSDDDNFPDPDDFIMSRFRG	0
MSGFTLVTLRWYYGGVLDLSSGQVVYSGGQVTEFLDVDVDRLSYFELRGYIKELGYTTTCTFSIKPPNSGILEDIHNDMDILDLSCSLEDRDIVEVYVKHLIDDAVVDPTLILLENVPHGYMEESGSTFNKVNEQSGVGEDPFTTFDTRSASTPTPSTTTSSPRSPFTTTTHSTTTAAPKSPSTKTPPTTTAAPRSPSTTTPVTAANPSIEDADDLVSGPVESDFLEKEGSDYSTEDSVESECGLVGDDDEDYGSDVHEEVRELRAEKRSFQRRKRKERVPVDTEEVPVGEAGADLGFDETQTGKISVEGRLGGDEPYFASSDDGSFEIDGDEFSDECVESERVHLPRTVKRRRRPSNQKIIHDPTAKKVVGQLGMVFADVNEFRRAVSKYAVQKRVQI…	MVKCTPLLALTVIVSAGSDALSDPTVKRLAKLATINQAPATQSNSDSKRVLRASDVPDEVAAGESRSPKSLWPWEVEDKLAPLKEKLISTSADDLEAGGSANKNALPMIWRWLWQNQIETKKTPIDEISKEVQTAMDLISSQATHEELNKAGVSVSDYVKALRFTLSDIDVVNRGMEYNIHLGNK	0
MECKEEENGQTVIPIFYNVDPSHVRYQTESFGAAFAKHESKYKDDVEGMQKVQRWRTALTAAANLKGYDIRNGIESENIQQIVDCISSKFCTNAYSLSFLQDIVGINAHLEKLKSKLQIEINDVRILGIWGIGGVGKTRIAKAIFDTLSYQFEASCFLADVKEFAKKNKLHSLQNILLSELLRKKNDYVYNKYDGKCMIPNRLCSLKVLIVLDDIDHGDQMEYLAGDICWFGNGSRVIVTTRNKHLIEKDDAIYEVSTLPDHEAMQLFNMHAFKKEVPNEDFKELALEIVNHAKGLPLALKVWGCLLHKKNLSLWKITVEQIKKDSNSEIVEQLKISYDGLESEEQEIFLDIACFFRGEKRKEVMQILKSCDFGAEYGLDVLINKSLVFISENDRIEMH…	MRLVHAVLLPGIIVFVSNGNLLHAHALHEDETGVTAGRQLRAAASEVFGLSRASFGLGKAQDPLDKFFSKIIFSGKPIETSYSAKGIHEKIIEAHDLHVSKSKNAPIQYASVMEYLKKTYPGPDIERIVSTLERHDEVGAKDLGAKLRDALDRQ	0
MNYCLPSSTLQTTTKRRLTLRRLCCKQLRKKTLVQTAEEEEANTTMADPVIGATVQVLLEKLISLTIEEVNSSRDFNKDLEMLTQNVSLIQAFIHDVETPQEKQQSVEQWLNRLERVAEDAQNVFDRFIYESLKTKVVRSPLKKVSGFFSHTAFKRKMSQKINNINKELTAINKVAKDLGLQSLMVPSRKILPIRETDSFVVASDIVGRDLDIAEIKEKILNMREEDIVLSTIPIVGMGGLGKTTVAKRIYNDEHMKQIFEKRIWLCLPEMSETKSFLEQILESLIERKIEVERRDIIVKKLQDELGGKKYLLVLDDLWCVDSTSWHEFIDTLRGINTSRGNCILVTTRRKQVASTVATDLHILGKLTEDHCWSIFKQKAFVDGRVPEELASMGNKIVK…	MRVLCLALMATATVLVQSPASGLTTTVADTAQTATSILTPVLAGEPNKHVATRSLRTHPIDDSDDGEERLLNGMTDFFKYHAGKMSPEQLYKYLNLKGLGQEAYKHKNYASYIKKSKKWWKNQ	0
MEAALVTVATGVLKPVLGKLATLLGDEYKRFKGVRKEIRSLTHELAAMEAFLLKMSEEEEDPDVQDKVWMNEVRELSYDMEDAIDDFMQSIGDKDEKPDGFTEKIKATLGKLGNMKARHRIGKEIHDLKKQIIEVGDRNARYKGREIFSKAVNATVDPRALAIFEHASKLVGIDEPKAELIKLLTDEDGVASTQEQVKMVCIVGSGGMGKTTLANQVYQEMKEEFKFKAFISVSRNPDMMNILRTLLSEIGCQDYAHTEAGSIQQLISKITDYLAEKRYFIVIDDIWDVKTWDVIKCAFPMTRCGGVIITTTRLSDVACSCHSSIGGHIYNIRPLNMEHSRQLFYRRLFSSEEDCPSSLVKVSYQILEKCDGLPLAIIAIAGLLANTGRSEHQWNQVKD…	MLIMMGIPLRKIVLLSLIFGISIIPMMCEFLEDARDIQGFSRKSGSKLEEESDSSRDRQEKQAEAQKCTDISCNSNAQCSGQKCGDCLLEGNCSG	0
MAETVLSMARSLVGSAISKAASAAANETSLLLGVEKDIWYIKDELKTMQAFLRAAELMKKKDELLKVWAEQIRDLSYDIEDSLDEFKVHIESQTLFRQLVKLRERHRIAIRIHNLKSRVEEVSSRNTRYSLVKPISSGTEIDMDSYAEDIRNQSARNVDEAELVGFSDSKKRLLEMIDTNANDGPAKVICVVGMGGLGKTALSRKIFESEEDIRKNFPCNAWITVSQSFHRIELLKDMIRQLLGPSSLDQLLQELQGKVVVQVHHLSEYLIEELKEKRYFVVLDDLWILHDWNWINEIAFPKNNKKGSRIVITTRNVDLAEKCATASLVYHLDFLQMNDAITLLLRKTNKNHEDMESNKNMQKMVERIVNKCGRLPLAILTIGAVLATKQVSEWEKFYE…	MRIGPLQPSIAHTAAPALPTHTSAISPTQVPHMPGNTPPLRERPRRRAGNMPPLVPLNDSAMTGKPALVALDSEFSEQRLAEVQARQITVQTLQGKLATHLAQAGTALKPDSIAARFAAGTLEPVYLDTAAFNAMSRGLPARARAAAGPVLIDAQQGRIIFNLQRAFAPGDTFSDAALAALGKQLNLSGHGLATPNWLQPAAGTPGRRKLQQAARYHGHEVPARDGGAGFFKANDHRLLEGKQVLLRNHQKSLVHNHYFEAPSTRAFGKDVMVHRGLFDNHAGIPENSLASIDHAYEQGYRNLELDVEVSSDGVPVLMHDFSIGRMAGDPQNRLVSQVPFAELREMPLVIRNPSDGNYVKTDQTIAGVEQMLEHVLKKPEPMSVALDCKENTGEAVAML…	0
MAERVVTMAIGPLVSMLKDKASSYLLDQYKVMEGMEEQHKILKRKLPAILDVITDVEEQAMAQREGAKAWLQELRTVAYVANEVFDEFKYEALRREAKKNGHYIKLGFDVIKLFPTHNRVAFRYKMGRKLCLILQAVEVLIAEMQVFGFKYQPQPPVSKEWRHTDYVSIDPQEIASRSRHEDKKNIIGILVDEASNADLTVVPVVAMGGLGKTTLAQLIYNDPEIQKHFQLLLWVCVSDTFDVNSLAKSIVEASPNKNVDTDKPPLDRLQKLVSGQRYLLVLDDVWDNKELRKWERLKVCLQHGGMGSAVLTTTRDKRVSEIMGADRAAYNLNALEDHFIKEIIEARAFSSKKEKPIELVEVVDEIVKRCCGSPLAATALGSVLCTKTSVKEWKAVSSG…	MKISALFSVAALLSQSMTVLGYLFYRCGNDHITERALINQISMEHKKLTGQGSSADSFPGGRATAEVTFWEPSISNPGTYLDIKVKFDIYRQMLSFEVSSSGKRIPCEGDYGVEIPEEDLEVSDEPYYAN	1
MEIGLAVGGAFISSALNVLFDRLALHGDLFNMFQKHKHHVRLLKKLRMTLLGLQAVVSDAQNKQASNPYVSQWLNEIQDAVDGAENLIEEVNFEALRLKVEGQHQNFANTISNQQVSDLNRCLSDDFFPNIKEKLEDTIETLEELEKQIGRLGLREYLDSGKQDNRRPSTSLVDESDILGRQNEIEELIDRLLSDDANGKNLSVVPVVGMGGVGKTTLAKAVYNDEKVKDHFGLKAWICVSEPYDAVRITKELLQEISSSDCTGNSNLNQLQIKLKESLKGKKFLIVLDDVWNENYDEWDDLRNIFVQGDIGSKIIVTTRKESVALMMGCGAVNLGTLSSEVSWALFKRHSLENRGPEEHPELEEVGKQIAHKCKGLPLALKALAGILRSKSDLNEWRD…	MRIGPSQLSVPLAATLATPTHAIPSAPANVPHQPGGNQPPGARPRRRAATLPPLMPLPDSAMTGMQALVALDGEFSEQRLVEVQSRQVTVQAAQSTLSKYLAQAGTARKTDSIAERFAAGTLQPVYLDSAAFTAMARGLSGRARAAAGPVLVDAKHGRIIFDLKRAFAAGDNFSDPARSALSRALDLPALGLATPEWLQPASSAQPRRKLQQAARYHGHEIPARDGGAAFFKANDHHLVAGKQALLRKHRKELIHENYFQAPSTRALGKDVMVHRGLFDNHAGIPENSLAAIDRAYEQGYRNLELDVEVSADGVPVLMHDFSIGRMTDDPQNRLVSQVPFAQLREMPLVIRNPVDGNFIKTDQTIAAVEQALEHALHKPEAMSVALDCKEDTAEAVAMV…	0
MEIGLAVGGAFLSSALNVLFDRLAPNGDLLNMFRKHKDYVQLLKKLKMTLRGLQIVLSDAENKQASNPSVSDWLNELRDAVDSAENLIEEVNYEALRLKVEGQHQNLAETSNQQVSHLSLSLSDEFFLNIKDKLEGNIETLEELQKQIGCLDLKSCLDSGKQETRRPSTSVVDESDIFGRHSETEELVGRLLSVDANGRSLTVIPVVGMGGVGKTTLAKAVYNDEKVNDHFDLKAWFCVSEQYDAFRIAKGLLQEIGLQVNDNINQIQIKLKESLKGKKFLIVLDDVWNDNYNEWDDLRNLFVQGDLGSKIIVTTRKESVALMMGGGAMNVGILSNEVSWALFKRHSLENRDPEEHLELEEIGKKIAEKCKGLPLAIKTLAGMLRSKSAIEEWKRILRS…	MGCVSSTSRSTGYYSGYESHEEPRAASRTANSNERGYETDSEPSRDNLLPNAKRVYSESVLWHGTSMQSKIDLRSKGFDADRKKGGATEGGNANMFMNLSSEAQAESRQNHYVSSSRKEAKDFAMFADMSNPGLVRTIGLRSNFNLISDPRTGGTALMTDQSIHRKFVLGSKSSAPGENAKVFRDEMHAAGYDVSTKQAGKLLREVQSDSDDDNFPDPDDFIMSRFRG	0
MEIGLAVGGAFLSSALNVLFDRLAPHGDLLMFQKNKNDVRLLKKLKMTLVGLQVVLSDAENKQASNQHVSQWLNELRGAVDGAENLMEQVNYEALRLKVEGRHQNLAETNNQQVSDLKLNLSDDYFLDIKEKLEETIETLEDLQKQIGDLGLQKHLDLGKKLETRTPSTSLVDESKILGRMIEKERLIDRLLSSDSNGENLTVVPIVGMGGVGKTTLAKIVYNDKKVKDHFGLKAWFCVSEAYDAFRITKGLLQEIGSFDLKDDNNLNQLQVKLKESLKGKRFLVVLDDLWNDDCDEWDDLKNLFVQGAMGSKILVTTRKEDVALMMGNGAINVKTLSDEVSWDLFKQHSLKNRDPEEHPELEEVGKQIADKCKGLPLALKALAGILCRKSEVYEWKNV…	MGNVCVGGSRMSHQVYSPDRADTPPRSERNTPDRRQRAAGDAERTQSMRLQQKINDLKPYVRHARGPIKAYGQAALDRASGKKTSVSFAQLDATHLDAMVDVENKRNPGLNLRHFRDHNELIQAIQSCGPNSFRAIFPQTCPETRQTLKHHVMADVRLHQGGAPTIIITEPAVIVGARYQQLQRHNLTLEDLSESGVPLSQVAIIETQAQKTSDDCVMYSLNYAIKAHKKAAQFDDIHHGLQHGTLSTESESRARTTLGALEANSSYSVMHEGAHAAFGADVLPVDFYKHGASLTQAKQLMKRPDGRMAGRVNSEGHSEAENLVQRNQAFRVKRRELLDDETPSNTQFSASIDGFRLQEIKRVLAEEQR	0
MADAFLSFAVQKLGDFLIQQVSLRKNLRKEIEWLRNELLFIQSFLRDAELKQYGDQRVQQWVFEINSIANDVVAILETYTFEAGKGASRLKACACIYTKEKKFYNVAEEIQSLKQRIMDISRKRETYGITNINNNSGEGPSNQVRTLRRTTSYVDDQDYIFVGLQDVVQKLLAQLLKAEPRRTVLSIHGMGGLGKTTLARKLYNSSAILNSFPTRAWICVSQEYNTMDLLRNIIKSVQGRTKETLDLLERMTEGDLEIYLRDLLKERKYLVMVDDVWQKEAWDSLKRAFPDSKNGSRVIITTRKQDVAERADDIGFVHKLRFLSQEESWDLFRKKLLDVRSMVPEMENLAKDMVEKCRGLPLAIVVLSGLLSHKKGLNQWQKVKDHLWKNIKEDKSIEI…	MHYITPIILMSIGKFLGMILGAGSLVGAMTPHHQSNCNSPCLVFVTFTKKCDSCQFNTKFTNLMSCTSCRKSSVVYEECSTKGCPANWHKSTCQEPKFERGVLHSLCANCQKHTKATPTISCKNCKNSASTYPYCSSPECHRRW	0
MEMVTNILSPVAEHLIIPPVVRQIGYLFYYRRNIRSLDEESNKLENIRSGVNQRVEAARRNLQVISPNVEAWLTSVDTTTADVAVVMGGRTEVERGCIYGWCPTLKSRYLLSRRAKKITLEVTKLQKEGNEYAVFCYPVPADEIEAIPSNTNEEFVSRKQKEEEVMTALKDEEITIVGICGMGGVGKTSLAEKVRARAKQERLFNDVVMVTVSQQQDLKRIQGEIAGEVGLTSLQGDNLLSRGDQLRARLMQEGSRVLVILDDVWEALDDLEKLGIPTGSNHNYQCKVALTTRRQDVCDAMKAQKTVDVVILSDEEAWVLFRQKAGYSADDPSLSEVAKEVAKECKGLPLAIVIVAGALKTKTKPSWDDALVELRKASPKNIPRVLTKVYQPLKTSYDH…	MHFSTIFIPFALAALKVSAAPARFCVYYDGHLPATRVLLMYVRIGTTATITARGHEFEVEAKDQNCKVILTNGKQAPDWLAAEPY	0
MEAAAMAVTAATGALAPVLVKLAALLDDGECNLLEGSRSDAEFIRSELEAVHSLLTPNILGRMGDDDAACKDGLIAEVRELSYDLDDAVDDFLELNFEQRRSASPFGELKARVEEHVSNRFSDWKLPAASLPPSSVHRRAGLPPPDAELVGMDKRMEELTKLLEQGSNDASRWRKRKPHFPLRKTGLKQKIVIKVAMEGNNCRSKAMALVASTGGVDSVALVGDLRDKIEVVGYGIDPIKLISALRKKVGDAELLQVSQANKDVKETTPMLAPVKSICEFHKVKTVCILGLPGGGKTTVARELYDALGTHFPCRVFVSVSPSSSPSPNLTKTLADIFAQAQLGVTDTLSTPYGGSGTGRALQQHLIDNISAFLLNKKYLIVIDDIWHWEEWEVIRKSIP…	MSYTVNSPSQLVYLSSAWADPTDLLNLCTNSLGNQFQTQQARTTVQQQFSDVWKPTPQAGVRFPASGFKVYRYNAVLDPLITALLGTFDTRNRIIEVENQQNPTTAETLDATRRVDDATVAIRSAINNLANELVRGTGMYNQTSFESMAGLTWTTTPPSG	0
MLTSSSHHGRSYDVFLSFRGEDTRKTFVGHLFNALIEKGIHTFMDDKELKRGKSISSELMKAIGESRFAVVVFSKNYASSTWCLEELVKILEIHEKFELIVVPVFYDVDPSTVRKQNGEYAVCFTKFEANLVDDRDKVLRWREALTKVANISGHDLRNTYNGDESKCIQQILKDIFDKFCFSISITNRDLVGIESQIKKLSSLLRMDLKGVRLVGIWGMGGVGKTTAARALFNRYYQNFESACFLEDVKEYLQHHTLLYLQKTLLSKLLKVEFVDCTDTEEMCVILKRRLCSKKVLVVLDDVNHNDQLDKLVGAEDWFGSGSRIVITTRDMKLLKNHDVHETYEIKVLEKDEAIELFNLHAFKRSSPEKEFKELLNLVVDYTGGLPLALKVLGSLLYKE…	MRFLFLLVAVALASAEAAESAAMIHEEAGVSSFKTLTGVNQIQRSLRVLLGADEERGVGGVSLKNILAPFKQTFQHPIAITAAALRELNDFKSLVNTVMKHYPKGLSEKAVQELRTAEEKRLTDYVFLGASDKNKLLREMDGVDEAKIASNLKSLTGRENQVLGEAGGRSVVCNVVMRPEAEGGGILLISSSKLDKLDFILPKGGLEKGEIAYKAAKREVLEEGGVR	0
MNFNNELSDLKNRFLIRMVRGQRYSDVLRHRIDFFLWELKVLNCFLHLQSFTFASECGMLDNSQKMLEICKRINTPPPHNAFAYWKELICKTLCAISIQPYDGFAYWKKVIWKTKQEFRAKYSFPKTLLADNKVDDDDTNPEFVMEFINAVVGNLNVLVKINDPSSLLFVPGPKEQIEQVLKELKLLRFFVCFVSNKCIEPQYQHTTFYTHALIEASHIAMVVWLNLPMYGNRNQDLASSEVSCLLSDFMEMKIKSIQPGISRNNIYIDVLQALKSTMPQAQKKHAAESGIVEIPTHSLMVGLSDQMADLQEMLCLLKDDLIHLPILDLEFQPQDMDSVIIDAGLLIYSFYDMKGEEEDTTLEDINREFGFDLSINIEPIKVMIYLVMQKAFQCNLPRI…	MKINLSWKTYAVLSIVSLGGIHAMEHVPAELTRVSEGYTRFYRSPTASVILSGLVKVKWDNEQMTMPLFKWIGGEQAEELHFDVHIAHSSGPKLNRARTLGTVNSNMDQHWAQAHRNSGASRRTIQDCHLFENDIPNFPDYIKIKLVPKT	0
MAYAAVTSLMRTIHQSMELTGCDLQPFYEKIESLRAILEKSCNIMGDHEGLTILEVEIAEVAYTTEDMVDSESRNVFLAQNLEERSRAMWEIFFVLEQALECIDSTVKQWMATSDSMKDLKPQTSSLVSLPEHAFEQPENIMVGYENEFEMMLDQLVRGGRELEVVSIVGMGGIGKTTLATKLYSDPCIMPRFDIRAKATVSQEYCVRNVLQGLLSSISDEPDDQLADRLQKHLKGRRYLVVIDDIWTTETWDDIKLCFPDCNNGSRILLTTRNVEVAEYASSGKPPHHMRLMNFEESWNLLYKKIFEKEGSYSPEFENIGKQIALKCGGLPLAITVIAGLLSKISKTLDEWQNVAENVSSVVSTDLEAQCMRVLALSYHHLPSHLKSCFLYFAIFAED…	MPRALLAARSALEVVMRIAPLQPAATPTTALATPTQTSPTTPMEVPHVPGGNPPLGPRPRRQASMQPPLVPLNDSAMTGKQALVALDSEFSEQRLAEVQARQITVQALQSKLATHLAQAGIAPEKDSIAAKLAAGALQPVYLDRAAFKAMAKALPDCASAAAGPVLVDAQQGRIIFDLQRAFAPGDTFSDAAHTALRNALDLPGQGVENPDWLAAASQSHPARRKMQQTLKYHGHQIPAQHGGAGFYKPDDHRLLEGKATQLHEHLKQVVHENYLQAESTKSLGKDVMVHRGLYDFRNGIPENSLAAVDHAYAQGYRTVELDVQVSADGVPMMLHDFTVGRVLDDPDNPLVANTPFSQLHDQPLVIRNPVDGNFVQTTQRLSSIEEMLKHVVHTKPGMS…	0
MEIGLAVGGAFLSSALNVLFDRLAPHGDLLNMFQKNKNDVRLLKKLKMTLVGLQVVLSDAENKQASNQHVSQWFNELRGAVDGAENLMELVNYEALRRKVEGRHQNLAETSNQQVSDRKLNLSDDYFLDIKEKLEETIETLEDLQKQIGDLGLQKHLDLGKKLETRTPSTSLVDESKILGRMIEKERLIDRLLSSDSNGENLTVVPIVGMGGVGKTTLAKIVYNDKKVKDHFDLKAWFCVSEAYDAFRITKGLLQEIGSFDLKDDNNLNQLQVKLKESLKGKRFLVVLDDLWNDDCDEWDDLKNLFVQGAMGSKILVTTRKEDVALMMGNGAINVETLSDEVSWDLFKQHSLKNRDPEEHPELEEVGKRIADKCKGLPLALKALAGILCRKSEVYEWKN…	MPYTVSSPNQLVYFGSVWADPIALIDLCTVSLGNQFQTQNARTTVQQQFSDLFKTVPTRTIRFSDGENGFRVFRYNSTLDPLITALLNSFDTRNRIIETENPANPNTAEIASATQRVDDATVSIRACINNLMNELARGTGMLNTVSFETISNLTWTTAATT	1
MSYLREVATAVALLLPFILLNKFWRPNSKDSIVNDDDDSTSEVDAIPDSTNPSGSFPSVEYEVFLSFRGPDTREQFTDFLYHFLCRYKIHTFRDDDELRKGEEIGPNLLRAIDQSKIYVPIISSGYADSKWCLMELAEIVRRQEEDPRRIILPIFYMVDPSDVRHQTGCYKKAFRKHANKFDGQTIQNWKDALKKVGDLKGWHIGKNDKQGAIADEVLADIWSHISKENLILETDELVGIDDHITAVLEKLSLDSENVTMVGLYGMGGIGKTTTAKAVYNKISSCFDRCCFIDNIRETQDQKDGVVVLQKKLVYEILRIDSGSVGFNNDSGGRKMIKERVSRFKILVVLDDVDEKFKFEDMLGSPKDFISQSRFIITSRSMRVLGTLNENQCKLYEVGS…	MKINLSWKTYAVLSIVSLGGIHAMEHVPAELTGVSEGYTRFYRSSTASVVLSGLVKVKWDNEQMTMPLFKWIGGEQAEELHFCVHIAHSSGPKLNRARTLGTVNSNMDQHWAQAYSHSGATRRTIQDCHLFENDIPNFPDYIKIKLVPKT	1
MVGAEMLVAAAVSQVARKINDIVGVAQGEVKLCCNFSDDLEGIKDTLVYLETLLKNAENNSFGSDRANLRHWLGQIKSLAYDIEDIVDGYYSSKEQFDGGSYAQKGSLFCSLSNPMLLKGSMVYKMKSKREMLQQSQQLPNQYHFLSYINSAVHYFEEKQTTSYRNTDIAIVGRDADLDHLMDLLMQNSAEELCIIPIVGPVGFGKTSLAQLVFNDTRTEVFSFRIWVHVSMGNINLEKIGRDIVSQTTEKIEGNMQLQSIKNAVQRVLNKYSCLIIIDSLWGKDEEVNELKQMLLTGRHTESKIIVTTHSNKVAKLISTVPLYKLAALSEDDCLKIFSQRAMTGPGDPLFREYGEEIVRRCEGTPLVANFLGSVVNAQRQRREIWQAAKDKEMWKIEE…	MASPAPAFSLANLLNGTYGVDTPEEVERVRSEQREEAAAACRNYKPLPAVDVSESVTEDAHSLRIPDGAPSEEVSVEFVTYGAEDYLEKSDDELLVAFETMVKPMRIGQLWCPAFNKCSFISSIAMARALLLAPSTSNRTMKCFEDLVAAIYTKSDFYYDDECEADDVQINISSRDVPGYSFEPWSRTSGFEPPPICEACDMIMYQCPCFDFNALKKSCAERTFADDYVIEGLDGVVDNATLLSNLGPFLVPVKCQYEKCPTPTVAIPPSLNRATDRVDINLVQSICDSTLPTHSNYDDSFHQVFGESADYSIDLDHVRLRQSDLIAKIPDSGHMIPVLNTGSGHKRVGTTKEVLTAIKKRNADVPELGDSVNLSRLSKAVAERFFISYINGNSLATSN…	0
MAFSSASSSSSPQSSLYTGEWEYDVFLCFRGDDTRDGFTSHLLSALSDKKIRAFIDEKLEKTESIDELISILQRCPLSVVVFSERFADSIWCLEEVVTIAERMEKVGHRVLPVFYKVDPSDVKDKSHRTGPKRWMDALKAVAKCAGHTSQAIKIESELIKAVVETVQKQLIDMSPSINRNNLVAMGSRIFEVERLLAMDKLDDTCIIGLWEMGGVGKTTLAEACYDRVTSSNKGIKHLFVRNVNEICEKHHGVEKIVHKLYSKLLDENNIDREDLNIGYRRERLSRSRVFVVLDNVETLEQLALGYVFNLSKVFAAGSRIIITTRNKKVLQNAMAKIYNVECLNDEESTRLFSLHAFKQDRPQDNWMGKSRLATSYCKGNPLALKILGGALYGEDIHYW…	MMHSIIFQTLLIITIVFSKVWGARSLVKIDWSGSEYTILGANHYEEPNTGAAAQFPGTMTVDDGRSPYIVRKLRNSSGKRFYVFTGHPQQPIVWNPHEEIEIQFNRKFLIAVLTEFEADSQVFNHFARRQHR	0
MQVVTGAMGTLLPKLANLLTEEYKLHKNLRGEVLFLKAELESMEAALLKISEAPIDQPPDPQVKLWARDVRDLSYDIEDSVDKFMVRVDTDVREKSRSCFRGFIDRGVRLLTRAKVRHNIGTDIKEIKSQIKEVSERRDRYKVDSVATKPIGPTIDRFRLSAMYKKVTELVAIDETSDELVKRIMGEDDESKQKLKIVSIVGVGGLGKTTLANVVYERIITMFDCSAFVSISLNPDMERIFKNMLYQLDMGKYFDIHQKTWDEAQLINELREFLRNKRYFIVVDDIWDKSTWKMIKCSLPENEHGSGIITTTRILDVGKQVGGVYQLKPLSMLDSVKLFYLRIFGYEDKCPTELAQLSENILKKCGGLPLAIITIASMLACKIGKENLHKYWSKVYQSL…	MENDPRVRKLASEGAQWAIKWQKKGWSTLTSRQKQTARAAMGIKLSPVAQPVQKVTRLSAPVALAYREVSTQPRVSTARDGITRSGSELITTLKKNTDTEPKYTTAVLNPSEPGTFNQLIKEAAQYEKYRFTSLRFRYSPMSPSTTGGKVALAFDRDAAKPPPNDLASLYNIEGCVSSVPWTGFILTVPTDSTDRFVADGVSDPKLVDFGKLIMATYGQGANDAAQLGEVRVEYTVQLKNRTGSTSDAQIGDFAGVKDGPRLVSWSKTKGTAGWEHDCHFLGTGNFSLTVFYEKAPVSGLENADASDFSVLGEATVGSVQWAGVKIAERGQGVKMVTTEEQPKGKWQALRI	0
MDAPASFSLGAMGPLLRKLDSLLVAPEIRLPKPLKEGIELLKEDLEEIGVSLVEHSVVDSPTHKARFWMDEVRDLSYHIEDCIDTMFSMRSGGDDGKPRSERRHKVGRAKIDGFSKKPKPCTRMARIAELRALVREASERLERYQLGDVCGSSSPVVFTADGRARPLHHGVSANLVGVDEFKTKLNRWLSDEEGPHLKVAAIVGPAGIGKTALATELYRDHRWQFECRAFVRASRKPDMQRLLGGILSQVQRRQRSSDAYADSTVQSLIDNLREHLQDRRYLIIIDGLWETAVWNIANSAFPDVNSFSRILITADIEQVALECCGYKYDYIMRMEPLGSLDSKKVFFNKVFGSEDQCPPELKEVSNTILEKCGGLPLAIISIAGLLGSQPENPVLWDYV…	MHFSTIFIPFALAALKVSAAPARFCVYYDGHLPATRVLLMYVRIGTTATITARGHEFEVEAKDQNCKVILTNGKQAPDWLAAEPY	1
MEIGLAVGGAFLSSALNVLFDRLAPHGDLLMFQKNKNDVRLLKKLKMTLVGLQVVLSDAENKQASNQHVSQWLNELRGAVDGAENLMEQVNYEALRLKVEGRHQNLAETNNQQVSDLKLNLSDDYFLDIKEKLEETIETLEDLQKQIGDLGLQKHLDLGKKLETRTPSTSLVDESKILGRMIEKERLIDRLLSSDSNGENLTVVPIVGMGGVGKTTLAKIVYNDKKVKDHFGLKAWFCVSEAYDAFRITKGLLQEIGSFDLKDDNNLNQLQVKLKESLKGKRFLVVLDDLWNDDCDEWDDLKNLFVQGAMGSKILVTTRKEDVALMMGNGAINVKTLSDEVSWDLFKQHSLKNRDPEEHPELEEVGKQIADKCKGLPLALKALAGILCRKSEVYEWKNV…	MLFYSLLFFFHTVAISAFTNIGTFSHPVYDYNPIPNHIHGDLKRRAYIERYSQCSDSQASEIRAALKSCAELASWGYHAVKNDNRLFRLIFKTDSTDIQNWVQKNFNEIYKECNRDADEISLTCHDKNVYTCVREGVHNLAYALINEKEIVICPPFFNNPVNSREITAGNQDTVILHEMVHIILKEWKDYGCEWHGIHKLDSTESIKNPDSYAIFAQCARYKYC	0
MNFNNELSDLEKSFLFWTLRVQEYSYDTMHRIDFFLWELQVLNCFLHLQSFTFASECGMLDISQKMLEICKRFNTPPPHNAFAYWKELICKRLCAISIRPDDGFAYWKKVIWKTKQEFRAKYSFPKTLLADNKVDDDDTNPEFVMEFIDAVVGNLNVLVKINDPSSLLFVPGPKEQIEQVLKELKLLRFFVCFVSNKCIEPQYQHTTFYTHALIEASHIAMVVWLNLPIYGNRNQDLASSEVSCLLSNFMEMKIKSIQPGISRNNIYIDVLQALKSTIPQAQKKHAAESGIVEIPTHSLMVGLSDQMANLQEMLCLLKDNLIHLPILDLEFQPQDMDSVIIDAGLLIYSFYDMKGEKEDTTLEDINRELGFDLSRNIEPIKVMIYLVMQKAFQCNLPRI…	MGLMHRLLLLATLALLCTLAKAAGFDHAKVPRTVERGGGARQLRTATMSDDEARGWKLRSFFESYLKDRKIKNWIKGKVTDDFVLSELKLVRLPGKNLADDPNFKLFQKFKIDGWLEEKATTTKAWENLGLNLLPIDRVSKTDMFKTYTQHVMMGTKKPSELDIDQWEGLLSGGSPQKLKAKAMILRNLGRNVLERRVMLGAHVVVPF	1
MAELVVTMAIGPLVSMLKDKASSYLLDQYKVMEGMEEQHKILKRKLPAILDVITDVEEQAMAQREGAKAWLQELRTVAYGANEVFDEFKYEALRREAKKNGHYRKLGFDVIKLFPTHNRVAFHYIMSRKLCLILQSVEVLIAEMQVFGFKYQPLPSVSREWRQTDYVINDPKEIASKSRDKDKVEVVGTLLRQANNADLAVVAIVGMGGLGKTTLAQLIYNEPGIQKHFQLLLWVCVSDTFDVNSIAKSIVEASPKKNDDTNKPPLERLQKLVSGQRYLIVLDDVWNREVHKWERLKDHLKHGGMGSVVLTTTRDKGVAEIMGADTHILGRLDDRFLKEIIEAGAFSSRGKKPVELVKMVDQIVDRCRGSPLAACALGSVLRTKTTVKEWKAIASRSSI…	MYHSKVGLLAVALVMQAILLCGCDASAMRYASGFQNNERQSSEQESYSRSAQSSEKSSSGYQMGEMASAGVGMSSGYGGSGYSSGGGYQQGVGYSGCDSDYSSGGIGGIVNTATGLASSVTGMAGGLGGGGGLADVGGVVNTVSGLADVGGLTNTVSGLADVGGVTNTVGGLVNGIAGGGAGGGLLGGVLGGGDGGCGGNCGGNCGGNCGGRGGGGGGLLGGILGGGSGGGRGARVSARVC	0
MASSSSSSSRNWSYHVFPSFSGEDVRNTFLSHFLKELDRKLIISFKDNEIERSQSLDPELKHGIRNSRIAVVVFSKTYASSSWCLNELLEIVKCKKEFGQLVIPIFYNLDPSHVRKQTGDFGKIFEKTCRNKTVDEKIRWKEALTDVANILGYHIVTWDNEASMIEEIANDILGKMNISPSNDFEDLVGIEDHITKMSSLLHLESEEVRMVGIWGPSGIGKTTIARALFSRLSCQFQSSVFIDKVFISKSMEVYSGANLVDYNMKLHLQRAFLAEIFDKKDIKIHVGAMEKMVKHRKALIVIDDLDDQDVLDALADQTQWFGSGSRIIVVTENKHFLRANRIDHIYKVCLPSNALALEMFCRSAFKKNSPPDDFLELSSEVALRAGNLPLGLNVLGSNL…	MKIAPVAINHSPLSREVPSHAATTQAKQTNLQSEAGDLDARKSSASSPETRALLATKTVLGRHKIEVPAFGGWFKKKSSKHETGGSSANADSSSVASDSTEKPLFRLTHVPYVSQGNERMGCWYACARMVGHSVEAGPRLGLPELYEGREGPAGLQDFSDVERFIHNEGLTRVDLPDNERFTHEELGALLYKHGPIIFGWKTPNDSWHMSVLTGVDKETSSITFHDPRQGPDLAMPLDYFNQRLAWQVPHAMLYR	0
MDAPASFSLGAMGPLLRKLDSLLVAPEIRLPKPLKEGIELLKEDLEEIGVSLVEHSVVDSPTHKARFWMDEVRDLSYHIEDCIDTMFSMRSGGDDGKPRSERRHKVGRAKIDGFSKKPKPCTRMARIAELRALVREASERLERYQLGDVCGSSSPVVFTADGRARPLHHGVSANLVGVDEFKTKLNRWLSDEEGPHLKVAAIVGPAGIGKTALATELYRDHRWQFECRAFVRASRKPDMQRLLGGILSQVQRRQRSSDAYADSTVQSLIDNLREHLQDRRYLIIIDGLWETAVWNIANSAFPDVNSFSRILITADIEQVALECCGYKYDYIMRMEPLGSLDSKKVFFNKVFGSEDQCPPELKEVSNTILEKCGGLPLAIISIAGLLGSQPENPVLWDYV…	MAYTVSSANQLVYLGSVWADPLELQNLCTSALGNQFQTQQARTTVQQQFSDVWKTIPTATVRFPATGFKVFRYNAVLDSLVSALLGAFDTRNRIIEVENPQNPTTAETLDATRRVDDATVAIRASISNLMNELVRGTGMYNQALFESASGLTWATTP	0
MAGIATSAIGTVLPKLAEVLKEEYQLQKTVKGEIMFLSAELERMQAALQEVSDSEAAAIIDGDAQSKLVKLWARDVRELSYDIEDTIDRFMVRVDKPRSFRGFIDRSLNLLTNFKIRHKIGGKIRDIKAHLKEVSERRDRYNLDVARVAKPVGQTVDSLRLQSALYGNVSDLVGTEKKTEDLIMMMNADEGSKQNLKVVSIFGFGGLGKTTLANLVYQNLKENFTYWAFVSVSLNPNLVGIFKNMLRQLDGEKYKNINGETWEEVELIEELRKFLQDKSYFIVIDDIWKGSVWQTIQKALIDNQCGSRIITTTRVRDVAKQIGGAYQLEPLSLDDSRKLFNQIIFHSKDKCPPYHLSEVSQKILKKCGGIPLAIITIASVLASKKGNEYVHWNRVYHSM…	MRVTTFNTFLLTLGTVAVVNAETGNKYIEKRAIDLSRERDPNFFDHPGIPVPECFWFMFKNNVRQDAGTCYSSWKMDMKVGPNWVHIKSDDNCNLSGDFPPGWIVLGKKRPGF	1
MAFSSASSSSSPQSSLYTGEWEYDVFLCFRGDDTRDGFTSHLLSALSDKKIRAFIDEKLEKTESIDELISILQRCPLSVVVFSERFADSIWCLEEVVTIAERMEKVGHRVLPVFYKVDPSDVKDKSHRTGPKRWMDALKAVAKCAGHTSQAIKIESELIKAVVETVQKQLIDMSPSINRNNLVAMGSRIFEVERLLAMDKLDDTCIIGLWEMGGVGKTTLAEACYDRVTSSNKGIKHLFVRNVNEICEKHHGVEKIVHKLYSKLLDENNIDREDLNIGYRRERLSRSRVFVVLDNVETLEQLALGYVFNLSKVFAAGSRIIITTRNKKVLQNAMAKIYNVECLNDEESTRLFSLHAFKQDRPQDNWMGKSRLATSYCKGNPLALKILGGALYGEDIHYW…	MRSLLLTVLLNLVVLLATTGAVSSNLNTAVNYASTSKIRFLSTEYNADEKRSLRGDYNNEVTKEPNTSDEERAFSISKSAEYVKMVLYGFKLGFSPRTQSKTVLRYEDKLFTALYKSGETPRSLRTKHLDKASASVFFNRFKKWYDKNVGPS	0
MECKEEENGQTVIPIFYNVDPSHVRYQTESFGAAFAKHESKYKDDVEGMQKVQRWRTALTAAANLKGYDIRNGIESENIQQIVDCISSKFCTNAYSLSFLQDIVGINAHLEKLKSKLQIEINDVRILGIWGIGGVGKTRIAKAIFDTLSYQFEASCFLADVKEFAKKNKLHSLQNILLSELLRKKNDYVYNKYDGKCMIPNRLCSLKVLIVLDDIDHGDQMEYLAGDICWFGNGSRVIVTTRNKHLIEKDDAIYEVSTLPDHEAMQLFNMHAFKKEVPNEDFKELALEIVNHAKGLPLALKVWGCLLHKKNLSLWKITVEQIKKDSNSEIVEQLKISYDGLESEEQEIFLDIACFFRGEKRKEVMQILKSCDFGAEYGLDVLINKSLVFISENDRIEMH…	MRFLFLLVAVALASAEAAESAAMIHEEAGVSSFNTLTGGNQIQRSLRVYLGANEERGVGGVKLENILTIFVQRAKAKLPQGFTAAALGNWKGFSRRVDTVMEHYPKGLSEKAIKELRTAETKRFTDYAMLGPSDKYNLLRPMQGVDEAMIAPNLVSLTGRKNQVLGDAGGRSVVCNVVMRSEAEGGGILLISSSKLDKQDFILPKGGLEKGEIAYGAAKREVLEEGGVRYRSDIFIFYRWSVLTLVMALQVKVKKLKELGVTLVGDKTYESFLMRSKKVYEQWSESRRLRVWVRECQSIEIPGETQLTVRLLFN	0
MEVTAGAMRALLPKLAELLKDEYNLEKHVREGVKSLEIELTMMHAALRKVAEVPLDQLDDQVKIWASKVREISYDVEDAVDAIMVRVEDDSHSGPSTFKNRVKRSIKKISKLFRKAKELHQIADAIKEAQALAQQMAGLRERYSGLELQNSGVAATIDPRLTALYIDVTDLVGIDHAREELIKILTEGEDSSKQQLKIISIVGFGGLGKTILARVVHEKIEAQFDCSAFVSVSRNPDVRMIFKKMLHQLEKVKYANINESSRDETQLIDELREFLQDKSFDV	MRSSTTFITIAFIAMQALGIAATQVTILKKGERITWVEVPKGESRVFNIRGKSVTVSVSDDGTPSISGSKYTVE	0
MASATVDFGIGRILSVLENETLLLSGVHGEIDKMKKELLIMKSFLEDTHKHGGNGSTTTTTQLFQTFVANTRDLAYQIEDILDEFGYHIHGYRSCAKIWRAFHFPRYMWARHSIAQKLGMVNVMIQSISDSMKRYYHSENYQAALLPPIDDGDAKWVNNISESSLFFSENSLVGIDAPKGKLIGRLLSPEPQRIVVAVVGMGGSGKTTLSANIFKSQSVRRHFESYAWVTISKSYVIEDVFRTMIKEFYKEADTQIPAELYSLGYRELVEKLVEYLQSKRYIVVLDDVWTTGLWREISIALPDGIYGSRVMMTTRDMNVASFPYGIGSTKHEIELLKEDEAWVLFSNKAFPASLEQCRTQNLEPIARKLVERCQGLPLAIASLGSMMSTKKFESEWKKV…	MGCVSSKSTTVLSPQTSFNEASRTSFRALPGPSQRQLEVYDQCLIGAARWPDDSSKSNTPENRAYCQSMYNSIRSAGDEISRGGITSFEELWGRATEWRLSKLQRGEPLYSAFASERTSDTDAVTPLVKPYKSVLARVVDHEDAHDEIMQDNLFGDLNVKVYRQTAYLHGNVIPLNTFRVATDTEYLRDRVAHLRTELGAKALKQHLQRYNPDRIDHTNASYLPIIKDHLNDLYRQAISSDLSQAELISLIARTHWWAASAMPDQRGSAAKAEFAARAIASAHGIELPPFRNGNVSDIEAMLSGEEEFVEKYRSLLDSDCF	1
MASSSSSSSRNWSYHVFPSFSGEDVRNTFLSHFLKELDRKLIISFKDNEIERSQSLDPELKHGIRNSRIAVVVFSKTYASSSWCLNELLEIVKCKKEFGQLVIPIFYNLDPSHVRKQTGDFGKIFEKTCRNKTVDEKIRWKEALTDVANILGYHIVTWDNEASMIEEIANDILGKMNISPSNDFEDLVGIEDHITKMSSLLHLESEEVRMVGIWGPSGIGKTTIARALFSRLSCQFQSSVFIDKVFISKSMEVYSGANLVDYNMKLHLQRAFLAEIFDKKDIKIHVGAMEKMVKHRKALIVIDDLDDQDVLDALADQTQWFGSGSRIIVVTENKHFLRANRIDHIYKVCLPSNALALEMFCRSAFKKNSPPDDFLELSSEVALRAGNLPLGLNVLGSNL…	MRIGPLQPSIAHTAAPALPTHTSAISPTQVPHMPGNTPPLRERPRRRAGNMPPLVPLNDSAMTGKPALVALDSEFSEQRLAEVQARQITVQTLQGKLATHLAQAGTALKPDSIAARFAAGTLEPVYLDTAAFNAMSRGLPARARAAAGPVLIDAQQGRIIFNLQRAFAPGDTFSDAALAALGKQLNLSGHGLATPNWLQPAAGTPGRRKLQQAARYHGHEVPARDGGAGFFKANDHRLLEGKQVLLRNHQKSLVHNHYFEAPSTRAFGKDVMVHRGLFDNHAGIPENSLASIDHAYEQGYRNLELDVEVSSDGVPVLMHDFSIGRMAGDPQNRLVSQVPFAELREMPLVIRNPSDGNYVKTDQTIAGVEQMLEHVLKKPEPMSVALDCKENTGEAVAML…	0
MVDAITEFVVGKIGNYLIEEASMFMAVKEDLEELKTELTCIHGYLKDVEAREREDEVSKEWSKLVLDFAYDVEDVLDTYHLKLEERSQRRGLRRLTNKIGRKMDAYSVVDDIKILKRRILDITRKRETYGIGGLKEPQGGGNTSSLRVRQLRRARSVDQEEVVVGLADDAKILLEKLLDYDEKNRFIISIFGMGGLGKTALARKLYNSGDVKRRFEYRAWTYVSQEYKTGDILMRIIKSLGMTSGEELEKIRMFAEEELEVYLHGLLEGKKYLVVVDDIWEREAWESLKRALPCNHEGSRVIITTRIKAVAEGLDGRFYAHKLRFLTFEESWELFEQRAFRNIQRKDEDLLKTGKEMVQKCRGLPLCIVVLAGLLSRKTPSEWNDVCNSLWRRLKDDSI…	MGNVCVGGSRMSHQVYSPDRADTPPRSERNTPDRRQRAAGDAERTQSMRLQQKINDLKPYVRHARGPIKAYGQAALDRASGKKTSVSFAQLDATHLDAMVDVENKRNPGLNLRHFRDHNELIQAIQSCGPNSFRAIFPQTCPETRQTLKHHVMADVRLHQGGAPTIIITEPAVIVGARYQQLQRHNLTLEDLSESGVPLSQVAIIETQAQKTSDDCVMYSLNYAIKAHKKAAQFDDIHHGLQHGTLSTESESRARTTLGALEANSSYSVMHEGAHAAFGADVLPVDFYKHGASLTQAKQLMKRPDGRMAGRVNSEGHSEAENLVQRNQAFRVKRRELLDDETPSNTQFSASIDGFRLQEIKRVLAEEQR	0
MEKRKDIEEANNSLVLFSALSKDIANVLIFLENEENQKALDKDQVEKLKLKMAFICTYVQLSYSDFEQFEDIMTRNRQEVENLLQSLLDDDVLTSLTSNMDDCISLYHRSYKSDAIMMDEQLDFLLLNLYHLSKHHAEKIFPGVTQYEVLQNVCGNIRDFHGLILNGCIKHEMVENVLPLFQLMAERVGHFLWEDQTDEDSRLSELDEDEHNDRDSRLFQLTHLLLKIVPTELEVMHICYTNLKASTSAEVGRFIKKLLETSPDILREYIIQLQEHMLTVIPPSTLGARNIHVMMEFLLLILSDMPKDFIHHDKLFDLLAHVGTLTREVSTLVRDLEEKLRNKEGNNQTNCATLDLLENIELLKKDLKHVYLKAPNSSQCCFPMSDGPLFMHLLHMHLN…	MKLLISIFIGFLAISTSQQEDVSTPAPNFPDFCSNPNLNKNAKVKACCDAVTKAANAGSYSGADGPVPDECTLKSCGRVCNRFFHKKGENRVTEMPESKTTESESSEECECGDSGDETTTGAQPTPRNVYPSGPEPSTSGGQVASHKPPAAPSTPHPGCHQPPAAPTTKPPRNPYPSGPEPTPKQPGYPQGRASTPKQPGYPQGPASPTPRNVYPSGPEPSTPGGKVASHKPPAAPSTPQPGYPQPPAAPTTKPPRNPYPSGPEPTPKQPAPSSPTPPSSAPSVPAPPSGQYPPGSNVTSNSLTVPPLYTTKETCLPLTPDMPGVVDQWLNKPKTGRFVWHALTNAHSYGGECGLGIQYPYHACVGRDLWSPVKKWVRSCLTDIPNHYIRNDQVCVNKC…	1
MEIGLAVGGAFLSSALNVLFDRLAPHGDLLSMFRKHKDHVQLLKKLEDILLGLQIVLSDAENKQASNRHVSQWFNKLQNAVDGAENLIEQVNYEALRLKVEGQHQNLAETSNQQVSDLNLCFSDDFFRNIKDKLEETIETLEVLEKQIGRLGLKEHFGSTKQETRTPSTSLVDDSDIFGRQNDIEDLIDRLLSEDASGKKRTVVPIVGMGGLGKTTLAKAVYNDERVQKHFGLKAWFCVSEAFDAFRITKGLLQEIGSFDLKADDNLNQLQVKLKERLKGKKFLIVLDDVWNDNYNKWDELRNVFVQGDIESKIIVTTRKESVALMMGNEQISMDNLSTEASWSLFKTHAFENMGPMGHPELEEVGKQIAAKCKGLPLALKTLAGMLRSKSEVEEWKRI…	MRTFSLVSLAAILNYLTLPSAVGSGPVANASSYKCHDRVIGPVTLNDQIEKAYREALEAGTSPNGLRKGQKFGSRYFNVILKRGEENIKVDFFVGINYLKEIIYLQAYVQSVLLDCYPTTERPQLNIILH	0
MAMSLVGSAIRVASSASSQEMSMLIGVQNEIWFIKDELKTMQAFLRAAEVRKDQDELVKVWAEQVRDLAYDIEDCLQEFAVHVGHQSLSMQLIKLCHRHRIAVQIRNLKQRVEEVSNRNMRYNLIKSVPSSSTDDSQSNMELIRYQTAHYVNESELVGFDVPKKEILELVSSSENAEAQTIWIVGEGGLGKTTLAKKVYESSDVSSKFPCRAWITVSRSFNVKDLLKNMIKQLLGEDSLKKLLDEHKEVIVEKHNLTDHLNKGLRGRRYFLVLDDLWTTQAWDCIKPTSWGNNMEGSRVVVTTRNKNLAGGSSTSPVYCLKTLEKEDATKLLLRKTKRSLHDIEKDQMKEIFEKILKKCGGLPLAIITIGAVLEGKDIKEWEILYAQLPSELESNPIAE…	MRSFLYGVLAFAVLARSSAVAAFPIPDESRPLSKTSPDTVAPRSLRIEAQEVIQSGRGDGYGGFWKNVAQSTNKIVKRPDIKIGKLIEAAKKAKAKMTKS	0
MMLKEVESLSSQGFFDVVSEATPFADVDEIPFQPTIVGQEIMLEKAWNRLMEDGSGILGLYGMGGVGKTTLLTKINNKFSKIDDRFDVVIWVVVSRSSTVRKIQRDIAEKVGLGGMEWSEKNDNQIAVDIHNVLRRRKFVLLLDDIWEKVNLKAVGVPYPSKDNGCKVAFTTRSRDVCGRMGVDDPMEVSCLQPEESWDLFQMKVGKNTLGSHPDIPGLARKVARKCRGLPLALNVIGEAMACKRTVHEWCHAIDVLTSSAIDFSGMEDEILHVLKYSYDNLNGELMKSCFLYCSLFPEDYLIDKEGLVDYWISEGFINEKEGRERNINQGYEIIGTLVRACLLLEEERNKSNVKMHDVVREMALWISSDLGKQKEKCIVRAGVGLREVPKVKDWNTVR…	MKIGTQATSLAVLHNQESHAPQAPIAVRPEPAHAIPEIPLDLAIRPRTRGIHPFLAMTLGDKGCASSSGVSLEDDSHTQVSLSDFSVASRDVNHNNICAGLSTEWLVMSSDGDAESRMDHLDYNGEGQSRGSERHQVYNDALRAALSNDDEAPFFTASTAVIEDAGFSLRREPKTVHASGGSAQLGQTVAHDVAQSGRKHLLSLRFANVQGHAIACSCEGSQFKLFDPNLGEFQSSRSAAPQLIKGLIDHYNSLNYDVACVNEFRVS	1
MADVTFGAVKLVLGLIQDEARLLSGVREDLRFIMQEMESMNNVLRHLVANKGSAAADYQLRPWMKQIMELAFDSKNCVELYTQSGGGHCGWLPWTMVARHRVVTRIRELKIQAREISERQARYHIAGVAHAQQMDATTTIERWDASVPNQSRAWAGSSNNPSRRAILHDGWFGDYISVDEALSRLNPFTLDRYEVEPPALLDSDDEQQPRPQLNSDGGKEQPLAPQSDGRNKEQLPPPQSGGGNGIKQQQPLPPQSDGGDKEQPPPSLSDGSDKDQPLPPDCGVKRQLPPQSDGDDKQQPPPQLDGSDQPPPPQPDGGDTEQQPPQSDGGDKKQKHIRVVTISVQDGTDEAVAAEAVIERFKSRWARRGLWSQQLCLHVSVHRPPILSEITKVMVEKLK…	MRVTTFNTFLLTLGTVAVVNAETGNKYIEKRAIDLSRERDPNFFDHPGIPVPECFWFMFKNNVRQDAGTCYSSWKMDMKVGPNWVHIKSDDNCNLSGDFPPGWIVLGKKRPGF	1
MNYCLPSSTLQTTTKRRLTLRRLCCKQLRKKTLVQTAEEEEANTTMADPVIGATVQVLLEKLISLTIEEVNSSRDFNKDLEMLTQNVSLIQAFIHDVETPQEKQQSVEQWLNRLERVAEDAQNVFDRFIYESLKTKVVRSPLKKVSGFFSHTAFKRKMSQKINNINKELTAINKVAKDLGLQSLMVPSRKILPIRETDSFVVASDIVGRDLDIAEIKEKILNMREEDIVLSTIPIVGMGGLGKTTVAKRIYNDEHMKQIFEKRIWLCLPEMSETKSFLEQILESLIERKIEVERRDIIVKKLQDELGGKKYLLVLDDLWCVDSTSWHEFIDTLRGINTSRGNCILVTTRRKQVASTVATDLHILGKLTEDHCWSIFKQKAFVDGRVPEELASMGNKIVK…	MGCVSSTSRSTGYYSGYESHEEPRAASRTANSNERGYETDSEPSRDNLLPNAKRVYSESVLWHGTSMQSKIDLRSKGFDADRKKGGATEGGNANMFMNLSSEAQAESRQNHYVSSSRKEAKDFAMFADMSNPGLVRTIGLRSNFNLISDPRTGGTALMTDQSIHRKFVLGSKSSAPGENAKVFRDEMHAAGYDVSTKQAGKLLREVQSDSDDDNFPDPDDFIMSRFRG	0
MAENEIEEMLEHLRRIKSGGDLDWLDILRIEELEMVLRVFRTFTKYNDVLLPDSLVELTKRAKLIGEILHRLFGRIPHKCKTNLNLERLESHLLEFFQGNTASLSHNYELNNFDLSKYMDCLENFLNDVLMMFLQKDRFFHSREQLAKHRSIKELKIVQKKIRFLKYIYAPEINGYVDYEKQECLENRIQFMTNTVGQYCLAVLDYVTEGKLNEENDNFSKPPYLLSLIVLVELEMKKIFHGEVKASKFTQSKTFKDKKLPKGFSHHLHNLLMYLRNKKLENFPNNIAAQNIDVAIEFLLVFLDADVSNHVINGNWLKEVLLKVGAIAGDILYVIQKLLPRSINKDETSNISLCSIQILEKTKDLKAQVETYYKSLKFTPSQFPTFGGLSFLNSLLRKL…	MKINLSWKTYAVLSIVSLGGIHAMEDVPAELTGVSEGYTRFYRSSTASVILSGLVNVKWDNEQMTMPLFKWIGGEQAEELHFCVHIAHSSGRRLNSARTLGTVNSNMDQHWVEAYRSSGVTRCTIQDCHLFANDIPNFPDYIKIKLVPKT	0
MAEAFIQVLLDNLTSFLKGELTLLFGFQDEFQRLSSMFSTIQAVLEDAQEKQLNNKPLENWLQKLNAATYEVDDILDEYKTKATRFSQSEYGRYHPKVIPFRHKVGKRMDQVMKKLKAIAEERKNFHLHEKIVERQAVRRETGSVLTEPQVYGRDKEKDEIVKILINNVSDAQHLSVLPILGMGGLGKTTLAQMVFNDQRVTEHFHSKIWICVSEDFDEKRLIKAIVESIEGRPLLGEMDLAPLQKKLQELLNGKRYLLVLDDVWNEDQQKWANLRAVLKVGASGASVLTTTRLEKVGSIMGTLQPYELSNLSQEDCWLLFMQRAFGHQEEINPNLVAIGKEIVKKSGGVPLAAKTLGGILCFKREERAWEHVRDSPIWNLPQDESSILPALRLSYHQL…	MRLVHAVLLPGIIVFVSNGNLLHAHALHEDETGVTAGRQLRAAASEVFGLSRASFGLGKAQDPLDKFFSKIIFSGKPIETSYSAKGIHEKIIEAHDLHVSKSKNAPIQYASVMEYLKKTYPGPDIERIVSTLERHDEVGAKDLGAKLRDALDRQ	0
MDAPASFSLGAMGPLLRKLDSLLVAPEIRLPKPLKEGIELLKEDLEEIGVSLVEHSVVDSPTHKARFWMDEVRDLSYHIEDCIDTMFSMRSGGDDGKPRSERRHKVGRAKIDGFSKKPKPCTRMARIAELRALVREASERLERYQLGDVCGSSSPVVFTADGRARPLHHGVSANLVGVDEFKTKLNRWLSDEEGPHLKVAAIVGPAGIGKTALATELYRDHRWQFECRAFVRASRKPDMQRLLGGILSQVQRRQRSSDAYADSTVQSLIDNLREHLQDRRYLIIIDGLWETAVWNIANSAFPDVNSFSRILITADIEQVALECCGYKYDYIMRMEPLGSLDSKKVFFNKVFGSEDQCPPELKEVSNTILEKCGGLPLAIISIAGLLGSQPENPVLWDYV…	MRVTTFNTFLLTLGTVAVVNAETGNKYIEKRAIDLSRERDPNFFDHPGIPVPECFWFMFKNNVRQDAGTCYSSWKMDMKVGPNWVHIKSDDNCNLSGDFPPGWIVLGKKRPGF	1
MPTNSENKAEPQVHYSEYEHEHPHKLCSSALLSRQTDLIKMAEVLASGATGLITSLLGKLASLLGDEYTLLREVRGDVEFLQAELSGMDDLLVRLVEMEKNGHGTKKWRVKLRELAYEVEDGIDSFTHRLGSARDRAGFVRGFMKQLNLMVRHQVARQIQELRDQIEVECARQMRYTQLGGGGSSSIDAAVADQIDCRVKALYVDPDHQLVGMDGPVASIVELLTMEEDESSARQLRIVSIFGPGGLGKTTLANQVHRKIKGQFDYAALVSVSQRPIRDILTKIAPSVIPTDSSSSLDTCQLIEIVKDFLQDKRYLIVFDDIWSTKMWENLMSVLPRNNKKSRVITTTRMSNVASSRSPRSNGHIYGMESLNDADSKELFSKIIFDHKGKCPKALDEIA…	MKIAPVAINHSPLSREVPSHAAPTQAKQTNLQSEAGDLDARKSSASSPETRALLATKTVLGRHKIEVPAFGGWFKKKSSKHETGGSSANADSSSVASDSTEKPLFRLTHVPYVSQGNERMGCWYACARMVGHSVEAGPRLGLPELYEGREGPAGLQDFSDVERFIHNEGLTRVDLPDNERFTHEELGALLYKHGPIIFGWKTPNDSWHMSVLTGVDKETSSITFHDPRQGPDLAMPLDYFNQRLAWQVPHAMLYR	0
METSSISTVEDKPPQHQVFINFRGADLRRRFVSHLVTALKLNNINVFIDDYEDRGQPLDVLLKRIEESKIVLAIFSGNYTESVWCVRELEKIKDCTDEGTLVAIPIFYKLEPSTVRDLKGKFGDRFRSMAKGDERKKKWKEAFNLIPNIMGIIIDKKSVESEKVNEIVKAVKTALTGIPPEGSHNAVVGALGNSNAGTSSGDKKHETFGNEQRLKDLEEKLDRDKYKGTRIIGVVGMPGIGKTTLLKELYKTWQGKFSRHALIDQIRVKSKHLELDRLPQMLLGELSKLNNPHVDNLKDPYSQLHERKVLVVLDDVSKREQIDALREILDWIKEGKEGSRVVIATSDMSLTNGLVDDTYMVQNLNHRDSLQLFHYHAFIDDQANPQKKDFMKLSEGFVH…	MQLSKITFAIALYAIGIAALPTPASLNGNTEVATISDVKLEARSDTTYHKCSKCGYGSDDSDAYFNHKCN	0
MATAGAAVDRLLRRLASGAGHLELPSSIDEDMAHVKRTLARLQDVLLTVEGKYFKMGAEVQEWMRKIKQIAYGIQDLLDEFEDSSGTGSQRNGSRISEGTLSCSSAPFFCHLSRSQRIRVLKRKLDQSTKDTSVFSLLQHSLSNLDKSNEQEVLFHRTEIIGRDTDKENIKNLLLQNDVDKLPIIPIVGLAGLGKTAVAKLIFHEQGEGWNFDQRIWVHLDKKLDLNKIANSIISQVNQSVDTTKNQIQNNLQFKRNCLQEVLCDQSSLIVLDDLFSTEENQIAELKEMLRGTKKGTKIIVTTSSEISAELIHTVPPYKLGPLSEGDCSTIFCQRAFGDGHENSSLTEIAKQIVKRCEGIPAVAYSLGSLVRNKNKEAWLYARDKEIWELPTLFPNGFE…	MPKRNYDTAFSTPMSNVRRRLTFDTPLSLPATAGSVPASAKRRRWTNRPMWRKPRYYRLYRSPDVPRGCEGPCKVQSFEAKHDISHVGKVICVTDVTRGMGITHRVGKRFCVKSIWVTGKIWMDENIKTKNHTNTVMFKLVRDRRPFGTPQDFGQVFNMYDNEPSTATVKNDLRDRYQVVRKFQATVTGGQYASKEQATVSKFYRVNNYVVYNHQEAAKYENHTENALLLYMACTHASNPVYATLKIRIYFYDSISN	0
[truncated: 2,589 more rows]

## Sheet: validation dataset
Protein1	Protein2	label
[truncated: 399 more rows]

## Sheet: test dataset
Protein1	Protein2	label
[truncated: 395 more rows]
